# Supplementary material for: Fasting alters the gut microbiome reducing blood pressure and body weight in metabolic syndrome patients
Source: Nat Commun. 2021 Mar 30;12:1970. doi: 10.1038/s41467-021-22097-0 (PMC8010079; doi:10.1038/s41467-021-22097-0)
Supplement: Supplementary file 4 — Supplementary Data 1 [file 41467_2021_22097_MOESM4_ESM.xlsx]

## Sheet: DASH + fasting
Feature	Space	Fasting effect	Recovery effect	Study effect	FDR (intervention model comparison)	Fasting effect size (Cliff's delta)	Fasting FDR (MWU post-hoc, N=3)	Recovery effect size (Cliff's delta)	Recovery FDR (MWU post-hoc, N=3)	Study effect size (Cliff's delta)	Study FDR (MWU post-hoc, N=3)
BMI	Host-Clinical	YES-DEPLETED	NS	YES-DEPLETED	1.8511e-14	-1	5.58794e-09	0.2	0.823577	-0.933333	9.22009e-08
Body fat percentage	Host-Clinical	YES-ENRICHED	YES-DEPLETED	YES-DEPLETED	7.78953e-14	0.6	0.000161572	-0.666667	4.68737e-05	-0.566667	0.000584749
DBP office	Host-Clinical	YES-DEPLETED	YES-ENRICHED	NS	0.00293063	-0.4	0.0171413	0.466667	0.0104409	0.166667	0.905319
SBP office	Host-Clinical	YES-DEPLETED	YES-ENRICHED	NS	0.00157618	-0.366667	0.0337427	0.4	0.0373115	0.0333333	0.948272
eGFR	Host-Clinical	YES-DEPLETED	NS	NS	0.00306209	-0.466667	0.0173295	0.333333	0.212933	-0.4	0.212933
HbA1C	Host-Clinical	YES-DEPLETED	YES-ENRICHED	NS	8.64575e-05	-0.366667	0.0288559	0.533333	0.008961	0.133333	0.557988
HbA1C_IFCC	Host-Clinical	YES-DEPLETED	YES-ENRICHED	NS	1.95577e-05	-0.366667	0.017146	0.533333	0.00559202	0.133333	0.611252
hip circumference	Host-Clinical	YES-DEPLETED	YES-DEPLETED	YES-DEPLETED	0.000576551	-0.5	0.00365855	-0.366667	0.0125195	-0.833333	0.000351813
HMV	Host-Clinical	NS	NS	YES-DEPLETED	1.30087e-26	NA	NA	NA	NA	-0.428571	0.0035261
HOMA	Host-Clinical	YES-DEPLETED	YES-ENRICHED	NS	6.16409e-05	-0.433333	0.0193418	0.333333	0.00710248	0.2	0.19093
IGF	Host-Clinical	NS	YES-ENRICHED	NS	0.0136406	-0.166667	0.333394	0.3	0.0476361	0	0.333394
Insulin	Host-Clinical	YES-DEPLETED	YES-ENRICHED	NS	0.000137199	-0.433333	0.00965683	0.4	0.00801429	0	0.365424
MAP	Host-Clinical	NS	NS	YES-DEPLETED	6.92328e-27	NA	NA	NA	NA	-0.392857	0.0244908
Plasma glucose	Host-Clinical	YES-DEPLETED	YES-ENRICHED	NS	0.000216261	-0.433333	0.0377547	0.533333	0.00118463	0.133333	0.328264
Pulse	Host-Clinical	NS	NS	YES-DEPLETED	2.80133e-25	NA	NA	NA	NA	-0.464286	0.00785329
pulse pressure	Host-Clinical	NS	NS	YES-DEPLETED	6.99239e-26	NA	NA	NA	NA	-0.428571	0.0129099
pulse pressure	Host-Clinical	NS	NS	YES-DEPLETED	4.96724e-33	NA	NA	NA	NA	-0.3	0.0377921
Triglycerol	Host-Clinical	YES-DEPLETED	YES-ENRICHED	NS	0.0423542	-0.433333	0.0134815	0.466667	0.0215837	-0.0333333	0.604604
Urate	Host-Clinical	YES-ENRICHED	YES-DEPLETED	NS	0.00241509	0.433333	0.0434496	-0.466667	0.0352376	0.133333	0.967674
Waist circumference	Host-Clinical	YES-DEPLETED	YES-DEPLETED	YES-DEPLETED	1.67208e-12	-0.8	1.09714e-05	-0.2	0.0162475	-0.833333	1.09714e-05
Weight	Host-Clinical	YES-DEPLETED	NS	YES-DEPLETED	1.17714e-12	-1	5.45898e-06	0.2	0.718838	-0.933333	8.20736e-06
WHR	Host-Clinical	YES-DEPLETED	NS	YES-DEPLETED	0.00130738	-0.5	0.00929249	-0.133333	0.452795	-0.466667	0.00929249
central DBP	Host-Clinical	NS	NS	YES-DEPLETED	4.64924e-27	NA	NA	NA	NA	-0.392857	0.0471844
central SBP	Host-Clinical	NS	NS	YES-DEPLETED	4.64924e-27	NA	NA	NA	NA	-0.321429	0.0375771
CD11c+ CD14+ CD3- CD19- % of PBMCs	Immunome	YES-ENRICHED	YES-DEPLETED	NS	0.00576426	0.6	0.000370011	-0.448276	0.00191962	0.103448	1
CD19+ % of PBMCs	Immunome	YES-DEPLETED	YES-ENRICHED	NS	0.00151392	-0.333333	0.0351152	0.37931	0.0351152	0.241379	0.467938
CD3+ % of PBMCs	Immunome	YES-DEPLETED	YES-ENRICHED	NS	0.00838432	-0.533333	0.010823	0.37931	0.0301376	-0.0344828	0.79526
CD4- CD8- % of CD3+	Immunome	YES-ENRICHED	YES-DEPLETED	NS	0.077544	0.466667	0.0331483	-0.310345	0.0158381	-0.0344828	0.713168
CD4+ CD8- % of PBMCs	Immunome	YES-DEPLETED	YES-ENRICHED	NS	0.00298629	-0.6	0.00857305	0.448276	0.0133261	-0.0344828	0.803613
CD4+ CD8- CD3+ /ul	Immunome	YES-DEPLETED	YES-ENRICHED	NS	3.37537e-05	-0.6	0.000912613	0.586207	0.000651542	-0.0344828	0.41692
CD25high CD127low CD4+ /ul	Immunome	YES-DEPLETED	NS	NS	0.0167966	-0.5	0.0321746	0.137931	0.212848	-0.137931	0.356402
CD39+ CD31- CD25high CD127low CD4+ /ul	Immunome	YES-DEPLETED	NS	NS	0.0328425	-0.5	0.0410988	0.206897	0.419117	-0.0689655	0.516348
CD39+ CD45RA- CD25high CD127low CD4+ /ul	Immunome	YES-DEPLETED	NS	NS	0.0133736	-0.5	0.0220025	0	0.487351	0	0.487351
FoxP3+ CD31- CD25high CD127low CD4+ /ul	Immunome	YES-DEPLETED	NS	NS	0.0399223	-0.366667	0.0410988	0.206897	0.155237	-0.0689655	0.531174
FoxP3+ CD45RA- CD25high CD127low CD4+ /ul	Immunome	YES-DEPLETED	NS	NS	0.095325	-0.433333	0.0180899	-0.0689655	0.232011	-0.0689655	0.624427
CD11c+ % of CD14- CD16- HLA-DR+ CD4dim/-	Immunome	YES-ENRICHED	NS	NS	0.0693192	0.6	0.00768027	-0.310345	0.370538	0.0344828	0.522131
CD11c+ CD14- CD16- HLA-DR+ CD4dim/- % of PBCMs	Immunome	YES-ENRICHED	NS	NS	0.0602597	0.333333	0.0217669	0.0344828	0.681145	0.37931	0.0774457
CD123+ % of CD14- CD16- HLA-DR+ CD4dim/-	Immunome	YES-ENRICHED	YES-DEPLETED	NS	0.00322584	0.4	0.00428874	-0.586207	0.00428874	0.0344828	0.92248
CD123+ CD14- CD16- HLA-DR+ % of CD4dim/-	Immunome	YES-ENRICHED	NS	NS	0.0254879	0.533333	0.0101214	-0.310345	0.11196	0.103448	0.11196
CD123+ CD14- CD16- HLA-DR+ CD4dim/- % of PBCMs	Immunome	YES-ENRICHED	YES-DEPLETED	YES-ENRICHED	0.0051736	0.6	0.00365318	-0.344828	0.0332265	0.551724	0.00818088
CD14- CD16- % of HLA-DR+ CD4dim/-	Immunome	YES-DEPLETED	YES-ENRICHED	NS	1.13564e-07	-0.666667	0.000320356	0.586207	0.000249032	0.172414	0.639121
CD14- CD16- HLA-DR+ CD4dim/- /ul	Immunome	NS	YES-ENRICHED	NS	0.0286107	-0.0666667	0.164148	0.448276	0.0442758	-0.0344828	0.966034
CD14- CD16- HLA-DR+ % of CD4dim/-	Immunome	YES-DEPLETED	YES-ENRICHED	NS	0.000789785	-0.333333	0.0439888	0.62069	0.00325277	0.172414	0.149366
CD14lhi CD16- % of HLA-DR+ CD16+/HLA-DR- CD16-	Immunome	YES-ENRICHED	YES-DEPLETED	NS	0.00304699	0.4	0.00636862	-0.448276	0.00593434	0.0344828	0.939669
CD14lhi CD16- HLA-DR+ CD16+/HLA-DR- CD16-% of PBMCs	Immunome	YES-ENRICHED	YES-DEPLETED	NS	0.00327417	0.4	0.00541282	-0.517241	0.00541282	0.103448	0.982748
CD14lhi CD16+ % of HLA-DR+ CD16+/HLA-DR- CD16-	Immunome	YES-ENRICHED	YES-DEPLETED	NS	0.00138245	0.533333	0.0331483	-0.310345	0.0331483	0.0344828	0.467938
CD14lhi CD16+ HLA-DR+ CD16+/HLA-DR- CD16-% of PBMCs	Immunome	YES-ENRICHED	YES-DEPLETED	NS	0.00151741	0.533333	0.0331483	-0.310345	0.0331483	0.0344828	0.455641
CD14low CD16+ % of HLA-DR+ CD16+/HLA-DR- CD16-	Immunome	YES-ENRICHED	YES-DEPLETED	NS	0.000903588	0.4	0.0270143	-0.586207	0.00411815	-0.0344828	0.641994
CD14low CD16+ HLA-DR+ CD16+/HLA-DR- CD16- /ul	Immunome	NS	YES-DEPLETED	NS	0.00151392	0.0666667	0.186202	-0.37931	0.00897683	-0.103448	0.335734
CD14low CD16+ HLA-DR+ CD16+/HLA-DR- CD16-% of PBMCs	Immunome	YES-ENRICHED	YES-DEPLETED	NS	0.000789785	0.333333	0.0327244	-0.586207	0.00474095	-0.0344828	0.618933
CD4high % of PBMCs	Immunome	YES-DEPLETED	NS	NS	0.00224365	-0.566667	0.00354237	0.448276	0.0553729	-0.310345	0.155668
HLA-DR+ CD4dim/- % of PBMCs	Immunome	YES-ENRICHED	YES-DEPLETED	NS	0.00660661	0.533333	0.0104746	-0.241379	0.0462016	0.241379	0.325144
CD56 high CD16- % of CD56+ CD3-	Immunome	NS	YES-ENRICHED	YES-ENRICHED	0.000349633	0.0666667	0.983834	0.37931	0.0357607	0.37931	0.0158381
CD56dim CD16- % of CD3-	Immunome	YES-ENRICHED	YES-DEPLETED	NS	0.00506889	0.266667	0.0213753	-0.310345	0.0230409	0.103448	0.438742
TCRgd+ % of CD4- CD8- CD3+	Immunome	YES-ENRICHED	YES-DEPLETED	NS	0.0307133	0.4	0.0161285	-0.551724	0.0161285	-0.172414	0.429954
CD24- % of CD4high CD8dim	Immunome	NS	YES-DEPLETED	NS	0.0875803	0.2	0.0816746	-0.586207	0.0180723	-0.310345	0.274626
CD24- CD45RO- % of CD8+ CD4-	Immunome	NS	YES-DEPLETED	NS	0.0933615	0.3	0.0709494	-0.448276	0.0436289	-0.310345	0.0709494
CD24- CD45RO- CD25- CD4+ CD8- CD3+ /ul	Immunome	YES-DEPLETED	YES-ENRICHED	NS	0.000190588	-0.466667	0.00699721	0.724138	5.51641e-05	0.0344828	0.536151
CD24- CD45RO- CD25+ CD4+ % of CD4high CD8-	Immunome	YES-DEPLETED	NS	NS	0.0158094	-0.533333	0.0168892	0.241379	0.0939037	-0.206897	0.286062
CD24- CD45RO- CD25+ CD4+ CD8- CD3+ /ul	Immunome	YES-DEPLETED	YES-ENRICHED	NS	1.89746e-05	-0.6	0.000626449	0.37931	0.00120568	-0.137931	0.253076
CD24- CD45RO+ CD25- CD4+ % of CD4high CD8-	Immunome	NS	YES-DEPLETED	YES-DEPLETED	0.0875803	0	0.885512	-0.448276	0.0186814	-0.517241	0.0268406
CD24- CD45RO+ CD25+ CD4+ CD8- CD3+ /ul	Immunome	YES-DEPLETED	NS	NS	0.000789785	-0.666667	0.000167778	0.310345	0.0836756	-0.172414	0.0836756
CD24- CD45RO+ CD8+ CD4- CD3+ /ul	Immunome	YES-DEPLETED	NS	NS	0.000404053	-0.533333	0.00606055	0.37931	0.0843383	-0.241379	0.274626
CD24+ % of CD4high CD8dim	Immunome	NS	YES-ENRICHED	NS	0.00261544	-0.2	0.0823824	0.586207	0.0180855	0.310345	0.274626
CD24+ CD45RO- % of CD8+ CD4-	Immunome	NS	YES-ENRICHED	NS	0.00865773	-0.133333	0.308589	0.310345	0.0302257	0.275862	0.155237
CD24+ CD45RO- CD8+ CD4- CD3+ /ul	Immunome	YES-DEPLETED	YES-ENRICHED	NS	0.00183095	-0.333333	0.0371791	0.448276	0.00266526	0.0344828	0.623926
CD24+ CD45RO+ % of CD8+ CD4-	Immunome	NS	YES-ENRICHED	YES-ENRICHED	0.00476238	0	0.991794	0.344828	0.0341534	0.413793	0.0341534
CD24+ CD45RO+ CD8+ CD4- CD3+ /ul	Immunome	NS	YES-ENRICHED	NS	0.000641576	-0.0666667	0.855272	0.517241	0.0223694	0.448276	0.0982728
CD24+ CD4high CD8dim % of CD4+ CD8	Immunome	NS	YES-ENRICHED	NS	0.00576426	-0.266667	0.137924	0.517241	0.0311833	0.103448	0.314652
CD25- CD4+ % of CD4high cells	Immunome	YES-ENRICHED	NS	NS	0.0654929	0.6	0.0103633	-0.206897	0.34426	0.275862	0.34426
CD25- CD4+ CD8- CD3+ /ul	Immunome	YES-DEPLETED	YES-ENRICHED	NS	8.28387e-05	-0.533333	0.00155725	0.586207	0.000417419	-0.172414	0.66995
CD25+ CD4+ CD8- CD3+ /ul	Immunome	YES-DEPLETED	YES-ENRICHED	YES-DEPLETED	4.32533e-05	-0.666667	4.18983e-05	0.517241	0.00615943	-0.310345	0.0243342
CD25+ CD4+% of CD4high	Immunome	YES-DEPLETED	NS	NS	0.0960943	-0.666667	0.00801429	0.172414	0.733209	-0.310345	0.0843383
CD4_Tcm/Treg	Immunome	YES-ENRICHED	NS	YES-ENRICHED	0.0366548	0.310345	0.0489349	-0.142857	0.937481	0.310345	0.0489349
CD4_Teff/Treg	Immunome	YES-ENRICHED	NS	YES-ENRICHED	0.00843419	0.655172	0.0014963	-0.142857	0.728166	0.241379	0.0435961
CD4_Tem/Treg	Immunome	YES-ENRICHED	NS	NS	0.0285521	0.448276	0.00827738	-0.357143	0.0639126	-0.103448	0.88151
CD4+ CD25+% of total cells	Immunome	YES-DEPLETED	NS	NS	0.00558789	-0.533333	0.0127433	0.310345	0.116934	-0.310345	0.0682173
CD62L- CD45RO- % of CD25- CD4+ CD4high CD8-	Immunome	YES-ENRICHED	NS	NS	0.00576426	0.4	0.0199186	-0.172414	0.983013	0.241379	0.0615115
CD62L- CD45RO- % of CD8+ CD4-	Immunome	YES-ENRICHED	NS	NS	0.00124332	0.266667	0.0154492	-0.241379	0.114305	0.103448	0.346891
CD62L- CD45RO- CD25- CD4+ % of CD4high CD8-	Immunome	YES-ENRICHED	NS	NS	0.00629838	0.4	0.0211468	-0.172414	0.915216	0.241379	0.0682173
CD62L- CD45RO- CD25+ CD4+ CD8- CD3+ /ul	Immunome	YES-DEPLETED	YES-ENRICHED	NS	0.00558789	-0.366667	0.01278	0.551724	0.00412075	0.0344828	0.767248
CD62L- CD45RO+ CD25+ CD4+ CD8- CD3+ /ul	Immunome	YES-DEPLETED	NS	NS	0.0147758	-0.466667	0.0199186	0.103448	0.213245	-0.310345	0.18905
CD62L- CD45RO+ CD8+ CD4- CD3+ /ul	Immunome	YES-DEPLETED	YES-ENRICHED	NS	7.65359e-05	-0.666667	0.00114028	0.448276	0.0221379	-0.172414	0.314488
CD62L+ CD45RO- % of CD8+ CD4-	Immunome	YES-DEPLETED	NS	NS	0.0181774	-0.4	0.0322667	0.172414	0.183103	0.172414	0.94907
CD62L+ CD45RO- CD25- CD4+ CD8- CD3+ /ul	Immunome	YES-DEPLETED	YES-ENRICHED	NS	2.22862e-06	-0.533333	0.000552546	0.655172	0.000552546	0.0344828	0.781862
CD62L+ CD45RO- CD25+ CD4+ CD8- CD3+ /ul	Immunome	YES-DEPLETED	YES-ENRICHED	NS	0.00198524	-0.566667	0.000985442	0.344828	0.0333974	-0.172414	0.0952704
CD62L+ CD45RO- CD8+ CD4- CD3+ /ul	Immunome	YES-DEPLETED	NS	NS	0.0010762	-0.266667	0.0279034	0.448276	0.0720396	0.172414	0.831357
CD62L+ CD45RO+ CD25+ CD4+ CD8- CD3+ /ul	Immunome	YES-DEPLETED	YES-ENRICHED	YES-DEPLETED	0.000224448	-0.633333	0.000462871	0.448276	0.0169825	-0.448276	0.0386317
CD161- CCR6- CXCR3- CD25- CD4+ /ul	Immunome	YES-DEPLETED	YES-ENRICHED	NS	0.0135245	-0.266667	0.0169546	0.310345	0.0166981	-0.172414	0.49465
CD161- CCR6- CXCR3- CD25+ CD4+ /ul	Immunome	YES-DEPLETED	YES-ENRICHED	NS	0.00151392	-0.6	0.00239369	0.448276	0.00899195	-0.448276	0.0797595
CD161+ CCR6- CXCR3- CD25+ CD4+ /ul	Immunome	YES-DEPLETED	YES-ENRICHED	NS	0.00323325	-0.466667	0.0158974	0.448276	0.0158974	-0.0344828	0.481196
CD161+ CCR6+ CXCR3- CD25+ CD4+ /ul	Immunome	YES-DEPLETED	NS	NS	0.0602597	-0.433333	0.0410988	-0.103448	0.639121	-0.37931	0.27425
CD25- % of CD4+	Immunome	YES-ENRICHED	NS	YES-ENRICHED	0.0254557	0.466667	0.0227073	-0.0689655	0.882222	0.586207	0.0227073
CD25- CD4+ /ul	Immunome	YES-DEPLETED	YES-ENRICHED	NS	8.28387e-05	-0.466667	0.00142766	0.655172	0.000294674	-0.172414	0.781862
CD25+ CD4+ /ul	Immunome	YES-DEPLETED	YES-ENRICHED	YES-DEPLETED	0.000212754	-0.666667	0.000768866	0.448276	0.0111847	-0.517241	0.0455197
CD25+ CD4+ /ul	Immunome	YES-DEPLETED	YES-ENRICHED	YES-DEPLETED	0.000212754	-0.666667	0.000768866	0.448276	0.0111847	-0.517241	0.0455197
CD27- % of CD25- CD4+	Immunome	NS	YES-DEPLETED	NS	0.0939839	0.266667	0.136819	-0.482759	0.016248	0.137931	0.979734
CD27- CD25- % of CD4+	Immunome	YES-ENRICHED	YES-DEPLETED	NS	0.0561804	0.466667	0.0270143	-0.586207	0.0083389	0.241379	0.781862
CD27bright % of CD161+ CCR6+ CXCR3- CD25- CD4+	Immunome	YES-DEPLETED	YES-ENRICHED	NS	0.0111993	-0.533333	0.0173295	0.37931	0.0245761	-0.0344828	0.745667
CD27bright % of CD25- CD4+	Immunome	NS	YES-ENRICHED	NS	0.00671069	-0.333333	0.0589812	0.37931	0.00883915	0.103448	0.392654
CD27bright CD161+ CCR6+ CXCR3- CD25- CD4+ /ul	Immunome	YES-DEPLETED	NS	NS	0.0619793	-0.466667	0.0409897	0.37931	0.253281	-0.172414	0.294118
CD27bright CD25- % of CD4+	Immunome	NS	YES-ENRICHED	NS	0.00476238	-0.333333	0.0607346	0.37931	0.00350944	0.172414	0.242933
CXCR3- CD25- CD4+ /ul	Immunome	YES-DEPLETED	YES-ENRICHED	NS	8.79247e-05	-0.533333	0.00142766	0.724138	0.00018144	-0.103448	0.932128
CXCR3- CD25+ % of CD4+	Immunome	YES-DEPLETED	NS	YES-DEPLETED	0.0366548	-0.466667	0.0044805	0.0344828	0.770346	-0.586207	0.0044805
CXCR3- CD25+ CD4+ /ul	Immunome	YES-DEPLETED	YES-ENRICHED	NS	6.14265e-05	-0.666667	0.000565801	0.448276	0.0128905	-0.517241	0.0533759
Foxp3- Helios- CD4+ CD3+ /ul	Immunome	YES-DEPLETED	YES-ENRICHED	NS	0.000282896	-0.466667	0.0312748	0.310345	0.0105325	0.172414	0.685574
Foxp3- Ki67- CD4+ CD3+ /ul	Immunome	YES-DEPLETED	YES-ENRICHED	NS	0.000137908	-0.466667	0.02319	0.517241	0.0076262	-0.103448	0.88151
Foxp3+ Helios- CD4+ CD3+ /ul	Immunome	YES-DEPLETED	YES-ENRICHED	NS	0.0626607	-0.266667	0.0464772	0.37931	0.0414767	-0.103448	0.814777
Helios- IFNg- % of CD3+	Immunome	NS	YES-ENRICHED	NS	7.57351e-05	-0.0666667	0.901769	0.517241	0.00240786	0.482759	0.0573421
Helios- IFNg- CD4+ CD3+ /ul	Immunome	YES-DEPLETED	YES-ENRICHED	NS	1.47215e-06	-0.466667	0.00355124	0.724138	0.000160083	0.103448	0.66995
Helios- Ki67- % of CD3+	Immunome	NS	YES-ENRICHED	YES-ENRICHED	0.00313079	0.133333	0.781236	0.482759	0.0247067	0.344828	0.0293761
Helios- Ki67- CD4+ CD3+ /ul	Immunome	YES-DEPLETED	YES-ENRICHED	NS	2.29034e-05	-0.4	0.00751892	0.586207	0.00018144	0.241379	0.579282
Helios+ IFNg- % of CD3+	Immunome	NS	YES-DEPLETED	YES-DEPLETED	0.00259021	0.2	0.626346	-0.37931	0.00281445	-0.37931	0.0323298
Helios+ IFNg- CD4+ CD3+ /ul	Immunome	NS	YES-DEPLETED	NS	0.0172953	-0.0666667	0.502761	-0.310345	0.0414767	-0.172414	0.0982728
Helios+ Ki67- % of CD3+	Immunome	NS	YES-DEPLETED	NS	0.0104432	0.0666667	0.670181	-0.448276	0.0113952	-0.172414	0.0612385
IFNg- IL17a- CD4+ CD3+ /ul	Immunome	YES-DEPLETED	YES-ENRICHED	NS	2.09937e-05	-0.6	0.00099983	0.655172	0.000331409	-0.0344828	0.639121
IL17a- IL22- CD4+ CD3+ /ul	Immunome	YES-DEPLETED	YES-ENRICHED	NS	3.37537e-05	-0.466667	0.00142766	0.655172	0.000294674	-0.0344828	0.94907
IL17a- Ki67- CD4+ CD3+ /ul	Immunome	YES-DEPLETED	YES-ENRICHED	NS	7.57351e-05	-0.4	0.00355124	0.655172	0.000261627	-0.0344828	0.915216
GMCSF- IL-2- IL-17- CD4+ CD3+ /ul	Immunome	YES-DEPLETED	YES-ENRICHED	NS	7.57351e-05	-0.4	0.00561665	0.724138	0.000897791	-0.0344828	0.798276
GMCSF- IL-2- IL-17+ CD4+ CD3+ /ul	Immunome	YES-DEPLETED	YES-ENRICHED	NS	0.000207773	-0.333333	0.02319	0.586207	0.0154928	0.103448	0.550352
GMCSF- IL-2+ IL-17- CD4+ CD3+ /ul	Immunome	YES-DEPLETED	YES-ENRICHED	NS	0.00327417	-0.533333	0.00369631	0.310345	0.0365013	-0.241379	0.256008
GMCSF+ IL-2- IL-17- CD4+ CD3+ /ul	Immunome	YES-DEPLETED	YES-ENRICHED	NS	0.00592976	-0.266667	0.021807	0.655172	0.00593434	0.172414	0.915216
IL-10- IL-2- IL-17- CD4+ CD3+ /ul	Immunome	YES-DEPLETED	YES-ENRICHED	NS	0.00015316	-0.4	0.00561665	0.724138	0.000897791	-0.103448	0.765542
IL-10- IL-2- IL-17+ CD4+ CD3+ /ul	Immunome	YES-DEPLETED	YES-ENRICHED	NS	0.000212926	-0.333333	0.0114182	0.586207	0.00897683	0.0344828	0.608884
IL-10- IL-2+ IL-17- CD4+ CD3+ /ul	Immunome	YES-DEPLETED	YES-ENRICHED	NS	0.00660661	-0.533333	0.00710248	0.448276	0.0194148	-0.103448	0.831357
IL-10- IL-2+ IL-17+ CD4+ CD3+ /ul	Immunome	YES-DEPLETED	YES-ENRICHED	NS	0.0151989	-0.366667	0.0165662	0.413793	0.0312314	-0.103448	0.838187
IL-10+ IL-2- IL-17- CD4+ CD3+ /ul	Immunome	YES-DEPLETED	YES-ENRICHED	NS	4.18946e-06	-0.4	0.000469132	0.655172	3.08342e-05	0.103448	0.848011
IL-10+ IL-2+ IL-17- CD4+ CD3+ /ul	Immunome	YES-DEPLETED	YES-ENRICHED	NS	0.00892038	-0.666667	0.000938265	0.482759	0.00791844	0.0344828	0.781862
TNFa- IL-2- % of IL-17- CD3+	Immunome	YES-ENRICHED	NS	NS	0.0209917	0.6	0.010129	-0.0344828	0.325144	0.206897	0.088119
TNFa- IL-2- IL-17- % of CD3+	Immunome	YES-ENRICHED	NS	NS	0.0179654	0.6	0.0101265	-0.0344828	0.294276	0.241379	0.114266
TNFa- IL-2- IL-17- CD4+ CD3+ /ul	Immunome	NS	YES-ENRICHED	NS	0.00151392	-0.266667	0.0607346	0.517241	0.00702043	0.172414	0.49465
TNFa- IL-2- IL-17+ CD4+ CD3+ /ul	Immunome	NS	YES-ENRICHED	NS	0.00484937	-0.4	0.120491	0.517241	0.0257811	0.241379	0.175744
TNFa- IL-2+ IL-17- CD4+ CD3+ /ul	Immunome	YES-DEPLETED	YES-ENRICHED	NS	0.045163	-0.466667	0.000509692	0.448276	0.00899195	0.103448	0.831357
TNFa- IL-5- % of IL-17- CD3+	Immunome	YES-ENRICHED	NS	NS	0.084881	0.4	0.0295031	-0.310345	0.171567	0.103448	0.417427
TNFa- IL-5- IL-17- % of CD3+	Immunome	YES-ENRICHED	NS	NS	0.0960943	0.4	0.0322542	-0.310345	0.153815	0.0689655	0.445557
TNFa- IL-5- IL-17- CD4+ CD3+ /ul	Immunome	NS	YES-ENRICHED	NS	0.00594518	-0.266667	0.0865319	0.586207	0.00827738	0.103448	0.564731
TNFa- IL-5+ IL-17- CD4+ CD3+ /ul	Immunome	YES-DEPLETED	YES-ENRICHED	NS	0.000706846	-0.133333	0.0312748	0.655172	0.00419617	0.0344828	0.915216
TNFa+ IL-2- % of IL-17- CD3+	Immunome	YES-DEPLETED	NS	NS	0.00177427	-0.533333	0.0130147	0.103448	0.522131	-0.206897	0.0772985
TNFa+ IL-2- IL-17- % of CD3+	Immunome	YES-DEPLETED	NS	NS	0.00151392	-0.533333	0.0164691	0.103448	0.536151	-0.206897	0.0773099
TNFa+ IL-2- IL-17- CD4+ CD3+ /ul	Immunome	YES-DEPLETED	YES-ENRICHED	NS	1.71921e-05	-0.466667	0.00023732	0.517241	0.0128905	-0.103448	0.256008
TNFa+ IL-2- IL-17+ CD4+ CD3+ /ul	Immunome	YES-DEPLETED	YES-ENRICHED	NS	3.37537e-05	-0.5	0.0260712	0.413793	0.0195145	0.0689655	0.936476
TNFa+ IL-2+ IL-17- CD4+ CD3+ /ul	Immunome	YES-DEPLETED	NS	NS	0.0172953	-0.4	0.0385012	0.172414	0.332055	-0.0344828	0.749322
TNFa+ IL-2+ IL-17+ CD4+ CD3+ /ul	Immunome	YES-DEPLETED	YES-ENRICHED	NS	0.0270226	-0.3	0.0127741	0.517241	0.0127741	-0.137931	0.597103
TNFa+ IL-5- % of IL-17- CD3+	Immunome	YES-DEPLETED	NS	NS	0.0221728	-0.466667	0.0483108	0.0344828	0.864731	-0.241379	0.15383
TNFa+ IL-5- IL-17- % of CD3+	Immunome	YES-DEPLETED	NS	NS	0.0223389	-0.466667	0.049688	0.0689655	0.846523	-0.241379	0.137938
TNFa+ IL-5- IL-17- CD4+ CD3+ /ul	Immunome	YES-DEPLETED	NS	NS	0.000350259	-0.533333	0.00062738	0.37931	0.137938	-0.103448	0.304193
TNFa+ IL-5- IL-17+ CD4+ CD3+ /ul	Immunome	YES-DEPLETED	YES-ENRICHED	NS	0.000282896	-0.5	0.0245808	0.37931	0.0165662	0.0689655	0.724121
TNFa+ IL-5+ % of IL-17- CD3+	Immunome	YES-DEPLETED	NS	NS	0.00558789	-0.466667	0.0104255	0.275862	0.263174	-0.103448	0.51651
TNFa+ IL-5+ IL-17- % of CD3+	Immunome	YES-DEPLETED	NS	NS	0.00558789	-0.466667	0.0131657	0.275862	0.263174	-0.103448	0.550352
TNFa+ IL-5+ IL-17- CD4+ CD3+ /ul	Immunome	YES-DEPLETED	YES-ENRICHED	NS	0.000224448	-0.466667	0.00062738	0.448276	0.00967732	-0.0344828	0.481196
TNFa+ IL-5+ IL-17+ CD4+ CD3+ /ul	Immunome	YES-DEPLETED	YES-ENRICHED	NS	0.0025435	-0.4	0.0190828	0.344828	0.0298227	0.0344828	0.501155
IFNg+ TNFa- Va7.2+ CD161+ CD4- CD3+ /ul	Immunome	YES-DEPLETED	NS	NS	5.02858e-05	-0.533333	0.0158369	0.37931	0.110214	-0.103448	0.564731
IFNg+ TNFa+ Va7.2+ CD161 % of CD3+	Immunome	YES-DEPLETED	NS	NS	0.00592976	-0.5	0.00853515	0.241379	0.224143	-0.241379	0.605479
IFNg+ TNFa+ Va7.2+ CD161+ CD4- CD3+ /ul	Immunome	YES-DEPLETED	NS	NS	0.000789785	-0.633333	0.00222884	0.310345	0.190669	-0.172414	0.420913
IL17a- IFNg+ Va7.2+ CD161 % of CD3+	Immunome	YES-DEPLETED	NS	NS	0.00443787	-0.566667	0.0129343	0.172414	0.441177	-0.137931	0.624427
IL17a- IFNg+ Va7.2+ CD161+ CD4- CD3+ /ul	Immunome	YES-DEPLETED	NS	NS	0.000404053	-0.566667	0.00077359	0.241379	0.233502	-0.103448	0.392654
IL17a- TNFa+ Va7.2+ CD161+ CD4- CD3+ /ul	Immunome	YES-DEPLETED	NS	NS	0.00729134	-0.5	0.00641114	0.241379	0.310794	-0.172414	0.745683
IL2- TNFa+ Va7.2+ CD161+ CD4- CD3+ /ul	Immunome	YES-DEPLETED	NS	NS	0.0499942	-0.466667	0.0213344	0.137931	0.321885	-0.0689655	0.990916
IL2+ TNFa+ Va7.2+ CD161 % of CD3+	Immunome	YES-DEPLETED	NS	NS	0.0871615	-0.366667	0.0191719	0.206897	0.383748	-0.206897	0.448964
IL2+ TNFa+ Va7.2+ CD161+ CD4- CD3+ /ul	Immunome	YES-DEPLETED	NS	NS	0.0489253	-0.366667	0.00312071	0.206897	0.235735	-0.137931	0.235735
Monocyetes %	Immunome	YES-ENRICHED	YES-DEPLETED	NS	0.00592976	0.6	0.00103479	-0.37931	0.00344452	0.103448	0.983013
M00008: Entner-Doudoroff pathway, glucose-6P => glyceraldehyde-3P + pyruvate	Microbiome-Function-KEGG/GMM-rarefied	YES-ENRICHED	YES-DEPLETED	NS	0.0104126	0.478261	0.0222977	-0.391304	0.0222977	-0.217391	0.259452
M00014: Glucuronate pathway (uronate pathway)	Microbiome-Function-KEGG/GMM-rarefied	YES-ENRICHED	YES-DEPLETED	NS	0.00585692	0.73913	0.00565481	-0.391304	0.0451305	0.217391	0.300133
M00021: Cysteine biosynthesis, serine => cysteine	Microbiome-Function-KEGG/GMM-rarefied	YES-DEPLETED	YES-ENRICHED	NS	0.0977508	-0.565217	0.0490047	0.565217	0.0490047	-0.0434783	0.681347
M00022: Shikimate pathway, phosphoenolpyruvate + erythrose-4P => chorismate	Microbiome-Function-KEGG/GMM-rarefied	YES-DEPLETED	YES-ENRICHED	NS	0.0749225	-0.391304	0.0320585	0.391304	0.0320585	0.0434783	0.893212
M00025: Tyrosine biosynthesis, chorismate => tyrosine	Microbiome-Function-KEGG/GMM-rarefied	YES-DEPLETED	YES-ENRICHED	NS	0.000650712	-0.391304	0.00727701	0.565217	0.00335526	-0.0434783	0.753985
M00029: Urea cycle	Microbiome-Function-KEGG/GMM-rarefied	NS	YES-ENRICHED	NS	0.00585692	-0.304348	0.146982	0.304348	0.0489335	0.130435	0.559958
M00045: Histidine degradation, histidine => N-formiminoglutamate => glutamate	Microbiome-Function-KEGG/GMM-rarefied	NS	YES-DEPLETED	NS	0.000683495	0.391304	0.0783448	-0.391304	0.0445955	-0.304348	0.234471
M00048: Inosine monophosphate biosynthesis, PRPP + glutamine => IMP	Microbiome-Function-KEGG/GMM-rarefied	NS	YES-ENRICHED	NS	0.0203242	-0.478261	0.0531471	0.391304	0.0334697	0.130435	0.559958
M00049: Adenine ribonucleotide biosynthesis, IMP => ADP,ATP	Microbiome-Function-KEGG/GMM-rarefied	NS	YES-ENRICHED	NS	0.009349	-0.391304	0.0622877	0.391304	0.0368836	0.130435	0.601046
M00055: N-glycan precursor biosynthesis	Microbiome-Function-KEGG/GMM-rarefied	YES-ENRICHED	YES-DEPLETED	NS	0.009349	0.565217	0.0320585	-0.391304	0.0320585	0.0434783	0.822927
M00076: Dermatan sulfate degradation	Microbiome-Function-KEGG/GMM-rarefied	YES-ENRICHED	YES-DEPLETED	NS	0.0149884	0.391304	0.00640798	-0.478261	0.0206236	-0.304348	0.940555
M00077: Chondroitin sulfate degradation	Microbiome-Function-KEGG/GMM-rarefied	YES-ENRICHED	YES-DEPLETED	NS	0.0243094	0.478261	0.00724697	-0.478261	0.0222977	-0.0434783	0.776785
M00078: Heparan sulfate degradation	Microbiome-Function-KEGG/GMM-rarefied	YES-ENRICHED	YES-DEPLETED	NS	0.0142314	0.565217	0.0130169	-0.391304	0.0320585	-0.304348	0.869667
M00081: Pectin degradation	Microbiome-Function-KEGG/GMM-rarefied	YES-ENRICHED	YES-DEPLETED	NS	0.00416016	0.304348	0.0293359	-0.652174	0.00640798	-0.0434783	0.940555
M00096: C5 isoprenoid biosynthesis, non-mevalonate pathway	Microbiome-Function-KEGG/GMM-rarefied	NS	YES-ENRICHED	NS	0.0057107	-0.391304	0.0783448	0.478261	0.0334697	0.217391	0.314554
M00098: Acylglycerol degradation	Microbiome-Function-KEGG/GMM-rarefied	NS	YES-ENRICHED	NS	0.00842914	-0.0434783	0.222615	0.565217	0.0274386	0.304348	0.222615
M00120: Coenzyme A biosynthesis, pantothenate => CoA	Microbiome-Function-KEGG/GMM-rarefied	YES-DEPLETED	YES-ENRICHED	NS	0.00667066	-0.565217	0.00335526	0.304348	0.0137193	-0.130435	0.580338
M00128: Ubiquinone biosynthesis, eukaryotes, 4-hydroxybenzoate => ubiquinone	Microbiome-Function-KEGG/GMM-rarefied	NS	NS	YES-DEPLETED	0.0293745	-0.347826	0.37193	-0.304348	0.344198	-0.565217	0.0464605
M00140: C1-unit interconversion, prokaryotes	Microbiome-Function-KEGG/GMM-rarefied	NS	YES-ENRICHED	NS	0.0121954	-0.478261	0.0531471	0.652174	0.00497961	0.130435	0.520231
M00143: NADH dehydrogenase (ubiquinone) Fe-S protein/flavoprotein complex, mitochondria	Microbiome-Function-KEGG/GMM-rarefied	NS	YES-DEPLETED	NS	0.000619195	0.304348	0.0575702	-0.391304	0.0334697	-0.130435	0.411503
M00155: Cytochrome c oxidase, prokaryotes	Microbiome-Function-KEGG/GMM-rarefied	NS	YES-DEPLETED	YES-DEPLETED	0.0057107	-0.173913	0.253523	-0.478261	0.018161	-0.304348	0.018161
M00165: Reductive pentose phosphate cycle (Calvin cycle)	Microbiome-Function-KEGG/GMM-rarefied	YES-DEPLETED	YES-ENRICHED	NS	0.0156638	-0.391304	0.0123932	0.478261	0.0123932	-0.217391	0.500905
M00166: Reductive pentose phosphate cycle, ribulose-5P => glyceraldehyde-3P	Microbiome-Function-KEGG/GMM-rarefied	YES-DEPLETED	YES-ENRICHED	NS	0.00165108	-0.304348	0.0167348	0.652174	0.000148058	0.304348	0.799773
M00167: Reductive pentose phosphate cycle, glyceraldehyde-3P => ribulose-5P	Microbiome-Function-KEGG/GMM-rarefied	YES-DEPLETED	YES-ENRICHED	NS	0.0974876	-0.391304	0.0334697	0.478261	0.0381339	-0.304348	0.259452
M00171: C4-dicarboxylic acid cycle, NAD - malic enzyme type	Microbiome-Function-KEGG/GMM-rarefied	YES-DEPLETED	YES-ENRICHED	NS	0.0449923	-0.565217	0.0320585	0.478261	0.022356	-0.0434783	0.916847
M00178: Ribosome, bacteria	Microbiome-Function-KEGG/GMM-rarefied	YES-DEPLETED	YES-ENRICHED	NS	0.0446103	-0.391304	0.0268092	0.391304	0.0268092	0.0434783	0.916847
M00179: Ribosome, archaea	Microbiome-Function-KEGG/GMM-rarefied	YES-DEPLETED	YES-ENRICHED	NS	0.0154043	-0.478261	0.0293359	0.478261	0.0247865	0.0434783	0.846232
M00181: RNA polymerase III, eukaryotes	Microbiome-Function-KEGG/GMM-rarefied	NS	YES-ENRICHED	NS	0.0270457	-0.130435	0.152836	0.565217	0.0130169	0.217391	0.146982
M00183: RNA polymerase, bacteria	Microbiome-Function-KEGG/GMM-rarefied	NS	YES-ENRICHED	NS	0.0619924	-0.478261	0.0726614	0.565217	0.00724697	0.0434783	0.916847
M00185: Sulfate transport system	Microbiome-Function-KEGG/GMM-rarefied	NS	YES-ENRICHED	NS	0.0443716	-0.304348	0.0783448	0.217391	0.0334697	0.130435	0.41004
M00191: Thiamine transport system	Microbiome-Function-KEGG/GMM-rarefied	YES-DEPLETED	NS	YES-DEPLETED	0.00339798	-0.304348	0.041132	-0.304348	0.423903	-0.26087	0.041132
M00192: Putative thiamine transport system	Microbiome-Function-KEGG/GMM-rarefied	YES-DEPLETED	NS	YES-DEPLETED	0.000200321	-0.434783	0.0345081	-0.217391	0.672316	-0.478261	0.0345081
M00208: Glycine betaine/proline transport system	Microbiome-Function-KEGG/GMM-rarefied	NS	YES-DEPLETED	NS	0.00343491	0.304348	0.112304	-0.391304	0.0162435	-0.130435	0.393073
M00209: Osmoprotectant transport system	Microbiome-Function-KEGG/GMM-rarefied	NS	YES-DEPLETED	NS	0.00842914	0.0434783	0.753985	-0.391304	0.0489335	-0.304348	0.333923
M00214: Methyl-galactoside transport system	Microbiome-Function-KEGG/GMM-rarefied	YES-DEPLETED	YES-ENRICHED	NS	0.0144227	-0.565217	0.00640798	0.217391	0.0287644	-0.217391	0.846232
M00215: D-Xylose transport system	Microbiome-Function-KEGG/GMM-rarefied	NS	YES-DEPLETED	NS	0.0121954	0.217391	0.0889756	-0.478261	0.0121447	-0.0434783	0.869667
M00224: Fluoroquinolone transport system	Microbiome-Function-KEGG/GMM-rarefied	YES-ENRICHED	YES-DEPLETED	NS	0.0270457	0.391304	0.00845812	-0.347826	0.00845812	0.130435	0.594523
M00226: Histidine transport system	Microbiome-Function-KEGG/GMM-rarefied	YES-DEPLETED	NS	YES-DEPLETED	0.000283551	-0.26087	0.0441629	-0.304348	0.286354	-0.391304	0.0337955
M00229: Arginine transport system	Microbiome-Function-KEGG/GMM-rarefied	YES-DEPLETED	NS	YES-DEPLETED	0.00011657	-0.304348	0.0344568	-0.26087	0.37186	-0.391304	0.027646
M00234: Cystine transport system	Microbiome-Function-KEGG/GMM-rarefied	YES-DEPLETED	YES-ENRICHED	NS	0.0368315	-0.391304	0.0381339	0.478261	0.0381339	-0.0434783	0.539919
M00241: Vitamin B12 transport system	Microbiome-Function-KEGG/GMM-rarefied	NS	NS	YES-DEPLETED	0.0015608	-0.26087	0.0676386	-0.217391	0.477289	-0.434783	0.0171541
M00247: Putative ABC transport system	Microbiome-Function-KEGG/GMM-rarefied	YES-DEPLETED	YES-ENRICHED	NS	0.00122988	-0.391304	0.0268092	0.565217	0.022356	0.217391	0.622068
M00260: DNA polymerase III complex, bacteria	Microbiome-Function-KEGG/GMM-rarefied	YES-DEPLETED	YES-ENRICHED	NS	0.0126976	-0.478261	0.0123932	0.652174	0.00921249	0.217391	0.776785
M00261: DNA polymerase alpha / primase complex	Microbiome-Function-KEGG/GMM-rarefied	YES-DEPLETED	YES-ENRICHED	NS	0.00122988	-0.391304	0.0247865	0.391304	0.0349871	0.217391	0.520231
M00269: PTS system, sucrose-specific II component	Microbiome-Function-KEGG/GMM-rarefied	NS	NS	YES-DEPLETED	0.0547411	-0.130435	0.539919	-0.0434783	0.471831	-0.478261	0.0334697
M00275: PTS system, cellobiose-specific II component	Microbiome-Function-KEGG/GMM-rarefied	NS	YES-DEPLETED	YES-DEPLETED	0.00892713	-0.0434783	0.539919	-0.391304	0.0123932	-0.304348	0.00640798
M00276: PTS system, mannose-specific II component	Microbiome-Function-KEGG/GMM-rarefied	NS	YES-DEPLETED	YES-DEPLETED	0.00585692	0.217391	0.799773	-0.304348	0.0381339	-0.565217	0.0381339
M00277: PTS system, N-acetylgalactosamine-specific II component	Microbiome-Function-KEGG/GMM-rarefied	NS	NS	YES-DEPLETED	0.0017444	-0.391304	0.0783448	0.0434783	0.776785	-0.565217	0.00383592
M00278: PTS system, sorbose-specific II component	Microbiome-Function-KEGG/GMM-rarefied	NS	YES-DEPLETED	NS	0.000683495	0.130435	0.280206	-0.26087	0.0232664	-0.347826	0.065623
M00279: PTS system, galactitol-specific II component	Microbiome-Function-KEGG/GMM-rarefied	YES-ENRICHED	YES-DEPLETED	NS	0.0021796	0.391304	0.0415113	-0.652174	0.000219584	-0.130435	0.259452
M00280: PTS system, glucitol/sorbitol-specific II component	Microbiome-Function-KEGG/GMM-rarefied	NS	YES-DEPLETED	YES-DEPLETED	0.0213944	0.130435	0.893212	-0.391304	0.0268092	-0.478261	0.0116222
M00283: PTS system, ascorbate-specific II component	Microbiome-Function-KEGG/GMM-rarefied	NS	YES-DEPLETED	YES-DEPLETED	0.000248128	0.130435	0.500905	-0.391304	0.0103576	-0.391304	0.0206236
M00290: Holo-TFIIH complex	Microbiome-Function-KEGG/GMM-rarefied	YES-DEPLETED	YES-ENRICHED	NS	0.00207503	-0.304348	0.0293359	0.478261	0.0293359	0.0434783	0.964313
M00291: MRN complex	Microbiome-Function-KEGG/GMM-rarefied	NS	YES-DEPLETED	YES-DEPLETED	0.0263539	-0.0434783	0.686879	-0.304348	0.0349871	-0.478261	0.0162435
M00292: MRX complex	Microbiome-Function-KEGG/GMM-rarefied	NS	YES-DEPLETED	YES-DEPLETED	0.0255035	-0.0434783	0.731389	-0.304348	0.0320585	-0.478261	0.0213152
M00293: DNA polymerase zeta complex	Microbiome-Function-KEGG/GMM-rarefied	YES-ENRICHED	YES-DEPLETED	NS	0.00162766	0.565217	0.0415113	-0.434783	0.0415113	0.0434783	0.822927
M00300: Putrescine transport system	Microbiome-Function-KEGG/GMM-rarefied	YES-DEPLETED	YES-ENRICHED	NS	0.0749225	-0.391304	0.0479741	0.391304	0.0479741	-0.130435	1
M00324: Dipeptide transport system	Microbiome-Function-KEGG/GMM-rarefied	YES-DEPLETED	NS	YES-DEPLETED	0.000874373	-0.478261	0.0101815	-0.0434783	0.56332	-0.391304	0.0101815
M00328: Hemophore/metalloprotease transport system	Microbiome-Function-KEGG/GMM-rarefied	YES-DEPLETED	NS	YES-DEPLETED	0.000812263	-0.434783	0.0442298	-0.26087	0.389208	-0.434783	0.0442298
M00335: Sec (secretion) system	Microbiome-Function-KEGG/GMM-rarefied	YES-DEPLETED	YES-ENRICHED	NS	0.0199422	-0.391304	0.0415113	0.478261	0.00335526	0.217391	0.559958
M00359: Aminoacyl-tRNA biosynthesis, eukaryotes	Microbiome-Function-KEGG/GMM-rarefied	YES-DEPLETED	YES-ENRICHED	NS	0.00416016	-0.478261	0.0349871	0.652174	0.00292754	0.130435	0.893212
M00360: Aminoacyl-tRNA biosynthesis, prokaryotes	Microbiome-Function-KEGG/GMM-rarefied	YES-DEPLETED	YES-ENRICHED	NS	0.00208632	-0.478261	0.0222977	0.652174	0.0014255	0.130435	0.916847
M00364: C10-C20 isoprenoid biosynthesis, bacteria	Microbiome-Function-KEGG/GMM-rarefied	YES-DEPLETED	YES-ENRICHED	NS	0.0375971	-0.391304	0.049845	0.391304	0.049845	-0.0434783	0.749442
M00366: C10-C20 isoprenoid biosynthesis, plants	Microbiome-Function-KEGG/GMM-rarefied	NS	YES-ENRICHED	NS	0.00892713	-0.130435	0.156814	0.565217	0.0103576	0.0434783	0.681347
M00376: 3-Hydroxypropionate bi-cycle	Microbiome-Function-KEGG/GMM-rarefied	YES-ENRICHED	YES-DEPLETED	NS	0.0113043	0.391304	0.0320585	-0.217391	0.0320585	-0.217391	0.580338
M00417: Cytochrome o ubiquinol oxidase	Microbiome-Function-KEGG/GMM-rarefied	YES-DEPLETED	NS	YES-DEPLETED	0.000124447	-0.434783	0.0333231	-0.130435	0.586565	-0.434783	0.0325029
M00427: Nuclear pore complex	Microbiome-Function-KEGG/GMM-rarefied	NS	YES-ENRICHED	NS	0.0528626	-0.0434783	0.393073	0.478261	0.0445955	0.478261	0.120304
M00429: Competence-related DNA transformation transporter	Microbiome-Function-KEGG/GMM-rarefied	YES-DEPLETED	YES-ENRICHED	NS	0.0732484	-0.304348	0.0490047	0.391304	0.0368836	-0.0434783	0.799773
M00439: Oligopeptide transport system	Microbiome-Function-KEGG/GMM-rarefied	YES-DEPLETED	YES-ENRICHED	NS	0.009349	-0.304348	0.0451305	0.478261	0.0451305	-0.130435	0.664999
M00456: ArcB-ArcA (anoxic redox control) two-component regulatory system	Microbiome-Function-KEGG/GMM-rarefied	NS	NS	YES-DEPLETED	0.000294571	-0.217391	0.0655894	-0.347826	0.0881929	-0.521739	0.0121605
M00460: MprB-MprA (maintenance of persistent infection) two-component regulatory system	Microbiome-Function-KEGG/GMM-rarefied	NS	YES-DEPLETED	YES-DEPLETED	0.00709321	-0.130435	0.474737	-0.478261	0.0415113	-0.565217	0.00292754
M00472: NarQ-NarP (nitrate respiration) two-component regulatory system	Microbiome-Function-KEGG/GMM-rarefied	YES-DEPLETED	NS	NS	0.0121954	-0.652174	0.0430303	0.130435	0.344685	-0.217391	0.229218
M00485: KinABCDE-Spo0FA (sporulation control) two-component regulatory system	Microbiome-Function-KEGG/GMM-rarefied	NS	YES-ENRICHED	NS	0.0194348	-0.0434783	0.344685	0.478261	0.0247865	0.391304	0.112304
M00486: CitA-CitB (citrate fermentation) two-component regulatory system	Microbiome-Function-KEGG/GMM-rarefied	YES-DEPLETED	YES-ENRICHED	NS	0.0974876	-0.478261	0.0105008	0.217391	0.042786	-0.304348	0.659182
M00488: DcuS-DcuR (C4-dicarboxylate metabolism) two-component regulatory system	Microbiome-Function-KEGG/GMM-rarefied	NS	NS	YES-DEPLETED	0.00011657	-0.304348	0.0526587	-0.173913	0.484257	-0.478261	0.0123389
M00497: GlnL-GlnG (nitrogen regulation) two-component regulatory system	Microbiome-Function-KEGG/GMM-rarefied	YES-ENRICHED	YES-DEPLETED	NS	0.0254349	0.391304	0.0415113	-0.478261	0.0415113	-0.130435	0.664999
M00498: NtrY-NtrX (nitrogen regulation) two-component regulatory system	Microbiome-Function-KEGG/GMM-rarefied	YES-ENRICHED	YES-DEPLETED	NS	0.00585692	0.304348	0.0202929	-0.478261	0.0202929	-0.217391	0.822927
M00518: GlnK-GlnL (glutamine utilization) two-component regulatory system	Microbiome-Function-KEGG/GMM-rarefied	YES-DEPLETED	YES-ENRICHED	NS	0.000872132	-0.478261	0.00123051	0.652174	0.00123051	-0.130435	0.206843
M00533: Homoprotocatechuate degradation, homoprotocatechuate => 2-oxohept-3-enedioate	Microbiome-Function-KEGG/GMM-rarefied	YES-DEPLETED	NS	NS	0.000872132	-0.434783	0.0309567	0.565217	0.0600384	0.130435	0.964313
M00541: Benzoyl-CoA degradation, benzoyl-CoA => 3-hydroxypimeloyl-CoA	Microbiome-Function-KEGG/GMM-rarefied	YES-DEPLETED	YES-ENRICHED	NS	0.0619924	-0.304348	0.0415113	0.478261	0.0415113	-0.0434783	0.539919
M00546: Purine degradation, xanthine => urea	Microbiome-Function-KEGG/GMM-rarefied	NS	YES-DEPLETED	NS	0.00750081	0.304348	0.226608	-0.391304	0.0247865	0.0434783	0.988101
M00550: Ascorbate degradation, ascorbate => D-xylulose-5P	Microbiome-Function-KEGG/GMM-rarefied	NS	YES-DEPLETED	NS	0.0021796	0.130435	0.329405	-0.565217	0.00999957	-0.304348	0.213626
M00552: D-galactonate degradation, De Ley-Doudoroff pathway, D-galactonate => glycerate-3P	Microbiome-Function-KEGG/GMM-rarefied	NS	YES-ENRICHED	NS	0.0126911	-0.391304	0.0673138	0.391304	0.0130169	0.0434783	0.893212
M00565: Trehalose biosynthesis, D-glucose 1P => trehalose	Microbiome-Function-KEGG/GMM-rarefied	YES-DEPLETED	YES-ENRICHED	NS	0.0270457	-0.391304	0.0415113	0.478261	0.0415113	0.0434783	0.964313
M00580: Pentose phosphate pathway, archaea, fructose 6P => ribose 5P	Microbiome-Function-KEGG/GMM-rarefied	NS	YES-DEPLETED	NS	0.0296072	0.304348	0.156814	-0.304348	0.0405858	-0.130435	0.160105
M00581: Biotin transport system	Microbiome-Function-KEGG/GMM-rarefied	YES-DEPLETED	YES-ENRICHED	NS	0.018797	-0.391304	0.0415113	0.478261	0.0415113	0.304348	0.753985
M00610: PTS system, D-glucosaminate-specific II component	Microbiome-Function-KEGG/GMM-rarefied	NS	YES-DEPLETED	NS	0.0223735	0.304348	0.0622877	-0.565217	0.00383592	-0.130435	0.420191
M00611: Oxygenic photosynthesis in plants and cyanobacteria	Microbiome-Function-KEGG/GMM-rarefied	YES-DEPLETED	YES-ENRICHED	NS	0.0203242	-0.304348	0.0137193	0.391304	0.0130169	-0.217391	0.463381
M00612: Anoxygenic photosynthesis in purple bacteria	Microbiome-Function-KEGG/GMM-rarefied	YES-DEPLETED	YES-ENRICHED	NS	0.0156638	-0.391304	0.0123932	0.478261	0.0123932	-0.217391	0.500905
M00613: Anoxygenic photosynthesis in green nonsulfur bacteria	Microbiome-Function-KEGG/GMM-rarefied	YES-ENRICHED	YES-DEPLETED	NS	0.0113043	0.391304	0.0320585	-0.217391	0.0320585	-0.217391	0.580338
M00628: beta-Lactam resistance, AmpC system	Microbiome-Function-KEGG/GMM-rarefied	NS	YES-DEPLETED	NS	0.00276973	0.130435	0.0843791	-0.478261	0.00497961	-0.304348	0.111426
M00642: Multidrug resistance, efflux pump MexJK-OprM	Microbiome-Function-KEGG/GMM-rarefied	YES-ENRICHED	YES-DEPLETED	NS	0.00354027	0.304348	0.0268092	-0.304348	0.0268092	-0.304348	0.520231
M00643: Multidrug resistance, efflux pump MexXY-OprM	Microbiome-Function-KEGG/GMM-rarefied	YES-ENRICHED	YES-DEPLETED	NS	0.0100969	0.391304	0.0244668	-0.391304	0.0244668	-0.304348	0.822927
M00646: Multidrug resistance, efflux pump AcrAD-TolC	Microbiome-Function-KEGG/GMM-rarefied	YES-ENRICHED	YES-DEPLETED	NS	0.00508389	0.478261	0.0184418	-0.391304	0.0184418	-0.130435	0.580338
M00647: Multidrug resistance, efflux pump AcrAB-TolC/SmeDEF	Microbiome-Function-KEGG/GMM-rarefied	YES-ENRICHED	YES-DEPLETED	NS	0.00221929	0.478261	0.0137193	-0.478261	0.0137193	-0.391304	0.520231
M00667: Tetracycline resistance, efflux pump	Microbiome-Function-KEGG/GMM-rarefied	YES-DEPLETED	YES-ENRICHED	NS	0.00892713	-0.478261	0.0349871	0.565217	0.0303276	0.0434783	0.776785
M00698: Multidrug resistance, efflux pump BpeEF-OprC	Microbiome-Function-KEGG/GMM-rarefied	YES-ENRICHED	YES-DEPLETED	NS	0.00386283	0.217391	0.0151638	-0.391304	0.0151638	0.0434783	0.988101
M00699: Multidrug resistance, efflux pump AmeABC	Microbiome-Function-KEGG/GMM-rarefied	YES-ENRICHED	YES-DEPLETED	NS	0.00301	0.478261	0.0167348	-0.478261	0.0167348	-0.391304	0.520231
M00709: Macrolide resistance, MacAB-TolC transporter	Microbiome-Function-KEGG/GMM-rarefied	YES-ENRICHED	NS	NS	0.020703	0.391304	0.0405858	-0.217391	0.0531471	-0.217391	0.893212
M00718: Multidrug resistance, efflux pump MexAB-OprM	Microbiome-Function-KEGG/GMM-rarefied	YES-ENRICHED	YES-DEPLETED	NS	0.00410697	0.565217	0.0202929	-0.478261	0.0202929	-0.391304	0.580338
M00729: Fluoroquinolone resistance, gyrase-protecting protein Qnr	Microbiome-Function-KEGG/GMM-rarefied	YES-DEPLETED	YES-ENRICHED	NS	0.00301	-0.304348	0.0151638	0.565217	0.0151638	0.0434783	0.964313
M00734: BraS-BraR (bacitracin transport) two-component regulatory system	Microbiome-Function-KEGG/GMM-rarefied	YES-DEPLETED	YES-ENRICHED	NS	0.0429649	-0.478261	0.00724697	0.478261	0.0349871	-0.304348	0.344685
M00737: Bacitracin resistance, VraDE transporter	Microbiome-Function-KEGG/GMM-rarefied	YES-DEPLETED	NS	NS	0.0851099	-0.391304	0.0445955	0.391304	0.102001	-0.391304	0.322887
M00739: Cationic peptide transport system	Microbiome-Function-KEGG/GMM-rarefied	NS	NS	YES-DEPLETED	0.00122988	-0.26087	0.0523548	-0.26087	0.287253	-0.347826	0.0169786
M00768: Multidrug resistance, efflux pump GesABC	Microbiome-Function-KEGG/GMM-rarefied	YES-ENRICHED	YES-DEPLETED	NS	0.00585692	0.391304	0.0244668	-0.391304	0.0244668	-0.304348	0.664999
M00779: Dihydrokalafungin biosynthesis, octaketide => dihydrokalafungin	Microbiome-Function-KEGG/GMM-rarefied	NS	YES-DEPLETED	NS	0.00245201	0.304348	0.371189	-0.565217	0.0142766	-0.0869565	0.494773
M00822: Multidrug resistance, efflux pump MexMN-OprM	Microbiome-Function-KEGG/GMM-rarefied	YES-ENRICHED	YES-DEPLETED	NS	0.00585692	0.391304	0.0244668	-0.391304	0.0244668	-0.304348	0.664999
M00839: PdtaS-PdtaR two-component regulatory system	Microbiome-Function-KEGG/GMM-rarefied	NS	YES-DEPLETED	NS	0.0101662	0.130435	0.0907774	-0.478261	0.0247865	-0.130435	0.869667
MF0003: acetylglucosamine degradation	Microbiome-Function-KEGG/GMM-rarefied	NS	YES-DEPLETED	NS	0.00996638	0.0434783	0.622068	-0.304348	0.0489335	-0.391304	0.128742
MF0041: histidine degradation	Microbiome-Function-KEGG/GMM-rarefied	NS	YES-DEPLETED	NS	0.000872132	0.304348	0.13763	-0.478261	0.0334697	-0.304348	0.169523
MF0045: trehalose degradation	Microbiome-Function-KEGG/GMM-rarefied	YES-ENRICHED	YES-DEPLETED	NS	0.0351793	0.565217	0.0189378	-0.652174	0.0162435	-0.0434783	0.369563
MF0047: lactose and galactose degradation (PTS)	Microbiome-Function-KEGG/GMM-rarefied	NS	NS	YES-DEPLETED	0.0149903	-0.130435	0.333923	-0.0434783	0.393073	-0.391304	0.031856
MF0048: lactose degradation	Microbiome-Function-KEGG/GMM-rarefied	YES-ENRICHED	YES-DEPLETED	NS	0.00262178	0.652174	0.00362349	-0.652174	0.00362349	-0.130435	0.822927
MF0052: chondroitin sulfate and dermatan sulfate degradation	Microbiome-Function-KEGG/GMM-rarefied	YES-ENRICHED	NS	NS	0.00244971	0.391304	0.0489335	-0.391304	0.0531471	0.130435	0.622068
MF0064: pectin degradation	Microbiome-Function-KEGG/GMM-rarefied	YES-ENRICHED	YES-DEPLETED	NS	0.00416016	0.304348	0.0293359	-0.652174	0.00640798	-0.0434783	0.940555
MF0065: pectin degradation - 5-dehydro-4-deoxy-D-glucuronate degradation	Microbiome-Function-KEGG/GMM-rarefied	YES-ENRICHED	NS	NS	0.0057107	0.478261	0.00921249	-0.391304	0.0673138	0.0434783	0.520231
MF0068: glucarate degradation	Microbiome-Function-KEGG/GMM-rarefied	NS	YES-DEPLETED	NS	0.030903	0.217391	0.329405	-0.478261	0.0180981	-0.217391	0.13763
MF0083: pyruvate dehydrogenase complex	Microbiome-Function-KEGG/GMM-rarefied	YES-ENRICHED	YES-DEPLETED	NS	0.00585692	0.391304	0.0381339	-0.304348	0.0381339	-0.130435	0.481952
MF0095: NADH:ferredoxin oxidoreductase	Microbiome-Function-KEGG/GMM-rarefied	YES-DEPLETED	NS	YES-DEPLETED	0.000872132	-0.347826	0.0248737	-0.173913	0.472031	-0.391304	0.0135851
MF0104: nitrate reduction (dissimilatory)	Microbiome-Function-KEGG/GMM-rarefied	YES-ENRICHED	YES-DEPLETED	NS	0.00191164	0.391304	0.0415113	-0.391304	0.0415113	-0.304348	0.500905
MF0111: triacylglycerol degradation	Microbiome-Function-KEGG/GMM-rarefied	NS	YES-ENRICHED	NS	0.00842914	-0.0434783	0.222615	0.565217	0.0274386	0.304348	0.222615
MF0120: lactate consumption	Microbiome-Function-KEGG/GMM-rarefied	NS	NS	YES-DEPLETED	0.0200305	-0.478261	0.0773413	-0.130435	0.715095	-0.565217	0.0378602
MF0121: propionate production (acrylate pathway)	Microbiome-Function-KEGG/GMM-rarefied	YES-ENRICHED	YES-DEPLETED	NS	0.00301	0.521739	0.0380642	-0.304348	0.0380642	-0.130435	0.846232
MF0126: propionate production via transferase	Microbiome-Function-KEGG/GMM-rarefied	YES-ENRICHED	YES-DEPLETED	NS	0.000591245	0.478261	0.0254209	-0.391304	0.0254209	-0.130435	0.975735
MF0130: peroxidase	Microbiome-Function-KEGG/GMM-rarefied	NS	YES-DEPLETED	NS	0.00724448	0.217391	0.126213	-0.391304	0.0445955	-0.391304	0.0907774
MF0131: superoxide dismutase	Microbiome-Function-KEGG/GMM-rarefied	NS	YES-DEPLETED	NS	0.000872132	0.217391	0.167139	-0.478261	0.0362831	-0.304348	0.169523
Bacteria;Firmicutes;Erysipelotrichia	Microbiome-Taxonomy-Class-16S	NS	YES-DEPLETED	NS	6.87103e-05	0.565217	0.112304	-0.478261	0.000644445	0.0434783	0.799773
Bacteria class incertae sedis	Microbiome-Taxonomy-Class-mOTU2-rarefied	NS	YES-DEPLETED	NS	0.0920825	0.130435	0.477536	-0.434783	0.0133461	-0.26087	0.117946
Bacteria;Actinobacteria;Actinobacteria;Actinomycetales;Actinomycetaceae	Microbiome-Taxonomy-Family-16S	NS	YES-DEPLETED	YES-DEPLETED	0.0386092	0.173913	0.870912	-0.652174	0.00698818	-0.478261	0.00879675
Bacteria;Actinobacteria;Actinobacteria;Corynebacteriales;Corynebacteriaceae	Microbiome-Taxonomy-Family-16S	NS	NS	YES-DEPLETED	0.0026257	-0.217391	0.202809	-0.173913	0.158658	-0.391304	0.0216087
Bacteria;Bacteroidetes;Bacteroidia;Bacteroidales;Bacteroidaceae	Microbiome-Taxonomy-Family-16S	YES-ENRICHED	YES-DEPLETED	NS	6.9371e-05	0.478261	0.00904906	-0.652174	0.00054431	-0.391304	0.246749
Bacteria;Firmicutes;Bacilli;Lactobacillales;Lactobacillaceae	Microbiome-Taxonomy-Family-16S	NS	NS	YES-DEPLETED	0.0276092	-0.0869565	0.652132	-0.0434783	0.689056	-0.521739	0.043139
Bacteria;Firmicutes;Erysipelotrichia;Erysipelotrichales;Erysipelotrichaceae	Microbiome-Taxonomy-Family-16S	NS	YES-DEPLETED	NS	0.000177858	0.565217	0.104726	-0.478261	0.00220283	-0.130435	0.559958
Actinomycetaceae	Microbiome-Taxonomy-Family-mOTU2-rarefied	NS	YES-DEPLETED	YES-DEPLETED	2.33125e-07	0.0869565	0.524713	-0.478261	0.00326765	-0.434783	0.00530366
Bacteria fam. incertae sedis	Microbiome-Taxonomy-Family-mOTU2-rarefied	NS	YES-DEPLETED	NS	0.0559265	0.130435	0.477536	-0.434783	0.0133461	-0.26087	0.117946
Bacteroidaceae	Microbiome-Taxonomy-Family-mOTU2-rarefied	YES-ENRICHED	YES-DEPLETED	NS	0.000918526	0.304348	0.0415113	-0.478261	0.022356	-0.304348	0.4452
Leuconostocaceae	Microbiome-Taxonomy-Family-mOTU2-rarefied	NS	YES-DEPLETED	YES-DEPLETED	0.000616639	-0.130435	0.165406	-0.26087	0.0465488	-0.391304	0.0265463
Ruminococcaceae	Microbiome-Taxonomy-Family-mOTU2-rarefied	NS	YES-ENRICHED	NS	0.0717837	-0.391304	0.120304	0.217391	0.0487942	0.304348	0.300133
Bacteria;Actinobacteria;Actinobacteria;Actinomycetales;Actinomycetaceae;Actinomyces	Microbiome-Taxonomy-Genus-16S	NS	YES-DEPLETED	YES-DEPLETED	0.0370453	0.130435	0.927206	-0.304348	0.0234306	-0.391304	0.0234306
Bacteria;Actinobacteria;Coriobacteriia;Coriobacteriales;Eggerthellaceae;Eggerthella	Microbiome-Taxonomy-Genus-16S	NS	YES-DEPLETED	NS	0.00890878	0.304348	0.0918846	-0.478261	0.0112446	-0.173913	0.524785
Bacteria;Bacteroidetes;Bacteroidia;Bacteroidales;Bacteroidaceae;Bacteroides	Microbiome-Taxonomy-Genus-16S	YES-ENRICHED	YES-DEPLETED	NS	4.83161e-05	0.478261	0.00812173	-0.652174	0.00054431	-0.391304	0.272583
Bacteria;Firmicutes;Bacilli;Lactobacillales;Lactobacillaceae;Lactobacillus	Microbiome-Taxonomy-Genus-16S	NS	NS	YES-DEPLETED	0.00532286	-0.26087	0.222283	0.0869565	0.970186	-0.434783	0.0199907
Bacteria;Firmicutes;Clostridia;Clostridiales;Lachnospiraceae;[Eubacterium] xylanophilum_group	Microbiome-Taxonomy-Genus-16S	NS	YES-ENRICHED	NS	0.0178953	-0.26087	0.132879	0.608696	0.00592613	0.217391	0.10995
Bacteria;Firmicutes;Clostridia;Clostridiales;Lachnospiraceae;Coprococcus 3	Microbiome-Taxonomy-Genus-16S	YES-DEPLETED	YES-ENRICHED	NS	0.00803757	-0.565217	0.00210347	0.608696	0.00398005	-0.304348	0.192367
Bacteria;Firmicutes;Clostridia;Clostridiales;Lachnospiraceae;Lachnoclostridium	Microbiome-Taxonomy-Genus-16S	YES-ENRICHED	YES-DEPLETED	NS	7.72156e-09	0.826087	0.00146377	-0.73913	0.00026536	0.304348	0.345723
Bacteria;Firmicutes;Clostridia;Clostridiales;Lachnospiraceae;Lachnospiraceae_FCS020 group	Microbiome-Taxonomy-Genus-16S	YES-DEPLETED	YES-ENRICHED	NS	0.0124435	-0.521739	0.0203783	0.521739	0.0203783	-0.0434783	0.702149
Bacteria;Firmicutes;Clostridia;Clostridiales;Lachnospiraceae;Lachnospiraceae_UCG-008	Microbiome-Taxonomy-Genus-16S	YES-ENRICHED	YES-DEPLETED	NS	0.0115929	0.434783	0.046593	-0.391304	0.046593	0.0434783	0.588936
Bacteria;Firmicutes;Clostridia;Clostridiales;Lachnospiraceae;unknown_Lachnospiraceae	Microbiome-Taxonomy-Genus-16S	YES-DEPLETED	YES-ENRICHED	NS	0.00351816	-0.565217	0.00054431	0.478261	0.0224406	-0.304348	0.280234
Bacteria;Firmicutes;Clostridia;Clostridiales;Ruminococcaceae;Intestinimonas	Microbiome-Taxonomy-Genus-16S	YES-ENRICHED	YES-DEPLETED	NS	0.0110705	0.434783	0.0485862	-0.391304	0.0485862	0.0434783	0.904164
Bacteria;Firmicutes;Clostridia;Clostridiales;Ruminococcaceae;Ruminiclostridium 5	Microbiome-Taxonomy-Genus-16S	YES-DEPLETED	YES-ENRICHED	NS	6.9891e-05	-0.73913	0.00497794	0.478261	0.00497794	-0.217391	0.279956
Bacteria;Firmicutes;Clostridia;Clostridiales;Ruminococcaceae;Ruminococcaceae_NK4A214 group	Microbiome-Taxonomy-Genus-16S	YES-DEPLETED	YES-ENRICHED	NS	0.00656796	-0.478261	0.0271272	0.478261	0.0271272	0.0869565	0.720824
Bacteria;Firmicutes;Clostridia;Clostridiales;Ruminococcaceae;Ruminococcaceae_UCG-003	Microbiome-Taxonomy-Genus-16S	NS	YES-ENRICHED	NS	0.00113846	-0.173913	0.0966312	0.521739	0.00203521	0.304348	0.116507
Bacteria;Firmicutes;Clostridia;Clostridiales;Ruminococcaceae;Ruminococcaceae_UCG-013	Microbiome-Taxonomy-Genus-16S	YES-ENRICHED	NS	YES-ENRICHED	4.83161e-05	0.478261	0.00637125	-0.0434783	0.83479	0.478261	0.00637125
Bacteria;Firmicutes;Clostridia;Clostridiales;Ruminococcaceae;Ruminococcaceae_UCG-014	Microbiome-Taxonomy-Genus-16S	YES-DEPLETED	YES-ENRICHED	NS	0.0186335	-0.434783	0.0158674	0.478261	0.0168424	0.217391	0.465377
Bacteria;Firmicutes;Erysipelotrichia;Erysipelotrichales;Erysipelotrichaceae;Erysipelatoclostridium	Microbiome-Taxonomy-Genus-16S	YES-ENRICHED	YES-DEPLETED	NS	4.83161e-05	0.608696	0.00262984	-0.652174	0.00262984	-0.0869565	0.837217
Bacteria;Firmicutes;Erysipelotrichia;Erysipelotrichales;Erysipelotrichaceae;Erysipelotrichaceae_UCG-003	Microbiome-Taxonomy-Genus-16S	YES-ENRICHED	YES-DEPLETED	NS	0.000212179	0.434783	0.0476449	-0.565217	0.00233065	0.130435	0.944575
Bacteria;Proteobacteria;Gammaproteobacteria;Enterobacteriales;Enterobacteriaceae;Escherichia-Shigella	Microbiome-Taxonomy-Genus-16S	NS	NS	YES-DEPLETED	0.0227112	-0.173913	0.0686326	-0.434783	0.125694	-0.347826	0.0390242
Actinomyces	Microbiome-Taxonomy-Genus-mOTU2-rarefied	NS	YES-DEPLETED	YES-DEPLETED	2.57865e-07	0.0869565	0.488797	-0.478261	0.00326765	-0.478261	0.00387542
Anaerotruncus	Microbiome-Taxonomy-Genus-mOTU2-rarefied	YES-ENRICHED	NS	YES-ENRICHED	0.0646999	0.391304	0.0272833	-0.130435	0.159256	0.304348	0.0370927
Bacteria gen. incertae sedis	Microbiome-Taxonomy-Genus-mOTU2-rarefied	NS	YES-DEPLETED	NS	0.0822255	0.130435	0.477536	-0.434783	0.0133461	-0.26087	0.117946
Bacteroides	Microbiome-Taxonomy-Genus-mOTU2-rarefied	YES-ENRICHED	YES-DEPLETED	NS	0.00157987	0.304348	0.0415113	-0.478261	0.022356	-0.304348	0.4452
Dialister	Microbiome-Taxonomy-Genus-mOTU2-rarefied	YES-DEPLETED	YES-ENRICHED	NS	2.0922e-06	-0.521739	0.00778663	0.434783	0.00778663	-0.173913	0.717336
Enterobacteriaceae gen. _C Escherichia_Shigella_	Microbiome-Taxonomy-Genus-mOTU2-rarefied	NS	NS	YES-DEPLETED	0.050712	-0.217391	0.0660833	-0.304348	0.104746	-0.304348	0.0460987
Erysipelotrichaceae gen. _C Coprobacillus_Erysipelatoclostridium_	Microbiome-Taxonomy-Genus-mOTU2-rarefied	YES-ENRICHED	YES-DEPLETED	NS	0.0267899	0.521739	0.0139863	-0.478261	0.0212717	0.130435	0.582899
Lachnospiraceae gen. incertae sedis	Microbiome-Taxonomy-Genus-mOTU2-rarefied	YES-DEPLETED	NS	NS	0.023784	-0.478261	0.00939153	0.304348	0.092095	0.0434783	0.626474
Leuconostoc	Microbiome-Taxonomy-Genus-mOTU2-rarefied	NS	NS	YES-DEPLETED	0.000454349	-0.173913	0.194366	-0.217391	0.0817111	-0.391304	0.0239127
Bacteria;Actinobacteria;Actinobacteria;Actinomycetales	Microbiome-Taxonomy-Order-16S	NS	YES-DEPLETED	YES-DEPLETED	0.0431502	-0.0434783	0.754311	-0.26087	0.0150823	-0.217391	0.0150823
Bacteria;Actinobacteria;Coriobacteriia;Coriobacteriales	Microbiome-Taxonomy-Order-16S	NS	NS	YES-DEPLETED	0.0431502	-0.304348	0.120304	-0.217391	0.580338	-0.478261	0.0405858
Bacteria;Firmicutes;Erysipelotrichia;Erysipelotrichales	Microbiome-Taxonomy-Order-16S	NS	YES-DEPLETED	NS	2.65379e-05	0.565217	0.120304	-0.521739	0.00120605	-0.130435	0.594523
Actinomycetales	Microbiome-Taxonomy-Order-mOTU2-rarefied	NS	YES-DEPLETED	YES-DEPLETED	1.39875e-07	0.0869565	0.524713	-0.478261	0.00326765	-0.434783	0.00530366
Bacteria order incertae sedis	Microbiome-Taxonomy-Order-mOTU2-rarefied	NS	YES-DEPLETED	NS	0.0671118	0.130435	0.477536	-0.434783	0.0133461	-0.26087	0.117946
OTU_1: Bacteria;Bacteroidetes;Bacteroidia;Bacteroidales;Bacteroidaceae;Bacteroides;uncultured organism;	Microbiome-Taxonomy-OTU-16S	YES-ENRICHED	YES-DEPLETED	NS	0.000473176	0.391304	0.0268092	-0.565217	0.00437522	0.0434783	0.500905
OTU_100: Bacteria;Firmicutes;Clostridia;Clostridiales;Lachnospiraceae;Lachnospiraceae FCS020 group;?;	Microbiome-Taxonomy-OTU-16S	YES-DEPLETED	YES-ENRICHED	NS	0.0151652	-0.565217	0.0426757	0.434783	0.0441629	-0.217391	0.741194
OTU_106: Bacteria;Firmicutes;Clostridia;Clostridiales;Lachnospiraceae;Lachnoclostridium;uncultured organism;	Microbiome-Taxonomy-OTU-16S	YES-ENRICHED	YES-DEPLETED	YES-ENRICHED	0.00672753	0.434783	0.0169965	-0.347826	0.0382184	0.608696	0.0169965
OTU_127: Bacteria;Firmicutes;Erysipelotrichia;Erysipelotrichales;Erysipelotrichaceae;Erysipelatoclostridium;?;	Microbiome-Taxonomy-OTU-16S	YES-ENRICHED	YES-DEPLETED	NS	5.6038e-06	0.695652	0.000940583	-0.652174	0.00406768	-0.0869565	0.937968
OTU_143: Bacteria;Firmicutes;Clostridia;Clostridiales;Ruminococcaceae;Ruminiclostridium 5;?;	Microbiome-Taxonomy-OTU-16S	YES-DEPLETED	YES-ENRICHED	NS	0.000187251	-0.608696	0.00272535	0.521739	0.00272535	-0.0869565	1
OTU_147: Bacteria;Firmicutes;Clostridia;Clostridiales;Lachnospiraceae;[Eubacterium] xylanophilum group;?;	Microbiome-Taxonomy-OTU-16S	NS	YES-ENRICHED	NS	0.0231776	-0.304348	0.116359	0.478261	0.00732477	0.217391	0.105107
OTU_149: Bacteria;Firmicutes;Clostridia;Clostridiales;Lachnospiraceae;?;?;	Microbiome-Taxonomy-OTU-16S	YES-DEPLETED	YES-ENRICHED	NS	0.0174746	-0.434783	0.0236466	0.391304	0.0236466	0.217391	0.477734
OTU_153: Bacteria;Firmicutes;Clostridia;Clostridiales;Lachnospiraceae;Lachnospiraceae UCG-008;uncultured Ruminococcus sp.;	Microbiome-Taxonomy-OTU-16S	YES-ENRICHED	NS	NS	0.0166372	0.521739	0.0351451	-0.304348	0.0800449	0.217391	0.139263
OTU_167: Bacteria;Actinobacteria;Coriobacteriia;Coriobacteriales;Eggerthellaceae;Eggerthella;?;	Microbiome-Taxonomy-OTU-16S	NS	YES-DEPLETED	NS	0.0246436	0.391304	0.105107	-0.521739	0.0202327	-0.173913	0.631455
OTU_169: Bacteria;Firmicutes;Clostridia;Clostridiales;Lachnospiraceae;Blautia;?;	Microbiome-Taxonomy-OTU-16S	YES-ENRICHED	YES-DEPLETED	NS	0.0514945	0.391304	0.0440908	-0.565217	0.0058718	-0.0434783	0.669878
OTU_175: Bacteria;Actinobacteria;Actinobacteria;Actinomycetales;Actinomycetaceae;Actinomyces;?;	Microbiome-Taxonomy-OTU-16S	NS	YES-DEPLETED	YES-DEPLETED	0.0964521	0.0869565	0.97408	-0.478261	0.0104348	-0.521739	0.0104348
OTU_176: Bacteria;Firmicutes;Clostridia;Clostridiales;Lachnospiraceae;Lachnoclostridium;uncultured organism;	Microbiome-Taxonomy-OTU-16S	YES-ENRICHED	NS	NS	5.6038e-06	0.608696	0.0466576	-0.26087	0.573577	0.217391	0.331381
OTU_20: Bacteria;Actinobacteria;Coriobacteriia;Coriobacteriales;Coriobacteriaceae;Collinsella;?;	Microbiome-Taxonomy-OTU-16S	YES-DEPLETED	NS	YES-DEPLETED	0.0641071	-0.478261	0.0477212	0.0869565	0.53776	-0.478261	0.0477212
OTU_242: Bacteria;Firmicutes;Clostridia;Clostridiales;Lachnospiraceae;Tyzzerella;uncultured organism;	Microbiome-Taxonomy-OTU-16S	NS	NS	YES-ENRICHED	0.0907058	0.217391	0.0868609	0.0869565	0.407416	0.304348	0.0464451
OTU_26: Bacteria;Firmicutes;Clostridia;Clostridiales;Lachnospiraceae;Lachnospiraceae NK4A136 group;?;	Microbiome-Taxonomy-OTU-16S	YES-ENRICHED	NS	NS	0.000957312	0.652174	0.0161512	-0.304348	0.112767	0.26087	0.119126
OTU_31: Bacteria;Firmicutes;Erysipelotrichia;Erysipelotrichales;Erysipelotrichaceae;Erysipelotrichaceae UCG-003;uncultured organism;	Microbiome-Taxonomy-OTU-16S	YES-ENRICHED	YES-DEPLETED	NS	0.000473176	0.565217	0.0344776	-0.434783	0.00660592	0.173913	0.925627
OTU_34: Bacteria;Firmicutes;Clostridia;Clostridiales;Lachnospiraceae;Lachnoclostridium;uncultured organism;	Microbiome-Taxonomy-OTU-16S	YES-ENRICHED	YES-DEPLETED	NS	0.000169211	0.73913	0.00399386	-0.521739	0.00957841	0.173913	0.465069
OTU_348: Bacteria;Firmicutes;Clostridia;Clostridiales;Ruminococcaceae;Ruminococcaceae UCG-014;?;	Microbiome-Taxonomy-OTU-16S	NS	YES-ENRICHED	NS	0.0514945	-0.0869565	0.461451	0.347826	0.0424422	0.217391	0.288776
OTU_368: Bacteria;Firmicutes;Clostridia;Clostridiales;Lachnospiraceae;Lachnoclostridium;[Clostridium] scindens;	Microbiome-Taxonomy-OTU-16S	YES-ENRICHED	NS	NS	0.0693218	0.434783	0.0356968	-0.347826	0.0670694	0	0.531056
OTU_401: Bacteria;Firmicutes;Clostridia;Clostridiales;Ruminococcaceae;Intestinimonas;uncultured organism;	Microbiome-Taxonomy-OTU-16S	YES-ENRICHED	YES-DEPLETED	NS	0.0733586	0.434783	0.0149728	-0.347826	0.0373805	0.0869565	0.407016
OTU_418: Bacteria;Firmicutes;Clostridia;Clostridiales;Lachnospiraceae;Lachnoclostridium;?;	Microbiome-Taxonomy-OTU-16S	NS	YES-DEPLETED	NS	0.00473003	0.26087	0.305537	-0.391304	0.0254761	-0.0869565	0.301864
OTU_427: Bacteria;Firmicutes;Clostridia;Clostridiales;Ruminococcaceae;Anaerotruncus;Anaerotruncus rubiinfantis;	Microbiome-Taxonomy-OTU-16S	YES-ENRICHED	NS	NS	0.0202908	0.391304	0.0375748	-0.304348	0.0570731	0.130435	0.300862
OTU_43: Bacteria;Firmicutes;Clostridia;Clostridiales;Lachnospiraceae;Coprococcus 3;?;	Microbiome-Taxonomy-OTU-16S	YES-DEPLETED	YES-ENRICHED	NS	0.0113847	-0.652174	0.00134168	0.608696	0.00373274	-0.304348	0.175243
OTU_58: Bacteria;Firmicutes;Clostridia;Clostridiales;Ruminococcaceae;Ruminococcaceae UCG-013;?;	Microbiome-Taxonomy-OTU-16S	YES-ENRICHED	NS	YES-ENRICHED	0.000204613	0.652174	0.00691782	0.130435	0.542942	0.565217	0.00691782
OTU_6: Bacteria;Firmicutes;Clostridia;Clostridiales;Lachnospiraceae;?;?;	Microbiome-Taxonomy-OTU-16S	YES-DEPLETED	YES-ENRICHED	NS	0.00067942	-0.565217	0.000760317	0.478261	0.00812173	-0.217391	0.376522
OTU_62: Bacteria;Firmicutes;Clostridia;Clostridiales;Ruminococcaceae;Ruminococcaceae NK4A214 group;metagenome;	Microbiome-Taxonomy-OTU-16S	YES-DEPLETED	YES-ENRICHED	NS	0.00340259	-0.434783	0.0393859	0.478261	0.0393859	-0.0434783	0.935846
OTU_633: Bacteria;Firmicutes;Clostridia;Clostridiales;Lachnospiraceae;Lachnospiraceae UCG-004;uncultured organism;	Microbiome-Taxonomy-OTU-16S	NS	YES-ENRICHED	NS	0.0421261	-0.217391	0.0982518	0.391304	0.0273923	0.217391	0.203637
OTU_7: Bacteria;Bacteroidetes;Bacteroidia;Bacteroidales;Bacteroidaceae;Bacteroides;uncultured organism;	Microbiome-Taxonomy-OTU-16S	NS	YES-DEPLETED	NS	0.000648285	0.391304	0.167139	-0.478261	0.014554	-0.130435	0.85519
OTU_76: Bacteria;Firmicutes;Negativicutes;Selenomonadales;Veillonellaceae;Veillonella;?;	Microbiome-Taxonomy-OTU-16S	YES-ENRICHED	YES-DEPLETED	NS	0.0787773	0.478261	0.0390548	-0.521739	0.00461949	-0.130435	0.628536
OTU_77: Bacteria;Firmicutes;Clostridia;Clostridiales;Lachnospiraceae;Lachnospiraceae NK4A136 group;uncultured organism;	Microbiome-Taxonomy-OTU-16S	YES-DEPLETED	YES-ENRICHED	NS	0.00258694	-0.608696	0.0100405	0.478261	0.0100405	0.173913	0.248947
OTU_80: Bacteria;Bacteroidetes;Bacteroidia;Bacteroidales;Bacteroidaceae;Bacteroides;?;	Microbiome-Taxonomy-OTU-16S	YES-ENRICHED	YES-DEPLETED	NS	2.16315e-05	0.521739	0.00127901	-0.521739	0.0024543	-0.0869565	0.223001
OTU_87: Bacteria;Firmicutes;Clostridia;Clostridiales;Ruminococcaceae;Ruminococcaceae UCG-003;uncultured organism;	Microbiome-Taxonomy-OTU-16S	NS	YES-ENRICHED	NS	0.00934304	-0.0434783	0.704116	0.347826	0.0159161	0.26087	0.0740759
Actinomyces sp. ICM39 [ref_mOTU_v2_0376]	Microbiome-Taxonomy-OTU-mOTU2-rarefied	NS	YES-DEPLETED	NS	0.00735137	0.130435	0.0969382	-0.391304	0.0202372	-0.173913	0.0969382
Alistipes obesi [ref_mOTU_v2_1825]	Microbiome-Taxonomy-OTU-mOTU2-rarefied	NS	YES-ENRICHED	NS	0.00745401	-0.26087	0.419543	0.565217	0.0361859	0.304348	0.352472
Anaerotruncus colihominis [ref_mOTU_v2_0884]	Microbiome-Taxonomy-OTU-mOTU2-rarefied	YES-ENRICHED	NS	NS	0.0412097	0.347826	0.0447275	-0.0869565	0.221668	0.26087	0.0605019
bacterium LF-3 [ref_mOTU_v2_3608]	Microbiome-Taxonomy-OTU-mOTU2-rarefied	NS	YES-DEPLETED	NS	0.070825	0.217391	0.22732	-0.521739	0.00682335	-0.173913	0.221186
Bacteroides dorei/vulgatus [ref_mOTU_v2_0898]	Microbiome-Taxonomy-OTU-mOTU2-rarefied	NS	YES-DEPLETED	NS	0.00325446	0.26087	0.089549	-0.347826	0.0211388	-0.173913	0.435876
Bacteroides nordii [ref_mOTU_v2_0302]	Microbiome-Taxonomy-OTU-mOTU2-rarefied	YES-ENRICHED	YES-DEPLETED	NS	0.07524	0.347826	0.0210436	-0.391304	0.0210436	-0.173913	0.171773
Clostridium asparagiforme [ref_mOTU_v2_4394]	Microbiome-Taxonomy-OTU-mOTU2-rarefied	YES-ENRICHED	NS	NS	0.0898815	0.347826	0.0357122	-0.173913	0.304317	0.130435	0.368312
Coprococcus comes [ref_mOTU_v2_4313]	Microbiome-Taxonomy-OTU-mOTU2-rarefied	YES-DEPLETED	YES-ENRICHED	NS	0.0336272	-0.652174	0.002008	0.478261	0.034353	0	0.22493
Dialister invisus [ref_mOTU_v2_4598]	Microbiome-Taxonomy-OTU-mOTU2-rarefied	YES-DEPLETED	YES-ENRICHED	NS	0.0646243	-0.391304	0.0270897	0.26087	0.0310593	-0.0434783	1
Dorea longicatena [ref_mOTU_v2_4203]	Microbiome-Taxonomy-OTU-mOTU2-rarefied	YES-DEPLETED	YES-ENRICHED	NS	0.000440798	-0.521739	0.00903855	0.391304	0.00903855	-0.130435	0.265612
Enterobacteriaceae sp. [ref_mOTU_v2_0036]	Microbiome-Taxonomy-OTU-mOTU2-rarefied	NS	NS	YES-DEPLETED	0.0750161	-0.217391	0.0660833	-0.304348	0.104746	-0.304348	0.0460987
Erysipelotrichaceae sp. [ref_mOTU_v2_0885]	Microbiome-Taxonomy-OTU-mOTU2-rarefied	YES-ENRICHED	YES-DEPLETED	NS	0.0390206	0.521739	0.0139863	-0.478261	0.0212717	0.130435	0.582899
Eubacterium rectale [ref_mOTU_v2_1416]	Microbiome-Taxonomy-OTU-mOTU2-rarefied	YES-DEPLETED	YES-ENRICHED	NS	0.019893	-0.478261	0.00815159	0.347826	0.0492061	-0.130435	0.532748
Eubacterium sp. CAG:274 [meta_mOTU_v2_7140]	Microbiome-Taxonomy-OTU-mOTU2-rarefied	YES-ENRICHED	YES-DEPLETED	NS	0.0791682	0.26087	0.0312939	-0.26087	0.0312939	-0.0869565	0.759766
Faecalibacterium prausnitzii [ref_mOTU_v2_4875]	Microbiome-Taxonomy-OTU-mOTU2-rarefied	NS	YES-ENRICHED	NS	0.0646243	-0.130435	0.22968	0.478261	0.0399547	0.130435	0.935846
Oscillibacter sp. 57_20 [meta_mOTU_v2_5351]	Microbiome-Taxonomy-OTU-mOTU2-rarefied	NS	YES-ENRICHED	NS	0.0412097	-0.130435	0.268755	0.434783	0.0167157	0.173913	0.268755
Roseburia hominis [ref_mOTU_v2_4572]	Microbiome-Taxonomy-OTU-mOTU2-rarefied	YES-ENRICHED	YES-DEPLETED	NS	0.0451399	0.565217	0.00530692	-0.434783	0.0195121	0.304348	0.333354
Roseburia sp. 40_7 [meta_mOTU_v2_6875]	Microbiome-Taxonomy-OTU-mOTU2-rarefied	YES-DEPLETED	YES-ENRICHED	NS	0.0412097	-0.347826	0.0467951	0.347826	0.0467951	0.217391	0.569827
unknown Clostridiales [meta_mOTU_v2_5805]	Microbiome-Taxonomy-OTU-mOTU2-rarefied	NS	YES-ENRICHED	NS	0.00569761	-0.347826	0.0500184	0.652174	0.00210849	0.217391	0.255028
unknown Clostridiales [meta_mOTU_v2_6088]	Microbiome-Taxonomy-OTU-mOTU2-rarefied	YES-DEPLETED	YES-ENRICHED	NS	0.0345022	-0.521739	0.031902	0.347826	0.031902	0	0.708323
unknown Clostridiales [meta_mOTU_v2_6602]	Microbiome-Taxonomy-OTU-mOTU2-rarefied	YES-ENRICHED	NS	YES-ENRICHED	0.0175804	0.347826	0.0461138	-0.0869565	0.684717	0.521739	0.0309115
unknown Clostridiales [meta_mOTU_v2_7014]	Microbiome-Taxonomy-OTU-mOTU2-rarefied	YES-ENRICHED	YES-DEPLETED	NS	0.0534955	0.478261	0.0164159	-0.391304	0.0492882	0.173913	0.0683086
unknown Clostridiales [meta_mOTU_v2_7093]	Microbiome-Taxonomy-OTU-mOTU2-rarefied	YES-DEPLETED	YES-ENRICHED	NS	0.0126663	-0.565217	0.0113013	0.391304	0.0113013	-0.130435	0.585385
unknown Clostridiales [meta_mOTU_v2_7180]	Microbiome-Taxonomy-OTU-mOTU2-rarefied	YES-DEPLETED	YES-ENRICHED	NS	0.0107822	-0.434783	0.00478394	0.565217	0.00478394	0.0869565	0.407867
unknown Clostridium [meta_mOTU_v2_6792]	Microbiome-Taxonomy-OTU-mOTU2-rarefied	YES-ENRICHED	YES-DEPLETED	NS	0.00569761	0.565217	0.0117968	-0.521739	0.0117968	0.0869565	0.861447
unknown Clostridium [meta_mOTU_v2_6883]	Microbiome-Taxonomy-OTU-mOTU2-rarefied	NS	YES-ENRICHED	NS	0.0113788	-0.217391	0.333984	0.391304	0.0274404	0.347826	0.0607924
unknown Eubacterium [meta_mOTU_v2_6509]	Microbiome-Taxonomy-OTU-mOTU2-rarefied	YES-DEPLETED	YES-ENRICHED	NS	0.00569761	-0.521739	0.00754949	0.304348	0.0333812	-0.0434783	0.755658
unknown Firmicutes [meta_mOTU_v2_5525]	Microbiome-Taxonomy-OTU-mOTU2-rarefied	NS	YES-DEPLETED	NS	0.0646243	0.173913	0.507072	-0.391304	0.0420052	-0.217391	0.182829
unknown Roseburia [meta_mOTU_v2_5354]	Microbiome-Taxonomy-OTU-mOTU2-rarefied	YES-DEPLETED	YES-ENRICHED	NS	0.00174223	-0.565217	0.0104313	0.391304	0.0104313	-0.130435	0.454821
Bacteria;Actinobacteria;Actinobacteria;Actinomycetales	Microbiome-Taxonomy-Phylum-16S	NS	YES-DEPLETED	YES-DEPLETED	0.0431502	-0.0434783	0.754311	-0.26087	0.0150823	-0.217391	0.0150823
Bacteria;Actinobacteria;Coriobacteriia;Coriobacteriales	Microbiome-Taxonomy-Phylum-16S	NS	NS	YES-DEPLETED	0.0431502	-0.304348	0.120304	-0.217391	0.580338	-0.478261	0.0405858
Bacteria;Firmicutes;Erysipelotrichia;Erysipelotrichales	Microbiome-Taxonomy-Phylum-16S	NS	YES-DEPLETED	NS	2.65379e-05	0.565217	0.120304	-0.521739	0.00120605	-0.130435	0.594523
Bacteria phylum incertae sedis	Microbiome-Taxonomy-Phylum-mOTU2-rarefied	NS	YES-DEPLETED	NS	0.0760601	0.130435	0.477536	-0.434783	0.0133461	-0.26087	0.117946
Bacteria;Actinobacteria;Actinobacteria;Actinomycetales;Actinomycetaceae;Actinomyces;Actinomyces_sp.	Microbiome-Taxonomy-Species-16S	NS	YES-DEPLETED	YES-DEPLETED	0.0367165	0.0434783	0.879059	-0.26087	0.0146384	-0.565217	0.00407971
Bacteria;Actinobacteria;Coriobacteriia;Coriobacteriales;Eggerthellaceae;Eggerthella;Eggerthella_sp.	Microbiome-Taxonomy-Species-16S	NS	YES-DEPLETED	NS	0.00486472	0.434783	0.11423	-0.521739	0.0136287	-0.304348	0.519191
Bacteria;Bacteroidetes;Bacteroidia;Bacteroidales;Bacteroidaceae;Bacteroides;Bacteroides_sp.	Microbiome-Taxonomy-Species-16S	YES-ENRICHED	YES-DEPLETED	NS	0.0620199	0.478261	0.00650847	-0.565217	0.00650847	-0.0869565	0.603447
Bacteria;Bacteroidetes;Bacteroidia;Bacteroidales;Bacteroidaceae;Bacteroides;Bacteroides_uncultured_organism	Microbiome-Taxonomy-Species-16S	YES-ENRICHED	YES-DEPLETED	NS	0.000215571	0.391304	0.0184418	-0.478261	0.00437522	-0.304348	0.259452
Bacteria;Firmicutes;Clostridia;Clostridiales;Lachnospiraceae;[Eubacterium] xylanophilum_group;[Eubacterium] xylanophilum_group_sp.	Microbiome-Taxonomy-Species-16S	NS	YES-ENRICHED	NS	0.0127692	-0.26087	0.0610533	0.478261	0.00732477	0.26087	0.0610533
Bacteria;Firmicutes;Clostridia;Clostridiales;Lachnospiraceae;Coprococcus 3;Coprococcus 3_sp.	Microbiome-Taxonomy-Species-16S	YES-DEPLETED	YES-ENRICHED	NS	0.011203	-0.565217	0.00210347	0.652174	0.00272412	-0.26087	0.161484
Bacteria;Firmicutes;Clostridia;Clostridiales;Lachnospiraceae;Lachnoclostridium;Lachnoclostridium_sp.	Microbiome-Taxonomy-Species-16S	YES-ENRICHED	YES-DEPLETED	NS	0.011892	0.434783	0.0212544	-0.347826	0.0212544	0.217391	0.313212
Bacteria;Firmicutes;Clostridia;Clostridiales;Lachnospiraceae;Lachnoclostridium;Lachnoclostridium_uncultured_organism	Microbiome-Taxonomy-Species-16S	YES-ENRICHED	YES-DEPLETED	NS	1.76583e-07	0.73913	0.00460625	-0.652174	0.00089407	0.304348	0.330387
Bacteria;Firmicutes;Clostridia;Clostridiales;Lachnospiraceae;Lachnospiraceae_FCS020 group;Lachnospiraceae_FCS020 group_sp.	Microbiome-Taxonomy-Species-16S	YES-DEPLETED	YES-ENRICHED	NS	0.00109425	-0.608696	0.014195	0.608696	0.014195	-0.0869565	1
Bacteria;Firmicutes;Clostridia;Clostridiales;Lachnospiraceae;Lachnospiraceae_NK4A136 group;Lachnospiraceae_NK4A136 group_sp.	Microbiome-Taxonomy-Species-16S	YES-ENRICHED	NS	YES-ENRICHED	0.000897418	0.652174	0.00921249	-0.217391	0.246749	0.217391	0.046178
Bacteria;Firmicutes;Clostridia;Clostridiales;Lachnospiraceae;Lachnospiraceae_NK4A136 group;Lachnospiraceae_NK4A136 group_uncultured_organism	Microbiome-Taxonomy-Species-16S	YES-DEPLETED	YES-ENRICHED	NS	0.000897418	-0.478261	0.0311742	0.521739	0.0203917	0.0869565	0.242344
Bacteria;Firmicutes;Clostridia;Clostridiales;Ruminococcaceae;Intestinimonas;Intestinimonas_uncultured_organism	Microbiome-Taxonomy-Species-16S	YES-ENRICHED	NS	NS	0.0110722	0.434783	0.022046	-0.347826	0.0729474	0.130435	0.300803
Bacteria;Firmicutes;Clostridia;Clostridiales;Ruminococcaceae;Papillibacter;Papillibacter_sp.	Microbiome-Taxonomy-Species-16S	NS	NS	YES-DEPLETED	0.0284378	-0.304348	0.128811	-0.130435	0.187011	-0.391304	0.039295
Bacteria;Firmicutes;Clostridia;Clostridiales;Ruminococcaceae;Ruminiclostridium 5;Ruminiclostridium 5_sp.	Microbiome-Taxonomy-Species-16S	YES-DEPLETED	YES-ENRICHED	NS	1.18568e-05	-0.478261	0.00638771	0.521739	0.00545988	0.217391	0.288731
Bacteria;Firmicutes;Clostridia;Clostridiales;Ruminococcaceae;Ruminococcaceae_UCG-003;Ruminococcaceae_UCG-003_metagenome	Microbiome-Taxonomy-Species-16S	NS	YES-ENRICHED	NS	0.00737166	-0.173913	0.0775556	0.391304	0.0401808	-0.0869565	0.551744
Bacteria;Firmicutes;Clostridia;Clostridiales;Ruminococcaceae;Ruminococcaceae_UCG-013;Ruminococcaceae_UCG-013_sp.	Microbiome-Taxonomy-Species-16S	YES-ENRICHED	NS	YES-ENRICHED	2.50368e-05	0.478261	0.00699512	-0.130435	0.951489	0.565217	0.00699512
Bacteria;Firmicutes;Clostridia;Clostridiales;Ruminococcaceae;Ruminococcaceae_UCG-014;Ruminococcaceae_UCG-014_sp.	Microbiome-Taxonomy-Species-16S	YES-DEPLETED	YES-ENRICHED	NS	0.0982594	-0.304348	0.0156916	0.434783	0.00947619	0.173913	0.896051
Bacteria;Firmicutes;Erysipelotrichia;Erysipelotrichales;Erysipelotrichaceae;Erysipelatoclostridium;Erysipelatoclostridium_sp.	Microbiome-Taxonomy-Species-16S	YES-ENRICHED	YES-DEPLETED	NS	3.57328e-06	0.73913	0.000638973	-0.73913	0.00296085	0.130435	0.585859
Bacteria;Firmicutes;Erysipelotrichia;Erysipelotrichales;Erysipelotrichaceae;Erysipelotrichaceae_UCG-003;Erysipelotrichaceae_UCG-003_uncultured_organism	Microbiome-Taxonomy-Species-16S	NS	YES-DEPLETED	NS	0.000333597	0.521739	0.0610068	-0.391304	0.00544825	0.26087	0.955323
Bacteria;Firmicutes;Negativicutes;Selenomonadales;Veillonellaceae;Veillonella;Veillonella_sp.	Microbiome-Taxonomy-Species-16S	NS	YES-DEPLETED	NS	0.0367165	0.391304	0.0805328	-0.521739	0.0075807	-0.173913	0.513108
