# Supplementary material for: Fasting alters the gut microbiome reducing blood pressure and body weight in metabolic syndrome patients
Source: Nat Commun. 2021 Mar 30;12:1970. doi: 10.1038/s41467-021-22097-0 (PMC8010079; doi:10.1038/s41467-021-22097-0)
Supplement: Supplementary file 6 — Supplementary Data 3 [file 41467_2021_22097_MOESM6_ESM.xlsx]

## Sheet: drugs
Subject	Drug	Unit	DoseV1	DoseV2	DoseV3	V1_normalized	V3_in_relation to_V1	Drug class
1	Ramipril	mg	7.5	7.5	7.5	1	1	ACE_INHIBITOR
1	Aspirin	mg	100	100	100	1	1	ANTI_PLATELET
1	Metoprolol	mg	75	75	75	1	1	BETA_BLOCKER
1	Metformin	mg	0	0	0	0	0	METFORMIN
1	Pantoprazole	mg	20	0	0	1	0	PPI
1	Simvastatin	mg	10	0	0	1	0	STATIN
1	L-Thyroxine	microgram	50	50	50	1	1	THYROID
2	Ramipril	mg	5	0	2.5	1	0.5	ACE_INHIBITOR
2	Beclometasonpropionate	microgram	500	0	0	1	0	CORTICOSTEROID
2	Hydrochlorothiazide	mg	25	0	0	1	0	DIURETIC
2	Simvastatin	mg	20	10	20	1	1	STATIN
3	Ramipril	mg	10	10	10	1	1	ACE_INHIBITOR
3	Amlodipine	mg	10	10	10	1	1	CALCIUMANTAGONIST
3	Hydrochlorothiazide	mg	25	0	0	1	0	DIURETIC
3	Moxonidine	mg	0.3	0.3	0.3	1	1	IMIDAZOLE_AGONIST
3	Simvastatin	mg	20	20	20	1	1	STATIN
4	Valsartan	mg	160	160	160	1	1	AT2_BLOCKER
4	Bisoprolol	mg	5	5	5	1	1	BETA_BLOCKER
4	Amlodipine	mg	5	5	5	1	1	CALCIUMANTAGONIST
4	Hydrochlorothiazide	mg	12.5	12.5	12.5	1	1	DIURETIC
5	Metoprolol	mg	50	50	50	1	1	BETA_BLOCKER
5	Spironolacton	mg	50	50	50	1	1	DIURETIC
7	Candesartan	mg	16	16	16	1	1	AT2_BLOCKER
7	Timolol	mg	0.25	0.25	0.25	1	1	EYE_BETA_BLOCKER
7	Amiloride	mg	5.68	5.68	5.68	1	1	DIURETIC
7	Hydrochlorothiazide	mg	50	50	50	1	1	DIURETIC
8	Ramipril	mg	5	5	10	1	2	ACE_INHIBITOR
8	Amlodipine	mg	5	5	10	1	2	CALCIUMANTAGONIST
8	Hydrochlorothiazide	mg	10	10	12.5	1	1.25	DIURETIC
8	Metformin	mg	2000	2000	2000	1	1	METFORMIN
9	Telmisartan	mg	80	80	80	1	1	AT2_BLOCKER
9	Amlodipine	mg	10	10	10	1	1	CALCIUMANTAGONIST
9	Prednisolone	mg	0	0	5	0	1	CORTICOSTEROID
9	Hydrochlorothiazide	mg	25	25	12.5	1	0.5	DIURETIC
9	Moxonidine	mg	0.15	0.15	0.3	1	2	IMIDAZOLE_AGONIST
9	Metformin	mg	2000	2000	1000	1	0.5	METFORMIN
9	Pantoprazole	mg	20	20	0	1	0	PPI
9	Testosterone	mg/g	50	50	50	1	1	TESTOSTERONE
9	L-Thyroxine	microgram	100	100	100	1	1	THYROID
9	Vit B12	microgram	250	250	1000	1	4	VITAMIN_B12
9	Vit D3	IU	10000	10000	1000	1	0.1	VITAMIN_D
11	Tamsulosin	mg	0.4	0.4	0.4	1	1	ALPHA_I_BLOCKER_BPH
11	Aspirin	mg	100	100	100	1	1	ANTI_PLATELET
11	Vildagliptin	mg	50	50	50	1	1	ANTIDIABETIC
11	Metformin	mg	520	520	520	1	1	METFORMIN
11	Atorvastatin	mg	10	10	10	1	1	STATIN
11	Finasteride	mg	5	5	5	1	1	TESTOSTERONE_INHIBITOR
11	L-Thyroxine	microgram	75	75	75	1	1	THYROID
12	Lisinopril	mg	5	5	5	1	1	ACE_INHIBITOR
12	Tamsulosin	mg	0.4	0.4	0.4	1	1	ALPHA_I_BLOCKER_BPH
12	Levocetrizine	mg	5	5	0	1	0	ANTIHISTAMINE
12	Salbutamol	microgram	NEED	NEED	NEED	0	0	BETA_2_AGONIST
13	NONE	NA	NONE	NONE	NONE	0	0	NONE
14	Omega 3 FA	mg	1000	1000	1000	1	1	OMEGA_3
14	NO_aHT	NA	NO_aHT	NO_aHT	NO_aHT	0	0	NO_aHT
15	Ramipril	mg	2.5	2.5	0	1	0	ACE_INHIBITOR
16	Ramipril	mg	5	5	5	1	1	ACE_INHIBITOR
16	Amlodipine	mg	5	0	0	1	0	CALCIUMANTAGONIST
17	Citalopram	mg	10	10	10	1	1	ANTIDEPRESSANT
17	Valsartan	mg	80	80	80	1	1	AT2_BLOCKER
17	Metoprolol	mg	100	100	100	1	1	BETA_BLOCKER
17	Ibrandronic acid	mg	3	3	3	1	1	BISPHOSPHONATE
17	Hydrochlorothiazide	mg	12.5	12.5	12.5	1	1	DIURETIC
17	Torasemide	mg	5	5	5	1	1	DIURETIC
17	Tilidin	mg	300	300	300	1	1	OPIATE
17	Ezetimib	mg	10	10	10	1	1	CHOL_ABS_INHIBITOR
17	Simvastatin	mg	20	20	20	1	1	STATIN
17	Vit D3	IU	20000	20000	20000	1	1	VITAMIN_D
17	Allopurinol	mg	100	100	100	1	1	XANTHAN_OXIDASE_INHIBITOR
18	NONE	NA	NONE	NONE	NONE	0	0	NONE
19	Ramipril	mg	10	10	10	1	1	ACE_INHIBITOR
19	Amlodipine	mg	5	5	5	1	1	CALCIUMANTAGONIST
19	Metformin	mg	1000	1000	1000	1	1	METFORMIN
20	Candesartan	mg	32	32	32	1	1	AT2_BLOCKER
20	Prednisolone	mg	10	10	10	1	1	CORTICOSTEROID
20	Pantoprazole	mg	20	20	20	1	1	PPI
20	L-Thyroxine	microgram	75	75	75	1	1	THYROID
21	Nebivolol	mg	5	2.5	5	1	1	BETA_BLOCKER
21	Amlodipine	mg	2.5	0	0	1	0	CALCIUMANTAGONIST
22	Ramipril	mg	10	10	10	1	1	ACE_INHIBITOR
22	Tamsulosin	mg	0.4	0.4	0.4	1	1	ALPHA_I_BLOCKER_BPH
22	Tiotropium	microgram	18	18	18	1	1	ANTICHOLINERGIC
22	Nebivolol	mg	5	5	5	1	1	BETA_BLOCKER
22	Lercanidipine	mg	10	10	10	1	1	CALCIUMANTAGONIST
22	Hydrochlorothiazide	mg	12.5	12.5	12.5	1	1	DIURETIC
22	Metformin	mg	1000	1000	1000	1	1	METFORMIN
22	Atorvastatin	mg	20	20	20	1	1	STATIN
23	Olmesartan	mg	40	40	0	1	0	AT2_BLOCKER
23	Amlodipine	mg	5	5	0	1	0	CALCIUMANTAGONIST
23	Hydrochlorothiazide	mg	12.5	12.5	0	1	0	DIURETIC
24	Fluoxetine	mg	40	40	40	1	1	ANTIDEPRESSANT
24	Valsartan	mg	40	40	40	1	1	AT2_BLOCKER
24	Metoprolol	mg	95	0	0	1	0	BETA_BLOCKER
25	Doxazosin	mg	4	4	4	1	1	ALPHA_I_BLOCKER
25	Liraglutid	mg	1.2	1.2	1.2	1	1	ANTIDIABETIC
25	Simvastatin	mg	10	10	10	1	1	STATIN
25	Allopurinol	mg	100	100	100	1	1	XANTHAN_OXIDASE_INHIBITOR
26	Hydrochlorothiazide	mg	25	0	0	1	0	DIURETIC
26	Triamteren	mg	50	0	0	1	0	DIURETIC
27	Nebivolol	mg	2.5	2.5	1.25	1	0.5	BETA_BLOCKER
28	Lercanidipine	mg	10	5	5	1	0.5	CALCIUMANTAGONIST
28	Vit D3	IU	20000	200000	0	1	0	VITAMIN_D
29	Candesartan	mg	32	32	32	1	1	AT2_BLOCKER
29	Amlodipine	mg	5	5	5	1	1	CALCIUMANTAGONIST
30	Estradiol	mg	1	1	1	1	1	ESTROGEN
30	Symbioflor	NA	NA	NA	NA	NA	NA	PROBIOTIKUM
30	Levonogestrel	microgram	0.04	0.04	0.04	1	1	PROGESTERON
30	NO_aHT	NA	NO_aHT	NO_aHT	NO_aHT	0	0	NO_aHT
31	Lisinopril	mg	20	20	20	1	1	ACE_INHIBITOR
31	Aspirin	mg	100	100	0	1	0	ANTI_PLATELET
31	Glimepiride	mg	1	1	1	1	1	ANTIDIABETIC
31	Bisoprolol	mg	5	5	5	1	1	BETA_BLOCKER
31	Lercanidipine	mg	10	10	10	1	1	CALCIUMANTAGONIST
31	Hydrochlorothiazide	mg	25	25	25	1	1	DIURETIC
31	Metformin	mg	2000	2000	2000	1	1	METFORMIN
31	Simvastatin	mg	20	20	20	1	1	STATIN
32	Metformin	mg	1000	1000	1000	1	1	METFORMIN
32	Pantoprazole	mg	40	40	40	1	1	PPI
32	NO_aHT	NA	NO_aHT	NO_aHT	NO_aHT	0	0	NO_aHT
33	Valsartan	mg	160	160	160	1	1	AT2_BLOCKER
33	Metformin	mg	3000	0	2000	1	0.666667	METFORMIN
33	Jecoris oleum	NA	1	1	0	1	0	OMEGA_3
33	Pravastatin	mg	20	20	20	1	1	STATIN
33	Jecoris oleum	NA	1	1	0	1	0	VITAMIN_A
33	Jecoris oleum	NA	1	1	0	1	0	VITAMIN_D
33	Allopurinol	mg	0	300	0	0	0	XANTHAN_OXIDASE_INHIBITOR
34	Losartan	mg	50	25	50	1	1	AT2_BLOCKER
34	Salmeterol spary	microgram	NEED	NEED	NEED	0	0	BETA_2_AGONIST
34	Flutide Spray	microgram	NEED	NEED	NEED	NA	NA	CORTICOSTEROID
34	Hydrochlorothiazide	mg	10	0	0	1	0	DIURETIC
34	Loratadine	mg	10	10	10	1	1	HISTAMINE_INHIBITOR
34	Theophyllin retard	mg	300	300	300	1	1	THEOPHYLLIN
35	Duloxetine	mg	60	60	60	1	1	ANTIDEPRESSANT
35	Aliskiren	mg	300	300	300	1	1	RENIN_INHIBITOR
35	Metoprolol	mg	47.5	47.5	47.5	1	1	BETA_BLOCKER
35	Clonidine	mg	75	75	75	1	1	IMIDAZOLE_AGONIST
35	Metformin	mg	2000	0	2000	1	1	METFORMIN
35	Pantoprazole	mg	20	20	20	1	1	PPI
35	L-Thyroxine	microgram	88	0	88	1	1	THYROID
35	Vit D3	IU	40000	20000	20000	1	0.5	VITAMIN_D
36	Propafenone	mg	325	325	650	1	2	ANTIARRYTHMIC
36	Rivaroxaban	mg	20	20	20	1	1	ANTICOAGULANT
36	Bisoprolol	mg	2.5	2.5	2.5	1	1	BETA_BLOCKER
36	Hydrochlorothiazide	mg	25	25	12.5	1	0.5	DIURETIC
36	Triamterene	mg	50	50	50	1	1	DIURETIC
36	Metformin	mg	2000	2000	2000	1	1	METFORMIN
36	Pantoprazole	mg	40	40	40	1	1	PPI
36	Atorvastatin	mg	10	10	10	1	1	STATIN
36	Allopurinol	mg	0	0	150	0	1	XANTHAN_OXIDASE_INHIBITOR
37	Ramipril	mg	10	5	10	1	1	ACE_INHIBITOR
37	Amlodipine	mg	5	5	5	1	1	CALCIUMANTAGONIST
38	Sitagliptin	mg	100	100	100	1	1	ANTIDIABETIC
38	Olmesartan	mg	40	40	40	1	1	AT2_BLOCKER
38	Torasemide	mg	10	10	10	1	1	DIURETIC
38	Folic acid	mg	0	0	0	0	0	FOLIC_ACID
38	Metformin	mg	2000	2000	2000	1	1	METFORMIN
38	Spironolactone	mg	100	100	100	1	1	DIURETIC
39	L-Thyroxine	microgram	125	0	125	1	1	THYROID
39	NO_aHT	NA	NO_aHT	NO_aHT	NO_aHT	0	0	NO_aHT
40	Enalapril	mg	10	10	10	1	1	ACE_INHIBITOR
40	Liraglutid	m	1.2	1.2	1.2	1	1	ANTIDIABETIC
40	Sitagliptin	mg	100	100	100	1	1	ANTIDIABETIC
40	Metformin	mg	2000	2000	2000	1	1	METFORMIN
40	Atorvastatin	mg	20	20	20	1	1	STATIN
41	Doxazosin	mg	2	2	2	1	1	ALPHA_I_BLOCKER
41	Aspirin	mg	100	100	0	1	0	ANTI_PLATELET
41	Olmesartan	mg	20	20	20	1	1	AT2_BLOCKER
41	Metoprolol	mg	118.75	118.75	118.75	1	1	BETA_BLOCKER
41	Hydrochlorothiazide	mg	25	25	25	1	1	DIURETIC
41	Metformin	mg	1500	1500	1500	1	1	METFORMIN
41	Pantoprazole	mg	NEED	NEED	NEED	0	0	PPI
41	Pravastatin	mg	10	10	10	1	1	STATIN
42	Enalapril	mg	10	10	10	1	1	ACE_INHIBITOR
42	Glimepiride	mg	2	2	2	1	1	ANTIDIABETIC
42	Metformin	mg	2550	2550	2550	1	1	METFORMIN
42	Simvastatin	mg	20	20	20	1	1	STATIN
43	NONE	NA	NONE	NONE	NONE	0	0	NONE
44	Aspirin	mg	0	2000	0	0	0	ANTI_PLATELET
44	NO_aHT	NA	NO_aHT	NO_aHT	NO_aHT	0	0	NO_aHT
44	Fluticasone	microgram	2	2	2	1	1	CORTICOSTEROID
45	Bisoprolol	mg	10	10	0	1	0	BETA_BLOCKER
45	Vit D3	IU	1000	0	0	1	0	VITAMIN_D
46	Valsartan	mg	160	0	160	1	1	AT2_BLOCKER
46	Amlodipine	mg	2.5	0	2.5	1	1	CALCIUMANTAGONIST
47	Valsartan	mg	160	160	80	1	0.5	AT2_BLOCKER
47	Simvastatin	mg	10	10	10	1	1	STATIN
48	Candesartan	mg	4	0	0	1	0	AT2_BLOCKER
48	Montelukast	mg	10	10	10	1	1	LEUKOTRIENE_ANTAGONIST
48	Atorvastatin	mg	10	10	5	1	0.5	STATIN
48	L-Thyroxine	microgram	88	88	88	1	1	THYROID
49	Ramipril	mg	5	7.5	5	1	1	ACE_INHIBITOR
49	Dapagliflozin	mg	10	0	10	1	1	ANTIDIABETIC
49	Glimepiride	mg	3	0	0	1	0	ANTIDIABETIC
49	Nebivolol	mg	10	5	10	1	1	BETA_BLOCKER
49	Metformin	mg	2000	0	2000	1	1	METFORMIN
49	Atorvastatin	mg	40	40	40	1	1	STATIN
50	Bisoprolol	mg	5	5	0	1	0	BETA_BLOCKER
50	Metformin	mg	2000	0	0	1	0	METFORMIN
50	L-Thyroxine	microgram	150	150	0	1	0	THYROID
51	Valsartan	mg	320	320	640	1	2	AT2_BLOCKER
51	Amlodipine	mg	10	10	20	1	2	CALCIUMANTAGONIST
51	Hydrochlorothiazide	mg	25	25	50	1	2	DIURETIC
51	Ibuprofen	mg	0	0	NEED	0	0	NSAID
52	Ramipril	mg	5	5	5	1	1	ACE_INHIBITOR
52	Metoprolol	mg	107.5	107.5	107.5	1	1	BETA_BLOCKER
52	Iodine	microgram	150	150	150	1	1	IODINE
52	L-Thyroxine	microgram	50	50	50	1	1	THYROID
53	Valsartan	mg	80	80	80	1	1	AT2_BLOCKER
53	Hydrochlorothiazide	mg	6.25	6.25	6.25	1	1	DIURETIC
54	Ramipril	mg	5	5	5	1	1	ACE_INHIBITOR
54	Amitryptiline	mg	10	10	10	1	1	ANTIDEPRESSANT
54	Bupropion	mg	150	150	150	1	1	ANTIDEPRESSANT
54	Salbutamol	microgram	NEED	NEED	NEED	0	0	BETA_2_AGONIST
54	Tramadol	mg	200	200	200	1	1	OPIATE
55	Losartan	mg	100	160	160	1	1.6	AT2_BLOCKER
55	Metformin	mg	1000	2000	2000	1	2	METFORMIN
55	Simvastatin	mg	20	10	10	1	0.5	STATIN
55	L-Thyroxine	microgram	50	50	50	1	1	THYROID
55	Allopurinol	mg	300	150	150	1	0.5	XANTHAN_OXIDASE_INHIBITOR
56	Sitagliptin	mg	100	100	100	1	1	ANTIDIABETIC
56	Candesartan	mg	32	32	32	1	1	AT2_BLOCKER
56	Nitrendipine	mg	40	40	40	1	1	CALCIUMANTAGONIST
56	Hydrochlorothiazide	mg	25	25	25	1	1	DIURETIC
56	Moxonidine	mg	0.4	0.4	0.4	1	1	IMIDAZOLE_AGONIST
56	Metformin	mg	2000	2000	2000	1	1	METFORMIN
56	Spironolactone	mg	25	25	25	1	1	DIURETIC
56	Simvastatin	mg	60	60	60	1	1	STATIN
56	L-Thyroxine	microgram	100	100	100	1	1	THYROID
57	Irbesartan	mg	150	150	150	1	1	AT2_BLOCKER
57	Bisoprolol	mg	1	1	1	1	1	BETA_BLOCKER
57	Hydrochlorothiazide	mg	12.5	12.5	12.5	1	1	DIURETIC
57	Metformin	mg	1000	1000	1000	1	1	METFORMIN
57	Tyrosine	NA	0	0	0	0	0	THYROID
57	Vit D3	IU	1000	1000	1000	1	1	VITAMIN_D
58	Tamsulosin	mg	0.4	0.4	0.4	1	1	ALPHA_I_BLOCKER_BPH
58	Dutasteride	mg	0.5	0.5	0.5	1	1	DHT_INHIBITOR
58	Iodine	microgram	50	50	50	1	1	IODINE
59	Nitroglycerine	NA	1	1	1	1	1	VASODILATATOR
59	Valsartan	mg	320	320	320	1	1	AT2_BLOCKER
59	Metoprolol	mg	200	200	200	1	1	BETA_BLOCKER
59	Lercanidipine	mg	20	0	10	1	0.5	CALCIUMANTAGONIST
59	Furosemide	mg	5	5	5	1	1	DIURETIC
59	Hydrochlorothiazide	mg	25	25	25	1	1	DIURETIC
59	Moxonidine	mg	0.4	0.4	0.4	1	1	IMIDAZOLE_AGONIST
59	Spironolactone	mg	25	0	25	1	1	DIURETIC
60	Aspirin	mg	100	100	100	1	1	ANTI_PLATELET
60	Metoprolol	mg	23.75	23.75	23.75	1	1	BETA_BLOCKER
60	Amlodipine	mg	5	2.5	2.5	1	0.5	CALCIUMANTAGONIST
60	Furosemide	mg	10	10	0	1	0	DIURETIC
60	L-Thyroxine	microgram	75	75	75	1	1	THYROID
61	Ramipril	mg	5	5	0	1	0	ACE_INHIBITOR
61	Folic acid	NA	SOME	0	0	0	0	FOLIC_ACID
61	Vit D3	IU	1000	1000	0	1	0	VITAMIN_D
62	Losartane	mg	50	25	0	1	0	AT2_BLOCKER
62	Desogestrel	microgram	75	0	0	1	0	PROGESTERON
63	Dapagliflozin	mg	0	10	10	0	1	ANTIDIABETIC
63	Sitagliptin	mg	100	100	100	1	1	ANTIDIABETIC
63	Candesartan	mg	8	8	32	1	4	AT2_BLOCKER
63	Bisoprolol	mg	5	5	0	1	0	BETA_BLOCKER
63	Metformin	mg	500	500	500	1	1	METFORMIN
63	Tolterodine	mg	1	1	1	1	1	OTHER_PARASYMPATHOLYTICS
63	Atorvastatin	mg	20	20	20	1	1	STATIN
63	Allopurinol	mg	0	150	150	0	1	XANTHAN_OXIDASE_INHIBITOR
64	Valsartan	mg	640	640	320	1	0.5	AT2_BLOCKER
64	Atenolol	mg	100	100	50	1	0.5	BETA_BLOCKER
64	Diclofenac	mg	NEED	NEED	NEED	0	0	NSAID
64	Pantoprazole	mg	0	0	40	0	1	PPI
64	L-Thyroxine	microgram	87.5	87.5	88	1	1.00571	THYROID
65	Ramipril	mg	1.25	1.25	1.25	1	1	ACE_INHIBITOR
65	Pregabalin	mg	75	75	70	1	0.933333	ANTICONVULSIVE
65	Aromataseinhibitor	NA	NA	NA	NA	0	0	DHT_INHIBITOR
66	Ramipril	mg	10	10	10	1	1	ACE_INHIBITOR
66	Metoprolol	mg	23.75	23.75	23.75	1	1	BETA_BLOCKER
66	Hydrochlorothiazide	mg	25	25	25	1	1	DIURETIC
66	L-Thyroxine	microgram	50	50	NA	1		THYROID
67	NONE	NA	NONE	NONE	NONE	0	0	NONE
68	Candesartan	mg	0	0	80	0	1	AT2_BLOCKER
68	Valsartan	mg	160	160	0	1	0	AT2_BLOCKER
68	Diclofenac	mg	75	0	150	1	2	NSAID
68	L-Thyroxine	microgram	25	25	50	1	2	THYROID
68	Vit D3	IU	1000	1000	0	1	0	VITAMIN_D
69	Timolol eye drops	NA	NA	NA	NA	0	0	EYE_BETA_BLOCKER
69	NO_aHT	NA	NO_aHT	NO_aHT	NO_aHT	0	0	NO_aHT
70	Sitagliptin	mg	100	100	100	1	1	ANTIDIABETIC
70	Irbesartan	mg	300	300	300	1	1	AT2_BLOCKER
70	Metformin	mg	1700	1700	1700	1	1	METFORMIN
72	Candesartan	mg	32	0	0	1	0	AT2_BLOCKER
72	Bisoprolol	mg	10	0	10	1	1	BETA_BLOCKER
72	Amlodipine	mg	10	0	2.5	1	0.25	CALCIUMANTAGONIST
73	Ibuprofen	mg	1800	1800	0	1	0	NSAID
73	Valsartan	mg	320	320	320	1	1	AT2_BLOCKER
73	Amlodipine	mg	10	10	10	1	1	CALCIUMANTAGONIST
73	Hydrochlorothiazide	mg	25	25	25	1	1	DIURETIC
73	Torasemide	mg	10	10	10	1	1	DIURETIC
73	Tramadol	mg	100	100	0	1	0	OPIATE
73	Pantoprazole	mg	40	40	0	1	0	PPI
73	Simvastatin	mg	40	40	40	1	1	STATIN
74	Losartan	mg	100	100	100	1	1	AT2_BLOCKER
74	Hydrochlorothiazide	mg	25	0	25	1	1	DIURETIC

## Sheet: BP.data
PatientID	Group	Group name	SBP_ABPM_24h_V1	SBP_ABPM_24h_V3
1	1	fasting	122	120
2	1	fasting	141	119
3	1	fasting	133	134
4	2	DASH	125	119
5	2	DASH	130.403	127.892
7	2	DASH	120	117.752
8	2	DASH	128	126
9	2	DASH	127	120
11	2	DASH	144.57	138.784
12	1	fasting	136	136
13	1	fasting	140.713	132.546
14	2	DASH	140	134
15	2	DASH	121	124
16	1	fasting	116	117
17	1	fasting	128.421	126.8
18	2	DASH	141	135
19	2	DASH	148	131
20	2	DASH	129.801	127.271
21	1	fasting	129	127.126
22	1	fasting	139	139
23	2	DASH	128	142
24	1	fasting	121	126
25	2	DASH	132	119
26	1	fasting	123	135
27	2	DASH	126	129
28	1	fasting	146	131
29	2	DASH	123	127
30	1	fasting	144	131
31	2	DASH	131	165
32	2	DASH	131	122
33	1	fasting	129	122
34	1	fasting	130	137
35	1	fasting	141	126
36	2	DASH	119	119
37	1	fasting	122	110
38	2	DASH	130	129
39	1	fasting	140	152
40	2	DASH	123	114
41	2	DASH	117	107
42	2	DASH	146	119
43	1	fasting	144	136
44	2	DASH	138	150
45	1	fasting	118	115.165
46	1	fasting	119	125
47	1	fasting	129	115
48	2	DASH	123	131
49	1	fasting	123	119
50	1	fasting	142	129
51	2	DASH	156	140.336
52	1	fasting	128	113
53	2	DASH	135	148
54	2	DASH	130.209	127.837
55	1	fasting	120	118
56	2	DASH	132.325	127.181
57	2	DASH	134	140
58	1	fasting	138.69	133.355
59	1	fasting	138	145
60	2	DASH	139	139
61	1	fasting	129	133
62	1	fasting	131.014	127.719
63	2	DASH	136	138
64	1	fasting	138	117
65	1	fasting	129.817	129.537
66	2	DASH	121	104
67	1	fasting	150	144
68	1	fasting	138	130
69	2	DASH	135	125
70	2	DASH	133	125
72	2	DASH	123	133
73	2	DASH	118	114
74	1	fasting	125	127
