# Supplementary material for: Fasting alters the gut microbiome reducing blood pressure and body weight in metabolic syndrome patients
Source: Nat Commun. 2021 Mar 30;12:1970. doi: 10.1038/s41467-021-22097-0 (PMC8010079; doi:10.1038/s41467-021-22097-0)
Supplement: Supplementary file 8 — Supplementary Data 5 [file 41467_2021_22097_MOESM8_ESM.xlsx]

## Sheet: BMI-adjusted_univ._analysis
Fasting+DASH, BMI-adjusted
Feature	Space	Fasting effect	Recovery effect	Study effect	FDR (intervention model comparison)	Fasting effect size (Cliff's delta)	Fasting FDR (MWU post-hoc, N=3)	Recovery effect size (Cliff's delta)	Recovery FDR (MWU post-hoc, N=3)	Study effect size (Cliff's delta)	Study FDR (MWU post-hoc, N=3)	Signal
Aix	Host-Clinical	NS	NS	NS	9.91422e-18	NA	NA	NA	NA	-0.263158	0.171152	INSIGNIFICANT
Body fat percentage	Host-Clinical	YES-ENRICHED	YES-DEPLETED	YES-DEPLETED	1.32666e-11	0.65	0.00155672	-0.6	0.00155672	-0.55	0.0157238	OK
central DBP	Host-Clinical	NS	NS	YES-DEPLETED	3.47799e-19	NA	NA	NA	NA	-0.684211	0.0140001	OK
central SBP	Host-Clinical	NS	NS	YES-DEPLETED	2.18788e-19	NA	NA	NA	NA	-0.578947	0.00788254	OK
cholesterol	Host-Clinical	NS	NS	NS	0.653092	-0.35	0.600882	-0.15	0.672441	-0.2	0.600882	INSIGNIFICANT
creatinine	Host-Clinical	NS	NS	NS	0.3877	0.3	0.537866	-0.25	0.537866	-0.2	0.537866	INSIGNIFICANT
CRP	Host-Clinical	NS	NS	NS	0.300358	0.15	0.747451	-0.05	0.747451	-0.05	0.747451	INSIGNIFICANT
DBP ABPM	Host-Clinical	NS	NS	NS	2.06121e-18	NA	NA	NA	NA	-0.315789	0.143963	INSIGNIFICANT
DBP day ABPM	Host-Clinical	NS	NS	NS	3.14783e-19	NA	NA	NA	NA	-0.473684	0.0931763	INSIGNIFICANT
DBP nocturnal ABPM	Host-Clinical	NS	NS	NS	1.07937e-15	NA	NA	NA	NA	-0.105263	0.395416	INSIGNIFICANT
DBP office	Host-Clinical	YES-DEPLETED	YES-ENRICHED	NS	0.0209287	-0.5	0.0185271	0.5	0.0185271	0.25	0.824799	OK
eGFR	Host-Clinical	NS	NS	NS	0.300358	-0.4	0.145323	0.3	0.23047	-0.4	0.647655	INSIGNIFICANT
HbA1C	Host-Clinical	NS	YES-ENRICHED	NS	0.00059073	-0.25	0.201204	0.7	0.00144768	0.3	0.11917	OK
HbA1C_IFCC	Host-Clinical	NS	YES-ENRICHED	NS	0.00059073	-0.25	0.169813	0.7	0.000967026	0.3	0.166999	OK
HDL	Host-Clinical	NS	NS	NS	0.829902	-0.3	0.135027	0.2	0.16128	-0.25	0.795925	INSIGNIFICANT
hip_circumference	Host-Clinical	NS	NS	NS	0.466445	-0.4	0.0390115	-0.4	0.0390115	-0.75	0.0147195	INSIGNIFICANT
HMV	Host-Clinical	NS	NS	YES-DEPLETED	2.06121e-18	NA	NA	NA	NA	-0.473684	0.00916636	OK
HOMA	Host-Clinical	NS	NS	NS	0.114413	-0.4	0.0543509	0.3	0.0543509	0	0.927279	INSIGNIFICANT
IGF	Host-Clinical	NS	NS	NS	0.841067	-0.1	0.585675	0.15	0.585675	-0.2	0.808103	INSIGNIFICANT
IL-6	Host-Clinical	NS	NS	NS	0.0757801	-0.25	0.459084	0.2	0.459084	-0.2	0.459084	INSIGNIFICANT
insulin	Host-Clinical	NS	NS	NS	0.137744	-0.5	0.0218868	0.4	0.0455044	-0.2	0.654131	INSIGNIFICANT
LDL	Host-Clinical	NS	NS	NS	0.300358	-0.3	0.688306	-0.2	0.866516	-0.15	0.688306	INSIGNIFICANT
LDL_HDL_ratio	Host-Clinical	NS	NS	NS	0.433221	0.05	0.516459	-0.4	0.428719	-0.15	0.586944	INSIGNIFICANT
MAD	Host-Clinical	NS	NS	YES-DEPLETED	3.86976e-19	NA	NA	NA	NA	-0.578947	0.00933405	OK
perW	Host-Clinical	NS	NS	NS	6.09292e-18	NA	NA	NA	NA	-0.105263	0.581609	INSIGNIFICANT
plasma_glucose	Host-Clinical	NS	YES-ENRICHED	NS	0.0281541	-0.3	0.381841	0.45	0.044475	0.1	0.525473	OK
pulse	Host-Clinical	NS	NS	NS	2.4243e-16	NA	NA	NA	NA	-0.368421	0.111025	INSIGNIFICANT
pulse_pressure	Host-Clinical	NS	NS	YES-DEPLETED	3.36983e-18	NA	NA	NA	NA	-0.684211	0.00282978	OK
PWV	Host-Clinical	NS	NS	YES-DEPLETED	2.59629e-19	NA	NA	NA	NA	-0.578947	0.0227852	OK
Reflex	Host-Clinical	NS	NS	NS	4.82554e-15	NA	NA	NA	NA	0.0526316	0.629128	INSIGNIFICANT
SBP ABPM	Host-Clinical	NS	NS	YES-DEPLETED	5.46673e-24	NA	NA	NA	NA	-0.5	0.0045218	OK
SBP day ABPM	Host-Clinical	NS	NS	YES-DEPLETED	1.77068e-19	NA	NA	NA	NA	-0.526316	0.012213	OK
SBP nocturnal ABPM	Host-Clinical	NS	NS	NS	1.37713e-16	NA	NA	NA	NA	-0.105263	0.295239	INSIGNIFICANT
SBP office	Host-Clinical	NS	NS	NS	0.114413	-0.5	0.0305562	0.3	0.140288	0	0.808251	INSIGNIFICANT
triglycerol	Host-Clinical	NS	NS	NS	0.039169	-0.35	0.0869428	0.5	0.0869428	0.1	0.8613	INSIGNIFICANT
urate	Host-Clinical	NS	NS	NS	0.32663	0.3	0.23047	-0.4	0.23047	0.1	0.869488	INSIGNIFICANT
waist_circumference	Host-Clinical	YES-DEPLETED	NS	YES-DEPLETED	0.0129103	-0.8	0.000503853	-0.15	0.0880369	-0.75	0.000503853	OK
weight	Host-Clinical	NS	NS	NS	0.490283	-1	0.000286672	0.3	0.167147	-0.9	0.000472	INSIGNIFICANT
WHR	Host-Clinical	NS	NS	NS	0.29773	-0.55	0.0318217	-0.2	0.37022	-0.5	0.044363	INSIGNIFICANT
TCRgd+ % of CD3+	Immunome	NS	NS	NS	0.345782	0	0.643485	-0.263158	0.434063	0.0526316	0.643485	INSIGNIFICANT
TCRgd+ CD4- CD3+ /ul	Immunome	NS	NS	NS	0.257495	0	0.756166	0.157895	0.756166	-0.263158	0.756166	INSIGNIFICANT
CD11c+ CD14+ % of CD3- CD19-	Immunome	NS	NS	NS	0.171231	0.4	0.131144	-0.263158	0.131144	-0.0526316	0.738091	INSIGNIFICANT
CD69+ % of Va7.2+ CD161+ CD4- CD8- CD3+	Immunome	NS	NS	NS	0.185506	0.1	0.776105	-0.210526	0.716601	-0.157895	0.716601	INSIGNIFICANT
CD69+ Va7.2+ CD161+ % of CD4- CD8- CD3+	Immunome	NS	NS	NS	0.0243633	0.2	1	-0.315789	0.336023	-0.263158	0.220806	INSIGNIFICANT
CD69+ Va7.2+ CD161+ CD4- CD8- % of CD3+	Immunome	NS	NS	NS	0.190925	0.1	0.795954	-0.315789	0.254716	-0.263158	0.249669	INSIGNIFICANT
CD69+ Va7.2+ CD161+ CD4- CD8- CD3+ /ul	Immunome	NS	NS	NS	0.31035	0.2	0.698152	-0.210526	0.490199	-0.263158	0.354938	INSIGNIFICANT
HLA-DR- % of CD4dim/-	Immunome	NS	NS	NS	0.0106573	-0.4	0.156543	-0.0526316	0.293449	-0.0526316	0.824764	INSIGNIFICANT
HLA-DR+ CD4dim/- %	Immunome	NS	NS	NS	0.803241	0.6	0.0254515	-0.157895	0.217031	0.263158	0.286186	INSIGNIFICANT
HLA-DR+ % of CD4dim/-	Immunome	NS	NS	NS	0.877326	0.4	0.156543	0.0526316	0.293449	0.0526316	0.809109	INSIGNIFICANT
HLA-DR+ CD16+/HLA-DR- CD16- %	Immunome	NS	NS	NS	0.869279	0.05	0.596879	-0.105263	0.777092	-0.263158	0.596879	INSIGNIFICANT
HLA-DR+ CD16+/HLA-DR- CD16- /ul	Immunome	NS	NS	NS	0.0120367	-0.3	0.39818	0.0526316	0.441334	-0.157895	0.441334	INSIGNIFICANT
HLA-DR-CD4dim/- %	Immunome	NS	NS	NS	0.087864	0.2	0.822745	0.0526316	0.593193	0.263158	0.593193	INSIGNIFICANT
HLA-DR-CD4dim/- /ul	Immunome	NS	NS	NS	0.0170516	-0.1	0.613647	0.473684	0.469208	0.157895	0.650749	INSIGNIFICANT
CXCR3- % of CD25- CD4+	Immunome	NS	NS	NS	0.557427	0	0.513512	0.157895	0.513512	-0.0526316	0.513512	INSIGNIFICANT
CXCR3- % of CD25+ CD4+	Immunome	NS	NS	NS	0.00233182	-0.1	0.226008	0.157895	0.967897	-0.210526	0.226008	INSIGNIFICANT
CXCR3- CD25- % of CD4+	Immunome	NS	NS	NS	0.737604	0.1	0.983942	0.0526316	0.983942	0.157895	0.983942	INSIGNIFICANT
CXCR3- CD25- CD4+ /ul	Immunome	YES-DEPLETED	YES-ENRICHED	NS	0.00150325	-0.6	0.0204248	0.684211	0.0159874	-0.0526316	0.738091	OK
CXCR3- CD25+ % of CD4+	Immunome	YES-DEPLETED	NS	YES-DEPLETED	0.000245703	-0.5	0.00181389	-0.0526316	0.921715	-0.789474	0.000217438	OK
CXCR3- CD25+ CD4+ /ul	Immunome	YES-DEPLETED	YES-ENRICHED	YES-DEPLETED	0.000182424	-0.7	0.00144768	0.368421	0.034481	-0.578947	0.049366	OK
CXCR3+ % of CD25- CD4+	Immunome	NS	NS	NS	0.499275	0	0.521673	-0.157895	0.521673	0.0526316	0.521673	INSIGNIFICANT
CXCR3+ % of CD25+ CD4+	Immunome	NS	NS	NS	0.0315431	0.1	0.226008	-0.157895	0.967897	0.210526	0.226008	INSIGNIFICANT
CXCR3+ CD25- % of CD4+	Immunome	NS	NS	NS	0.506334	0	0.498009	-0.157895	0.498009	0.0526316	0.498009	INSIGNIFICANT
CXCR3+ CD25- CD4+ /ul	Immunome	NS	NS	NS	0.000940815	-0.2	0.430433	0.263158	0.430433	0.0526316	0.430433	INSIGNIFICANT
CXCR3+ CD25+ % of CD4+	Immunome	NS	NS	NS	0.064544	0	1	-0.157895	1	-0.210526	1	INSIGNIFICANT
CXCR3+ CD25+ CD4+ /ul	Immunome	NS	NS	NS	0.0021409	-0.1	0.523215	0.157895	0.523215	-0.105263	1	INSIGNIFICANT
IFNg- TNFa- % of Va7.2+ CD161 CD3+	Immunome	NS	NS	NS	0.809562	0.45	0.45936	-0.157895	0.622562	0.0526316	0.622562	INSIGNIFICANT
IFNg- TNFa- Va7.2+ CD161 % of CD3+	Immunome	NS	NS	NS	0.0973768	-0.5	0.217031	0.0526316	0.217031	0.157895	0.519614	INSIGNIFICANT
IFNg- TNFa- Va7.2+ CD161+ CD4- CD3+ /ul	Immunome	YES-DEPLETED	YES-ENRICHED	NS	0.00446005	-0.7	0.00304985	0.263158	0.0123482	0.263158	0.441334	OK
IFNg- TNFa+ % of Va7.2+ CD161 CD3+	Immunome	NS	NS	NS	0.461512	-0.2	0.930591	0.0526316	0.930591	-0.0526316	0.930591	INSIGNIFICANT
IFNg- TNFa+ Va7.2+ CD161 % of CD3+	Immunome	NS	NS	NS	0.810605	-0.25	0.876701	0	0.876701	-0.0526316	0.876701	INSIGNIFICANT
IFNg- TNFa+ Va7.2+ CD161+ CD4- CD3+ /ul	Immunome	NS	NS	NS	0.849609	-0.3	0.962244	0.0526316	0.962244	-0.0526316	0.962244	INSIGNIFICANT
IFNg+ TNFa- % of Va7.2+ CD161 CD3+	Immunome	NS	NS	NS	0.000188504	-0.4	0.166013	0.315789	0.373596	-0.0526316	0.373596	INSIGNIFICANT
IFNg+ TNFa- Va7.2+ CD161 % of CD3+	Immunome	YES-DEPLETED	NS	NS	0.000543925	-0.5	0.0139307	0.421053	0.255096	-0.263158	0.257927	OK
IFNg+ TNFa- Va7.2+ CD161+ CD4- CD3+ /ul	Immunome	YES-DEPLETED	NS	NS	0.00102745	-0.7	0.0091866	0.421053	0.195633	-0.263158	0.195633	OK
IFNg+ TNFa+ % of Va7.2+ CD161 CD3+	Immunome	NS	NS	NS	0.00302292	-0.45	0.152905	0.157895	0.887069	-0.263158	0.233349	INSIGNIFICANT
IFNg+ TNFa+ Va7.2+ CD161 % of CD3+	Immunome	YES-DEPLETED	NS	NS	0.0267047	-0.45	0.0399827	0.157895	0.448804	-0.263158	0.414379	OK
IFNg+ TNFa+ Va7.2+ CD161+ CD4- CD3+ /ul	Immunome	YES-DEPLETED	NS	NS	0.0109654	-0.65	0.0136587	0.157895	0.420965	-0.157895	0.354945	OK
CD11c+ % of CD14- CD16- HLA-DR+ CD4dim/-	Immunome	NS	NS	NS	0.990776	0.5	0.0983047	-0.157895	0.798252	0.0526316	0.440248	INSIGNIFICANT
CD11c+ CD14- CD16- % of HLA-DR+ CD4dim/-	Immunome	NS	NS	NS	0.0184075	-0.1	0.474905	0.0526316	0.183612	0.263158	0.253189	INSIGNIFICANT
CD11c+ CD14- CD16- HLA-DR+ % of CD4dim/-	Immunome	NS	NS	NS	0.0109654	0.1	0.57542	0.263158	0.221063	0.368421	0.163719	INSIGNIFICANT
CD11c+ CD14- CD16- HLA-DR+ CD4dim/- % of PBCMs	Immunome	NS	NS	NS	0.00828593	0.2	0.171152	0.263158	0.171152	0.473684	0.126329	INSIGNIFICANT
CD11c+ CD14- CD16- HLA-DR+ CD4dim/- /ul	Immunome	NS	NS	NS	0.00225947	0	0.621513	0.157895	0.337984	0.368421	0.262287	INSIGNIFICANT
CD11c+ CD14+ CD3- CD19- %	Immunome	NS	NS	NS	0.283751	0.7	0.00175667	-0.473684	0.0107174	0.157895	0.824816	INSIGNIFICANT
CD123+ % of CD14- CD16- HLA-DR+ CD4dim/-	Immunome	NS	NS	NS	0.0447217	0.2	0.0599842	-0.473684	0.054245	-0.157895	0.519614	INSIGNIFICANT
CD123+ CD14- CD16- % of HLA-DR+ CD4dim/-	Immunome	NS	NS	NS	0.720549	0.2	0.276205	-0.263158	0.276205	-0.105263	0.844592	INSIGNIFICANT
CD123+ CD14- CD16- HLA-DR+ % of CD4dim/-	Immunome	NS	NS	NS	0.347864	0.3	0.228459	-0.263158	0.238422	-0.0526316	0.569888	INSIGNIFICANT
CD123+ CD14- CD16- HLA-DR+ CD4dim/- % of PBCMs	Immunome	NS	NS	NS	0.587534	0.4	0.0746693	-0.210526	0.20655	0.421053	0.175257	INSIGNIFICANT
CD123+ CD14- CD16- HLA-DR+ CD4dim/- /ul	Immunome	NS	NS	NS	0.933613	0.4	0.145323	-0.368421	0.468613	-0.0526316	0.515278	INSIGNIFICANT
CD14- CD16- % of HLA-DR+ CD4dim/-	Immunome	YES-DEPLETED	YES-ENRICHED	NS	3.45377e-05	-0.7	0.00273542	0.473684	0.00273542	0.157895	0.679428	OK
CD14- CD16- HLA-DR+ CD4dim/- %	Immunome	NS	NS	NS	0.000149131	-0.5	0.184639	0.368421	0.120392	0.315789	0.316509	INSIGNIFICANT
CD14- CD16- HLA-DR+ CD4dim/- /ul	Immunome	NS	YES-ENRICHED	NS	0.000861348	-0.2	0.0543509	0.578947	0.0479164	0.157895	0.738091	OK
CD14- CD16- HLA-DR+ % of CD4dim/-	Immunome	YES-DEPLETED	YES-ENRICHED	NS	0.000379278	-0.5	0.0353042	0.526316	0.0353042	0.263158	0.373596	OK
CD14lhi CD16- % of HLA-DR+ CD16+/HLA-DR- CD16-	Immunome	NS	NS	NS	0.714239	0.4	0.074049	-0.263158	0.074049	0.157895	0.856283	INSIGNIFICANT
CD14lhi CD16- HLA-DR+ CD16+/HLA-DR- CD16- /ul	Immunome	NS	NS	NS	0.90052	0	0.859573	-0.263158	0.859573	0.0526316	0.859573	INSIGNIFICANT
CD14lhi CD16- HLA-DR+ CD16+/HLA-DR- CD16-%	Immunome	NS	NS	NS	0.741256	0.3	0.0541019	-0.368421	0.0541019	0.157895	0.951861	INSIGNIFICANT
CD14lhi CD16+ % of HLA-DR+ CD16+/HLA-DR- CD16-	Immunome	NS	NS	NS	0.133855	0.6	0.0320663	-0.263158	0.0903111	0.263158	0.952984	INSIGNIFICANT
CD14lhi CD16+ HLA-DR+ CD16+/HLA-DR- CD16- /ul	Immunome	NS	NS	NS	0.586006	0.2	0.467691	-0.368421	0.400864	0.263158	0.890568	INSIGNIFICANT
CD14lhi CD16+ HLA-DR+ CD16+/HLA-DR- CD16-%	Immunome	NS	NS	NS	0.192633	0.6	0.0362377	-0.263158	0.099432	0.263158	0.983945	INSIGNIFICANT
CD14low CD16+ % of HLA-DR+ CD16+/HLA-DR- CD16-	Immunome	NS	NS	NS	0.466724	0.4	0.0873871	-0.473684	0.0689621	0.157895	0.629128	INSIGNIFICANT
CD14low CD16+ HLA-DR+ CD16+/HLA-DR- CD16- /ul	Immunome	NS	NS	NS	0.741256	0.1	0.324251	-0.157895	0.324251	0.0526316	0.859573	INSIGNIFICANT
CD14low CD16+ HLA-DR+ CD16+/HLA-DR- CD16-%	Immunome	NS	NS	NS	0.472301	0.3	0.109632	-0.473684	0.069218	0.157895	0.672566	INSIGNIFICANT
CD161- CCR6- % of CXCR3- CD25- CD4+	Immunome	NS	NS	NS	0.00781558	0	0.614909	0.263158	0.614909	0.263158	0.614909	INSIGNIFICANT
CD161- CCR6- % of CXCR3- CD25+ CD4+	Immunome	NS	NS	NS	0.00868483	0	0.722821	0.0526316	0.722821	0.0526316	0.722821	INSIGNIFICANT
CD161- CCR6- CXCR3- % of CD25- CD4+	Immunome	NS	NS	NS	0.0267047	0.05	0.951866	0.263158	0.951866	0.157895	0.951866	INSIGNIFICANT
CD161- CCR6- CXCR3- % of CD25+ CD4+	Immunome	NS	NS	NS	0.0057476	0.1	0.967897	0.105263	0.88778	-0.0526316	0.967897	INSIGNIFICANT
CD161- CCR6- CXCR3- CD25- % of CD4+	Immunome	NS	NS	NS	0.0372815	0.1	0.765179	0.263158	0.765179	0.157895	0.765179	INSIGNIFICANT
CD161- CCR6- CXCR3- CD25- CD4+ /ul	Immunome	NS	NS	NS	0.00624548	-0.2	0.131144	0.263158	0.131144	-0.0526316	0.828785	INSIGNIFICANT
CD161- CCR6- CXCR3- CD25+ % of CD4+	Immunome	NS	NS	YES-DEPLETED	0.00789021	-0.2	0.0873871	-0.105263	0.777092	-0.684211	0.0223269	OK
CD161- CCR6- CXCR3- CD25+ CD4+ /ul	Immunome	YES-DEPLETED	YES-ENRICHED	YES-DEPLETED	0.0042558	-0.6	0.00697517	0.473684	0.032341	-0.578947	0.032341	OK
CD161- CCR6+ % of CXCR3- CD25- CD4+	Immunome	NS	NS	NS	0.0532102	0	0.701181	-0.263158	0.701181	-0.157895	0.701181	INSIGNIFICANT
CD161- CCR6+ % of CXCR3- CD25+ CD4+	Immunome	NS	NS	NS	0.0311613	0.25	0.465317	-0.263158	0.239628	-0.263158	0.465317	INSIGNIFICANT
CD161- CCR6+ CXCR3- % of CD25- CD4+	Immunome	NS	NS	NS	0.0563389	-0.1	0.840518	-0.157895	0.840518	-0.157895	0.840518	INSIGNIFICANT
CD161- CCR6+ CXCR3- % of CD25+ CD4+	Immunome	NS	NS	NS	0.0149404	0.3	0.388376	-0.368421	0.286537	-0.315789	0.388376	INSIGNIFICANT
CD161- CCR6+ CXCR3- CD25- % of CD4+	Immunome	NS	NS	NS	0.0696644	-0.05	0.859573	-0.157895	0.859573	-0.157895	0.859573	INSIGNIFICANT
CD161- CCR6+ CXCR3- CD25- CD4+ /ul	Immunome	NS	NS	NS	0.00233182	-0.3	0.0955839	0.368421	0.0955839	-0.157895	0.738091	INSIGNIFICANT
CD161- CCR6+ CXCR3- CD25+ % of CD4+	Immunome	NS	NS	NS	0.0125693	0.2	0.822745	-0.263158	0.45714	-0.473684	0.218502	INSIGNIFICANT
CD161- CCR6+ CXCR3- CD25+ CD4+ /ul	Immunome	NS	NS	NS	0.0123329	-0.2	0.78251	-0.0526316	0.828785	-0.473684	0.286537	INSIGNIFICANT
CD161+ CCR6- % of CXCR3- CD25- CD4+	Immunome	NS	NS	NS	0.104788	-0.1	0.840822	-0.368421	0.293449	-0.157895	0.293449	INSIGNIFICANT
CD161+ CCR6- % of CXCR3- CD25+ CD4+	Immunome	NS	NS	NS	0.871947	0	0.898317	-0.263158	0.898317	-0.263158	0.898317	INSIGNIFICANT
CD161+ CCR6- CXCR3- % of CD25- CD4+	Immunome	NS	NS	NS	0.167347	0.15	0.432616	-0.263158	0.432616	-0.157895	0.432616	INSIGNIFICANT
CD161+ CCR6- CXCR3- % of CD25+ CD4+	Immunome	NS	NS	NS	0.931393	-0.1	0.952984	-0.263158	0.952984	-0.263158	0.952984	INSIGNIFICANT
CD161+ CCR6- CXCR3- CD25- % of CD4+	Immunome	NS	NS	NS	0.177174	0.3	0.375931	-0.263158	0.375931	-0.157895	0.375931	INSIGNIFICANT
CD161+ CCR6- CXCR3- CD25- CD4+ /ul	Immunome	NS	NS	NS	0.67554	-0.4	0.413012	0.263158	0.413012	-0.157895	0.890568	INSIGNIFICANT
CD161+ CCR6- CXCR3- CD25+ % of CD4+	Immunome	NS	NS	NS	0.571811	-0.3	0.111255	-0.0526316	0.747451	-0.421053	0.111255	INSIGNIFICANT
CD161+ CCR6- CXCR3- CD25+ CD4+ /ul	Immunome	NS	NS	NS	0.283376	-0.5	0.0718517	0.368421	0.074049	-0.0526316	0.489967	INSIGNIFICANT
CD161+ CCR6+ % of CXCR3- CD25- CD4+	Immunome	NS	NS	NS	0.628373	-0.2	0.890568	-0.0526316	0.890568	-0.157895	0.890568	INSIGNIFICANT
CD161+ CCR6+ % of CXCR3- CD25+ CD4+	Immunome	NS	NS	NS	0.575749	-0.15	0.984322	-0.0526316	0.984322	-0.0526316	0.984322	INSIGNIFICANT
CD161+ CCR6+ CXCR3- % of CD25- CD4+	Immunome	NS	NS	NS	0.570171	-0.1	1	0.0526316	1	-0.157895	1	INSIGNIFICANT
CD161+ CCR6+ CXCR3- % of CD25+ CD4+	Immunome	NS	NS	NS	0.416984	-0.15	0.79365	-0.0526316	0.79365	-0.157895	0.79365	INSIGNIFICANT
CD161+ CCR6+ CXCR3- CD25- % of CD4+	Immunome	NS	NS	NS	0.610838	-0.1	0.921715	0.0526316	0.921715	-0.157895	0.921715	INSIGNIFICANT
CD161+ CCR6+ CXCR3- CD25- CD4+ /ul	Immunome	NS	NS	NS	0.0380323	-0.5	0.156235	0.263158	0.156235	-0.0526316	0.622562	INSIGNIFICANT
CD161+ CCR6+ CXCR3- CD25+ % of CD4+	Immunome	NS	NS	NS	0.0475264	-0.3	0.695093	-0.263158	0.695093	-0.210526	0.695093	INSIGNIFICANT
CD161+ CCR6+ CXCR3- CD25+ CD4+ /ul	Immunome	NS	NS	NS	0.00487552	-0.35	0.183927	0.0526316	0.594887	-0.368421	0.594887	INSIGNIFICANT
CD19+ %	Immunome	YES-DEPLETED	YES-ENRICHED	NS	8.64127e-05	-0.5	0.0124626	0.473684	0.0124626	0.368421	0.312408	OK
CD24- % of CD4high CD8dim	Immunome	YES-ENRICHED	YES-DEPLETED	NS	0.000796331	0.4	0.039477	-0.789474	0.0120211	-0.263158	0.332066	OK
CD24- CD45RO- % CD25- CD4+ CD4high	Immunome	NS	NS	NS	0.642176	-0.2	0.844181	0.368421	0.239628	-0.263158	0.856283	INSIGNIFICANT
CD24- CD45RO- % of CD25+ CD4+ CD4high CD8-	Immunome	NS	NS	NS	0.810605	-0.2	0.369106	0.263158	0.369106	-0.210526	0.58717	INSIGNIFICANT
CD24- CD45RO- % of CD8+ CD4-	Immunome	NS	NS	NS	0.293061	0.45	0.0293528	-0.578947	0.0283585	-0.157895	0.304711	INSIGNIFICANT
CD24- CD45RO- CD25- CD4+ % of CD4high CD8-	Immunome	NS	NS	NS	0.637052	-0.2	0.855895	0.263158	0.286537	-0.263158	0.921715	INSIGNIFICANT
CD24- CD45RO- CD25- CD4+ CD8- CD3+ /ul	Immunome	NS	YES-ENRICHED	NS	0.0798569	-0.4	0.17098	0.578947	0.0214348	0.0526316	0.441334	OK
CD24- CD45RO- CD25+ CD4+ % of CD4high CD8-	Immunome	NS	NS	NS	0.260507	-0.4	0.263648	0.157895	0.448804	-0.210526	0.366972	INSIGNIFICANT
CD24- CD45RO- CD25+ CD4+ CD8- CD3+ /ul	Immunome	YES-DEPLETED	YES-ENRICHED	NS	0.0382982	-0.5	0.0421284	0.263158	0.044159	-0.105263	0.289131	OK
CD24- CD45RO- CD8+ CD4- CD3+ /ul	Immunome	NS	NS	NS	0.372703	-0.1	1	-0.0526316	0.89233	-0.157895	0.89233	INSIGNIFICANT
CD24- CD45RO+ % of CD25- CD4+ CD4high CD8-	Immunome	NS	NS	NS	0.00372877	-0.1	0.784126	-0.421053	0.119724	-0.157895	0.119724	INSIGNIFICANT
CD24- CD45RO+ % of CD25+ CD4+ CD4high CD8-	Immunome	NS	NS	NS	0.00172959	-0.2	0.515278	-0.157895	0.515278	0.0526316	0.515278	INSIGNIFICANT
CD24- CD45RO+ % of CD8+ CD4-	Immunome	NS	NS	NS	0.00146305	-0.4	0.20874	0.0526316	0.629058	0.0526316	0.501134	INSIGNIFICANT
CD24- CD45RO+ CD25- CD4+ % of CD4high CD8-	Immunome	NS	YES-DEPLETED	YES-DEPLETED	0.00195877	-0.1	0.869488	-0.578947	0.0283044	-0.578947	0.0402902	OK
CD24- CD45RO+ CD25- CD4+ CD8- CD3+ /ul	Immunome	NS	NS	NS	0.0242283	-0.4	0.341961	0.157895	0.352459	-0.263158	0.352459	INSIGNIFICANT
CD24- CD45RO+ CD25+ CD4+ % of CD4high CD8-	Immunome	NS	NS	NS	0.00102956	-0.6	0.0588665	-0.105263	0.878837	-0.473684	0.361879	INSIGNIFICANT
CD24- CD45RO+ CD25+ CD4+ CD8- CD3+ /ul	Immunome	YES-DEPLETED	NS	NS	0.000101526	-0.7	0.00506973	0.263158	0.272799	-0.157895	0.275341	OK
CD24- CD45RO+ CD8+ CD4- CD3+ /ul	Immunome	YES-DEPLETED	NS	NS	0.000343538	-0.7	0.0249252	0.473684	0.0818596	-0.263158	0.373596	OK
CD24- CD4high CD8dim % of CD4+ CD8	Immunome	NS	NS	NS	0.0215247	0.5	0.0682707	-0.473684	0.074049	0.157895	0.515278	INSIGNIFICANT
CD24- CD4high CD8dim /ul	Immunome	NS	NS	NS	0.00624548	0.35	0.22968	-0.578947	0.22968	0.263158	0.257927	INSIGNIFICANT
CD24+ % of CD4high CD8dim	Immunome	YES-DEPLETED	YES-ENRICHED	NS	8.64127e-05	-0.4	0.0359259	0.789474	0.00719833	0.263158	0.332066	OK
CD24+ CD45RO- % of CD25- CD4+ CD4high CD8-	Immunome	NS	NS	NS	0.0815804	0.1	0.550257	0.578947	0.200432	0.315789	0.200432	INSIGNIFICANT
CD24+ CD45RO- % of CD25+ CD4+ CD4high CD8-	Immunome	NS	NS	NS	0.512547	0.15	0.331572	0.263158	0.484642	0.368421	0.299499	INSIGNIFICANT
CD24+ CD45RO- % of CD8+ CD4-	Immunome	NS	YES-ENRICHED	NS	0.000606844	-0.2	0.217917	0.368421	0.0356701	0.421053	0.217917	OK
CD24+ CD45RO- CD25- CD4+ % of CD4high CD8-	Immunome	NS	NS	NS	0.0907082	0.1	0.545876	0.578947	0.200432	0.315789	0.200432	INSIGNIFICANT
CD24+ CD45RO- CD25- CD4+ CD8- CD3+ /ul	Immunome	NS	NS	NS	0.106057	0.1	0.784126	0.578947	0.208025	0.315789	0.208025	INSIGNIFICANT
CD24+ CD45RO- CD25+ CD4+ % of CD4high CD8-	Immunome	NS	NS	NS	0.431735	0.15	0.441907	0.263158	0.441907	0.263158	0.427105	INSIGNIFICANT
CD24+ CD45RO- CD25+ CD4+ CD8- CD3+ /ul	Immunome	NS	NS	NS	0.318885	0.15	0.576104	0.263158	0.54541	0.263158	0.54541	INSIGNIFICANT
CD24+ CD45RO- CD8+ CD4- CD3+ /ul	Immunome	NS	YES-ENRICHED	NS	2.87859e-05	-0.3	0.0726614	0.473684	0.00606537	0.157895	0.489967	OK
CD24+ CD45RO+ % of CD25- CD4+ CD4high CD8-	Immunome	NS	NS	NS	0.222432	0.2	0.225323	0.473684	0.225323	0.263158	0.225323	INSIGNIFICANT
CD24+ CD45RO+ % of CD25+ CD4+ CD4high CD8-	Immunome	NS	NS	NS	0.0315431	0.15	0.732307	0.0526316	0.662001	0.0526316	0.662001	INSIGNIFICANT
CD24+ CD45RO+ % of CD8+ CD4-	Immunome	NS	YES-ENRICHED	YES-ENRICHED	0.00519329	0	0.927279	0.421053	0.0441629	0.526316	0.0441629	OK
CD24+ CD45RO+ CD25- CD4+ % of CD4high CD8-	Immunome	NS	NS	NS	0.247823	0.2	0.241253	0.473684	0.241253	0.263158	0.241253	INSIGNIFICANT
CD24+ CD45RO+ CD25- CD4+ CD8- CD3+ /ul	Immunome	NS	NS	NS	0.247572	0.2	0.368277	0.473684	0.337984	0.263158	0.337984	INSIGNIFICANT
CD24+ CD45RO+ CD25+ CD4+ % of CD4high CD8-	Immunome	NS	NS	NS	0.0241728	-0.2	0.856933	-0.0526316	0.856933	-0.157895	0.921715	INSIGNIFICANT
CD24+ CD45RO+ CD25+ CD4+ CD8- CD3+ /ul	Immunome	NS	NS	NS	0.0123329	-0.25	0.429352	0.368421	0.163719	-0.0526316	0.541218	INSIGNIFICANT
CD24+ CD45RO+ CD8+ CD4- CD3+ /ul	Immunome	NS	YES-ENRICHED	YES-ENRICHED	0.000667758	0	0.898317	0.578947	0.0479164	0.578947	0.0485115	OK
CD24+ CD4high CD8dim % of CD4+ CD8	Immunome	NS	YES-ENRICHED	NS	2.87859e-05	-0.5	0.10437	0.684211	0.00351334	0.157895	0.195633	OK
CD24+ CD4high CD8dim /ul	Immunome	NS	NS	NS	0.00038302	-0.4	0.113777	0.368421	0.097023	0.263158	0.56776	INSIGNIFICANT
CD25- % of CD4+	Immunome	NS	NS	NS	0.167458	0.5	0.019397	0	0.930517	0.736842	0.019397	INSIGNIFICANT
CD25- CD4+ % of CD4high cells	Immunome	NS	NS	NS	0.104992	0.5	0.0555933	-0.157895	0.415277	0.263158	0.717026	INSIGNIFICANT
CD25- CD4+ /ul	Immunome	YES-DEPLETED	YES-ENRICHED	NS	0.000543925	-0.4	0.0399628	0.578947	0.0185394	-0.157895	0.738091	OK
CD25- CD4+ CD8- CD3+ /ul	Immunome	YES-DEPLETED	YES-ENRICHED	NS	0.000636522	-0.5	0.0399628	0.473684	0.0185394	-0.157895	0.890568	OK
CD25+ CD4+ CD8- CD3+ /ul	Immunome	YES-DEPLETED	YES-ENRICHED	NS	9.66651e-07	-0.7	0.00175667	0.473684	0.0211029	-0.263158	0.181866	OK
CD25+ CD4+% of CD4high	Immunome	YES-DEPLETED	NS	NS	0.000616877	-0.6	0.0362377	0.0526316	0.798252	-0.368421	0.272799	OK
CD25+ % of CD4+	Immunome	YES-DEPLETED	NS	YES-DEPLETED	0.000609027	-0.5	0.0109434	0.0526316	0.952984	-0.789474	0.0085144	OK
CD25+ % of CD4+2	Immunome	YES-DEPLETED	NS	YES-DEPLETED	0.000609027	-0.5	0.0109434	0.0526316	0.952984	-0.789474	0.0085144	OK
CD25+ CD4+ /ul	Immunome	YES-DEPLETED	YES-ENRICHED	NS	0.000219648	-0.7	0.00362778	0.368421	0.034481	-0.578947	0.066288	OK
CD25+ CD4+ /ul2	Immunome	YES-DEPLETED	YES-ENRICHED	NS	0.000219648	-0.7	0.00362778	0.368421	0.034481	-0.578947	0.066288	OK
CD25high CD127low % of CD4+	Immunome	NS	NS	NS	0.435582	0	0.896039	-0.315789	0.359476	-0.315789	0.359476	INSIGNIFICANT
CD25high CD127low CD4+ /ul	Immunome	NS	NS	NS	0.0244979	-0.35	0.266433	0.210526	0.266433	0	0.896051	INSIGNIFICANT
CD27- % of CD161+ CCR6+ CXCR3- CD25- CD4+	Immunome	NS	NS	NS	0.0519912	0.2	0.984322	-0.210526	0.984322	-0.157895	0.984322	INSIGNIFICANT
CD27- % of CD25- CD4+	Immunome	NS	NS	NS	0.309789	0.25	0.327602	-0.631579	0.0170363	0.105263	0.861642	INSIGNIFICANT
CD27- % of CXCR3+ CD25- CD4+	Immunome	NS	NS	NS	0.846229	0.4	0.470131	-0.368421	0.369564	0.0526316	0.738091	INSIGNIFICANT
CD27- CD161+ CCR6+ % of CXCR3- CD25- CD4+	Immunome	NS	NS	NS	0.00285009	0	0.784126	-0.315789	0.688626	-0.315789	0.688626	INSIGNIFICANT
CD27- CD161+ CCR6+ CXCR3- % of CD25- CD4+	Immunome	NS	NS	NS	0.00181544	0	0.793804	-0.421053	0.38968	-0.368421	0.38968	INSIGNIFICANT
CD27- CD161+ CCR6+ CXCR3- CD25- % of CD4+	Immunome	NS	NS	NS	0.00233182	0	0.956329	-0.421053	0.471437	-0.368421	0.471437	INSIGNIFICANT
CD27- CD161+ CCR6+ CXCR3- CD25- CD4+ /ul	Immunome	NS	NS	NS	0.0134052	-0.2	0.727538	-0.105263	0.727538	-0.263158	0.727538	INSIGNIFICANT
CD27- CD25- % of CD4+	Immunome	NS	NS	NS	0.245122	0.4	0.113777	-0.631579	0.0105728	0.157895	0.890568	INSIGNIFICANT
CD27- CD25- CD4+ /ul	Immunome	NS	NS	NS	0.526667	-0.1	0.595819	0.157895	0.595819	0.0526316	0.595819	INSIGNIFICANT
CD27- CXCR3+ % of CD25- CD4+	Immunome	NS	NS	NS	0.511959	0.1	1	-0.263158	1	-0.0526316	1	INSIGNIFICANT
CD27- CXCR3+ CD25- % of CD4+	Immunome	NS	NS	NS	0.511959	0.1	0.930591	-0.263158	0.930591	0	0.930591	INSIGNIFICANT
CD27- CXCR3+ CD25- CD4+ /ul	Immunome	NS	NS	NS	0.0680896	-0.2	0.56776	0.0526316	0.56776	0.0526316	0.56776	INSIGNIFICANT
CD27bright % of CD161+ CCR6+ CXCR3- CD25- CD4+	Immunome	NS	NS	NS	0.00336454	-0.6	0.0573028	0.368421	0.0573028	0.0526316	0.515278	INSIGNIFICANT
CD27bright % of CD25- CD4+	Immunome	NS	YES-ENRICHED	NS	0.000576828	-0.3	0.0916719	0.578947	0.00762166	-0.0526316	0.859573	OK
CD27bright % of CXCR3+ CD25- CD4+	Immunome	NS	NS	NS	0.158473	-0.05	0.375931	0.368421	0.375931	-0.157895	0.375931	INSIGNIFICANT
CD27bright CD161+ CCR6+ % of CXCR3- CD25- CD4+	Immunome	NS	NS	NS	0.00950764	-0.2	0.708557	0.263158	0.708557	-0.0526316	0.708557	INSIGNIFICANT
CD27bright CD161+ CCR6+ CXCR3- % of CD25- CD4+	Immunome	NS	NS	NS	0.00805771	-0.2	0.732281	0.263158	0.732281	0	0.732281	INSIGNIFICANT
CD27bright CD161+ CCR6+ CXCR3- CD25- % of CD4+	Immunome	NS	NS	NS	0.00780229	-0.2	0.738091	0.263158	0.738091	0.0526316	0.738091	INSIGNIFICANT
CD27bright CD161+ CCR6+ CXCR3- CD25- CD4+ /ul	Immunome	NS	NS	NS	0.000510497	-0.4	0.174774	0.263158	0.272799	0.0526316	1	INSIGNIFICANT
CD27bright CD25- % of CD4+	Immunome	NS	YES-ENRICHED	NS	0.000510497	-0.3	0.113777	0.578947	0.00193405	0.0526316	0.559509	OK
CD27bright CXCR3+ % of CD25- CD4+	Immunome	NS	NS	NS	0.260507	0.25	0.486249	-0.263158	0.486249	-0.0526316	0.984322	INSIGNIFICANT
CD27bright CXCR3+ CD25- % of CD4+	Immunome	NS	NS	NS	0.261896	0.35	0.361879	-0.263158	0.361879	-0.0526316	0.859573	INSIGNIFICANT
CD27bright CXCR3+ CD25- CD4+ /ul	Immunome	NS	NS	NS	0.0163021	-0.05	0.697975	0.0526316	0.697975	-0.0526316	0.984322	INSIGNIFICANT
CD27dim % of CD161+ CCR6+ CXCR3- CD25- CD4+	Immunome	NS	NS	NS	0.476262	0.4	0.108702	0.0526316	0.38689	0.0526316	0.559509	INSIGNIFICANT
CD27dim % of CD25- CD4+	Immunome	NS	NS	NS	0.0695811	0.2	0.175236	-0.368421	0.120346	-0.0526316	0.738091	INSIGNIFICANT
CD27dim % of CXCR3+ CD25- CD4+	Immunome	NS	NS	NS	0.102834	0	0.827623	-0.315789	0.827623	-0.0526316	0.827623	INSIGNIFICANT
CD27dim CD161+ CCR6+ % of CXCR3- CD25- CD4+	Immunome	NS	NS	NS	0.0519912	0	0.859573	-0.157895	0.859573	0.0526316	0.859573	INSIGNIFICANT
CD27dim CD161+ CCR6+ CXCR3- % of CD25- CD4+	Immunome	NS	NS	NS	0.0311613	0	0.962244	-0.105263	0.962244	0.0526316	0.962244	INSIGNIFICANT
CD27dim CD161+ CCR6+ CXCR3- CD25- % of CD4+	Immunome	NS	NS	NS	0.044971	0	0.890568	-0.157895	0.890568	0.157895	0.890568	INSIGNIFICANT
CD27dim CD161+ CCR6+ CXCR3- CD25- CD4+ /ul	Immunome	NS	NS	NS	0.0203757	-0.2	0.697975	0.157895	0.708557	0.157895	0.697975	INSIGNIFICANT
CD27dim CD25- % of CD4+	Immunome	NS	NS	NS	0.0862879	0.2	0.13404	-0.368421	0.13404	-0.0526316	0.856283	INSIGNIFICANT
CD27dim CD25- CD4+ /ul	Immunome	NS	NS	NS	0.00682745	-0.2	0.933844	0.157895	0.933844	-0.0526316	0.952984	INSIGNIFICANT
CD27dim CXCR3+ % of CD25- CD4+	Immunome	NS	NS	NS	0.0927698	0.1	0.485924	-0.315789	0.485924	0.263158	0.434063	INSIGNIFICANT
CD27dim CXCR3+ CD25- % of CD4+	Immunome	NS	NS	NS	0.08682	0.1	0.485924	-0.315789	0.485924	0.263158	0.434063	INSIGNIFICANT
CD27dim CXCR3+ CD25- CD4+ /ul	Immunome	NS	NS	NS	0.00327582	0	0.927279	0	0.927279	0.0526316	0.723759	INSIGNIFICANT
CD3+ %	Immunome	YES-DEPLETED	NS	NS	0.0101949	-0.5	0.0411992	0.473684	0.10995	-0.0526316	0.45654	OK
CD31- CD45RA+ % of -CD25high CD127low CD4+	Immunome	NS	NS	NS	0.800457	0.15	0.486249	0.315789	0.513592	0.315789	0.41605	INSIGNIFICANT
CD31- CD45RA+ CD25high CD127low % of CD4+	Immunome	NS	NS	NS	0.489971	0	0.982625	0	0.982625	0	0.982625	INSIGNIFICANT
CD31- CD45RA+ CD25high CD127low CD4+ /ul	Immunome	NS	NS	NS	0.13001	-0.05	0.672629	0.421053	0.540636	0.105263	0.540636	INSIGNIFICANT
CD31+ CD45RA- % of -CD25high CD127low CD4+	Immunome	NS	NS	NS	0.0124175	0.05	0.732307	-0.421053	0.0830065	-0.210526	0.0830065	INSIGNIFICANT
CD31+ CD45RA- CD25high CD127low % of CD4+	Immunome	NS	NS	NS	0.00671997	-0.05	0.824799	-0.263158	0.111787	-0.210526	0.208025	INSIGNIFICANT
CD31+ CD45RA- CD25high CD127low CD4+ /ul	Immunome	NS	NS	NS	0.0422112	-0.45	0.611967	-0.105263	0.6319	-0.105263	0.611967	INSIGNIFICANT
CD31+ CD45RA+ % of -CD25high CD127low CD4+	Immunome	NS	NS	NS	0.0827321	-0.25	0.732307	0.105263	0.708441	0.105263	0.708441	INSIGNIFICANT
CD31+ CD45RA+ CD25high CD127low % of CD4+	Immunome	NS	NS	NS	0.0860299	-0.25	0.663197	0.157895	0.663197	-0.105263	0.663197	INSIGNIFICANT
CD31+ CD45RA+ CD25high CD127low CD4+ /ul	Immunome	NS	NS	NS	0.00697699	-0.35	0.457213	0.315789	0.457213	0	0.79386	INSIGNIFICANT
CD39- CD31+ % of CD25high CD127low CD4+	Immunome	NS	NS	NS	0.014136	-0.25	0.30872	-0.157895	0.30872	-0.421053	0.30872	INSIGNIFICANT
CD39- CD31+ CD25high CD127low % of CD4+	Immunome	NS	NS	NS	0.054783	-0.55	0.235359	-0.368421	0.297604	-0.421053	0.235359	INSIGNIFICANT
CD39- CD31+ CD25high CD127low CD4+ /ul	Immunome	NS	NS	NS	0.0400828	-0.65	0.16782	0.157895	0.740367	-0.421053	0.474763	INSIGNIFICANT
CD39- CD45RA+ % of CD25high CD127low CD4+	Immunome	NS	NS	NS	0.720549	0.15	0.532789	0.421053	0.44389	0.315789	0.44389	INSIGNIFICANT
CD39- CD45RA+ CD25high CD127low % of CD4+	Immunome	NS	NS	NS	0.81663	0.05	0.856283	0.421053	0.611801	0.105263	0.611801	INSIGNIFICANT
CD39- CD45RA+ CD25high CD127low CD4+ /ul	Immunome	NS	NS	NS	0.244396	-0.15	0.506693	0.631579	0.222509	0.210526	0.44389	INSIGNIFICANT
CD39+ CD31- % of CD25high CD127low CD4+	Immunome	NS	NS	NS	0.00487552	0.45	0.201293	-0.105263	0.861707	0.210526	0.235359	INSIGNIFICANT
CD39+ CD31- CD25high CD127low % of CD4+	Immunome	NS	NS	NS	0.0931983	0.15	0.732307	-0.263158	0.655203	-0.315789	0.688626	INSIGNIFICANT
CD39+ CD31- CD25high CD127low CD4+ /ul	Immunome	NS	NS	NS	0.000609027	-0.35	0.167899	0.315789	0.167899	0	0.965263	INSIGNIFICANT
CD39+ CD31+ % of CD25high CD127low CD4+	Immunome	NS	NS	NS	0.0460795	0.25	0.79386	0.105263	0.79386	-0.105263	0.79386	INSIGNIFICANT
CD39+ CD31+ CD25high CD127low % of CD4+	Immunome	NS	NS	NS	0.244898	0.05	0.777066	-0.315789	0.573979	0	0.777066	INSIGNIFICANT
CD39+ CD31+ CD25high CD127low CD4+ /ul	Immunome	NS	NS	NS	0.0134052	-0.15	0.827623	0.210526	0.827623	0	0.827623	INSIGNIFICANT
CD39+ CD45RA- % of CD25high CD127low CD4+	Immunome	NS	NS	NS	0.00233182	0.4	0.280693	-0.105263	0.813086	-0.105263	0.861691	INSIGNIFICANT
CD39+ CD45RA- CD25high CD127low % of CD4+	Immunome	NS	NS	NS	0.120094	0.2	0.878837	-0.315789	0.452016	-0.157895	0.46308	INSIGNIFICANT
CD39+ CD45RA- CD25high CD127low CD4+ /ul	Immunome	NS	NS	NS	0.000588408	-0.35	0.183927	0	0.287068	0	0.965263	INSIGNIFICANT
CD39+ CD45RA+ % of CD25high CD127low CD4+	Immunome	NS	NS	NS	0.0241728	-0.05	0.951866	0.315789	0.649643	-0.105263	0.649643	INSIGNIFICANT
CD39+ CD45RA+ CD25high CD127low % of CD4+	Immunome	NS	NS	NS	0.037109	-0.15	0.732203	0	0.732203	-0.105263	0.732203	INSIGNIFICANT
CD39+ CD45RA+ CD25high CD127low CD4+ /ul	Immunome	NS	NS	NS	0.00232879	-0.25	0.309905	0.210526	0.309905	-0.210526	0.861707	INSIGNIFICANT
CD4- CD8- %	Immunome	NS	NS	NS	0.0981304	-0.05	0.983945	0.0526316	0.983945	0.105263	0.983945	INSIGNIFICANT
CD4- CD8- % of CD3+	Immunome	NS	NS	NS	0.877326	0.4	0.158097	-0.0526316	0.158097	0.157895	0.919856	INSIGNIFICANT
CD4- CD8- CD3+ /ul	Immunome	NS	NS	NS	0.587595	0.1	0.840822	0.157895	0.840822	-0.0526316	0.840822	INSIGNIFICANT
CD4- CD8+ %	Immunome	NS	NS	NS	0.00983688	0	0.585614	0.473684	0.532734	-0.0526316	0.747475	INSIGNIFICANT
CD4- CD8+ % of CD3+	Immunome	NS	NS	NS	0.320237	0.3	0.14994	-0.0526316	0.793629	-0.157895	0.793629	INSIGNIFICANT
CD4- CD8+ CD3+ /ul	Immunome	NS	NS	NS	0.0021409	-0.1	0.368277	0.473684	0.108204	0.263158	0.368277	INSIGNIFICANT
CD4 Tcm/Tn	Immunome	NS	NS	NS	0.155647	0.578947	0.272799	-0.555556	0.272799	-0.157895	0.441334	INSIGNIFICANT
CD4 Tcm/Treg	Immunome	NS	NS	NS	0.283751	0.263158	0.217031	0	0.932281	0.368421	0.217031	INSIGNIFICANT
CD4 Teff/Tn	Immunome	NS	NS	NS	0.0280777	0.473684	1	-0.111111	1	0.0526316	1	INSIGNIFICANT
CD4 Teff/Treg	Immunome	NS	NS	NS	0.110717	0.222222	0.455692	-0.222222	0.932281	0.529412	0.455692	INSIGNIFICANT
CD4 Teff/Treg	Immunome	YES-ENRICHED	NS	NS	0.00697699	0.684211	0.0324783	-0.222222	0.733727	0.263158	0.170065	OK
CD4 Tem/Tcm	Immunome	NS	NS	NS	0.716954	0.2	0.812355	-0.263158	0.38689	-0.263158	0.38689	INSIGNIFICANT
CD4 Tem/Tn	Immunome	NS	NS	NS	0.557427	0.263158	0.579842	-0.222222	0.579842	-0.157895	0.579842	INSIGNIFICANT
CD4 Tem/Treg	Immunome	NS	NS	NS	0.0839995	0.368421	0.108204	-0.444444	0.148109	-0.0526316	1	INSIGNIFICANT
CD4 Tem/Treg	Immunome	NS	NS	NS	0.942342	0.222222	0.817581	-0.222222	0.817581	0.0588235	0.817581	INSIGNIFICANT
CD4+ CD25+% of total cells	Immunome	YES-DEPLETED	NS	NS	0.000120927	-0.5	0.0480985	0.157895	0.418041	-0.473684	0.0541019	OK
CD4+ CD8- %	Immunome	YES-DEPLETED	NS	NS	0.0566096	-0.6	0.0153216	0.473684	0.13077	-0.157895	0.312408	OK
CD4+ CD8- % of CD3+	Immunome	NS	NS	NS	0.389598	-0.45	0.0620154	0.157895	0.614016	0	0.695093	INSIGNIFICANT
CD4+ CD8- CD3+ /ul	Immunome	YES-DEPLETED	YES-ENRICHED	NS	0.000379278	-0.6	0.0145798	0.473684	0.0211029	0.0526316	0.890568	OK
CD4+ CD8+ %	Immunome	NS	NS	NS	0.0285765	0.1	0.71719	-0.157895	0.71719	-0.0526316	0.71719	INSIGNIFICANT
CD4+ CD8+ % of CD3+	Immunome	NS	NS	NS	0.0598825	0.2	0.382214	-0.368421	0.0653252	-0.0526316	0.828785	INSIGNIFICANT
CD4+ CD8+ % of total cells	Immunome	NS	NS	NS	0.0307327	0.3	0.441334	0.263158	0.441334	0.210526	0.441334	INSIGNIFICANT
CD4+ CD8+ CD3+ /ul	Immunome	NS	NS	NS	0.0121257	0	0.984322	-0.0526316	0.984322	0.157895	0.984322	INSIGNIFICANT
CD4bright CD8dim CD4+ CD8+ % of CD3+	Immunome	NS	YES-DEPLETED	NS	0.0463368	0.2	0.199388	-0.368421	0.0446879	-0.157895	0.622562	OK
CD4bright CD8dim CD4+ CD8+ CD3+ /ul	Immunome	NS	NS	NS	0.0310949	-0.15	1	0.0526316	1	0.157895	1	INSIGNIFICANT
CD4bright CD8dim % of CD4+ CD8+ CD3+	Immunome	NS	NS	NS	0.192958	0.25	0.495087	0.157895	0.657976	0.157895	0.657976	INSIGNIFICANT
CD4bright CD8dim CD4+ CD8+ CD3+ %	Immunome	NS	NS	NS	0.0163063	0.25	0.531931	-0.157895	0.531931	-0.157895	0.824816	INSIGNIFICANT
CD4dim CD8bright % of CD4+ CD8+ CD3+	Immunome	NS	NS	NS	0.315371	-0.25	0.495087	-0.157895	0.738091	-0.0526316	0.738091	INSIGNIFICANT
CD4dim CD8bright CD4+ CD8+ % of CD3+	Immunome	NS	NS	NS	0.117221	0.1	0.778155	-0.368421	0.778155	0.0526316	0.778155	INSIGNIFICANT
CD4dim CD8bright CD4+ CD8+ CD3+ %	Immunome	NS	NS	NS	0.0316917	0.1	1	-0.157895	1	0.157895	1	INSIGNIFICANT
CD4dim CD8bright CD4+ CD8+ CD3+ /ul	Immunome	NS	NS	NS	0.0278469	0	0.840822	0.0526316	0.840822	0.0526316	0.840822	INSIGNIFICANT
CD4high %	Immunome	YES-DEPLETED	NS	NS	0.00303491	-0.6	0.0191689	0.368421	0.489967	-0.473684	0.0601959	OK
CD4high % of total cells	Immunome	NS	NS	NS	0.0570678	-0.2	0.368231	0.315789	0.368231	0.157895	0.952984	INSIGNIFICANT
CD4high CD8dim % of CD4+ CD8+	Immunome	NS	NS	NS	0.145695	0.1	0.245078	-0.0526316	0.952984	0.368421	0.245078	INSIGNIFICANT
CD4high CD8dim /ul	Immunome	NS	NS	NS	0.00442882	0.2	0.679428	-0.0526316	0.679428	0.263158	0.675968	INSIGNIFICANT
CD56- CD16+ % of CD3-	Immunome	NS	NS	NS	0.0447217	-0.05	0.79365	0.210526	0.61981	0.0526316	0.79365	INSIGNIFICANT
CD56- CD16+ CD3- %	Immunome	NS	NS	NS	0.0447217	-0.05	0.79365	0.210526	0.61981	0.0526316	0.79365	INSIGNIFICANT
CD56- CD16+ CD3- /ul	Immunome	NS	NS	NS	0.00812345	-0.1	0.898317	0.157895	0.898317	-0.0526316	0.898317	INSIGNIFICANT
CD56 high CD16- % of CD56+ CD3-	Immunome	NS	NS	NS	0.00465712	0.1	0.927279	0.263158	0.174761	0.263158	0.174761	INSIGNIFICANT
CD56 high CD3- %	Immunome	NS	NS	NS	0.0243633	0.25	0.443063	0.105263	0.556533	0.263158	0.218502	INSIGNIFICANT
CD56+ CD3+ %	Immunome	NS	YES-DEPLETED	NS	0.0839995	0.1	0.822745	-0.473684	0.0283585	-0.473684	0.119814	OK
CD56dim CD16- % of CD3-	Immunome	NS	NS	NS	0.859609	0.2	0.211469	-0.263158	0.0919982	-0.0526316	0.86181	INSIGNIFICANT
CD56dim CD16- CD3- %	Immunome	NS	NS	NS	0.990776	0.4	0.341961	-0.263158	0.395462	0.263158	0.352685	INSIGNIFICANT
CD56dim CD16- CD3- %	Immunome	NS	NS	NS	0.542873	0.5	0.247436	-0.368421	0.163719	0.0526316	0.738091	INSIGNIFICANT
CD56dim CD16- CD3- /ul	Immunome	NS	NS	NS	0.445457	0	0.893729	-0.263158	0.262287	0.157895	0.921715	INSIGNIFICANT
CD56dim CD16 high % of CD56+ CD3-	Immunome	NS	NS	NS	0.012989	-0.3	0.734951	0.105263	0.793764	-0.263158	0.734951	INSIGNIFICANT
CD56dim CD16+ % of CD3-	Immunome	NS	NS	NS	0.0461048	0.2	0.647655	0	0.647655	-0.157895	0.647655	INSIGNIFICANT
CD56dim CD16+ CD3- %	Immunome	NS	NS	NS	0.0461048	0.2	0.647655	0	0.647655	-0.157895	0.647655	INSIGNIFICANT
CD56dim CD16+ CD3- /ul	Immunome	NS	NS	NS	0.313172	-0.2	0.985435	0.0526316	0.985435	-0.0526316	0.985435	INSIGNIFICANT
CD56dim CD16high CD56+ CD3- %	Immunome	NS	NS	NS	0.0777419	-0.1	0.921715	0.157895	0.921715	0.0526316	0.921715	INSIGNIFICANT
CD56high CD16- % of CD3-	Immunome	NS	NS	NS	0.192633	0.2	0.925634	0.0526316	0.925634	0	0.925634	INSIGNIFICANT
CD56high CD16- CD3- %	Immunome	NS	NS	NS	0.192633	0.2	0.925634	0.0526316	0.925634	0	0.925634	INSIGNIFICANT
CD56high CD16- CD3- /ul	Immunome	NS	NS	NS	0.451658	0.1	0.984322	-0.157895	0.984322	0.0526316	0.984322	INSIGNIFICANT
CD56high CD16+ % of CD3-	Immunome	NS	NS	NS	0.00188915	-0.45	0.0987084	0.157895	0.204627	0.0526316	0.541218	INSIGNIFICANT
CD56high CD16+ CD3- %	Immunome	NS	NS	NS	0.00188915	-0.45	0.0987084	0.157895	0.204627	0.0526316	0.541218	INSIGNIFICANT
CD56high CD16+ CD3- /ul	Immunome	NS	NS	NS	0.00871886	-0.55	0.0556927	0.0526316	0.315176	-0.157895	0.332066	INSIGNIFICANT
CD62+- CD45RO+ % of CD25- CD4+ CD4high CD8-	Immunome	NS	NS	NS	0.522431	-0.1	0.896051	-0.105263	0.896051	-0.0526316	0.896051	INSIGNIFICANT
CD62L- CD45RO- % of CD25- CD4+ CD4high CD8-	Immunome	NS	NS	NS	0.00401111	0.4	0.148385	-0.263158	0.708557	0.368421	0.148385	INSIGNIFICANT
CD62L- CD45RO- % of CD25+ CD4+ CD4high CD8-	Immunome	NS	NS	NS	0.657602	-0.15	0.754753	0.105263	0.754753	0.0526316	0.754753	INSIGNIFICANT
CD62L- CD45RO- % of CD8+ CD4-	Immunome	NS	NS	NS	0.0566096	0.2	0.0999746	-0.263158	0.420863	0.157895	0.420863	INSIGNIFICANT
CD62L- CD45RO- CD25- CD4+ % of CD4high CD8-	Immunome	NS	NS	NS	0.00595716	0.4	0.145323	-0.263158	0.679428	0.368421	0.174761	INSIGNIFICANT
CD62L- CD45RO- CD25- CD4+ CD8- CD3+ /ul	Immunome	NS	NS	NS	0.00521318	0.2	0.621513	0.368421	0.38689	0.368421	0.239628	INSIGNIFICANT
CD62L- CD45RO- CD25+ CD4+ % of CD4high CD8-	Immunome	NS	NS	NS	0.869052	-0.2	0.880755	0.105263	0.880755	0.0526316	0.977345	INSIGNIFICANT
CD62L- CD45RO- CD25+ CD4+ CD8- CD3+ /ul	Immunome	NS	NS	NS	0.222432	-0.2	0.160651	0.421053	0.157475	0.0526316	0.977345	INSIGNIFICANT
CD62L- CD45RO- CD8+ CD4- CD3+ /ul	Immunome	NS	NS	NS	0.018925	-0.1	1	0.263158	0.218502	-0.157895	1	INSIGNIFICANT
CD62L- CD45RO+ % of CD25- CD4+ CD4high CD8-	Immunome	NS	NS	NS	0.38796	0	0.808251	-0.315789	0.413012	-0.263158	0.413012	INSIGNIFICANT
CD62L- CD45RO+ % of CD25+ CD4+ CD4high CD8-	Immunome	NS	NS	NS	0.00284561	-0.5	0.119968	-0.157895	0.903888	-0.0526316	0.89233	INSIGNIFICANT
CD62L- CD45RO+ % of CD8+ CD4-	Immunome	NS	NS	NS	0.00599014	-0.3	0.219339	0.0526316	0.296682	-0.0526316	0.352459	INSIGNIFICANT
CD62L- CD45RO+ CD25- CD4+ % of CD4high CD8-	Immunome	NS	NS	NS	0.521891	0.05	0.702238	-0.473684	0.253189	-0.263158	0.253189	INSIGNIFICANT
CD62L- CD45RO+ CD25- CD4+ CD8- CD3+ /ul	Immunome	NS	NS	NS	0.0382982	-0.3	0.498098	0.157895	0.498098	-0.0526316	0.56776	INSIGNIFICANT
CD62L- CD45RO+ CD25+ CD4+ % of CD4high CD8-	Immunome	NS	NS	NS	0.00284561	-0.5	0.119968	-0.157895	0.903888	-0.0526316	0.89233	INSIGNIFICANT
CD62L- CD45RO+ CD25+ CD4+ CD8- CD3+ /ul	Immunome	NS	NS	NS	0.000120927	-0.5	0.0577011	0.0526316	0.361879	-0.263158	0.541218	INSIGNIFICANT
CD62L- CD45RO+ CD8+ CD4- CD3+ /ul	Immunome	YES-DEPLETED	YES-ENRICHED	NS	6.19161e-05	-0.8	0.00362778	0.578947	0.0185394	-0.263158	0.352459	OK
CD62L+ CD45RO- % of CD25- CD4+ CD4high CD8-	Immunome	NS	NS	NS	0.0227515	-0.4	0.162594	0.263158	0.162594	0.368421	0.515278	INSIGNIFICANT
CD62L+ CD45RO- % of CD25+ CD4+ CD4high CD8-	Immunome	NS	NS	NS	0.846229	-0.05	0.635941	0.210526	0.635941	-0.157895	0.635941	INSIGNIFICANT
CD62L+ CD45RO- % of CD8+ CD4-	Immunome	NS	NS	NS	0.00150325	-0.3	0.341961	0.263158	0.440248	0.263158	0.541218	INSIGNIFICANT
CD62L+ CD45RO- CD25- CD4+ % of CD4high CD8-	Immunome	NS	NS	NS	0.0384876	-0.4	0.202984	0.263158	0.202984	0.368421	0.541218	INSIGNIFICANT
CD62L+ CD45RO- CD25- CD4+ CD8- CD3+ /ul	Immunome	YES-DEPLETED	YES-ENRICHED	NS	0.000101526	-0.5	0.0399628	0.578947	0.0324783	0.157895	0.312408	OK
CD62L+ CD45RO- CD25+ CD4+ % of CD4high CD8-	Immunome	NS	NS	NS	0.143349	-0.25	0.254719	0.210526	0.453389	-0.263158	0.254719	INSIGNIFICANT
CD62L+ CD45RO- CD25+ CD4+ CD8- CD3+ /ul	Immunome	NS	NS	NS	0.0282549	-0.45	0.0538126	0.210526	0.172153	-0.157895	0.20128	INSIGNIFICANT
CD62L+ CD45RO- CD8+ CD4- CD3+ /ul	Immunome	NS	NS	NS	0.00891473	-0.1	0.369278	0.368421	0.38689	0.263158	0.515278	INSIGNIFICANT
CD62L+ CD45RO+ % of CD25+ CD4+ CD4high CD8-	Immunome	NS	NS	NS	0.000609027	0.25	0.859573	0.157895	0.859573	-0.157895	0.859573	INSIGNIFICANT
CD62L+ CD45RO+ % of CD8+ CD4-	Immunome	NS	NS	NS	0.00394596	-0.1	0.933844	0.0526316	0.952984	0.157895	0.933844	INSIGNIFICANT
CD62L+ CD45RO+ CD25- CD4+ % of CD4high CD8-	Immunome	NS	NS	NS	0.654036	-0.1	0.919856	-0.157895	0.919856	0.0526316	0.919856	INSIGNIFICANT
CD62L+ CD45RO+ CD25- CD4+ CD8- CD3+ /ul	Immunome	NS	NS	NS	0.000606844	-0.2	0.303675	0.368421	0.303675	0.157895	0.594887	INSIGNIFICANT
CD62L+ CD45RO+ CD25+ CD4+ % of CD4high CD8-	Immunome	NS	NS	NS	8.64127e-05	-0.05	0.266433	-0.0526316	0.890568	-0.263158	0.266433	INSIGNIFICANT
CD62L+ CD45RO+ CD25+ CD4+ CD8- CD3+ /ul	Immunome	YES-DEPLETED	NS	NS	9.66651e-07	-0.55	0.00815159	0.473684	0.0903111	-0.368421	0.123188	OK
CD62L+ CD45RO+ CD8+ CD4- CD3+ /ul	Immunome	NS	NS	NS	0.011133	-0.2	0.811827	0.157895	0.811827	0.0526316	0.828785	INSIGNIFICANT
CD8- CD4- % of CD56+ CD3+	Immunome	NS	NS	NS	0.000182424	-0.1	0.368231	0.578947	0.286537	-0.0526316	0.738091	INSIGNIFICANT
CD8- CD4- CD56+ CD3+ %	Immunome	NS	NS	NS	0.0274152	-0.05	0.672566	-0.105263	0.399983	-0.263158	0.399983	INSIGNIFICANT
CD8- CD4+ % of CD56+ CD3+	Immunome	NS	NS	NS	0.134084	0.1	0.971483	-0.263158	0.971483	-0.105263	1	INSIGNIFICANT
CD8- CD4+ CD56+ CD3+ %	Immunome	NS	NS	NS	0.038323	-0.2	0.513512	-0.368421	0.194727	-0.473684	0.194727	INSIGNIFICANT
CD8 Tcm/Tn	Immunome	NS	NS	NS	0.208293	0	0.956329	-0.157895	0.851641	0.0526316	0.851641	INSIGNIFICANT
CD8 Teff/Tn	Immunome	NS	NS	NS	0.167347	0.4	0.315176	-0.263158	0.315176	-0.157895	0.594887	INSIGNIFICANT
CD8 Tem/Tcm	Immunome	NS	NS	NS	0.583481	-0.2	0.712358	-0.0526316	0.828785	-0.473684	0.434063	INSIGNIFICANT
CD8 Tem/Tn	Immunome	NS	NS	NS	0.576435	0.1	0.756166	-0.157895	0.498098	-0.368421	0.498098	INSIGNIFICANT
CD8+ CD4- % of CD56+ CD3+	Immunome	NS	NS	NS	0.654036	-0.05	0.903898	0.0526316	0.903898	0.0526316	0.903898	INSIGNIFICANT
CD8+ CD4- % of total cells	Immunome	NS	NS	NS	0.542882	0	0.927279	-0.210526	0.593544	-0.578947	0.229406	INSIGNIFICANT
CD8+ CD4- CD56+ CD3+ %	Immunome	NS	NS	NS	0.151833	0.1	0.647655	-0.578947	0.0246964	-0.210526	0.111255	INSIGNIFICANT
CD8+ CD4+ % of CD56+ CD3+	Immunome	NS	NS	NS	0.00722901	-0.05	0.559549	0.210526	0.559549	0.263158	0.559549	INSIGNIFICANT
CD8+ CD4+ CD56+ CD3+ %	Immunome	NS	NS	NS	0.018925	-0.1	1	-0.105263	1	-0.0526316	1	INSIGNIFICANT
FoxP3- % of CD25high CD127low CD4+	Immunome	NS	NS	NS	0.0777419	-0.05	0.39564	0.315789	0.39564	-0.105263	0.39564	INSIGNIFICANT
FoxP3- CD31+ % of CD25high CD127low CD4+	Immunome	NS	NS	NS	0.0940214	0.15	0.798273	0.0526316	0.798273	0.421053	0.798273	INSIGNIFICANT
FoxP3- CD31+ CD25high CD127low % of CD4+	Immunome	NS	NS	NS	0.0787155	0.2	0.856383	-0.0526316	0.716467	0.263158	0.716467	INSIGNIFICANT
FoxP3- CD31+ CD25high CD127low CD4+ /ul	Immunome	NS	NS	NS	0.0191612	-0.1	0.623261	0.263158	0.280968	0.315789	0.280968	INSIGNIFICANT
FoxP3- CD39+ % of CD25high CD127low CD4+	Immunome	NS	NS	NS	0.00214438	-0.1	0.513592	0.105263	0.513592	-0.157895	0.513592	INSIGNIFICANT
FoxP3- CD39+ CD25high CD127low % of CD4+	Immunome	NS	NS	NS	0.00532753	-0.2	0.611884	0	0.760479	-0.0526316	0.611884	INSIGNIFICANT
FoxP3- CD39+ CD25high CD127low CD4+ /ul	Immunome	NS	NS	NS	0.000229184	-0.5	0.0706083	0.421053	0.175387	0.0526316	0.297672	INSIGNIFICANT
FoxP3- CD45RA+ % of CD25high CD127 low CD4+	Immunome	NS	NS	NS	0.880194	0.25	0.770388	-0.315789	0.79386	0.315789	0.770388	INSIGNIFICANT
FoxP3- CD45RA+ CD25high CD127 low % of CD4+	Immunome	NS	NS	NS	0.846527	-0.15	0.965263	-0.210526	0.965263	0	0.965263	INSIGNIFICANT
FoxP3- CD45RA+ CD25high CD127low CD4+ /ul	Immunome	NS	NS	NS	0.345782	-0.05	0.930591	-0.105263	0.930591	0.210526	0.930591	INSIGNIFICANT
FoxP3- Helios- % of CD3+	Immunome	NS	NS	NS	0.164806	0.2	0.952984	-0.157895	0.658612	0.0526316	0.952984	INSIGNIFICANT
FoxP3- Helios- CD4+ CD3+ /ul	Immunome	NS	NS	NS	0.000346648	-0.3	0.247436	0.263158	0.0612373	0.157895	0.622562	INSIGNIFICANT
FoxP3- Helios+ % of CD3+	Immunome	NS	NS	NS	0.131217	-0.1	0.498009	-0.368421	0.440248	-0.157895	0.400864	INSIGNIFICANT
FoxP3- Helios+ CD4+ CD3+ /ul	Immunome	NS	NS	NS	0.100151	-0.2	0.494974	0.0526316	0.952984	-0.157895	0.494974	INSIGNIFICANT
FoxP3- Ki67- % of CD3+	Immunome	NS	NS	NS	0.0315431	-0.1	1	-0.421053	0.41605	-0.263158	1	INSIGNIFICANT
FoxP3- Ki67- CD4+ CD3+ /ul	Immunome	NS	NS	NS	0.000101526	-0.3	0.19909	0.473684	0.054245	0.0526316	0.859573	INSIGNIFICANT
FoxP3- Ki67+ % of CD3+	Immunome	NS	NS	NS	0.000708312	-0.2	0.145961	-0.157895	0.286137	-0.368421	0.145961	INSIGNIFICANT
FoxP3- Ki67+ CD4+ CD3+ /ul	Immunome	NS	NS	NS	0.00624548	-0.5	0.108702	0.157895	0.738091	-0.368421	0.234604	INSIGNIFICANT
FoxP3+ CD45RA+ % of CD25high CD127 low CD4+	Immunome	NS	NS	NS	0.662056	0.25	0.472347	0.105263	0.472347	0.263158	0.472347	INSIGNIFICANT
FoxP3+ % of CD25high CD127low CD4+	Immunome	NS	NS	NS	0.800802	0.15	0.175387	-0.315789	0.316394	0.210526	0.175387	INSIGNIFICANT
FoxP3+ CD31- % of CD25high CD127low CD4+	Immunome	NS	NS	NS	0.247572	0.45	0.101025	-0.210526	0.556533	0.210526	0.101025	INSIGNIFICANT
FoxP3+ CD31- CD25high CD127low % of CD4+	Immunome	NS	NS	NS	0.755678	0.15	0.71719	-0.315789	0.452016	-0.105263	0.71719	INSIGNIFICANT
FoxP3+ CD31- CD25high CD127low CD4+ /ul	Immunome	NS	NS	NS	0.0679847	-0.25	0.307396	0.105263	0.307396	0	0.965263	INSIGNIFICANT
FoxP3+ CD31+ % of CD25high CD127low CD4+	Immunome	NS	NS	NS	0.00188915	0.05	0.559549	-0.210526	0.44389	-0.105263	0.44389	INSIGNIFICANT
FoxP3+ CD31+ CD25high CD127low % of CD4+	Immunome	NS	NS	NS	0.00567866	-0.45	0.389608	-0.0526316	0.47766	-0.263158	0.389608	INSIGNIFICANT
FoxP3+ CD31+ CD25high CD127low CD4+ /ul	Immunome	NS	NS	NS	0.00719856	-0.55	0.495087	0.105263	0.663197	-0.210526	0.663197	INSIGNIFICANT
FoxP3+ CD39- % of CD25high CD127low CD4+	Immunome	NS	NS	NS	0.762398	-0.05	0.887069	0	0.887069	-0.0526316	0.887069	INSIGNIFICANT
FoxP3+ CD39- CD25high CD127low % of CD4+	Immunome	NS	NS	NS	0.902504	-0.15	0.420863	-0.105263	0.420863	-0.263158	0.420863	INSIGNIFICANT
FoxP3+ CD39- CD25high CD127low CD4+ /ul	Immunome	NS	NS	NS	0.332973	-0.25	0.495087	0.210526	0.611967	0	0.760479	INSIGNIFICANT
FoxP3+ CD39+ % of CD25high CD127low CD4+	Immunome	NS	NS	NS	0.0581982	0.35	0.0765596	-0.105263	0.571289	0.315789	0.235359	INSIGNIFICANT
FoxP3+ CD39+ CD25high CD127low % of CD4+	Immunome	NS	NS	NS	0.247271	0.3	0.557876	-0.315789	0.433605	-0.105263	0.74392	INSIGNIFICANT
FoxP3+ CD39+ CD25high CD127low CD4+ /ul	Immunome	NS	NS	NS	0.00168415	-0.35	0.352756	0.105263	0.352756	0	1	INSIGNIFICANT
FoxP3+ CD45RA- % of CD25high CD127 low CD4+	Immunome	NS	NS	NS	0.984736	0.55	0.126391	-0.210526	0.286911	0.105263	0.407978	INSIGNIFICANT
FoxP3+ CD45RA- CD25high CD127 low % of CD4+	Immunome	NS	NS	NS	0.376372	0	0.727507	-0.421053	0.321302	-0.210526	0.474677	INSIGNIFICANT
FoxP3+ CD45RA- CD25high CD127low CD4+ /ul	Immunome	NS	NS	NS	0.0412641	-0.35	0.334033	0	0.334033	0	0.896051	INSIGNIFICANT
FoxP3+ CD45RA+ CD25high CD127 low % of CD4+	Immunome	NS	NS	NS	0.768123	-0.05	0.919864	0.210526	0.903844	-0.0526316	0.903844	INSIGNIFICANT
FoxP3+ CD45RA+ CD25high CD127low CD4+ /ul	Immunome	NS	NS	NS	0.252734	-0.05	0.643518	0.315789	0.359476	0.315789	0.359476	INSIGNIFICANT
FoxP3+ Helios- % of CD3+	Immunome	NS	NS	NS	0.0400828	-0.2	0.647655	0.157895	0.262287	0.368421	0.528688	INSIGNIFICANT
FoxP3+ Helios- CD4+ CD3+ /ul	Immunome	NS	YES-ENRICHED	NS	0.0131299	-0.3	0.19909	0.473684	0.0214348	-0.0526316	0.622562	OK
FoxP3+ Helios+ % of CD3+	Immunome	NS	NS	NS	0.476262	0.1	0.881282	-0.157895	0.337984	-0.157895	0.337984	INSIGNIFICANT
FoxP3+ Helios+ CD4+ CD3+ /ul	Immunome	NS	NS	NS	0.965971	-0.2	0.855895	0.157895	0.890568	-0.157895	0.855895	INSIGNIFICANT
FoxP3+ Ki67- % of CD3+	Immunome	NS	NS	NS	0.0815804	0	0.756166	0.368421	0.250575	0.368421	0.756166	INSIGNIFICANT
FoxP3+ Ki67- CD4+ CD3+ /ul	Immunome	NS	YES-ENRICHED	NS	0.0130959	-0.3	0.345769	0.684211	0.0085144	0.0526316	0.708557	OK
FoxP3+ Ki67+ % of CD3+	Immunome	NS	NS	NS	0.399637	-0.3	0.559509	0.157895	0.559509	-0.157895	0.559509	INSIGNIFICANT
FoxP3+ Ki67+ CD4+ CD3+ /ul	Immunome	NS	NS	NS	0.389974	-0.3	0.345769	0.473684	0.218502	-0.263158	0.56776	INSIGNIFICANT
GMCSF- IL-2- % of IL-17- CD3+	Immunome	NS	NS	NS	0.925131	0.55	0.0317981	-0.210526	0.183077	0.105263	0.73679	INSIGNIFICANT
GMCSF- IL-2- % of IL-17+ CD3+	Immunome	NS	NS	NS	0.490934	0.35	0.183927	-0.105263	0.346423	0.157895	0.962244	INSIGNIFICANT
GMCSF- IL-2- IL-17- % of CD3+	Immunome	NS	NS	NS	0.991934	0.55	0.0283044	-0.210526	0.116598	0.0526316	0.831287	INSIGNIFICANT
GMCSF- IL-2- IL-17- CD4+ CD3+ /ul	Immunome	NS	NS	NS	0.000543925	-0.4	0.0873871	0.578947	0.0774651	0.0526316	0.768005	INSIGNIFICANT
GMCSF- IL-2- IL-17+ % of CD3+	Immunome	NS	NS	NS	0.000543925	-0.5	0.0662483	0.473684	0.0662483	0.263158	0.708557	INSIGNIFICANT
GMCSF- IL-2- IL-17+ CD4+ CD3+ /ul	Immunome	YES-DEPLETED	YES-ENRICHED	NS	2.87859e-05	-0.5	0.00958443	0.578947	0.00958443	0.0526316	0.56776	OK
GMCSF- IL-2+ % of IL-17- CD3+	Immunome	YES-DEPLETED	NS	YES-DEPLETED	0.0242283	-0.5	0.0185394	0.0526316	0.983945	-0.578947	0.0185394	OK
GMCSF- IL-2+ % of IL-17+ CD3+	Immunome	NS	NS	NS	0.662665	-0.15	0.631448	0	0.897142	-0.157895	0.631448	INSIGNIFICANT
GMCSF- IL-2+ IL-17- % of CD3+	Immunome	YES-DEPLETED	NS	YES-DEPLETED	0.0263961	-0.5	0.0185394	0.0526316	0.967894	-0.578947	0.0185394	OK
GMCSF- IL-2+ IL-17- CD4+ CD3+ /ul	Immunome	YES-DEPLETED	NS	NS	0.0011685	-0.8	0.00118446	0.263158	0.143269	-0.368421	0.257927	OK
GMCSF- IL-2+ IL-17+ % of CD3+	Immunome	NS	NS	NS	0.102834	-0.45	0.126391	0.210526	0.365517	-0.368421	0.132523	INSIGNIFICANT
GMCSF- IL-2+ IL-17+ CD4+ CD3+ /ul	Immunome	NS	NS	NS	0.116991	-0.35	0.114664	0.210526	0.3133	-0.368421	0.301806	INSIGNIFICANT
GMCSF+ IL-2- % of IL-17- CD3+	Immunome	YES-DEPLETED	YES-ENRICHED	NS	0.00131162	-0.35	0.0382575	0.578947	0.0283585	-0.0526316	0.952984	OK
GMCSF+ IL-2- % of IL-17+ CD3+	Immunome	NS	NS	NS	0.000565906	-0.35	0.194727	0.368421	0.194727	-0.105263	0.861707	INSIGNIFICANT
GMCSF+ IL-2- IL-17- % of CD3+	Immunome	YES-DEPLETED	YES-ENRICHED	NS	0.00146305	-0.35	0.0382575	0.578947	0.030006	-0.0526316	0.952984	OK
GMCSF+ IL-2- IL-17- CD4+ CD3+ /ul	Immunome	YES-DEPLETED	YES-ENRICHED	NS	5.85937e-05	-0.4	0.00548172	0.789474	0.00156784	0.157895	0.622562	OK
GMCSF+ IL-2- IL-17+ % of CD3+	Immunome	NS	NS	NS	0.00233182	-0.25	0.59125	0.473684	0.220632	-0.210526	0.760479	INSIGNIFICANT
GMCSF+ IL-2- IL-17+ CD4+ CD3+ /ul	Immunome	NS	YES-ENRICHED	NS	0.000606844	-0.45	0.277524	0.578947	0.0473565	0	0.459084	OK
GMCSF+ IL-2+ % of IL-17- CD3+	Immunome	NS	NS	NS	0.00233182	-0.35	0.212814	0.315789	0.212814	0.210526	0.459031	INSIGNIFICANT
GMCSF+ IL-2+ % of IL-17+ CD3+	Immunome	NS	NS	NS	0.0687772	-0.35	0.108095	0.157895	0.597457	-0.157895	0.674987	INSIGNIFICANT
GMCSF+ IL-2+ IL-17- % of CD3+	Immunome	NS	NS	NS	0.00233182	-0.35	0.221063	0.315789	0.221063	0.210526	0.459031	INSIGNIFICANT
GMCSF+ IL-2+ IL-17- CD4+ CD3+ /ul	Immunome	NS	YES-ENRICHED	NS	0.00131162	-0.35	0.0839098	0.526316	0.0442059	0.315789	0.295927	OK
GMCSF+ IL-2+ IL-17+ % of CD3+	Immunome	NS	NS	NS	0.0287435	-0.35	0.552705	0.0526316	0.597457	-0.157895	0.944285	INSIGNIFICANT
GMCSF+ IL-2+ IL-17+ CD4+ CD3+ /ul	Immunome	NS	NS	NS	0.0335051	-0.35	0.372524	0.0526316	0.597457	-0.157895	0.726768	INSIGNIFICANT
Helios- IFNg- % of CD3+	Immunome	NS	NS	NS	0.00460257	-0.1	0.851899	0.368421	0.103821	0.421053	0.25502	INSIGNIFICANT
Helios- IFNg- CD4+ CD3+ /ul	Immunome	NS	YES-ENRICHED	NS	3.45377e-05	-0.3	0.0797539	0.578947	0.0214348	0.157895	0.418041	OK
Helios- IFNg+ % of CD3+	Immunome	NS	NS	NS	0.393989	0.3	0.859573	0.0526316	0.859573	-0.0526316	0.859573	INSIGNIFICANT
Helios- IFNg+ CD4+ CD3+ /ul	Immunome	NS	NS	NS	0.381917	-0.1	0.898317	0.157895	0.898317	0.0526316	0.898317	INSIGNIFICANT
Helios- Ki67- % of CD3+	Immunome	NS	NS	NS	0.00789618	0.3	0.390492	0.368421	0.125241	0.473684	0.0765149	INSIGNIFICANT
Helios- Ki67- CD4+ CD3+ /ul	Immunome	NS	YES-ENRICHED	NS	6.01747e-05	-0.3	0.113987	0.473684	0.0137329	0.473684	0.113987	OK
Helios- Ki67+ % of CD3+	Immunome	NS	NS	NS	0.0052585	-0.4	0.188738	0.157895	0.828785	-0.368421	0.188738	INSIGNIFICANT
Helios- Ki67+ CD4+ CD3+ /ul	Immunome	NS	NS	NS	0.0197411	-0.3	0.108702	0.0526316	0.489967	-0.368421	0.293449	INSIGNIFICANT
Helios+ IFNg- % of CD3+	Immunome	NS	NS	NS	0.00754032	0	0.869488	-0.157895	0.0601959	-0.473684	0.0601959	INSIGNIFICANT
Helios+ IFNg- CD4+ CD3+ /ul	Immunome	NS	NS	NS	0.037455	-0.2	0.294252	-0.0526316	0.272799	-0.157895	0.272799	INSIGNIFICANT
Helios+ IFNg+ % of CD3+	Immunome	NS	NS	NS	0.989164	-0.1	0.643384	-0.157895	0.643384	-0.157895	0.643384	INSIGNIFICANT
Helios+ IFNg+ CD4+ CD3+ /ul	Immunome	NS	NS	NS	0.740475	-0.2	0.772917	-0.0526316	0.798252	-0.0526316	0.772917	INSIGNIFICANT
Helios+ Ki67- % of CD3+	Immunome	NS	NS	NS	0.0513128	-0.1	0.784126	-0.368421	0.0903111	-0.263158	0.0903111	INSIGNIFICANT
Helios+ Ki67- CD4+ CD3+ /ul	Immunome	NS	NS	NS	0.116991	-0.3	0.230513	-0.368421	0.230513	-0.157895	0.230513	INSIGNIFICANT
Helios+ Ki67+ % of CD3+	Immunome	NS	NS	NS	0.0382982	-0.1	0.344062	-0.157895	0.344062	-0.157895	0.322292	INSIGNIFICANT
Helios+ Ki67+ CD4+ CD3+ /ul	Immunome	NS	NS	NS	0.0396239	-0.2	0.368231	-0.0526316	1	-0.0526316	0.368231	INSIGNIFICANT
IFNg- % of IL17a- IL22+ CD3+	Immunome	NS	NS	NS	0.00949593	-0.3	0.859573	-0.157895	0.859573	-0.210526	0.859573	INSIGNIFICANT
IFNg- IL17a- % of CD3+	Immunome	NS	NS	NS	0.0285765	-0.15	0.983939	0	0.983939	0.0526316	0.983939	INSIGNIFICANT
IFNg- IL17a- CD4+ CD3+ /ul	Immunome	YES-DEPLETED	YES-ENRICHED	NS	3.45377e-05	-0.6	0.0288506	0.578947	0.0214348	-0.0526316	0.984322	OK
IFNg- IL17a- IL22+ % of CD3+	Immunome	NS	NS	NS	0.121102	-0.1	0.818813	0.157895	0.984322	-0.263158	0.262287	INSIGNIFICANT
IFNg- IL17a- IL22+ CD4+ CD3+ /ul	Immunome	NS	NS	NS	0.258787	-0.3	0.416033	0.157895	0.594887	-0.0526316	0.416033	INSIGNIFICANT
IFNg- IL17a+ % of CD3+	Immunome	NS	NS	NS	0.113453	-0.1	0.627296	-0.157895	0.516386	-0.421053	0.157705	INSIGNIFICANT
IFNg- IL17a+ CD4+ CD3+ /ul	Immunome	NS	NS	NS	0.449406	-0.1	0.712358	-0.0526316	0.890568	-0.157895	0.434063	INSIGNIFICANT
IFNg+ % of IL17a- IL22+ CD3+	Immunome	NS	NS	NS	0.130835	0.3	0.890568	0.157895	0.890568	0.157895	0.890568	INSIGNIFICANT
IFNg+ IL17a- % of CD3+	Immunome	NS	NS	NS	0.499275	0.3	0.768005	0.0526316	0.768005	-0.0526316	0.768005	INSIGNIFICANT
IFNg+ IL17a- CD4+ CD3+ /ul	Immunome	NS	NS	NS	0.462435	0	0.956329	0.157895	0.956329	0.0526316	0.956329	INSIGNIFICANT
IFNg+ IL17a- IL22+ % of CD3+	Immunome	NS	NS	NS	0.297891	0	0.898317	-0.0526316	0.898317	0.105263	0.898317	INSIGNIFICANT
IFNg+ IL17a- IL22+ CD4+ CD3+ /ul	Immunome	NS	NS	NS	0.288271	0	0.952984	0.0526316	0.952984	0.263158	0.952984	INSIGNIFICANT
IFNg+ IL17a+ % of CD3+	Immunome	NS	NS	NS	0.49508	-0.4	0.24765	0.210526	0.418041	-0.157895	0.418041	INSIGNIFICANT
IFNg+ IL17a+ CD4+ CD3+ /ul	Immunome	NS	NS	NS	0.280647	-0.4	0.108702	0.263158	0.332066	-0.0526316	0.332066	INSIGNIFICANT
IL-10- IL-2- % of IL-17- CD3+	Immunome	NS	NS	NS	0.714239	0.4	0.0705588	-0.0526316	0.306983	0.157895	0.824729	INSIGNIFICANT
IL-10- IL-2- % of IL-17+ CD3+	Immunome	NS	NS	NS	0.0109654	0	0.890568	-0.0526316	0.890568	-0.157895	0.890568	INSIGNIFICANT
IL-10- IL-2- IL-17- % of CD3+	Immunome	NS	NS	NS	0.610838	0.45	0.0765149	-0.157895	0.142013	0.105263	0.861691	INSIGNIFICANT
IL-10- IL-2- IL-17- CD4+ CD3+ /ul	Immunome	NS	NS	NS	0.000667758	-0.4	0.0873871	0.578947	0.0689621	-0.0526316	0.798252	INSIGNIFICANT
IL-10- IL-2- IL-17+ % of CD3+	Immunome	YES-DEPLETED	NS	NS	0.000543925	-0.4	0.0145798	0.473684	0.074049	0.0526316	0.887069	OK
IL-10- IL-2- IL-17+ CD4+ CD3+ /ul	Immunome	YES-DEPLETED	YES-ENRICHED	NS	2.60108e-05	-0.5	0.00406837	0.578947	0.00406837	0.0526316	0.594887	OK
IL-10- IL-2+ % of IL-17- CD3+	Immunome	NS	NS	NS	0.00519329	-0.5	0.0644531	0.105263	0.507013	-0.263158	0.614802	INSIGNIFICANT
IL-10- IL-2+ % of IL-17+ CD3+	Immunome	NS	NS	NS	0.00830426	-0.35	0.0610929	0.263158	0.161262	-0.0526316	0.849817	INSIGNIFICANT
IL-10- IL-2+ IL-17- % of CD3+	Immunome	NS	NS	NS	0.0052585	-0.5	0.0716831	0.105263	0.507013	-0.263158	0.586906	INSIGNIFICANT
IL-10- IL-2+ IL-17- CD4+ CD3+ /ul	Immunome	YES-DEPLETED	YES-ENRICHED	NS	0.000156756	-0.8	0.000967026	0.473684	0.0185394	-0.157895	0.890568	OK
IL-10- IL-2+ IL-17+ % of CD3+	Immunome	NS	NS	NS	0.00132347	-0.35	0.132523	0.263158	0.0994616	-0.157895	0.849817	INSIGNIFICANT
IL-10- IL-2+ IL-17+ CD4+ CD3+ /ul	Immunome	YES-DEPLETED	YES-ENRICHED	NS	0.000543925	-0.45	0.044159	0.473684	0.044159	-0.0526316	0.670077	OK
IL-10+ IL-2- % of IL-17- CD3+	Immunome	NS	NS	NS	0.0382982	-0.4	0.210205	0.368421	0.198864	0.263158	0.25123	INSIGNIFICANT
IL-10+ IL-2- % of IL-17+ CD3+	Immunome	NS	NS	NS	0.310563	0.4	0.131144	-0.263158	0.131144	0.0526316	0.921715	INSIGNIFICANT
IL-10+ IL-2- IL-17- % of CD3+	Immunome	NS	NS	NS	0.0437956	-0.4	0.250721	0.368421	0.239987	0.263158	0.251134	INSIGNIFICANT
IL-10+ IL-2- IL-17- CD4+ CD3+ /ul	Immunome	YES-DEPLETED	YES-ENRICHED	NS	3.45377e-05	-0.3	0.0160332	0.789474	0.000217438	0.263158	0.210117	OK
IL-10+ IL-2- IL-17+ % of CD3+	Immunome	NS	NS	NS	0.846527	0.3	0.768005	0	0.768005	0.0526316	0.768005	INSIGNIFICANT
IL-10+ IL-2- IL-17+ CD4+ CD3+ /ul	Immunome	NS	NS	NS	0.768123	0.2	0.622562	0.157895	0.622562	0.0526316	0.622562	INSIGNIFICANT
IL-10+ IL-2+ % of IL-17- CD3+	Immunome	YES-DEPLETED	NS	NS	0.00302292	-0.55	0.0283044	0.315789	0.0872052	-0.157895	0.890568	OK
IL-10+ IL-2+ % of IL-17+ CD3+	Immunome	NS	NS	NS	0.741256	0	0.694775	0	0.694775	0.210526	0.694775	INSIGNIFICANT
IL-10+ IL-2+ IL-17- % of CD3+	Immunome	YES-DEPLETED	NS	NS	0.00284561	-0.55	0.0283044	0.315789	0.0872052	-0.157895	0.890568	OK
IL-10+ IL-2+ IL-17- CD4+ CD3+ /ul	Immunome	YES-DEPLETED	YES-ENRICHED	NS	3.45377e-05	-0.7	0.00144768	0.526316	0.00398405	0.0526316	0.594887	OK
IL-10+ IL-2+ IL-17+ % of CD3+	Immunome	NS	NS	NS	0.714239	0	0.844519	0.105263	0.844519	0.210526	0.844519	INSIGNIFICANT
IL-10+ IL-2+ IL-17+ CD4+ CD3+ /ul	Immunome	NS	NS	NS	0.741256	0	0.683481	0.105263	0.683481	0.210526	0.683481	INSIGNIFICANT
IL17a- IFNg- % of TCRgd+ CD3+	Immunome	NS	NS	NS	0.846229	0.3	0.174774	-0.315789	0.276203	0.263158	0.238422	INSIGNIFICANT
IL17a- IFNg- % of Va7.2+ CD161 CD3+	Immunome	NS	NS	NS	0.431555	0.45	0.16782	-0.157895	0.594887	0.263158	0.352685	INSIGNIFICANT
IL17a- IFNg- TCRgd+ % of CD3+	Immunome	NS	NS	NS	0.687491	0.3	0.276205	-0.368421	0.276205	0.210526	0.316451	INSIGNIFICANT
IL17a- IFNg- TCRgd+ CD4- CD3+ /ul	Immunome	NS	NS	NS	0.151445	0.3	0.882757	0.368421	0.976124	0.157895	0.984322	INSIGNIFICANT
IL17a- IFNg- Va7.2+ CD161 % of CD3+	Immunome	NS	NS	NS	0.190558	-0.4	0.23047	0.0526316	0.23047	0.157895	0.43257	INSIGNIFICANT
IL17a- IFNg- Va7.2+ CD161+ CD4- CD3+ /ul	Immunome	YES-DEPLETED	YES-ENRICHED	NS	0.00233182	-0.7	0.00697517	0.263158	0.0107174	0.368421	0.293499	OK
IL17a- IFNg+ % of TCRgd+ CD3+	Immunome	NS	NS	NS	0.14035	-0.4	0.191168	0.368421	0.312408	-0.157895	0.272799	INSIGNIFICANT
IL17a- IFNg+ % of Va7.2+ CD161 CD3+	Immunome	NS	NS	NS	0.00219913	-0.45	0.126391	0.0526316	0.679428	-0.263158	0.498098	INSIGNIFICANT
IL17a- IFNg+ TCRgd+ % ofCD3+	Immunome	NS	NS	NS	0.0627176	-0.45	0.145806	0.368421	0.241253	-0.0526316	0.241253	INSIGNIFICANT
IL17a- IFNg+ TCRgd+ CD4- CD3+ /ul	Immunome	NS	NS	NS	0.0280777	-0.4	0.108702	0.368421	0.131144	0.0526316	0.489967	INSIGNIFICANT
IL17a- IFNg+ Va7.2+ CD161 % of CD3+	Immunome	YES-DEPLETED	NS	NS	0.0467765	-0.65	0.0128104	0.0526316	0.56776	-0.210526	0.309905	OK
IL17a- IFNg+ Va7.2+ CD161+ CD4- CD3+ /ul	Immunome	YES-DEPLETED	NS	NS	0.0382982	-0.65	0.00713787	0.157895	0.395462	-0.157895	0.272799	OK
IL17a- IL22- % of CD3+	Immunome	NS	NS	NS	0.301574	0.1	0.666003	-0.263158	0.872054	0.368421	0.145533	INSIGNIFICANT
IL17a- IL22- % of TCRgd+ CD3+	Immunome	NS	NS	NS	0.398002	0.35	0.0725419	-0.0526316	0.43257	0.157895	0.43257	INSIGNIFICANT
IL17a- IL22- CD4+ CD3+ /ul	Immunome	YES-DEPLETED	YES-ENRICHED	NS	6.01747e-05	-0.4	0.0399628	0.684211	0.0085144	0.0526316	0.56776	OK
IL17a- IL22- TCRgd+ % of CD3+	Immunome	NS	NS	NS	0.43357	0.15	0.597023	-0.263158	0.434063	0.0526316	0.738091	INSIGNIFICANT
IL17a- IL22- TCRgd+ CD4- CD3+ /ul	Immunome	NS	NS	NS	0.320237	-0.1	0.756166	0.157895	0.756166	-0.263158	0.756166	INSIGNIFICANT
IL17a- IL22+ % of CD3+	Immunome	NS	NS	NS	0.146253	0	0.78251	0.157895	0.952984	-0.157895	0.393717	INSIGNIFICANT
IL17a- IL22+ % of TCRgd+ CD3+	Immunome	NS	NS	NS	0.0313353	-0.3	0.108702	0.0526316	0.890568	-0.263158	0.170065	INSIGNIFICANT
IL17a- IL22+ CD4+ CD3+ /ul	Immunome	NS	NS	NS	0.297891	-0.2	0.489967	0.157895	0.489967	-0.0526316	0.489967	INSIGNIFICANT
IL17a- IL22+ TCRgd+ % of CD3+	Immunome	NS	NS	NS	0.102834	-0.25	0.306046	-0.421053	0.306046	-0.368421	0.306046	INSIGNIFICANT
IL17a- IL22+ TCRgd+ CD4- CD3+ /ul	Immunome	NS	NS	NS	0.167095	-0.3	0.20874	-0.263158	0.952984	-0.368421	0.234604	INSIGNIFICANT
IL17a- Ki67- % of CD3+	Immunome	NS	NS	NS	0.0109654	0.2	0.540186	0.105263	0.541914	0.263158	0.532076	INSIGNIFICANT
IL17a- Ki67- CD4+ CD3+ /ul	Immunome	NS	YES-ENRICHED	NS	8.64127e-05	-0.3	0.0955839	0.578947	0.0117531	0.0526316	0.56776	OK
IL17a- Ki67+ % of CD3+	Immunome	NS	NS	NS	0.00196992	-0.1	0.474905	-0.157895	0.474905	-0.263158	0.400864	INSIGNIFICANT
IL17a- Ki67+ CD4+ CD3+ /ul	Immunome	NS	NS	NS	0.0307327	-0.2	0.361879	0.0526316	0.768005	-0.263158	0.361879	INSIGNIFICANT
IL17a- TNFa- % of Va7.2+ CD161 CD3+	Immunome	NS	NS	NS	0.846355	0.25	0.614792	-0.105263	0.760451	0.157895	0.673207	INSIGNIFICANT
IL17a- TNFa- Va7.2+ CD161 % of CD3+	Immunome	NS	NS	NS	0.089831	-0.5	0.227554	0.0526316	0.272799	0.157895	0.643485	INSIGNIFICANT
IL17a- TNFa- Va7.2+ CD161+ CD4- CD3+ /ul	Immunome	YES-DEPLETED	YES-ENRICHED	NS	0.00643641	-0.8	0.00212288	0.263158	0.0107174	0.0526316	0.679428	OK
IL17a- TNFa+ % of Va7.2+ CD161 CD3+	Immunome	NS	NS	NS	0.049535	-0.25	0.532866	-0.0526316	0.849817	-0.263158	0.631448	INSIGNIFICANT
IL17a- TNFa+ Va7.2+ CD161 % of CD3+	Immunome	NS	NS	NS	0.143349	-0.55	0.0987615	0.157895	0.635941	-0.157895	0.631448	INSIGNIFICANT
IL17a- TNFa+ Va7.2+ CD161+ CD4- CD3+ /ul	Immunome	YES-DEPLETED	NS	NS	0.0748213	-0.55	0.022345	0.263158	0.507501	-0.157895	0.507501	OK
IL17a+ IFNg- TCRgd+ %_of_CD3+	Immunome	NS	NS	NS	0.370994	0	1	0.0526316	1	-0.0526316	1	INSIGNIFICANT
IL17a+ IFNg- TCRgd+ CD4- CD3+ /ul	Immunome	NS	NS	NS	0.461363	-0.1	0.956329	0.157895	0.956329	0.0526316	0.956329	INSIGNIFICANT
IL17a+ IFNg- % of TCRgd+ CD3+	Immunome	NS	NS	NS	0.0956669	0.05	0.859573	0.263158	0.859573	0.157895	0.859573	INSIGNIFICANT
IL17a+ IFNg- % of Va7.2+ CD161 CD3+	Immunome	NS	NS	NS	0.106108	-0.3	0.199637	0	0.529368	-0.263158	0.232697	INSIGNIFICANT
IL17a+ IFNg- Va7.2+ CD161 % of CD3+	Immunome	NS	NS	NS	0.0956377	-0.3	0.0969387	0.105263	0.21332	-0.210526	0.308063	INSIGNIFICANT
IL17a+ IFNg- Va7.2+ CD161+ CD4- CD3+ /ul	Immunome	NS	NS	NS	0.142787	-0.3	0.102918	0.210526	0.102918	-0.210526	0.102918	INSIGNIFICANT
IL17a+ IFNg+ % of TCRgd+ CD3+	Immunome	YES-DEPLETED	NS	NS	0.000543925	-0.4	0.0346187	0.210526	0.225935	-0.0526316	0.704828	OK
IL17a+ IFNg+ % of Va7.2+ CD161 CD3+	Immunome	NS	NS	NS	0.431555	-0.05	0.830425	0.105263	0.833635	0	0.830425	INSIGNIFICANT
IL17a+ IFNg+ TCRgd+ % of CD3+	Immunome	NS	NS	NS	0.00383117	-0.3	0.165926	0.105263	0.41439	0	0.861707	INSIGNIFICANT
IL17a+ IFNg+ TCRgd+ CD4- CD3+ /ul	Immunome	YES-DEPLETED	NS	NS	0.00336454	-0.5	0.0269237	0.105263	0.513592	0	0.513592	OK
IL17a+ IFNg+ Va7.2+ CD161 % of CD3+	Immunome	NS	NS	NS	0.370387	-0.05	0.722283	0.105263	0.661813	0	0.661813	INSIGNIFICANT
IL17a+ IFNg+ Va7.2+ CD161+ CD4- CD3+ /ul	Immunome	NS	NS	NS	0.377751	-0.05	0.726286	0.105263	0.726286	0	0.726286	INSIGNIFICANT
IL17a+ IL22- % of CD3+	Immunome	NS	NS	NS	0.175283	-0.2	0.5405	-0.157895	0.762769	-0.315789	0.530989	INSIGNIFICANT
IL17a+ IL22- % of TCRgd+ CD3+	Immunome	NS	NS	NS	0.0131801	-0.4	0.0873871	0.368421	0.0873871	0.157895	0.395462	INSIGNIFICANT
IL17a+ IL22- CD4+ CD3+ /ul	Immunome	NS	NS	NS	0.39502	-0.2	0.368231	0.0526316	0.489967	-0.263158	0.368231	INSIGNIFICANT
IL17a+ IL22- TCRgd+ % of CD3+	Immunome	NS	NS	NS	0.0206065	-0.3	0.622562	0.210526	0.622562	-0.0526316	0.622562	INSIGNIFICANT
IL17a+ IL22- TCRgd+ CD4- CD3+ /ul	Immunome	NS	NS	NS	0.0327094	-0.3	0.708557	0.157895	0.708557	-0.0526316	0.708557	INSIGNIFICANT
IL17a+ IL22+ % of CD3+	Immunome	NS	NS	NS	0.877326	0.1	1	0	1	-0.0526316	1	INSIGNIFICANT
IL17a+ IL22+ % of TCRgd+ CD3+	Immunome	NS	NS	NS	0.654036	0.05	1	0	1	-0.0526316	1	INSIGNIFICANT
IL17a+ IL22+ CD4+ CD3+ /ul	Immunome	NS	NS	NS	0.81685	-0.1	0.728506	0.0526316	0.728506	-0.157895	0.728506	INSIGNIFICANT
IL17a+ IL22+ TCRgd+ % of CD3+	Immunome	NS	NS	NS	0.208346	0.05	1	-0.0526316	1	-0.0526316	1	INSIGNIFICANT
IL17a+ IL22+ TCRgd+ CD4- CD3+ /ul	Immunome	NS	NS	NS	0.217839	0.05	0.977345	0	0.977345	-0.0526316	0.977345	INSIGNIFICANT
IL17a+ Ki67- % of CD3+	Immunome	NS	NS	NS	0.491717	-0.2	0.497395	0	1	-0.473684	0.393717	INSIGNIFICANT
IL17a+ Ki67- CD4+ CD3+ /ul	Immunome	NS	NS	NS	0.714239	-0.4	0.214359	0.157895	0.465317	-0.473684	0.214359	INSIGNIFICANT
IL17a+ Ki67+ % of CD3+	Immunome	NS	NS	NS	0.0414626	-0.25	0.349045	0.315789	0.349045	0	0.349045	INSIGNIFICANT
IL17a+ Ki67+ CD4+ CD3+ /ul	Immunome	NS	NS	NS	0.0605842	-0.3	0.23047	0.473684	0.218502	-0.0526316	0.56776	INSIGNIFICANT
IL17a+ TNFa- % of Va7.2+ CD161 CD3+	Immunome	NS	NS	NS	0.0090747	-0.2	1	0	1	0.0526316	1	INSIGNIFICANT
IL17a+ TNFa- Va7.2+ CD161 % of CD3+	Immunome	NS	NS	NS	0.00510509	-0.2	0.460729	0.105263	0.516178	0.105263	0.726286	INSIGNIFICANT
IL17a+ TNFa- Va7.2+ CD161+ CD4- CD3+ /ul	Immunome	NS	NS	NS	0.00372877	-0.2	0.441761	0.210526	0.441761	0.105263	0.833635	INSIGNIFICANT
IL17a+ TNFa+ % of Va7.2+ CD161 CD3+	Immunome	NS	NS	NS	0.232718	-0.15	0.715795	0.157895	0.715795	-0.0526316	1	INSIGNIFICANT
IL17a+ TNFa+ Va7.2+ CD161 % of CD3+	Immunome	NS	NS	NS	0.274253	-0.15	0.722283	0.157895	0.722283	-0.0526316	0.722283	INSIGNIFICANT
IL17a+ TNFa+ Va7.2+ CD161+ CD4- CD3+ /ul	Immunome	NS	NS	NS	0.326106	-0.15	0.905695	0.157895	0.905695	-0.0526316	0.905695	INSIGNIFICANT
IL2- TNFa- % of Va7.2+ CD161 CD3+	Immunome	NS	NS	NS	0.822477	0.4	0.170679	0.0526316	0.569996	0.315789	0.569996	INSIGNIFICANT
IL2- TNFa- Va7.2+ CD161 % of CD3+	Immunome	NS	NS	NS	0.0798192	-0.5	0.234604	0.0526316	0.234604	0.157895	0.541218	INSIGNIFICANT
IL2- TNFa- Va7.2+ CD161+ CD4- CD3+ /ul	Immunome	YES-DEPLETED	YES-ENRICHED	NS	0.00677814	-0.7	0.00926971	0.263158	0.00926971	0.157895	0.418041	OK
IL2- TNFa+ % of Va7.2+ CD161 CD3+	Immunome	NS	NS	NS	0.270433	-0.1	0.921355	-0.105263	0.930591	-0.210526	0.921355	INSIGNIFICANT
IL2- TNFa+ Va7.2+ CD161 % of CD3+	Immunome	NS	NS	NS	0.195779	-0.5	0.193751	0.105263	0.711217	-0.105263	0.711217	INSIGNIFICANT
IL2- TNFa+ Va7.2+ CD161+ CD4- CD3+ /ul	Immunome	NS	NS	NS	0.164806	-0.5	0.0718517	0.105263	0.611967	-0.105263	0.6319	INSIGNIFICANT
IL2+ TNFa- % of Va7.2+ CD161 CD3+	Immunome	NS	NS	NS	0.0242283	-0.35	0.354753	-0.0526316	0.770483	0	0.816003	INSIGNIFICANT
IL2+ TNFa- Va7.2+ CD161 % of CD3+	Immunome	NS	NS	NS	0.0424774	-0.35	0.509439	0.157895	0.518046	0	0.518046	INSIGNIFICANT
IL2+ TNFa- Va7.2+ CD161+ CD4- CD3+ /ul	Immunome	NS	NS	NS	0.0382982	-0.35	0.292659	0.157895	0.477734	-0.105263	0.33646	INSIGNIFICANT
IL2+ TNFa+ % of Va7.2+ CD161 CD3+	Immunome	NS	NS	NS	0.146916	-0.35	0.233349	0.0526316	0.576104	-0.421053	0.233349	INSIGNIFICANT
IL2+ TNFa+ Va7.2+ CD161 % of CD3+	Immunome	NS	NS	NS	0.194699	-0.55	0.0537644	0.0526316	0.888841	-0.421053	0.25088	INSIGNIFICANT
IL2+ TNFa+ Va7.2+ CD161+ CD4- CD3+ /ul	Immunome	NS	NS	NS	0.296335	-0.45	0.0240809	0.0526316	0.888841	-0.315789	0.15396	INSIGNIFICANT
Monocyetes %	Immunome	NS	NS	NS	0.365703	0.7	0.00175667	-0.368421	0.0141792	0.157895	0.859573	INSIGNIFICANT
Tcm/Treg	Immunome	NS	NS	NS	0.657602	0.111111	0.639694	0.111111	0.639694	0.294118	0.639694	INSIGNIFICANT
TCRgd+ % of CD4- CD8- CD3+	Immunome	NS	NS	NS	0.576435	0.2	0.284022	-0.421053	0.284022	-0.263158	0.293499	INSIGNIFICANT
TCRgd+ CD4- CD8- % of CD3+	Immunome	NS	NS	NS	0.768708	0.4	0.109632	-0.368421	0.109632	0	0.827623	INSIGNIFICANT
TCRgd+ CD4- CD8- CD3+ /ul	Immunome	NS	NS	NS	0.200227	0.2	0.952984	0.157895	0.952984	0.157895	0.952984	INSIGNIFICANT
Th1/Treg	Immunome	NS	NS	NS	0.864015	0	0.859573	0.0526316	0.859573	0.0526316	0.859573	INSIGNIFICANT
Th1/Treg	Immunome	NS	NS	NS	0.468201	0.111111	0.589108	0.222222	0.798706	0.176471	0.589108	INSIGNIFICANT
Th1/Treg	Immunome	NS	NS	NS	0.506334	0.2	0.088726	-0.263158	0.489967	0.157895	0.119814	INSIGNIFICANT
Th1/Treg	Immunome	NS	NS	NS	0.511959	0.111111	0.553825	0.111111	0.865044	0.294118	0.553825	INSIGNIFICANT
Th17/Th1	Immunome	NS	NS	NS	0.0171004	0.1	0.927279	-0.0526316	0.927279	-0.157895	0.927279	INSIGNIFICANT
Th17/Th1	Immunome	NS	NS	NS	0.0868449	-0.4	0.369278	-0.0526316	0.798252	-0.263158	0.498098	INSIGNIFICANT
Th17/Treg	Immunome	NS	NS	NS	0.703838	-0.111111	0.959541	0.111111	1	-0.294118	0.436295	INSIGNIFICANT
Th17/Treg	Immunome	NS	NS	NS	0.624401	0	1	0.222222	1	-0.176471	1	INSIGNIFICANT
Th17/Treg	Immunome	NS	NS	NS	0.00947403	-0.4	0.23047	-0.157895	0.257927	-0.263158	0.086792	INSIGNIFICANT
Th17/Treg	Immunome	NS	NS	NS	0.880194	0.3	0.708557	-0.157895	0.708557	-0.0526316	0.708557	INSIGNIFICANT
TNFa- IL-2- % of IL-17- CD3+	Immunome	NS	NS	NS	0.82579	0.8	0.00547084	-0.157895	0.177578	0.315789	0.057835	INSIGNIFICANT
TNFa- IL-2- % of IL-17+ CD3+	Immunome	NS	NS	NS	0.614815	0.5	0.0326826	-0.473684	0.0326826	0.263158	0.23663	INSIGNIFICANT
TNFa- IL-2- IL-17- % of CD3+	Immunome	NS	NS	NS	0.876132	0.8	0.0054658	-0.157895	0.168793	0.368421	0.0662483	INSIGNIFICANT
TNFa- IL-2- IL-17- CD4+ CD3+ /ul	Immunome	NS	NS	NS	0.000543925	-0.2	0.261099	0.473684	0.108204	0.263158	0.261099	INSIGNIFICANT
TNFa- IL-2- IL-17+ % of CD3+	Immunome	NS	NS	NS	0.00233182	-0.3	0.148334	0.368421	0.148334	0.157895	0.586869	INSIGNIFICANT
TNFa- IL-2- IL-17+ CD4+ CD3+ /ul	Immunome	NS	YES-ENRICHED	NS	8.64127e-05	-0.4	0.0797539	0.578947	0.0214348	0.157895	0.418041	OK
TNFa- IL-2+ % of IL-17- CD3+	Immunome	NS	NS	NS	0.00780229	-0.4	0.120079	0.263158	0.418041	-0.263158	0.36473	INSIGNIFICANT
TNFa- IL-2+ % of IL-17+ CD3+	Immunome	NS	NS	NS	0.12123	-0.3	0.255096	0.210526	0.97937	-0.210526	0.255096	INSIGNIFICANT
TNFa- IL-2+ IL-17- % of CD3+	Immunome	NS	NS	NS	0.00682745	-0.4	0.108702	0.263158	0.420863	-0.263158	0.377061	INSIGNIFICANT
TNFa- IL-2+ IL-17- CD4+ CD3+ /ul	Immunome	YES-DEPLETED	YES-ENRICHED	NS	0.00159779	-0.7	0.000400543	0.578947	0.0306187	-0.0526316	0.768005	OK
TNFa- IL-2+ IL-17+ % of CD3+	Immunome	NS	NS	NS	0.0231977	-0.45	0.0996116	0.210526	0.393551	-0.315789	0.0996116	INSIGNIFICANT
TNFa- IL-2+ IL-17+ CD4+ CD3+ /ul	Immunome	NS	NS	NS	0.0109654	-0.4	0.172153	0.315789	0.187312	-0.210526	0.172153	INSIGNIFICANT
TNFa- IL-5- % of IL-17- CD3+	Immunome	NS	NS	NS	0.750635	0.6	0.00266709	-0.473684	0.0445872	0.0526316	0.444463	INSIGNIFICANT
TNFa- IL-5- % of IL-17+ CD3+	Immunome	NS	NS	NS	0.370387	0.7	0.0191689	-0.368421	0.0668392	0.0526316	0.622562	INSIGNIFICANT
TNFa- IL-5- IL-17- % of CD3+	Immunome	NS	NS	NS	0.762956	0.6	0.00325549	-0.473684	0.0362925	0	0.459084	INSIGNIFICANT
TNFa- IL-5- IL-17- CD4+ CD3+ /ul	Immunome	NS	NS	NS	0.00197856	-0.2	0.34881	0.473684	0.180622	0.263158	0.34881	INSIGNIFICANT
TNFa- IL-5- IL-17+ % of CD3+	Immunome	NS	NS	NS	0.014136	-0.2	0.443718	0.210526	0.443718	0.0526316	0.824799	INSIGNIFICANT
TNFa- IL-5- IL-17+ CD4+ CD3+ /ul	Immunome	NS	NS	NS	0.000369552	-0.6	0.0599842	0.578947	0.0599842	0.0526316	0.515278	INSIGNIFICANT
TNFa- IL-5+ % of IL-17- CD3+	Immunome	NS	NS	NS	0.259225	0.1	0.756166	0.263158	0.684742	0.263158	0.684742	INSIGNIFICANT
TNFa- IL-5+ % of IL-17+ CD3+	Immunome	NS	NS	NS	0.244396	-0.25	0.36473	0.0526316	0.768005	-0.473684	0.36473	INSIGNIFICANT
TNFa- IL-5+ IL-17- % of CD3+	Immunome	NS	NS	NS	0.276364	0.1	0.722821	0.210526	0.722821	0.263158	0.722821	INSIGNIFICANT
TNFa- IL-5+ IL-17- CD4+ CD3+ /ul	Immunome	NS	YES-ENRICHED	NS	0.000304007	-0.1	0.184639	0.684211	0.0185394	0.0526316	0.594887	OK
TNFa- IL-5+ IL-17+ % of CD3+	Immunome	NS	NS	NS	0.0251969	-0.45	0.0556927	0.263158	0.109251	-0.526316	0.138683	INSIGNIFICANT
TNFa- IL-5+ IL-17+ CD4+ CD3+ /ul	Immunome	YES-DEPLETED	YES-ENRICHED	NS	0.00464315	-0.55	0.022345	0.368421	0.0271225	-0.263158	0.156403	OK
TNFa+ IL-2- % of IL-17- CD3+	Immunome	YES-DEPLETED	NS	YES-DEPLETED	0.00168415	-0.7	0.00945854	0.157895	0.465317	-0.421053	0.0441629	OK
TNFa+ IL-2- % of IL-17+ CD3+	Immunome	NS	NS	NS	0.00352645	-0.45	0.067715	0.421053	0.067715	-0.368421	0.155566	INSIGNIFICANT
TNFa+ IL-2- IL-17- % of CD3+	Immunome	YES-DEPLETED	NS	YES-DEPLETED	0.00134153	-0.7	0.00945854	0.157895	0.489967	-0.421053	0.0441629	OK
TNFa+ IL-2- IL-17- CD4+ CD3+ /ul	Immunome	YES-DEPLETED	NS	NS	0.000245703	-0.6	0.00118446	0.473684	0.170065	-0.263158	0.225323	OK
TNFa+ IL-2- IL-17+ % of CD3+	Immunome	YES-DEPLETED	NS	NS	0.0109654	-0.65	0.0446879	0.421053	0.0610068	-0.210526	0.459084	OK
TNFa+ IL-2- IL-17+ CD4+ CD3+ /ul	Immunome	YES-DEPLETED	YES-ENRICHED	NS	0.000182424	-0.75	0.00413352	0.631579	0.00607341	0	0.695093	OK
TNFa+ IL-2+ % of IL-17- CD3+	Immunome	NS	NS	NS	0.0243633	-0.5	0.119968	0.157895	0.498098	-0.263158	0.614802	INSIGNIFICANT
TNFa+ IL-2+ % of IL-17+ CD3+	Immunome	NS	NS	NS	0.00554702	-0.4	0.270246	0.157895	0.597457	-0.0526316	0.754705	INSIGNIFICANT
TNFa+ IL-2+ IL-17- % of CD3+	Immunome	NS	NS	NS	0.0242283	-0.5	0.119968	0.157895	0.498098	-0.263158	0.56776	INSIGNIFICANT
TNFa+ IL-2+ IL-17- CD4+ CD3+ /ul	Immunome	YES-DEPLETED	NS	NS	0.0057476	-0.6	0.0218868	0.157895	0.337984	-0.0526316	0.890568	OK
TNFa+ IL-2+ IL-17+ % of CD3+	Immunome	NS	NS	NS	0.0131299	-0.4	0.0893965	0.315789	0.0893965	-0.263158	0.754705	INSIGNIFICANT
TNFa+ IL-2+ IL-17+ CD4+ CD3+ /ul	Immunome	NS	YES-ENRICHED	NS	0.00415418	-0.4	0.0574508	0.526316	0.0404136	-0.263158	0.932107	OK
TNFa+ IL-5- % of IL-17- CD3+	Immunome	YES-DEPLETED	NS	YES-DEPLETED	0.0137398	-0.6	0.0229683	0.0526316	1	-0.473684	0.0229683	OK
TNFa+ IL-5- % of IL-17+ CD3+	Immunome	YES-DEPLETED	NS	YES-DEPLETED	0.0109654	-0.45	0.0382798	0.368421	0.218401	-0.263158	0.0382798	OK
TNFa+ IL-5- IL-17- % of CD3+	Immunome	YES-DEPLETED	NS	YES-DEPLETED	0.017394	-0.6	0.0253071	0.105263	1	-0.473684	0.0253071	OK
TNFa+ IL-5- IL-17- CD4+ CD3+ /ul	Immunome	YES-DEPLETED	NS	NS	0.00383117	-0.7	0.00175667	0.263158	0.541218	-0.263158	0.272799	OK
TNFa+ IL-5- IL-17+ % of CD3+	Immunome	NS	NS	NS	0.00915467	-0.55	0.0620154	0.263158	0.233349	-0.105263	0.433095	INSIGNIFICANT
TNFa+ IL-5- IL-17+ CD4+ CD3+ /ul	Immunome	YES-DEPLETED	YES-ENRICHED	NS	0.000317236	-0.75	0.0136587	0.473684	0.0269063	0	0.459084	OK
TNFa+ IL-5+ % of IL-17- CD3+	Immunome	YES-DEPLETED	NS	NS	0.000543925	-0.6	0.00212288	0.421053	0.067715	-0.0526316	0.872105	OK
TNFa+ IL-5+ % of IL-17+ CD3+	Immunome	NS	YES-ENRICHED	NS	0.00736865	-0.15	0.378675	0.473684	0.0344202	0.315789	0.190736	OK
TNFa+ IL-5+ IL-17- % of CD3+	Immunome	YES-DEPLETED	NS	NS	0.000543925	-0.6	0.00212288	0.421053	0.067715	-0.0526316	0.890568	OK
TNFa+ IL-5+ IL-17- CD4+ CD3+ /ul	Immunome	YES-DEPLETED	YES-ENRICHED	NS	6.19161e-05	-0.7	0.000629425	0.578947	0.0141792	-0.0526316	1	OK
TNFa+ IL-5+ IL-17+ % of CD3+	Immunome	YES-DEPLETED	YES-ENRICHED	NS	0.00372877	-0.35	0.0321515	0.315789	0.0301734	0.210526	0.393551	OK
TNFa+ IL-5+ IL-17+ CD4+ CD3+ /ul	Immunome	YES-DEPLETED	YES-ENRICHED	NS	0.000857366	-0.45	0.0104693	0.473684	0.0104693	0.105263	0.244648	OK
Va7.2+ CD161 % of CD3+	Immunome	NS	NS	NS	0.215933	-0.4	0.201992	0.157895	0.266367	0.0526316	0.809185	INSIGNIFICANT
Va7.2+ CD161 CD4- CD3+ /ul	Immunome	YES-DEPLETED	YES-ENRICHED	NS	0.0316917	-0.7	0.00362778	0.263158	0.0271225	-0.0526316	0.768005	OK
Va7.2+ CD161+ CD4- CD8- % of CD3+	Immunome	NS	NS	NS	0.231474	-0.1	0.861707	-0.315789	0.199223	-0.315789	0.210844	INSIGNIFICANT
Va7.2+ CD161+ CD4- CD8- CD3+ /ul	Immunome	NS	NS	NS	0.315371	-0.15	0.552077	-0.210526	0.552077	-0.210526	0.552077	INSIGNIFICANT
Va7.2+ CD161+ % of CD4- CD8- CD3+	Immunome	NS	NS	NS	0.482486	-0.15	0.762792	-0.210526	0.232543	-0.315789	0.199223	INSIGNIFICANT
M00001: Glycolysis (Embden-Meyerhof pathway), glucose => pyruvate	Microbiome-Function-KEGG/GMM-rarefied	NS	NS	NS	0.372842	-0.2	0.890381	-0.0666667	0.890381	-0.0666667	0.890381	INSIGNIFICANT
M00002: Glycolysis, core module involving three-carbon compounds	Microbiome-Function-KEGG/GMM-rarefied	NS	NS	NS	0.328809	-0.2	0.415283	0.2	0.415283	0.2	0.803955	INSIGNIFICANT
M00003: Gluconeogenesis, oxaloacetate => fructose-6P	Microbiome-Function-KEGG/GMM-rarefied	NS	NS	NS	0.0835269	-0.2	0.538696	0.333333	0.218994	0.0666667	0.977966	INSIGNIFICANT
M00004: Pentose phosphate pathway (Pentose phosphate cycle)	Microbiome-Function-KEGG/GMM-rarefied	NS	NS	NS	0.706384	-0.0666667	0.761536	-0.466667	0.361633	-0.2	0.584106	INSIGNIFICANT
M00005: PRPP biosynthesis, ribose 5P => PRPP	Microbiome-Function-KEGG/GMM-rarefied	NS	NS	NS	0.331356	-0.2	0.495392	0.2	0.495392	-0.0666667	0.638672	INSIGNIFICANT
M00006: Pentose phosphate pathway, oxidative phase, glucose 6P => ribulose 5P	Microbiome-Function-KEGG/GMM-rarefied	NS	NS	NS	0.0165374	0.333333	0.253235	-0.333333	0.143738	-0.333333	0.488708	INSIGNIFICANT
M00007: Pentose phosphate pathway, non-oxidative phase, fructose 6P => ribose 5P	Microbiome-Function-KEGG/GMM-rarefied	NS	NS	NS	0.31764	-0.2	0.599487	-0.333333	0.599487	-0.333333	0.562866	INSIGNIFICANT
M00008: Entner-Doudoroff pathway, glucose-6P => glyceraldehyde-3P + pyruvate	Microbiome-Function-KEGG/GMM-rarefied	NS	NS	NS	0.0133157	0.466667	0.0618896	-0.466667	0.0618896	-0.2	0.276855	INSIGNIFICANT
M00009: Citrate cycle (TCA cycle, Krebs cycle)	Microbiome-Function-KEGG/GMM-rarefied	YES-ENRICHED	NS	NS	0.0117234	0.466667	0.0100708	-0.333333	0.0955811	0.333333	0.25238	OK
M00010: Citrate cycle, first carbon oxidation, oxaloacetate => 2-oxoglutarate	Microbiome-Function-KEGG/GMM-rarefied	NS	NS	NS	0.69892	0.2	0.934082	-0.2	0.934082	0.333333	0.934082	INSIGNIFICANT
M00011: Citrate cycle, second carbon oxidation, 2-oxoglutarate => oxaloacetate	Microbiome-Function-KEGG/GMM-rarefied	YES-ENRICHED	NS	NS	0.00761695	0.466667	0.0307617	-0.333333	0.141907	0.333333	0.25238	OK
M00012: Glyoxylate cycle	Microbiome-Function-KEGG/GMM-rarefied	NS	NS	NS	0.0157287	0.6	0.166077	-0.2	0.638672	0.0666667	0.638672	INSIGNIFICANT
M00013: Malonate semialdehyde pathway, propanoyl-CoA => acetyl-CoA	Microbiome-Function-KEGG/GMM-rarefied	NS	NS	NS	0.879562	0.466667	0.584106	-0.2	0.678772	0.0666667	0.584106	INSIGNIFICANT
M00014: Glucuronate pathway (uronate pathway)	Microbiome-Function-KEGG/GMM-rarefied	NS	NS	NS	0.194733	0.733333	0.123779	-0.466667	0.124878	0.0666667	0.934082	INSIGNIFICANT
M00015: Proline biosynthesis, glutamate => proline	Microbiome-Function-KEGG/GMM-rarefied	NS	NS	NS	0.0338732	-0.0666667	0.678772	0.2	0.678772	0.0666667	0.678772	INSIGNIFICANT
M00016: Lysine biosynthesis, succinyl-DAP pathway, aspartate => lysine	Microbiome-Function-KEGG/GMM-rarefied	NS	NS	NS	0.401061	-0.2	0.599487	0.0666667	0.599487	-0.2	0.599487	INSIGNIFICANT
M00017: Methionine biosynthesis, apartate => homoserine => methionine	Microbiome-Function-KEGG/GMM-rarefied	NS	NS	NS	0.995582	-0.466667	0.584106	0.2	0.584106	0.0666667	0.977966	INSIGNIFICANT
M00018: Threonine biosynthesis, aspartate => homoserine => threonine	Microbiome-Function-KEGG/GMM-rarefied	NS	NS	NS	0.579625	-0.333333	0.311646	0.2	0.311646	-0.0666667	0.678772	INSIGNIFICANT
M00019: Valine/isoleucine biosynthesis, pyruvate => valine / 2-oxobutanoate => isoleucine	Microbiome-Function-KEGG/GMM-rarefied	NS	NS	NS	0.484648	-0.2	0.631805	0.0666667	0.631805	0.0666667	0.846924	INSIGNIFICANT
M00020: Serine biosynthesis, glycerate-3P => serine	Microbiome-Function-KEGG/GMM-rarefied	NS	NS	NS	0.2519	-0.466667	0.681427	0.0666667	0.681427	0.0666667	0.934082	INSIGNIFICANT
M00021: Cysteine biosynthesis, serine => cysteine	Microbiome-Function-KEGG/GMM-rarefied	NS	NS	NS	0.0491805	-0.733333	0.0955811	0.6	0.0955811	-0.0666667	0.977966	INSIGNIFICANT
M00022: Shikimate pathway, phosphoenolpyruvate + erythrose-4P => chorismate	Microbiome-Function-KEGG/GMM-rarefied	NS	NS	NS	0.297005	-0.0666667	0.378571	0.2	0.378571	0.0666667	0.803955	INSIGNIFICANT
M00023: Tryptophan biosynthesis, chorismate => tryptophan	Microbiome-Function-KEGG/GMM-rarefied	NS	NS	NS	0.109975	0.466667	0.406128	-0.0666667	0.934082	0.333333	0.454193	INSIGNIFICANT
M00024: Phenylalanine biosynthesis, chorismate => phenylalanine	Microbiome-Function-KEGG/GMM-rarefied	NS	YES-ENRICHED	NS	0.0423821	0.333333	0.977966	0.733333	0.0452271	0.0666667	0.495392	OK
M00025: Tyrosine biosynthesis, chorismate => tyrosine	Microbiome-Function-KEGG/GMM-rarefied	NS	YES-ENRICHED	NS	0.000484925	-0.333333	0.0618896	0.466667	0.0201416	0.0666667	0.421204	OK
M00026: Histidine biosynthesis, PRPP => histidine	Microbiome-Function-KEGG/GMM-rarefied	NS	NS	NS	0.194086	-0.333333	0.454193	0.2	0.454193	-0.0666667	0.719727	INSIGNIFICANT
M00027: GABA (gamma-Aminobutyrate) shunt	Microbiome-Function-KEGG/GMM-rarefied	NS	NS	NS	0.0298292	0.333333	0.0955811	-0.333333	0.0955811	-0.0666667	0.678772	INSIGNIFICANT
M00028: Ornithine biosynthesis, glutamate => ornithine	Microbiome-Function-KEGG/GMM-rarefied	NS	NS	NS	0.0736944	-0.0666667	0.631805	0.2	0.631805	0.2	0.678772	INSIGNIFICANT
M00029: Urea cycle	Microbiome-Function-KEGG/GMM-rarefied	NS	NS	NS	0.0133157	-0.333333	0.378571	0.2	0.218994	0.2	0.524475	INSIGNIFICANT
M00030: Lysine biosynthesis, AAA pathway, 2-oxoglutarate => 2-aminoadipate => lysine	Microbiome-Function-KEGG/GMM-rarefied	NS	NS	NS	0.731455	0.333333	0.934082	0.0666667	0.934082	0.0666667	0.934082	INSIGNIFICANT
M00031: Lysine biosynthesis, mediated by LysW, 2-aminoadipate => lysine	Microbiome-Function-KEGG/GMM-rarefied	NS	NS	NS	0.446207	0.266667	0.272174	-0.133333	0.36131	0.2	0.272174	INSIGNIFICANT
M00032: Lysine degradation, lysine => saccharopine => acetoacetyl-CoA	Microbiome-Function-KEGG/GMM-rarefied	NS	NS	NS	0.789549	0.2	0.678772	-0.0666667	0.678772	-0.0666667	0.678772	INSIGNIFICANT
M00033: Ectoine biosynthesis, aspartate => ectoine	Microbiome-Function-KEGG/GMM-rarefied	NS	NS	NS	0.996739	-0.333333	0.719727	-0.0666667	0.719727	-0.0666667	0.719727	INSIGNIFICANT
M00034: Methionine salvage pathway	Microbiome-Function-KEGG/GMM-rarefied	NS	NS	NS	0.957791	-0.333333	0.227142	0.333333	0.227142	-0.0666667	0.638672	INSIGNIFICANT
M00035: Methionine degradation	Microbiome-Function-KEGG/GMM-rarefied	NS	NS	NS	0.575446	-0.2	0.415283	0.333333	0.320984	-0.0666667	0.977966	INSIGNIFICANT
M00036: Leucine degradation, leucine => acetoacetate + acetyl-CoA	Microbiome-Function-KEGG/GMM-rarefied	NS	NS	NS	0.0133157	0.733333	0.0618896	-0.466667	0.0618896	0.0666667	0.890381	INSIGNIFICANT
M00037: Melatonin biosynthesis, tryptophan => serotonin => melatonin	Microbiome-Function-KEGG/GMM-rarefied	NS	YES-DEPLETED	NS	0.00240053	0.333333	0.359131	-0.866667	0.0201416	-0.466667	0.233328	OK
M00038: Tryptophan metabolism, tryptophan => kynurenine => 2-aminomuconate	Microbiome-Function-KEGG/GMM-rarefied	NS	NS	NS	0.00432187	0.2	0.454193	-0.333333	0.454193	-0.0666667	0.887065	INSIGNIFICANT
M00039: Monolignol biosynthesis, phenylalanine/tyrosine => monolignol	Microbiome-Function-KEGG/GMM-rarefied	NS	NS	NS	0.0282024	0.333333	0.934082	0.0666667	0.934082	-0.0666667	0.934082	INSIGNIFICANT
M00040: Tyrosine biosynthesis, prephanate => pretyrosine => tyrosine	Microbiome-Function-KEGG/GMM-rarefied	NS	NS	NS	0.366938	0.0666667	0.890381	-0.333333	0.681427	-0.2	0.681427	INSIGNIFICANT
M00042: Catecholamine biosynthesis, tyrosine => dopamine => noradrenaline => adrenaline	Microbiome-Function-KEGG/GMM-rarefied	NS	NS	NS	0.0262223	0.2	0.761536	-0.466667	0.372524	-0.133333	0.761536	INSIGNIFICANT
M00044: Tyrosine degradation, tyrosine => homogentisate	Microbiome-Function-KEGG/GMM-rarefied	NS	NS	NS	0.312829	0.333333	0.934082	0.0666667	0.934082	0.266667	0.934082	INSIGNIFICANT
M00045: Histidine degradation, histidine => N-formiminoglutamate => glutamate	Microbiome-Function-KEGG/GMM-rarefied	NS	YES-DEPLETED	NS	0.0122846	0.466667	0.0618896	-0.466667	0.0452271	-0.2	0.359131	OK
M00046: Pyrimidine degradation, uracil => beta-alanine, thymine => 3-aminoisobutanoate	Microbiome-Function-KEGG/GMM-rarefied	NS	NS	NS	0.00455923	0.2	0.454193	-0.0666667	0.454193	-0.0666667	0.638672	INSIGNIFICANT
M00047: Creatine pathway	Microbiome-Function-KEGG/GMM-rarefied	NS	YES-DEPLETED	NS	0.0957037	0.2	0.0612102	-0.6	0.0128174	-0.0666667	0.887042	OK
M00048: Inosine monophosphate biosynthesis, PRPP + glutamine => IMP	Microbiome-Function-KEGG/GMM-rarefied	NS	NS	NS	0.0446132	-0.2	0.421204	0.466667	0.166077	0.2	0.421204	INSIGNIFICANT
M00049: Adenine ribonucleotide biosynthesis, IMP => ADP,ATP	Microbiome-Function-KEGG/GMM-rarefied	NS	NS	NS	0.0605437	-0.0666667	0.561401	0.333333	0.361633	0.0666667	0.561401	INSIGNIFICANT
M00050: Guanine ribonucleotide biosynthesis IMP => GDP,GTP	Microbiome-Function-KEGG/GMM-rarefied	NS	NS	NS	0.0889731	-0.2	0.934082	0.333333	0.934082	0.0666667	0.934082	INSIGNIFICANT
M00051: Uridine monophosphate biosynthesis, glutamine (+ PRPP) => UMP	Microbiome-Function-KEGG/GMM-rarefied	NS	NS	NS	0.112225	-0.2	0.761536	0.333333	0.681427	0.2	0.681427	INSIGNIFICANT
M00052: Pyrimidine ribonucleotide biosynthesis, UMP => UDP/UTP,CDP/CTP	Microbiome-Function-KEGG/GMM-rarefied	NS	NS	NS	0.0784774	-0.333333	0.378571	0.466667	0.249756	0.2	0.454285	INSIGNIFICANT
M00053: Pyrimidine deoxyribonuleotide biosynthesis, CDP/CTP => dCDP/dCTP,dTDP/dTTP	Microbiome-Function-KEGG/GMM-rarefied	NS	NS	NS	0.620006	-0.2	0.638672	-0.0666667	0.638672	-0.2	0.454285	INSIGNIFICANT
M00055: N-glycan precursor biosynthesis	Microbiome-Function-KEGG/GMM-rarefied	NS	NS	NS	0.037849	0.333333	0.415283	-0.2	0.415283	0.0666667	0.890381	INSIGNIFICANT
M00056: O-glycan biosynthesis, mucin type core	Microbiome-Function-KEGG/GMM-rarefied	NS	NS	NS	0.501568	-0.2	0.887065	0.0666667	0.887065	0.0666667	0.887065	INSIGNIFICANT
M00057: Glycosaminoglycan biosynthesis, linkage tetrasaccharide	Microbiome-Function-KEGG/GMM-rarefied	NS	NS	NS	0.311754	0.466667	0.0955811	-0.733333	0.0642242	0.2	0.977966	INSIGNIFICANT
M00058: Glycosaminoglycan biosynthesis, chondroitin sulfate backbone	Microbiome-Function-KEGG/GMM-rarefied	NS	NS	NS	0.914209	0.0666667	1	0	1	0.0666667	1	INSIGNIFICANT
M00059: Glycosaminoglycan biosynthesis, heparan sulfate backbone	Microbiome-Function-KEGG/GMM-rarefied	NS	NS	NS	0.877281	0	0.615519	-0.333333	0.615519	-0.133333	0.615519	INSIGNIFICANT
M00060: Lipopolysaccharide biosynthesis, KDO2-lipid A	Microbiome-Function-KEGG/GMM-rarefied	NS	NS	NS	0.774143	0.333333	0.361633	0.0666667	0.599487	0.0666667	0.599487	INSIGNIFICANT
M00061: D-Glucuronate degradation, D-glucuronate => pyruvate + D-glyceraldehyde 3P	Microbiome-Function-KEGG/GMM-rarefied	NS	NS	NS	0.300403	0.333333	0.890381	-0.2	0.890381	-0.0666667	0.890381	INSIGNIFICANT
M00063: CMP-KDO biosynthesis	Microbiome-Function-KEGG/GMM-rarefied	NS	NS	NS	0.736484	-0.0666667	0.890381	-0.0666667	0.890381	-0.0666667	0.890381	INSIGNIFICANT
M00064: ADP-L-glycero-D-manno-heptose biosynthesis	Microbiome-Function-KEGG/GMM-rarefied	NS	NS	NS	0.0217958	0.0666667	0.890381	0.333333	0.631805	0.2	0.631805	INSIGNIFICANT
M00065: GPI-anchor biosynthesis, core oligosaccharide	Microbiome-Function-KEGG/GMM-rarefied	NS	NS	NS	0.0442551	0.0666667	0.776381	-0.466667	0.124878	-0.466667	0.124878	INSIGNIFICANT
M00066: Lactosylceramide biosynthesis	Microbiome-Function-KEGG/GMM-rarefied	NS	NS	NS	0.451642	-0.0666667	0.562545	-0.0666667	0.562545	-0.333333	0.39674	INSIGNIFICANT
M00068: Glycosphingolipid biosynthesis, globo-series, LacCer => Gb4Cer	Microbiome-Function-KEGG/GMM-rarefied	NS	NS	NS	0.794767	0.0666667	0.879321	-0.0666667	0.879321	0.0666667	1	INSIGNIFICANT
M00070: Glycosphingolipid biosynthesis, lacto-series, LacCer => Lc4Cer	Microbiome-Function-KEGG/GMM-rarefied	NS	NS	NS	0.0977083	0.133333	0.541966	0	1	0.2	0.541966	INSIGNIFICANT
M00072: N-glycosylation by oligosaccharyltransferase	Microbiome-Function-KEGG/GMM-rarefied	NS	NS	NS	0.191944	0.133333	0.555994	0.133333	0.555994	0.266667	0.555994	INSIGNIFICANT
M00073: N-glycan precursor trimming	Microbiome-Function-KEGG/GMM-rarefied	NS	NS	NS	0.082662	-0.0666667	0.454285	0.2	0.454285	0.0666667	0.454285	INSIGNIFICANT
M00074: N-glycan biosynthesis, high-mannose type	Microbiome-Function-KEGG/GMM-rarefied	NS	NS	NS	0.0285349	-0.2	0.259143	0.333333	0.249756	0.2	0.330261	INSIGNIFICANT
M00075: N-glycan biosynthesis, complex type	Microbiome-Function-KEGG/GMM-rarefied	NS	NS	YES-ENRICHED	0.0184346	0.2	0.294212	0.4	0.280939	0.666667	0.0430617	OK
M00076: Dermatan sulfate degradation	Microbiome-Function-KEGG/GMM-rarefied	NS	NS	NS	0.028862	0.2	0.0618896	-0.466667	0.0618896	-0.333333	0.890381	INSIGNIFICANT
M00077: Chondroitin sulfate degradation	Microbiome-Function-KEGG/GMM-rarefied	NS	NS	NS	0.0282024	0.333333	0.0955811	-0.466667	0.0955811	-0.0666667	0.934082	INSIGNIFICANT
M00078: Heparan sulfate degradation	Microbiome-Function-KEGG/GMM-rarefied	NS	NS	NS	0.0718112	0.466667	0.0830383	-0.333333	0.0830383	-0.466667	0.524475	INSIGNIFICANT
M00079: Keratan sulfate degradation	Microbiome-Function-KEGG/GMM-rarefied	NS	NS	NS	0.150242	0.2	0.124878	-0.333333	0.124878	-0.333333	0.25238	INSIGNIFICANT
M00080: Lipopolysaccharide biosynthesis, inner core => outer core => O-antigen	Microbiome-Function-KEGG/GMM-rarefied	NS	NS	NS	0.696539	-0.0666667	0.977966	0.0666667	0.908386	0.0666667	0.977966	INSIGNIFICANT
M00081: Pectin degradation	Microbiome-Function-KEGG/GMM-rarefied	NS	YES-DEPLETED	NS	0.00432187	0.2	0.253235	-0.6	0.0373535	-0.2	0.421204	OK
M00082: Fatty acid biosynthesis, initiation	Microbiome-Function-KEGG/GMM-rarefied	NS	NS	NS	0.438902	0.0666667	0.538696	0.0666667	0.934082	-0.0666667	0.538696	INSIGNIFICANT
M00083: Fatty acid biosynthesis, elongation	Microbiome-Function-KEGG/GMM-rarefied	NS	NS	NS	0.995582	0.0666667	0.846924	-0.0666667	0.846924	-0.0666667	0.846924	INSIGNIFICANT
M00085: Fatty acid biosynthesis, elongation, mitochondria	Microbiome-Function-KEGG/GMM-rarefied	NS	NS	NS	0.0995971	0.2	0.674987	-0.2	0.674987	0.333333	0.674987	INSIGNIFICANT
M00086: beta-Oxidation, acyl-CoA synthesis	Microbiome-Function-KEGG/GMM-rarefied	NS	NS	NS	0.0631857	-0.2	0.522886	0.466667	0.50647	0.0666667	0.934082	INSIGNIFICANT
M00087: beta-Oxidation	Microbiome-Function-KEGG/GMM-rarefied	NS	NS	NS	0.142431	0.2	0.561401	-0.333333	0.561401	-0.0666667	0.561401	INSIGNIFICANT
M00088: Ketone body biosynthesis, acetyl-CoA => acetoacetate/3-hydroxybutyrate/acetone	Microbiome-Function-KEGG/GMM-rarefied	NS	NS	NS	0.220179	0.0666667	0.719727	-0.0666667	0.719727	0.0666667	0.719727	INSIGNIFICANT
M00089: Triacylglycerol biosynthesis	Microbiome-Function-KEGG/GMM-rarefied	NS	NS	NS	0.0728607	-0.333333	0.141907	0.466667	0.123779	0.0666667	0.803955	INSIGNIFICANT
M00090: Phosphatidylcholine (PC) biosynthesis, choline => PC	Microbiome-Function-KEGG/GMM-rarefied	NS	NS	NS	0.283337	0.0666667	0.495392	-0.333333	0.283813	-0.0666667	0.977966	INSIGNIFICANT
M00091: Phosphatidylcholine (PC) biosynthesis, PE => PC	Microbiome-Function-KEGG/GMM-rarefied	NS	NS	NS	0.292661	-0.133333	0.801445	-0.266667	0.280939	-0.4	0.280939	INSIGNIFICANT
M00092: Phosphatidylethanolamine (PE) biosynthesis, ethanolamine => PE	Microbiome-Function-KEGG/GMM-rarefied	NS	NS	NS	0.0753297	0.333333	0.454285	-0.466667	0.454285	0.0666667	0.454285	INSIGNIFICANT
M00093: Phosphatidylethanolamine (PE) biosynthesis, PA => PS => PE	Microbiome-Function-KEGG/GMM-rarefied	NS	NS	NS	0.689459	0.0666667	0.909543	-0.0666667	0.909543	-0.2	0.909543	INSIGNIFICANT
M00094: Ceramide biosynthesis	Microbiome-Function-KEGG/GMM-rarefied	NS	NS	NS	0.28465	0	0.968688	0.0666667	0.500976	0.2	0.500976	INSIGNIFICANT
M00095: C5 isoprenoid biosynthesis, mevalonate pathway	Microbiome-Function-KEGG/GMM-rarefied	NS	NS	NS	0.198743	-0.0666667	0.631805	0.0666667	0.719727	-0.0666667	0.631805	INSIGNIFICANT
M00096: C5 isoprenoid biosynthesis, non-mevalonate pathway	Microbiome-Function-KEGG/GMM-rarefied	NS	NS	NS	0.0675464	-0.2	0.276855	0.6	0.0904541	0.333333	0.253235	INSIGNIFICANT
M00097: beta-Carotene biosynthesis, GGAP => beta-carotene	Microbiome-Function-KEGG/GMM-rarefied	NS	NS	NS	0.451642	-0.2	0.954698	0.0666667	0.954698	-0.333333	0.623291	INSIGNIFICANT
M00098: Acylglycerol degradation	Microbiome-Function-KEGG/GMM-rarefied	NS	NS	NS	0.0219581	-0.0666667	0.378571	0.6	0.143738	0.2	0.561401	INSIGNIFICANT
M00099: Sphingosine biosynthesis	Microbiome-Function-KEGG/GMM-rarefied	NS	NS	NS	0.226877	0.2	0.944285	0.0666667	0.332922	0.4	0.332922	INSIGNIFICANT
M00100: Sphingosine degradation	Microbiome-Function-KEGG/GMM-rarefied	NS	NS	NS	0.370026	0.733333	0.249483	-0.133333	0.621497	-0.0666667	0.754705	INSIGNIFICANT
M00101: Cholesterol biosynthesis, squalene 2,3-epoxide => cholesterol	Microbiome-Function-KEGG/GMM-rarefied	NS	NS	NS	0.0956439	0.133333	0.923017	0.0666667	0.944285	0.266667	0.923017	INSIGNIFICANT
M00102: Ergocalciferol biosynthesis	Microbiome-Function-KEGG/GMM-rarefied	NS	NS	NS	0.0282024	0.333333	0.454193	-0.2	0.454193	-0.2	0.776381	INSIGNIFICANT
M00104: Bile acid biosynthesis, cholesterol => cholate/chenodeoxycholate	Microbiome-Function-KEGG/GMM-rarefied	NS	NS	NS	0.32322	0.2	0.480008	0.133333	0.480008	0.4	0.2313	INSIGNIFICANT
M00112: Tocopherol/tocotorienol biosynthesis	Microbiome-Function-KEGG/GMM-rarefied	NS	NS	NS	0.511799	0.0666667	0.977966	0.0666667	0.977966	0.0666667	0.977966	INSIGNIFICANT
M00113: Jasmonic acid biosynthesis	Microbiome-Function-KEGG/GMM-rarefied	NS	NS	NS	0.653752	0.2	0.846924	0.4	0.15396	0.466667	0.15396	INSIGNIFICANT
M00114: Ascorbate biosynthesis, plants, glucose-6P => ascorbate	Microbiome-Function-KEGG/GMM-rarefied	NS	NS	NS	0.0575148	-0.0666667	0.977966	0.333333	0.977966	0.0666667	0.977966	INSIGNIFICANT
M00115: NAD biosynthesis, aspartate => NAD	Microbiome-Function-KEGG/GMM-rarefied	NS	NS	NS	0.185643	-0.2	0.934082	0.2	0.934082	0.2	0.934082	INSIGNIFICANT
M00116: Menaquinone biosynthesis, chorismate => menaquinone	Microbiome-Function-KEGG/GMM-rarefied	NS	NS	NS	0.127618	0.333333	0.320984	-0.0666667	0.846924	0.2	0.681427	INSIGNIFICANT
M00117: Ubiquinone biosynthesis, prokaryotes, chorismate => ubiquinone	Microbiome-Function-KEGG/GMM-rarefied	NS	NS	NS	0.332399	0.466667	0.415283	0.0666667	0.719727	0.466667	0.415283	INSIGNIFICANT
M00118: Glutathione biosynthesis, glutamate => glutathione	Microbiome-Function-KEGG/GMM-rarefied	NS	NS	NS	0.349545	-0.2	0.977966	-0.0666667	0.977966	0.2	0.977966	INSIGNIFICANT
M00119: Pantothenate biosynthesis, valine/L-aspartate => pantothenate	Microbiome-Function-KEGG/GMM-rarefied	NS	NS	NS	0.350494	-0.333333	0.681427	0.0666667	0.681427	-0.0666667	0.977966	INSIGNIFICANT
M00120: Coenzyme A biosynthesis, pantothenate => CoA	Microbiome-Function-KEGG/GMM-rarefied	YES-DEPLETED	YES-ENRICHED	NS	0.0124784	-0.6	0.0452271	0.2	0.0452271	-0.0666667	1	OK
M00121: Heme biosynthesis, glutamate => protoheme/siroheme	Microbiome-Function-KEGG/GMM-rarefied	NS	NS	NS	0.135031	-0.0666667	0.524475	-0.0666667	0.524475	-0.2	0.524475	INSIGNIFICANT
M00122: Cobalamin biosynthesis, cobinamide => cobalamin	Microbiome-Function-KEGG/GMM-rarefied	NS	NS	NS	0.691118	-0.0666667	0.678772	-0.2	0.538696	-0.0666667	0.538696	INSIGNIFICANT
M00123: Biotin biosynthesis, pimeloyl-ACP/CoA => biotin	Microbiome-Function-KEGG/GMM-rarefied	NS	NS	NS	0.0219789	0.333333	0.203064	-0.466667	0.203064	-0.0666667	0.550854	INSIGNIFICANT
M00124: Pyridoxal biosynthesis, erythrose-4P => pyridoxal-5P	Microbiome-Function-KEGG/GMM-rarefied	NS	NS	NS	0.105492	0.0666667	0.281433	-0.333333	0.281433	-0.0666667	0.977966	INSIGNIFICANT
M00125: Riboflavin biosynthesis, GTP => riboflavin/FMN/FAD	Microbiome-Function-KEGG/GMM-rarefied	NS	NS	NS	0.644045	0.0666667	1	0.2	0.908386	-0.2	1	INSIGNIFICANT
M00126: Tetrahydrofolate biosynthesis, GTP => THF	Microbiome-Function-KEGG/GMM-rarefied	NS	NS	NS	0.187999	0.2	0.733063	-0.2	0.733063	-0.0666667	0.803955	INSIGNIFICANT
M00127: Thiamine biosynthesis, AIR => thiamine-P/thiamine-2P	Microbiome-Function-KEGG/GMM-rarefied	NS	NS	NS	0.734837	0.0666667	0.495392	0.2	0.495392	-0.0666667	0.890381	INSIGNIFICANT
M00128: Ubiquinone biosynthesis, eukaryotes, 4-hydroxybenzoate => ubiquinone	Microbiome-Function-KEGG/GMM-rarefied	NS	NS	NS	0.0451669	-0.333333	0.670066	-0.333333	0.670066	-0.6	0.39596	INSIGNIFICANT
M00129: Ascorbate biosynthesis, animals, glucose-1P => ascorbate	Microbiome-Function-KEGG/GMM-rarefied	NS	NS	NS	0.0446132	-0.0666667	0.761536	-0.466667	0.623291	-0.0666667	0.761536	INSIGNIFICANT
M00130: Inositol phosphate metabolism, PI=> PIP2 => Ins(1,4,5)P3 => Ins(1,3,4,5)P4	Microbiome-Function-KEGG/GMM-rarefied	NS	NS	NS	0.996739	0.2	0.803955	0.0666667	0.803955	-0.0666667	0.803955	INSIGNIFICANT
M00131: Inositol phosphate metabolism, Ins(1,3,4,5)P4 => Ins(1,3,4)P3 => myo-inositol	Microbiome-Function-KEGG/GMM-rarefied	NS	NS	NS	0.0180888	-0.0666667	0.934082	-0.333333	0.0904541	-0.2	0.401955	INSIGNIFICANT
M00132: Inositol phosphate metabolism, Ins(1,3,4)P3 => phytate	Microbiome-Function-KEGG/GMM-rarefied	NS	NS	NS	0.879562	0	NA	0	NA	0	NA	INSIGNIFICANT
M00133: Polyamine biosynthesis, arginine => agmatine => putrescine => spermidine	Microbiome-Function-KEGG/GMM-rarefied	NS	NS	NS	0.230308	0.2	0.977966	0.2	0.977966	-0.0666667	0.977966	INSIGNIFICANT
M00134: Polyamine biosynthesis, arginine => ornithine => putrescine	Microbiome-Function-KEGG/GMM-rarefied	NS	NS	NS	0.369748	-0.2	0.561401	0.2	0.561401	-0.2	0.561401	INSIGNIFICANT
M00135: GABA biosynthesis, eukaryotes, putrescine => GABA	Microbiome-Function-KEGG/GMM-rarefied	NS	NS	NS	0.105492	0.466667	0.0452271	-0.466667	0.0452271	0.0666667	0.638672	INSIGNIFICANT
M00136: GABA biosynthesis, prokaryotes, putrescine => GABA	Microbiome-Function-KEGG/GMM-rarefied	NS	NS	NS	0.716449	-0.133333	0.414331	-0.4	0.414331	-0.133333	0.414331	INSIGNIFICANT
M00137: Flavanone biosynthesis, phenylalanine => naringenin	Microbiome-Function-KEGG/GMM-rarefied	NS	NS	NS	0.199384	0.133333	1	-0.0666667	1	0	1	INSIGNIFICANT
M00140: C1-unit interconversion, prokaryotes	Microbiome-Function-KEGG/GMM-rarefied	NS	NS	NS	0.0604769	-0.2	0.343964	0.6	0.0767212	-0.0666667	0.803955	INSIGNIFICANT
M00141: C1-unit interconversion, eukaryotes	Microbiome-Function-KEGG/GMM-rarefied	NS	NS	NS	0.00432187	-0.2	0.899231	0.466667	0.562866	0.2	0.934082	INSIGNIFICANT
M00142: NADH:ubiquinone oxidoreductase, mitochondria	Microbiome-Function-KEGG/GMM-rarefied	NS	NS	NS	0.311143	0	0.937449	0.266667	0.937449	0	0.937449	INSIGNIFICANT
M00143: NADH dehydrogenase (ubiquinone) Fe-S protein/flavoprotein complex, mitochondria	Microbiome-Function-KEGG/GMM-rarefied	NS	NS	NS	0.0124827	0.333333	0.124878	-0.333333	0.124878	-0.0666667	0.690886	INSIGNIFICANT
M00144: NADH:quinone oxidoreductase, prokaryotes	Microbiome-Function-KEGG/GMM-rarefied	NS	NS	NS	0.209186	0.466667	0.218994	-0.333333	0.311646	0.0666667	0.638672	INSIGNIFICANT
M00145: NAD(P)H:quinone oxidoreductase, chloroplasts and cyanobacteria	Microbiome-Function-KEGG/GMM-rarefied	NS	NS	NS	0.0312399	0.466667	0.562866	-0.2	0.887065	0.0666667	0.887065	INSIGNIFICANT
M00146: NADH dehydrogenase (ubiquinone) 1 alpha subcomplex	Microbiome-Function-KEGG/GMM-rarefied	NS	NS	NS	0.240137	0.0666667	0.799846	-0.0666667	0.799846	-0.0666667	0.799846	INSIGNIFICANT
M00147: NADH dehydrogenase (ubiquinone) 1 beta subcomplex	Microbiome-Function-KEGG/GMM-rarefied	NS	NS	NS	0.0422603	0.0666667	1	0.133333	0.55664	0.133333	0.55664	INSIGNIFICANT
M00148: Succinate dehydrogenase (ubiquinone)	Microbiome-Function-KEGG/GMM-rarefied	NS	NS	NS	0.114522	-0.133333	0.678772	0	0.678772	-0.0666667	0.678772	INSIGNIFICANT
M00149: Succinate dehydrogenase, prokaryotes	Microbiome-Function-KEGG/GMM-rarefied	NS	NS	NS	0.0959341	0.466667	0.281433	-0.0666667	0.281433	-0.0666667	0.803955	INSIGNIFICANT
M00150: Fumarate reductase, prokaryotes	Microbiome-Function-KEGG/GMM-rarefied	NS	NS	NS	0.0699126	0.0666667	0.934082	-0.0666667	0.934082	0.2	0.934082	INSIGNIFICANT
M00151: Cytochrome bc1 complex respiratory unit	Microbiome-Function-KEGG/GMM-rarefied	NS	NS	NS	0.00240053	-0.466667	0.351574	0.333333	0.351574	0.266667	0.729571	INSIGNIFICANT
M00152: Cytochrome bc1 complex	Microbiome-Function-KEGG/GMM-rarefied	NS	NS	NS	0.00240053	-0.466667	0.351574	0.333333	0.351574	0.266667	0.729571	INSIGNIFICANT
M00153: Cytochrome d ubiquinol oxidase	Microbiome-Function-KEGG/GMM-rarefied	NS	NS	NS	0.339657	0.333333	0.218994	-0.0666667	0.488708	-0.2	0.488708	INSIGNIFICANT
M00154: Cytochrome c oxidase	Microbiome-Function-KEGG/GMM-rarefied	NS	NS	NS	0.115135	0	0.759826	-0.0666667	0.759826	0	0.759826	INSIGNIFICANT
M00155: Cytochrome c oxidase, prokaryotes	Microbiome-Function-KEGG/GMM-rarefied	NS	NS	NS	0.0155852	-0.0666667	0.460181	-0.2	0.415411	-0.2	0.390854	INSIGNIFICANT
M00156: Cytochrome c oxidase, cbb3-type	Microbiome-Function-KEGG/GMM-rarefied	NS	NS	NS	0.0157287	-0.2	0.806708	0	0.806708	0.133333	0.806708	INSIGNIFICANT
M00157: F-type ATPase, prokaryotes and chloroplasts	Microbiome-Function-KEGG/GMM-rarefied	NS	NS	NS	0.21857	-0.2	0.343964	0.333333	0.343964	-0.0666667	0.977966	INSIGNIFICANT
M00158: F-type ATPase, eukaryotes	Microbiome-Function-KEGG/GMM-rarefied	NS	NS	NS	0.2519	0.133333	1	0.4	0.868206	0.133333	1	INSIGNIFICANT
M00159: V/A-type ATPase, prokaryotes	Microbiome-Function-KEGG/GMM-rarefied	NS	NS	NS	0.738067	-0.2	0.842102	-0.0666667	0.842102	-0.0666667	0.890381	INSIGNIFICANT
M00160: V-type ATPase, eukaryotes	Microbiome-Function-KEGG/GMM-rarefied	NS	NS	NS	0.0570905	0.2	0.315174	0.133333	0.315174	0.466667	0.315174	INSIGNIFICANT
M00161: Photosystem II	Microbiome-Function-KEGG/GMM-rarefied	NS	NS	NS	0.438902	0	1	0.0666667	1	0	1	INSIGNIFICANT
M00162: Cytochrome b6f complex	Microbiome-Function-KEGG/GMM-rarefied	NS	NS	NS	0.340492	0.2	0.890381	-0.0666667	0.890381	0.2	0.890381	INSIGNIFICANT
M00163: Photosystem I	Microbiome-Function-KEGG/GMM-rarefied	NS	NS	NS	0.0176632	0.133333	0.944183	-0.133333	0.944183	0.0666667	0.944183	INSIGNIFICANT
M00165: Reductive pentose phosphate cycle (Calvin cycle)	Microbiome-Function-KEGG/GMM-rarefied	NS	NS	NS	0.0122846	-0.2	0.311646	0.333333	0.249756	-0.0666667	1	INSIGNIFICANT
M00166: Reductive pentose phosphate cycle, ribulose-5P => glyceraldehyde-3P	Microbiome-Function-KEGG/GMM-rarefied	NS	YES-ENRICHED	NS	0.00107389	-0.0666667	0.311646	0.6	0.00787354	0.466667	0.524475	OK
M00167: Reductive pentose phosphate cycle, glyceraldehyde-3P => ribulose-5P	Microbiome-Function-KEGG/GMM-rarefied	NS	NS	NS	0.0959341	-0.2	0.454193	0.333333	0.454193	-0.2	0.803955	INSIGNIFICANT
M00168: CAM (Crassulacean acid metabolism), dark	Microbiome-Function-KEGG/GMM-rarefied	NS	NS	NS	0.225038	0.2	0.421204	-0.2	0.421204	-0.2	0.421204	INSIGNIFICANT
M00169: CAM (Crassulacean acid metabolism), light	Microbiome-Function-KEGG/GMM-rarefied	NS	NS	NS	0.0859933	0.0666667	0.678772	0.0666667	0.678772	0.333333	0.678772	INSIGNIFICANT
M00170: C4-dicarboxylic acid cycle, phosphoenolpyruvate carboxykinase type	Microbiome-Function-KEGG/GMM-rarefied	NS	NS	NS	0.0513638	-0.466667	0.311646	0.466667	0.311646	-0.2	0.803955	INSIGNIFICANT
M00171: C4-dicarboxylic acid cycle, NAD - malic enzyme type	Microbiome-Function-KEGG/GMM-rarefied	NS	NS	NS	0.0631857	-0.333333	0.281433	0.466667	0.106018	-0.0666667	0.846924	INSIGNIFICANT
M00172: C4-dicarboxylic acid cycle, NADP - malic enzyme type	Microbiome-Function-KEGG/GMM-rarefied	NS	NS	NS	0.197954	0.0666667	0.977966	0.466667	0.584106	0.333333	0.584106	INSIGNIFICANT
M00173: Reductive citrate cycle (Arnon-Buchanan cycle)	Microbiome-Function-KEGG/GMM-rarefied	NS	NS	NS	0.0480758	0.0666667	0.311646	-0.2	0.561401	0.466667	0.311646	INSIGNIFICANT
M00175: Nitrogen fixation, nitrogen => ammonia	Microbiome-Function-KEGG/GMM-rarefied	NS	NS	NS	0.0859933	-0.333333	0.343964	0.2	0.343964	0.0666667	1	INSIGNIFICANT
M00176: Assimilatory sulfate reduction, sulfate => H2S	Microbiome-Function-KEGG/GMM-rarefied	NS	NS	NS	0.278133	0.2	0.678772	-0.333333	0.361633	-0.2	0.378571	INSIGNIFICANT
M00177: Ribosome, eukaryotes	Microbiome-Function-KEGG/GMM-rarefied	NS	NS	NS	0.21857	-0.0666667	0.977966	0.0666667	0.977966	-0.0666667	0.977966	INSIGNIFICANT
M00178: Ribosome, bacteria	Microbiome-Function-KEGG/GMM-rarefied	NS	NS	NS	0.19671	-0.0666667	0.415283	0.333333	0.166077	0.2	0.524475	INSIGNIFICANT
M00179: Ribosome, archaea	Microbiome-Function-KEGG/GMM-rarefied	NS	NS	NS	0.13575	-0.2	0.343964	0.466667	0.191162	0.0666667	0.977966	INSIGNIFICANT
M00180: RNA polymerase II, eukaryotes	Microbiome-Function-KEGG/GMM-rarefied	NS	NS	NS	0.271314	0.333333	0.312619	0.0666667	1	0.6	0.0307617	INSIGNIFICANT
M00181: RNA polymerase III, eukaryotes	Microbiome-Function-KEGG/GMM-rarefied	NS	NS	NS	0.209186	-0.0666667	0.415283	0.466667	0.283813	0.0666667	0.761536	INSIGNIFICANT
M00182: RNA polymerase I, eukaryotes	Microbiome-Function-KEGG/GMM-rarefied	NS	NS	NS	0.961137	0.0666667	0.634017	-0.0666667	1	0.0666667	0.634017	INSIGNIFICANT
M00183: RNA polymerase, bacteria	Microbiome-Function-KEGG/GMM-rarefied	NS	NS	NS	0.334416	-0.333333	0.378571	0.466667	0.0646362	0.0666667	0.934082	INSIGNIFICANT
M00184: RNA polymerase, archaea	Microbiome-Function-KEGG/GMM-rarefied	NS	YES-ENRICHED	NS	0.00455923	-0.133333	0.583882	0.533333	0.0420872	0.4	0.27434	OK
M00185: Sulfate transport system	Microbiome-Function-KEGG/GMM-rarefied	NS	NS	NS	0.567913	-0.2	0.203064	0.0666667	0.203064	0.0666667	0.761536	INSIGNIFICANT
M00186: Tungstate transport system	Microbiome-Function-KEGG/GMM-rarefied	NS	NS	NS	0.781435	0.466667	0.253235	-0.333333	0.253235	0.0666667	0.803955	INSIGNIFICANT
M00188: NitT/TauT family transport system	Microbiome-Function-KEGG/GMM-rarefied	NS	NS	NS	0.106365	0.0666667	0.803955	-0.2	0.803955	-0.0666667	0.803955	INSIGNIFICANT
M00189: Molybdate transport system	Microbiome-Function-KEGG/GMM-rarefied	NS	NS	NS	0.15054	0.0666667	0.846924	0.2	0.846924	-0.2	0.846924	INSIGNIFICANT
M00190: Iron(III) transport system	Microbiome-Function-KEGG/GMM-rarefied	NS	NS	NS	0.839411	0.0666667	0.934082	-0.333333	0.934082	-0.0666667	0.934082	INSIGNIFICANT
M00191: Thiamine transport system	Microbiome-Function-KEGG/GMM-rarefied	NS	NS	NS	0.00656053	-0.466667	0.21332	0	0.729827	-0.2	0.21332	INSIGNIFICANT
M00192: Putative thiamine transport system	Microbiome-Function-KEGG/GMM-rarefied	NS	NS	NS	0.0408885	-0.533333	0.236153	0	0.723058	-0.333333	0.311576	INSIGNIFICANT
M00193: Putative spermidine/putrescine transport system	Microbiome-Function-KEGG/GMM-rarefied	NS	NS	NS	0.502314	0.2	0.638672	-0.333333	0.638672	-0.0666667	0.638672	INSIGNIFICANT
M00194: Maltose/maltodextrin transport system	Microbiome-Function-KEGG/GMM-rarefied	NS	NS	NS	0.134738	-0.2	0.538696	0.333333	0.538696	-0.2	0.761536	INSIGNIFICANT
M00196: Raffinose/stachyose/melibiose transport system	Microbiome-Function-KEGG/GMM-rarefied	NS	NS	NS	0.337609	-0.2	0.977966	0.2	0.977966	0.0666667	0.977966	INSIGNIFICANT
M00197: Putative fructooligosaccharide transport system	Microbiome-Function-KEGG/GMM-rarefied	NS	NS	NS	0.0338732	0.0666667	0.538696	0.2	0.761536	-0.0666667	0.538696	INSIGNIFICANT
M00198: Putative sn-glycerol-phosphate transport system	Microbiome-Function-KEGG/GMM-rarefied	NS	NS	NS	0.00571866	0.0666667	0.719727	0.0666667	0.719727	0.2	0.719727	INSIGNIFICANT
M00199: L-Arabinose/lactose transport system	Microbiome-Function-KEGG/GMM-rarefied	NS	NS	NS	0.0111287	0.333333	0.803955	-0.2	0.803955	-0.2	0.803955	INSIGNIFICANT
M00200: Putative sorbitol/mannitol transport system	Microbiome-Function-KEGG/GMM-rarefied	NS	NS	NS	0.198066	-0.0666667	0.538696	0.333333	0.538696	-0.2	0.761536	INSIGNIFICANT
M00201: alpha-Glucoside transport system	Microbiome-Function-KEGG/GMM-rarefied	NS	NS	NS	0.21857	-0.0666667	0.631805	0.333333	0.631805	-0.2	0.761536	INSIGNIFICANT
M00202: Oligogalacturonide transport system	Microbiome-Function-KEGG/GMM-rarefied	NS	NS	NS	0.037849	-0.333333	0.311646	0.333333	0.311646	0.2	0.977966	INSIGNIFICANT
M00204: Trehalose/maltose transport system	Microbiome-Function-KEGG/GMM-rarefied	NS	NS	NS	0.000484925	-0.133333	0.461453	0	0.637741	-0.266667	0.461453	INSIGNIFICANT
M00205: N-Acetylglucosamine transport system	Microbiome-Function-KEGG/GMM-rarefied	NS	NS	NS	0.4115	-0.2	0.631805	0.0666667	0.678772	-0.2	0.631805	INSIGNIFICANT
M00206: Cellobiose transport system	Microbiome-Function-KEGG/GMM-rarefied	NS	NS	NS	0.290554	-0.0666667	0.681427	0.2	0.681427	-0.2	0.846924	INSIGNIFICANT
M00207: Putative multiple sugar transport system	Microbiome-Function-KEGG/GMM-rarefied	NS	NS	NS	0.374773	0.2	0.846924	0.2	0.846924	-0.0666667	0.846924	INSIGNIFICANT
M00208: Glycine betaine/proline transport system	Microbiome-Function-KEGG/GMM-rarefied	NS	NS	NS	0.0262223	0.466667	0.124878	-0.333333	0.0904541	-0.2	0.330261	INSIGNIFICANT
M00209: Osmoprotectant transport system	Microbiome-Function-KEGG/GMM-rarefied	NS	NS	NS	0.209186	0.2	0.415283	-0.6	0.00787354	-0.333333	0.524475	INSIGNIFICANT
M00210: Phospholipid transport system	Microbiome-Function-KEGG/GMM-rarefied	NS	NS	NS	0.978444	-0.0666667	0.378571	0.0666667	0.803955	0.0666667	0.378571	INSIGNIFICANT
M00211: Putative ABC transport system	Microbiome-Function-KEGG/GMM-rarefied	NS	NS	NS	0.297122	0.0666667	0.561401	-0.2	0.501269	-0.2	0.501269	INSIGNIFICANT
M00212: Ribose transport system	Microbiome-Function-KEGG/GMM-rarefied	NS	NS	NS	0.00291694	0.0666667	0.454193	-0.2	0.454193	-0.2	0.890381	INSIGNIFICANT
M00213: L-Arabinose transport system	Microbiome-Function-KEGG/GMM-rarefied	NS	NS	NS	0.00453936	0.133333	0.706427	0	0.706427	0.2	0.706427	INSIGNIFICANT
M00214: Methyl-galactoside transport system	Microbiome-Function-KEGG/GMM-rarefied	NS	NS	NS	0.108657	-0.333333	0.191162	0.0666667	0.203064	-0.333333	0.678772	INSIGNIFICANT
M00215: D-Xylose transport system	Microbiome-Function-KEGG/GMM-rarefied	NS	NS	NS	0.0260651	0.2	0.103632	-0.333333	0.103632	0.0666667	0.421204	INSIGNIFICANT
M00216: Multiple sugar transport system	Microbiome-Function-KEGG/GMM-rarefied	NS	NS	NS	0.147248	0.333333	0.311646	-0.2	0.311646	0.2	0.389404	INSIGNIFICANT
M00217: D-Allose transport system	Microbiome-Function-KEGG/GMM-rarefied	NS	NS	NS	0.1618	-0.2	0.623291	0.0666667	0.638672	-0.2	0.638672	INSIGNIFICANT
M00218: Fructose transport system	Microbiome-Function-KEGG/GMM-rarefied	NS	NS	NS	0.72106	0	1	-0.0666667	1	-0.0666667	1	INSIGNIFICANT
M00219: AI-2 transport system	Microbiome-Function-KEGG/GMM-rarefied	NS	NS	NS	0.417841	0.333333	0.421204	-0.0666667	0.421204	-0.2	0.421204	INSIGNIFICANT
M00220: Rhamnose transport system	Microbiome-Function-KEGG/GMM-rarefied	NS	NS	NS	0.000421693	0.466667	0.253235	-0.2	0.253235	0.0666667	0.761536	INSIGNIFICANT
M00221: Putative simple sugar transport system	Microbiome-Function-KEGG/GMM-rarefied	NS	NS	NS	0.957791	0.0666667	0.934082	0.0666667	0.934082	0.2	0.934082	INSIGNIFICANT
M00222: Phosphate transport system	Microbiome-Function-KEGG/GMM-rarefied	NS	NS	NS	0.742945	0.0666667	0.719727	-0.2	0.719727	-0.0666667	0.719727	INSIGNIFICANT
M00223: Phosphonate transport system	Microbiome-Function-KEGG/GMM-rarefied	NS	NS	NS	0.00608039	0.333333	0.786713	-0.0666667	0.786713	0.0666667	0.890381	INSIGNIFICANT
M00224: Fluoroquinolone transport system	Microbiome-Function-KEGG/GMM-rarefied	YES-ENRICHED	YES-DEPLETED	NS	0.083935	0.6	0.003479	-0.4	0.0420117	0.2	0.348591	OK
M00225: Lysine/arginine/ornithine transport system	Microbiome-Function-KEGG/GMM-rarefied	NS	NS	NS	0.00440023	-0.4	0.292018	-0.0666667	0.893695	-0.4	0.292018	INSIGNIFICANT
M00226: Histidine transport system	Microbiome-Function-KEGG/GMM-rarefied	NS	NS	NS	0.00278882	-0.333333	0.179584	-0.0666667	0.893695	-0.4	0.179584	INSIGNIFICANT
M00227: Glutamine transport system	Microbiome-Function-KEGG/GMM-rarefied	NS	NS	NS	0.219477	-0.333333	0.638672	-0.0666667	0.638672	0.333333	0.638672	INSIGNIFICANT
M00228: Putative glutamine transport system	Microbiome-Function-KEGG/GMM-rarefied	NS	NS	NS	0.255733	-0.466667	0.143738	0.466667	0.227142	-0.2	0.276855	INSIGNIFICANT
M00229: Arginine transport system	Microbiome-Function-KEGG/GMM-rarefied	NS	NS	NS	0.0103168	-0.4	0.161703	0	0.759766	-0.333333	0.161703	INSIGNIFICANT
M00230: Glutamate/aspartate transport system	Microbiome-Function-KEGG/GMM-rarefied	NS	NS	NS	0.00241565	-0.466667	0.378571	0.333333	0.378579	-0.4	0.37185	INSIGNIFICANT
M00231: Octopine/nopaline transport system	Microbiome-Function-KEGG/GMM-rarefied	NS	NS	NS	0.00043261	0.333333	0.495392	-0.466667	0.31612	0	0.683091	INSIGNIFICANT
M00232: General L-amino acid transport system	Microbiome-Function-KEGG/GMM-rarefied	NS	NS	NS	0.115135	-0.333333	0.366298	0.2	0.73322	-0.2	0.366298	INSIGNIFICANT
M00233: Glutamate transport system	Microbiome-Function-KEGG/GMM-rarefied	NS	NS	NS	0.481333	-0.333333	0.631805	0.333333	0.631805	-0.133333	0.706427	INSIGNIFICANT
M00234: Cystine transport system	Microbiome-Function-KEGG/GMM-rarefied	NS	NS	NS	0.0408885	-0.333333	0.0955811	0.466667	0.0955811	-0.2	0.330261	INSIGNIFICANT
M00235: Arginine/ornithine transport system	Microbiome-Function-KEGG/GMM-rarefied	NS	NS	NS	0.137121	0.0666667	1	-0.0666667	1	0	NA	INSIGNIFICANT
M00236: Putative polar amino acid transport system	Microbiome-Function-KEGG/GMM-rarefied	NS	NS	NS	0.304773	-0.333333	0.218994	0.0666667	0.415283	0.2	0.803955	INSIGNIFICANT
M00237: Branched-chain amino acid transport system	Microbiome-Function-KEGG/GMM-rarefied	NS	NS	NS	0.0383061	-0.333333	0.454193	0.0666667	0.454193	0.0666667	0.638672	INSIGNIFICANT
M00238: D-Methionine transport system	Microbiome-Function-KEGG/GMM-rarefied	NS	NS	NS	0.577896	-0.0666667	0.599487	0.2	0.599487	-0.0666667	0.599487	INSIGNIFICANT
M00239: Peptides/nickel transport system	Microbiome-Function-KEGG/GMM-rarefied	NS	NS	NS	0.281964	-0.0666667	0.977966	0.0666667	0.977966	0.2	0.977966	INSIGNIFICANT
M00240: Iron complex transport system	Microbiome-Function-KEGG/GMM-rarefied	NS	NS	NS	0.0122846	-0.0666667	0.934082	-0.466667	0.143738	-0.466667	0.203064	INSIGNIFICANT
M00241: Vitamin B12 transport system	Microbiome-Function-KEGG/GMM-rarefied	NS	NS	NS	0.000421693	-0.133333	0.336023	-0.2	0.789472	-0.4	0.126946	INSIGNIFICANT
M00242: Zinc transport system	Microbiome-Function-KEGG/GMM-rarefied	NS	NS	NS	0.689923	-0.0666667	0.890381	0.2	0.890381	0.2	0.890381	INSIGNIFICANT
M00243: Manganese/iron transport system	Microbiome-Function-KEGG/GMM-rarefied	NS	NS	NS	0.115135	-0.266667	1	0.133333	0.956401	0.4	0.956401	INSIGNIFICANT
M00244: Putative zinc/manganese transport system	Microbiome-Function-KEGG/GMM-rarefied	NS	NS	NS	0.636006	-0.0666667	1	-0.0666667	1	-0.0666667	1	INSIGNIFICANT
M00245: Cobalt/nickel transport system	Microbiome-Function-KEGG/GMM-rarefied	NS	NS	NS	0.087137	0.466667	0.733063	-0.2	0.733063	0.0666667	0.761536	INSIGNIFICANT
M00246: Nickel transport system	Microbiome-Function-KEGG/GMM-rarefied	NS	NS	NS	0.107322	0.333333	0.631805	-0.2	0.631805	0.0666667	0.761536	INSIGNIFICANT
M00247: Putative ABC transport system	Microbiome-Function-KEGG/GMM-rarefied	NS	NS	NS	0.00523305	-0.466667	0.124878	0.466667	0.124878	0.0666667	0.934082	INSIGNIFICANT
M00249: Capsular polysaccharide transport system	Microbiome-Function-KEGG/GMM-rarefied	NS	NS	NS	0.0889731	0	0.6247	-0.0666667	0.6247	0.0666667	0.6247	INSIGNIFICANT
M00250: Lipopolysaccharide transport system	Microbiome-Function-KEGG/GMM-rarefied	NS	NS	NS	0.142431	-0.466667	0.0994439	0.2	0.454193	0.2	0.846924	INSIGNIFICANT
M00251: Teichoic acid transport system	Microbiome-Function-KEGG/GMM-rarefied	NS	NS	NS	0.265884	0.2	0.977966	0.2	0.977966	0.0666667	0.977966	INSIGNIFICANT
M00252: Lipooligosaccharide transport system	Microbiome-Function-KEGG/GMM-rarefied	NS	NS	NS	0.0011582	0.2	0.161798	-0.533333	0.161798	0.2	0.944268	INSIGNIFICANT
M00253: Sodium transport system	Microbiome-Function-KEGG/GMM-rarefied	NS	NS	NS	0.879562	-0.0666667	0.890381	0.333333	0.890381	-0.2	0.890381	INSIGNIFICANT
M00254: ABC-2 type transport system	Microbiome-Function-KEGG/GMM-rarefied	NS	NS	NS	0.933059	-0.333333	0.561401	0.0666667	0.561401	-0.0666667	0.561401	INSIGNIFICANT
M00255: Lipoprotein-releasing system	Microbiome-Function-KEGG/GMM-rarefied	NS	NS	NS	0.767449	0.466667	0.454285	0.0666667	0.681427	-0.0666667	0.719727	INSIGNIFICANT
M00256: Cell division transport system	Microbiome-Function-KEGG/GMM-rarefied	NS	NS	NS	0.197446	-0.2	0.281433	0.733333	0.0541992	0.333333	0.599487	INSIGNIFICANT
M00258: Putative ABC transport system	Microbiome-Function-KEGG/GMM-rarefied	NS	NS	NS	0.666342	-0.0666667	0.846924	-0.0666667	0.846924	-0.333333	0.623291	INSIGNIFICANT
M00259: Heme transport system	Microbiome-Function-KEGG/GMM-rarefied	NS	NS	NS	0.0389472	-0.0666667	0.803955	-0.466667	0.106018	-0.2	0.584106	INSIGNIFICANT
M00260: DNA polymerase III complex, bacteria	Microbiome-Function-KEGG/GMM-rarefied	NS	NS	NS	0.0631857	-0.2	0.203064	0.6	0.123779	0.0666667	0.977966	INSIGNIFICANT
M00261: DNA polymerase alpha / primase complex	Microbiome-Function-KEGG/GMM-rarefied	NS	NS	NS	0.00453936	-0.333333	0.141907	0.333333	0.141907	0.333333	0.488708	INSIGNIFICANT
M00262: DNA polymerase delta complex	Microbiome-Function-KEGG/GMM-rarefied	NS	NS	NS	0.923178	0.133333	0.932405	0.0666667	0.932405	0.2	0.932405	INSIGNIFICANT
M00263: DNA polymerase epsilon complex	Microbiome-Function-KEGG/GMM-rarefied	NS	NS	NS	0.837971	0	0.855132	-0.133333	0.855132	0	0.855132	INSIGNIFICANT
M00264: DNA polymerase II complex, archaea	Microbiome-Function-KEGG/GMM-rarefied	NS	NS	NS	0.421889	0	0.855132	0.266667	0.301045	0.133333	0.855132	INSIGNIFICANT
M00265: PTS system, glucose-specific II component	Microbiome-Function-KEGG/GMM-rarefied	NS	NS	NS	0.097187	0.466667	0.249756	-0.2	0.454193	0.2	0.599487	INSIGNIFICANT
M00266: PTS system, maltose/glucose-specific II component	Microbiome-Function-KEGG/GMM-rarefied	NS	NS	NS	0.402763	-0.2	0.949944	0.0666667	0.949944	0	0.949944	INSIGNIFICANT
M00267: PTS system, N-acetylglucosamine-specific II component	Microbiome-Function-KEGG/GMM-rarefied	NS	NS	NS	0.023902	-0.0666667	0.454193	0.0666667	0.678772	-0.6	0.218994	INSIGNIFICANT
M00268: PTS system, alpha-glucoside-specific II component	Microbiome-Function-KEGG/GMM-rarefied	NS	NS	NS	0.574475	-0.2	0.681427	0.0666667	0.761536	-0.0666667	0.681427	INSIGNIFICANT
M00269: PTS system, sucrose-specific II component	Microbiome-Function-KEGG/GMM-rarefied	NS	NS	NS	0.0819542	-0.0666667	0.977966	-0.0666667	0.343964	-0.333333	0.218994	INSIGNIFICANT
M00270: PTS system, trehalose-specific II component	Microbiome-Function-KEGG/GMM-rarefied	NS	NS	NS	0.331356	0.466667	0.361633	-0.2	0.599487	0.0666667	0.599487	INSIGNIFICANT
M00271: PTS system, beta-glucoside-specific II component	Microbiome-Function-KEGG/GMM-rarefied	NS	NS	NS	0.411569	-0.2	0.584106	-0.2	0.678772	-0.333333	0.562866	INSIGNIFICANT
M00272: PTS system, beta-glucoside (arbutin/salicin/cellobiose)-specific II component	Microbiome-Function-KEGG/GMM-rarefied	NS	NS	NS	0.308453	0.2	0.495392	-0.0666667	0.495392	-0.0666667	0.934082	INSIGNIFICANT
M00273: PTS system, fructose-specific II component	Microbiome-Function-KEGG/GMM-rarefied	NS	NS	NS	0.436361	-0.333333	0.166077	0.0666667	0.207764	-0.2	0.207764	INSIGNIFICANT
M00274: PTS system, mannitol-specific II component	Microbiome-Function-KEGG/GMM-rarefied	NS	NS	NS	0.0509807	0.466667	0.160492	-0.333333	0.160492	-0.0666667	0.454285	INSIGNIFICANT
M00275: PTS system, cellobiose-specific II component	Microbiome-Function-KEGG/GMM-rarefied	NS	YES-DEPLETED	NS	0.00278882	0.2	0.719727	-0.466667	0.0373535	-0.2	0.0830383	OK
M00276: PTS system, mannose-specific II component	Microbiome-Function-KEGG/GMM-rarefied	NS	NS	NS	0.0011582	0.333333	0.524475	-0.2	0.311646	-0.333333	0.311646	INSIGNIFICANT
M00277: PTS system, N-acetylgalactosamine-specific II component	Microbiome-Function-KEGG/GMM-rarefied	NS	NS	YES-DEPLETED	0.00103508	-0.333333	0.141907	0.2	0.599487	-0.466667	0.0201416	OK
M00278: PTS system, sorbose-specific II component	Microbiome-Function-KEGG/GMM-rarefied	NS	NS	NS	0.000574117	0.2	0.208413	-0.266667	0.0712652	-0.2	0.208413	INSIGNIFICANT
M00279: PTS system, galactitol-specific II component	Microbiome-Function-KEGG/GMM-rarefied	YES-ENRICHED	YES-DEPLETED	NS	0.0011582	0.733333	0.0270996	-0.733333	0.00457764	0.0666667	0.846924	OK
M00280: PTS system, glucitol/sorbitol-specific II component	Microbiome-Function-KEGG/GMM-rarefied	NS	NS	NS	0.00313147	0.333333	0.135376	-0.6	0.0618896	-0.466667	0.0618896	INSIGNIFICANT
M00281: PTS system, lactose-specific II component	Microbiome-Function-KEGG/GMM-rarefied	NS	NS	NS	0.375202	-0.2	0.719727	0.333333	0.719727	-0.333333	0.406128	INSIGNIFICANT
M00282: PTS system, D-glucosamine-specific II component	Microbiome-Function-KEGG/GMM-rarefied	NS	NS	NS	0.00562683	-0.333333	0.378571	0.2	0.378571	0.0666667	0.761536	INSIGNIFICANT
M00283: PTS system, ascorbate-specific II component	Microbiome-Function-KEGG/GMM-rarefied	NS	YES-DEPLETED	NS	0.000226188	0.0666667	0.488708	-0.466667	0.0307617	-0.333333	0.124878	OK
M00284: Origin recognition complex	Microbiome-Function-KEGG/GMM-rarefied	NS	NS	NS	0.464835	0.2	0.158468	0.0666667	0.672604	0.266667	0.158468	INSIGNIFICANT
M00285: MCM complex	Microbiome-Function-KEGG/GMM-rarefied	NS	NS	NS	0.879562	0.0666667	0.634017	-0.0666667	0.789268	0.2	0.544348	INSIGNIFICANT
M00287: PTS system, galactosamine-specific II component	Microbiome-Function-KEGG/GMM-rarefied	NS	NS	NS	9.89263e-06	-0.0666667	0.733063	0.0666667	0.846924	-0.466667	0.442352	INSIGNIFICANT
M00288: RPA complex	Microbiome-Function-KEGG/GMM-rarefied	NS	NS	NS	0.0784774	-0.0666667	0.798432	0.333333	0.155739	0.333333	0.306126	INSIGNIFICANT
M00289: RF-C complex	Microbiome-Function-KEGG/GMM-rarefied	NS	NS	NS	0.209186	0.266667	0.275146	0.2	0.553617	0.466667	0.0847891	INSIGNIFICANT
M00290: Holo-TFIIH complex	Microbiome-Function-KEGG/GMM-rarefied	YES-DEPLETED	YES-ENRICHED	NS	0.000683914	-0.466667	0.0452271	0.6	0.0452271	0.0666667	0.934082	OK
M00291: MRN complex	Microbiome-Function-KEGG/GMM-rarefied	NS	NS	NS	0.00312205	0.0666667	0.934082	-0.333333	0.124878	-0.333333	0.124878	INSIGNIFICANT
M00292: MRX complex	Microbiome-Function-KEGG/GMM-rarefied	NS	NS	NS	0.00312205	0.0666667	0.890381	-0.333333	0.123779	-0.333333	0.141907	INSIGNIFICANT
M00293: DNA polymerase zeta complex	Microbiome-Function-KEGG/GMM-rarefied	NS	NS	NS	0.000423523	0.6	0.207764	-0.533333	0.0840235	-0.333333	0.207764	INSIGNIFICANT
M00295: BRCA1-associated genome surveillance complex (BASC)	Microbiome-Function-KEGG/GMM-rarefied	NS	NS	NS	0.656974	0.0666667	0.846924	0.0666667	0.846924	0.0666667	0.846924	INSIGNIFICANT
M00296: BER complex	Microbiome-Function-KEGG/GMM-rarefied	NS	NS	NS	0.251778	0.2	0.864678	0.0666667	0.864678	0	0.864678	INSIGNIFICANT
M00298: Multidrug/hemolysin transport system	Microbiome-Function-KEGG/GMM-rarefied	NS	NS	NS	0.206374	-0.2	0.803955	0.2	0.396662	0.2	0.803955	INSIGNIFICANT
M00299: Spermidine/putrescine transport system	Microbiome-Function-KEGG/GMM-rarefied	NS	NS	NS	0.850553	-0.2	0.378571	-0.2	0.846924	-0.2	0.378571	INSIGNIFICANT
M00300: Putrescine transport system	Microbiome-Function-KEGG/GMM-rarefied	NS	NS	NS	0.0363509	-0.2	0.366298	0.333333	0.366298	-0.0666667	0.638672	INSIGNIFICANT
M00301: Mannopine transport system	Microbiome-Function-KEGG/GMM-rarefied	NS	NS	NS	0.124875	-0.0666667	1	0	NA	-0.0666667	1	INSIGNIFICANT
M00302: 2-Aminoethylphosphonate transport system	Microbiome-Function-KEGG/GMM-rarefied	NS	NS	NS	0.878129	-0.133333	1	0.0666667	1	0	1	INSIGNIFICANT
M00303: PTS system, N-acetylmuramic acid-specific II component	Microbiome-Function-KEGG/GMM-rarefied	NS	NS	NS	0.127847	0.333333	0.538696	-0.333333	0.283813	0.0666667	0.977966	INSIGNIFICANT
M00304: PTS system, fructose-specific II component	Microbiome-Function-KEGG/GMM-rarefied	NS	NS	NS	0.289634	0.333333	0.311646	-0.4	0.236375	0.0666667	0.909543	INSIGNIFICANT
M00305: PTS system, 2-O-A-mannosyl-D-glycerate-specific II component	Microbiome-Function-KEGG/GMM-rarefied	NS	NS	NS	0.00754554	0.266667	0.326427	-0.466667	0.326427	-0.466667	0.326427	INSIGNIFICANT
M00306: PTS system, fructose-specific II-like component	Microbiome-Function-KEGG/GMM-rarefied	NS	NS	NS	0.00453936	-0.2	0.524475	-0.2	0.524475	-0.2	0.191162	INSIGNIFICANT
M00307: Pyruvate oxidation, pyruvate => acetyl-CoA	Microbiome-Function-KEGG/GMM-rarefied	NS	NS	NS	0.163765	0.2	0.803955	-0.333333	0.320984	0.2	0.803955	INSIGNIFICANT
M00308: Semi-phosphorylative Entner-Doudoroff pathway, gluconate => glycerate-3P	Microbiome-Function-KEGG/GMM-rarefied	NS	NS	NS	0.186178	0.0666667	0.681427	0.333333	0.681427	0.0666667	0.846924	INSIGNIFICANT
M00309: Non-phosphorylative Entner-Doudoroff pathway, gluconate/galactonate => glycerate	Microbiome-Function-KEGG/GMM-rarefied	NS	NS	NS	0.060521	0.133333	0.803955	0.333333	0.803955	-0.2	0.803955	INSIGNIFICANT
M00314: Bacitracin transport system	Microbiome-Function-KEGG/GMM-rarefied	NS	NS	NS	0.0977083	0.6	0.272692	-0.0666667	0.460211	0.466667	0.272692	INSIGNIFICANT
M00315: Uncharacterized ABC transport system	Microbiome-Function-KEGG/GMM-rarefied	NS	NS	NS	0.354847	-0.0666667	0.726768	0.0666667	0.726768	-0.333333	0.491961	INSIGNIFICANT
M00316: Manganese transport system	Microbiome-Function-KEGG/GMM-rarefied	NS	NS	NS	0.0108497	-0.2	0.624549	0.0666667	1	-0.2	0.624549	INSIGNIFICANT
M00317: Manganese/iron transport system	Microbiome-Function-KEGG/GMM-rarefied	NS	NS	NS	0.0131404	-0.4	0.446036	0.2	0.660111	-0.133333	0.660111	INSIGNIFICANT
M00318: Iron/zinc/manganese/copper transport system	Microbiome-Function-KEGG/GMM-rarefied	NS	NS	NS	0.0480758	-0.133333	0.795237	-0.0666667	0.977966	-0.2	0.562866	INSIGNIFICANT
M00319: Manganese/zinc/iron transport system	Microbiome-Function-KEGG/GMM-rarefied	NS	NS	NS	0.73796	0.0666667	0.899988	-0.133333	0.899988	0.133333	0.899988	INSIGNIFICANT
M00320: Lipopolysaccharide export system	Microbiome-Function-KEGG/GMM-rarefied	NS	NS	NS	0.97997	0.2	0.50647	0.0666667	0.761536	0.0666667	0.761536	INSIGNIFICANT
M00321: Bicarbonate transport system	Microbiome-Function-KEGG/GMM-rarefied	NS	NS	NS	0.879562	0	NA	0	NA	0	NA	INSIGNIFICANT
M00322: Neutral amino acid transport system	Microbiome-Function-KEGG/GMM-rarefied	NS	NS	NS	0.944312	0.133333	0.371093	-0.2	0.371093	-0.133333	0.371093	INSIGNIFICANT
M00323: Urea transport system	Microbiome-Function-KEGG/GMM-rarefied	NS	NS	NS	0.2519	0	0.676888	-0.0666667	0.676888	0.133333	0.949944	INSIGNIFICANT
M00324: Dipeptide transport system	Microbiome-Function-KEGG/GMM-rarefied	NS	NS	NS	0.000484925	-0.6	0.109497	0.333333	0.229309	-0.2	0.109497	INSIGNIFICANT
M00325: alpha-Hemolysin/cyclolysin transport system	Microbiome-Function-KEGG/GMM-rarefied	NS	NS	NS	0.0977083	0.2	0.343964	-0.0666667	0.343964	-0.0666667	1	INSIGNIFICANT
M00326: RTX toxin transport system	Microbiome-Function-KEGG/GMM-rarefied	NS	NS	NS	0.0959341	0.2	0.378571	-0.0666667	0.361633	-0.0666667	0.934082	INSIGNIFICANT
M00328: Hemophore/metalloprotease transport system	Microbiome-Function-KEGG/GMM-rarefied	NS	NS	NS	0.0113979	-0.466667	0.25373	0.0666667	0.861052	-0.4	0.25373	INSIGNIFICANT
M00330: Adhesin protein transport system	Microbiome-Function-KEGG/GMM-rarefied	NS	NS	NS	0.094032	-0.2	0.846924	-0.333333	0.846924	0.0666667	0.846924	INSIGNIFICANT
M00331: Type II general secretion pathway	Microbiome-Function-KEGG/GMM-rarefied	NS	NS	NS	0.237919	-0.333333	0.678772	0.0666667	0.678772	-0.2	0.678772	INSIGNIFICANT
M00332: Type III secretion system	Microbiome-Function-KEGG/GMM-rarefied	NS	NS	NS	0.334416	0.333333	0.227142	-0.333333	0.227142	-0.0666667	1	INSIGNIFICANT
M00333: Type IV secretion system	Microbiome-Function-KEGG/GMM-rarefied	NS	NS	NS	0.0271619	-0.2	0.160492	0.333333	0.0646362	-0.2	0.638672	INSIGNIFICANT
M00334: Type VI secretion system	Microbiome-Function-KEGG/GMM-rarefied	NS	NS	NS	0.253155	0.2	0.415283	-0.6	0.166077	0.2	0.803955	INSIGNIFICANT
M00335: Sec (secretion) system	Microbiome-Function-KEGG/GMM-rarefied	NS	NS	NS	0.0516424	-0.2	0.281433	0.466667	0.0541992	0.333333	0.389404	INSIGNIFICANT
M00336: Twin-arginine translocation (Tat) system	Microbiome-Function-KEGG/GMM-rarefied	NS	NS	NS	0.579625	0.0666667	0.719727	-0.0666667	0.719727	-0.2	0.719727	INSIGNIFICANT
M00337: Immunoproteasome	Microbiome-Function-KEGG/GMM-rarefied	NS	NS	NS	0.308453	0.0666667	0.964541	0.333333	0.525436	0.4	0.322999	INSIGNIFICANT
M00338: Cysteine biosynthesis, homocysteine + serine => cysteine	Microbiome-Function-KEGG/GMM-rarefied	NS	NS	NS	0.279002	-0.2	0.538696	0.0666667	0.538696	0.0666667	0.846924	INSIGNIFICANT
M00339: RaxAB-RaxC type I secretion system	Microbiome-Function-KEGG/GMM-rarefied	NS	NS	NS	0.10112	0.2	0.378571	-0.0666667	0.320984	0.0666667	1	INSIGNIFICANT
M00340: Proteasome, 20S core particle	Microbiome-Function-KEGG/GMM-rarefied	NS	NS	NS	0.178851	0.0666667	0.893904	0.333333	0.459476	0.4	0.459476	INSIGNIFICANT
M00341: Proteasome, 19S regulatory particle (PA700)	Microbiome-Function-KEGG/GMM-rarefied	NS	NS	NS	0.760685	-0.333333	0.0718689	-0.2	0.599487	-0.466667	0.0718689	INSIGNIFICANT
M00342: Bacterial proteasome	Microbiome-Function-KEGG/GMM-rarefied	NS	NS	NS	0.218703	-0.0666667	0.664709	0.2	0.664709	0	1	INSIGNIFICANT
M00343: Archaeal proteasome	Microbiome-Function-KEGG/GMM-rarefied	NS	NS	NS	0.0860914	-0.2	0.417776	0.333333	0.177175	0.133333	0.529368	INSIGNIFICANT
M00344: Formaldehyde assimilation, xylulose monophosphate pathway	Microbiome-Function-KEGG/GMM-rarefied	NS	NS	NS	0.961137	0.133333	0.977966	0.0666667	0.977966	0.333333	0.977966	INSIGNIFICANT
M00345: Formaldehyde assimilation, ribulose monophosphate pathway	Microbiome-Function-KEGG/GMM-rarefied	NS	NS	NS	0.996739	-0.0666667	0.846924	-0.2	0.846924	-0.2	0.846924	INSIGNIFICANT
M00346: Formaldehyde assimilation, serine pathway	Microbiome-Function-KEGG/GMM-rarefied	NS	NS	NS	0.0941401	-0.333333	0.846924	0.0666667	0.846924	0.0666667	0.846924	INSIGNIFICANT
M00348: Glutathione transport system	Microbiome-Function-KEGG/GMM-rarefied	NS	NS	NS	0.0655592	-0.333333	0.301783	0.466667	0.301783	0.0666667	0.359131	INSIGNIFICANT
M00349: Microcin C transport system	Microbiome-Function-KEGG/GMM-rarefied	NS	NS	NS	0.564214	-0.333333	0.846924	-0.0666667	0.846924	-0.2	0.846924	INSIGNIFICANT
M00350: Capsaicin biosynthesis, L-Phenylalanine => Capsaicin	Microbiome-Function-KEGG/GMM-rarefied	NS	NS	NS	0.0282024	0.333333	0.934082	0.0666667	0.934082	-0.0666667	0.934082	INSIGNIFICANT
M00351: Spliceosome, U1-snRNP	Microbiome-Function-KEGG/GMM-rarefied	NS	NS	NS	0.148125	0	0.813875	-0.333333	0.461151	-0.266667	0.461151	INSIGNIFICANT
M00352: Spliceosome, U2-snRNP	Microbiome-Function-KEGG/GMM-rarefied	NS	NS	NS	0.0852825	0.0666667	0.905695	0.333333	0.684189	0.4	0.684189	INSIGNIFICANT
M00353: Spliceosome, Prp19/CDC5L complex	Microbiome-Function-KEGG/GMM-rarefied	NS	NS	NS	0.695545	0.133333	0.525436	-0.0666667	0.525436	0	0.875282	INSIGNIFICANT
M00354: Spliceosome, U4/U6.U5 tri-snRNP	Microbiome-Function-KEGG/GMM-rarefied	NS	NS	NS	0.847761	0.0666667	0.623291	0.2	0.638672	0.2	0.631805	INSIGNIFICANT
M00355: Spliceosome, 35S U5-snRNP	Microbiome-Function-KEGG/GMM-rarefied	NS	NS	NS	0.0977083	0.333333	0.320984	-0.0666667	0.934082	0.333333	0.378571	INSIGNIFICANT
M00356: Methanogenesis, methanol => methane	Microbiome-Function-KEGG/GMM-rarefied	NS	NS	NS	0.0977083	0.2	0.846924	-0.0666667	0.846924	0.6	0.50647	INSIGNIFICANT
M00357: Methanogenesis, acetate => methane	Microbiome-Function-KEGG/GMM-rarefied	NS	NS	NS	0.014016	-0.333333	0.359131	0.466667	0.123779	0.333333	0.311646	INSIGNIFICANT
M00358: Coenzyme M biosynthesis	Microbiome-Function-KEGG/GMM-rarefied	NS	NS	NS	0.104211	0.333333	0.719727	0.2	0.681427	0.466667	0.681427	INSIGNIFICANT
M00359: Aminoacyl-tRNA biosynthesis, eukaryotes	Microbiome-Function-KEGG/GMM-rarefied	NS	YES-ENRICHED	NS	0.0439916	-0.2	0.281433	0.6	0.0307617	0.0666667	0.977966	OK
M00360: Aminoacyl-tRNA biosynthesis, prokaryotes	Microbiome-Function-KEGG/GMM-rarefied	NS	YES-ENRICHED	NS	0.023902	-0.2	0.227142	0.6	0.0161133	0.0666667	0.977966	OK
M00361: Nucleotide sugar biosynthesis, eukaryotes	Microbiome-Function-KEGG/GMM-rarefied	NS	NS	NS	0.384604	0.0666667	0.803955	-0.333333	0.681427	-0.0666667	0.681427	INSIGNIFICANT
M00362: Nucleotide sugar biosynthesis, prokaryotes	Microbiome-Function-KEGG/GMM-rarefied	NS	NS	NS	0.012975	-0.6	0.0767212	0.333333	0.276855	-0.0666667	0.276855	INSIGNIFICANT
M00364: C10-C20 isoprenoid biosynthesis, bacteria	Microbiome-Function-KEGG/GMM-rarefied	NS	NS	NS	0.473587	-0.0666667	0.591226	0.466667	0.249756	0.0666667	0.711942	INSIGNIFICANT
M00365: C10-C20 isoprenoid biosynthesis, archaea	Microbiome-Function-KEGG/GMM-rarefied	NS	NS	NS	0.0354547	0.0666667	0.909543	-0.0666667	0.909543	-0.333333	0.623291	INSIGNIFICANT
M00366: C10-C20 isoprenoid biosynthesis, plants	Microbiome-Function-KEGG/GMM-rarefied	NS	NS	NS	0.111045	0.0666667	0.550854	0.466667	0.191162	0.0666667	0.550854	INSIGNIFICANT
M00367: C10-C20 isoprenoid biosynthesis, non-plant eukaryotes	Microbiome-Function-KEGG/GMM-rarefied	NS	NS	NS	0.103328	0.466667	0.454193	-0.466667	0.361633	-0.2	0.454285	INSIGNIFICANT
M00368: Ethylene biosynthesis, methionine => ethylene	Microbiome-Function-KEGG/GMM-rarefied	NS	NS	NS	0.665111	-0.0666667	0.584106	0.333333	0.50647	-0.0666667	0.934082	INSIGNIFICANT
M00372: Abscisic acid biosynthesis, beta-carotene => abscisic acid	Microbiome-Function-KEGG/GMM-rarefied	NS	NS	NS	0.803705	0.266667	0.57573	-0.2	0.799935	0.0666667	0.861052	INSIGNIFICANT
M00373: Ethylmalonyl pathway	Microbiome-Function-KEGG/GMM-rarefied	NS	NS	NS	0.0157651	0.2	0.180817	-0.466667	0.0767212	-0.2	0.477645	INSIGNIFICANT
M00374: Dicarboxylate-hydroxybutyrate cycle	Microbiome-Function-KEGG/GMM-rarefied	NS	NS	NS	0.227238	0.6	0.191162	-0.0666667	0.378571	0.0666667	0.890381	INSIGNIFICANT
M00375: Hydroxypropionate-hydroxybutylate cycle	Microbiome-Function-KEGG/GMM-rarefied	NS	NS	NS	0.97412	0.0666667	1	-0.2	0.830566	0.0666667	1	INSIGNIFICANT
M00376: 3-Hydroxypropionate bi-cycle	Microbiome-Function-KEGG/GMM-rarefied	NS	YES-DEPLETED	NS	0.0083007	0.466667	0.053009	-0.466667	0.0452271	-0.333333	0.359131	OK
M00377: Reductive acetyl-CoA pathway (Wood-Ljungdahl pathway)	Microbiome-Function-KEGG/GMM-rarefied	NS	NS	NS	0.559221	-0.333333	0.561401	0.333333	0.561401	0.2	0.561401	INSIGNIFICANT
M00378: F420 biosynthesis	Microbiome-Function-KEGG/GMM-rarefied	NS	NS	NS	0.130763	0.333333	0.687927	-0.0666667	0.977966	0.2	0.899231	INSIGNIFICANT
M00379: SCF-MET30 complex	Microbiome-Function-KEGG/GMM-rarefied	NS	NS	NS	0.361368	-0.0666667	0.78353	-0.0666667	0.634017	0.0666667	0.634017	INSIGNIFICANT
M00380: SCF-BTRC complex	Microbiome-Function-KEGG/GMM-rarefied	NS	NS	NS	0.361368	-0.0666667	0.78353	-0.0666667	0.634017	0.0666667	0.634017	INSIGNIFICANT
M00381: SCF-SKP2 complex	Microbiome-Function-KEGG/GMM-rarefied	NS	NS	NS	0.361368	-0.0666667	0.78353	-0.0666667	0.634017	0.0666667	0.634017	INSIGNIFICANT
M00382: SCF-FBS complex	Microbiome-Function-KEGG/GMM-rarefied	NS	NS	NS	0.361368	-0.0666667	0.78353	-0.0666667	0.634017	0.0666667	0.634017	INSIGNIFICANT
M00383: ECV complex	Microbiome-Function-KEGG/GMM-rarefied	NS	NS	NS	0.0630052	0.0666667	1	-0.0666667	1	-0.0666667	1	INSIGNIFICANT
M00384: Cul3-SPOP complex	Microbiome-Function-KEGG/GMM-rarefied	NS	NS	NS	0.0630052	0.0666667	1	-0.0666667	1	-0.0666667	1	INSIGNIFICANT
M00385: Cul4-DDB1-DDB2 complex	Microbiome-Function-KEGG/GMM-rarefied	NS	NS	NS	0.644045	0	0.589774	-0.0666667	0.589774	0	0.589774	INSIGNIFICANT
M00386: Cul4-DDB1-CSA complex	Microbiome-Function-KEGG/GMM-rarefied	NS	NS	NS	0.644045	0	0.589774	-0.0666667	0.589774	0	0.589774	INSIGNIFICANT
M00387: SCF-FBW7 complex	Microbiome-Function-KEGG/GMM-rarefied	NS	NS	NS	0.361368	-0.0666667	0.78353	-0.0666667	0.634017	0.0666667	0.634017	INSIGNIFICANT
M00389: APC/C complex	Microbiome-Function-KEGG/GMM-rarefied	NS	NS	NS	0.043603	0.333333	0.757141	-0.333333	0.803955	0.0666667	0.803955	INSIGNIFICANT
M00390: Exosome, archaea	Microbiome-Function-KEGG/GMM-rarefied	YES-DEPLETED	YES-ENRICHED	NS	0.0011582	-0.6	0.0315291	0.466667	0.0315291	0	0.777458	OK
M00391: Exosome, eukaryotes	Microbiome-Function-KEGG/GMM-rarefied	NS	NS	NS	0.00453936	-0.333333	0.17361	0.333333	0.0758543	0.133333	0.637269	INSIGNIFICANT
M00392: Ski complex	Microbiome-Function-KEGG/GMM-rarefied	NS	NS	NS	0.867395	0.2	0.631805	-0.333333	0.638672	0.2	0.631805	INSIGNIFICANT
M00393: TRAMP complex	Microbiome-Function-KEGG/GMM-rarefied	NS	NS	NS	0.268996	0.4	0.378837	0.333333	0.398305	0.333333	0.398305	INSIGNIFICANT
M00394: RNA degradosome	Microbiome-Function-KEGG/GMM-rarefied	NS	NS	NS	0.0480758	-0.2	0.786713	0.333333	0.786713	-0.0666667	0.977966	INSIGNIFICANT
M00395: Decapping complex	Microbiome-Function-KEGG/GMM-rarefied	NS	NS	NS	0.380237	0.2	0.584106	0.333333	0.803955	0.0666667	0.584106	INSIGNIFICANT
M00396: Lsm 2-8 complex	Microbiome-Function-KEGG/GMM-rarefied	NS	NS	NS	0.879562	0	NA	0	NA	0	NA	INSIGNIFICANT
M00397: Lsm 1-7 complex	Microbiome-Function-KEGG/GMM-rarefied	NS	NS	NS	0.879562	0	NA	0	NA	0	NA	INSIGNIFICANT
M00398: Sm core complex	Microbiome-Function-KEGG/GMM-rarefied	NS	NS	NS	0.577906	0.0666667	0.634017	-0.0666667	1	0.2	0.544348	INSIGNIFICANT
M00399: Cap binding complex	Microbiome-Function-KEGG/GMM-rarefied	NS	NS	NS	0.0549728	0.133333	0.55664	-0.133333	0.55664	-0.0666667	0.586214	INSIGNIFICANT
M00400: p97-Ufd1-Npl4 complex	Microbiome-Function-KEGG/GMM-rarefied	NS	NS	NS	0.995582	-0.2	0.934082	0.333333	0.495392	0.333333	0.495392	INSIGNIFICANT
M00401: Sec61 complex	Microbiome-Function-KEGG/GMM-rarefied	NS	NS	NS	0.0810271	0.0666667	0.833484	0	0.833484	0.266667	0.833484	INSIGNIFICANT
M00403: HRD1/SEL1 ERAD complex	Microbiome-Function-KEGG/GMM-rarefied	NS	NS	NS	0.999626	-0.0666667	0.934082	0.333333	0.454193	0.2	0.454193	INSIGNIFICANT
M00404: COPII complex	Microbiome-Function-KEGG/GMM-rarefied	NS	NS	NS	0.0408885	0.0666667	0.846924	0.333333	0.757141	-0.0666667	0.846924	INSIGNIFICANT
M00405: THC complex	Microbiome-Function-KEGG/GMM-rarefied	NS	NS	NS	0.705722	0.0666667	0.634017	-0.0666667	0.634017	0.0666667	1	INSIGNIFICANT
M00406: TREX complex	Microbiome-Function-KEGG/GMM-rarefied	NS	NS	NS	0.879562	0.2	0.426298	-0.266667	0.426298	-0.0666667	0.952682	INSIGNIFICANT
M00407: SCF-CDC4 complex	Microbiome-Function-KEGG/GMM-rarefied	NS	NS	NS	0.369748	0	0.580712	-0.0666667	0.580712	0.0666667	0.580712	INSIGNIFICANT
M00408: ESCRT-0 complex	Microbiome-Function-KEGG/GMM-rarefied	NS	NS	NS	0.107017	0.266667	0.220569	0.0666667	0.842398	0.2	0.842398	INSIGNIFICANT
M00410: ESCRT-II complex	Microbiome-Function-KEGG/GMM-rarefied	NS	NS	NS	0.364876	0.133333	0.414216	-0.0666667	0.414216	0.2	0.414216	INSIGNIFICANT
M00411: SCF-GRR1 complex	Microbiome-Function-KEGG/GMM-rarefied	NS	NS	NS	0.361368	-0.0666667	0.78353	-0.0666667	0.634017	0.0666667	0.634017	INSIGNIFICANT
M00412: ESCRT-III complex	Microbiome-Function-KEGG/GMM-rarefied	NS	NS	NS	0.0312996	-0.0666667	0.776381	-0.2	0.776381	0.2	0.776381	INSIGNIFICANT
M00413: FA core complex	Microbiome-Function-KEGG/GMM-rarefied	NS	NS	NS	0.242377	-0.0666667	0.806708	0.133333	0.806708	-0.0666667	0.806708	INSIGNIFICANT
M00414: Bloom's syndrome complex	Microbiome-Function-KEGG/GMM-rarefied	NS	NS	NS	0.644045	0.0666667	0.88849	0	1	0.2	0.88849	INSIGNIFICANT
M00415: Fatty acid biosynthesis, elongation, endoplasmic reticulum	Microbiome-Function-KEGG/GMM-rarefied	NS	NS	NS	0.64023	0.266667	0.301045	-0.133333	0.583882	0.133333	0.583882	INSIGNIFICANT
M00417: Cytochrome o ubiquinol oxidase	Microbiome-Function-KEGG/GMM-rarefied	NS	NS	NS	0.00554604	-0.4	0.189134	0	0.90615	-0.4	0.189134	INSIGNIFICANT
M00418: Toluene degradation, anaerobic, toluene => benzoyl-CoA	Microbiome-Function-KEGG/GMM-rarefied	NS	NS	NS	0.0408885	0.2	0.223372	0.133333	0.344704	0.266667	0.223372	INSIGNIFICANT
M00422: Acetyl-CoA pathway, CO2 => acetyl-CoA	Microbiome-Function-KEGG/GMM-rarefied	NS	NS	NS	0.0765888	-0.0666667	0.761536	-0.2	0.761536	0.333333	0.761536	INSIGNIFICANT
M00423: Molybdate/tungstate transport system	Microbiome-Function-KEGG/GMM-rarefied	NS	NS	NS	0.391502	-0.0666667	0.634017	0	1	-0.0666667	0.634017	INSIGNIFICANT
M00424: Shelterin complex	Microbiome-Function-KEGG/GMM-rarefied	NS	NS	NS	0.879562	0	NA	0	NA	0	NA	INSIGNIFICANT
M00425: H/ACA ribonucleoprotein complex	Microbiome-Function-KEGG/GMM-rarefied	NS	NS	NS	0.914194	0.0666667	0.779828	-0.0666667	0.779828	-0.0666667	0.779828	INSIGNIFICANT
M00426: Survival motor neuron (SMN) complex	Microbiome-Function-KEGG/GMM-rarefied	NS	NS	NS	0.611727	-0.333333	0.798716	0.133333	1	0.0666667	0.798716	INSIGNIFICANT
M00427: Nuclear pore complex	Microbiome-Function-KEGG/GMM-rarefied	NS	NS	NS	0.00247731	-0.0666667	0.454285	0.466667	0.109497	0.6	0.109497	INSIGNIFICANT
M00428: eIF4F complex	Microbiome-Function-KEGG/GMM-rarefied	NS	NS	NS	0.0122846	0.2	0.472762	-0.266667	0.472762	-0.0666667	0.638672	INSIGNIFICANT
M00429: Competence-related DNA transformation transporter	Microbiome-Function-KEGG/GMM-rarefied	NS	NS	NS	0.0850814	-0.333333	0.180817	0.333333	0.180817	-0.2	0.488708	INSIGNIFICANT
M00430: Exon junction complex (EJC)	Microbiome-Function-KEGG/GMM-rarefied	NS	NS	NS	0.0237438	0.0666667	0.524475	-0.333333	0.406128	-0.0666667	0.524475	INSIGNIFICANT
M00432: Leucine biosynthesis, 2-oxoisovalerate => 2-oxoisocaproate	Microbiome-Function-KEGG/GMM-rarefied	NS	NS	NS	0.097187	0.0666667	0.719727	-0.2	0.719727	0.0666667	0.719727	INSIGNIFICANT
M00433: Lysine biosynthesis, 2-oxoglutarate => 2-oxoadipate	Microbiome-Function-KEGG/GMM-rarefied	NS	NS	NS	0.819536	-0.0666667	0.627738	0.0666667	0.627738	-0.0666667	0.787406	INSIGNIFICANT
M00434: PhoR-PhoB (phosphate starvation response) two-component regulatory system	Microbiome-Function-KEGG/GMM-rarefied	NS	NS	NS	0.0959341	-0.0666667	0.899231	0.333333	0.687927	0.2	0.977966	INSIGNIFICANT
M00435: Taurine transport system	Microbiome-Function-KEGG/GMM-rarefied	NS	NS	NS	0.419683	0.333333	0.678772	-0.2	0.678772	0.2	0.678772	INSIGNIFICANT
M00436: Sulfonate transport system	Microbiome-Function-KEGG/GMM-rarefied	NS	NS	NS	0.522775	0.333333	0.281433	-0.333333	0.281433	0.0666667	0.561401	INSIGNIFICANT
M00438: Nitrate/nitrite transport system	Microbiome-Function-KEGG/GMM-rarefied	NS	NS	NS	0.181878	-0.333333	0.503824	0.333333	0.358432	0.266667	0.358432	INSIGNIFICANT
M00439: Oligopeptide transport system	Microbiome-Function-KEGG/GMM-rarefied	NS	NS	NS	0.0110093	-0.333333	0.109497	0.6	0.109497	-0.2	0.454285	INSIGNIFICANT
M00440: Nickel transport system	Microbiome-Function-KEGG/GMM-rarefied	NS	NS	NS	0.165605	0.0666667	0.761536	0.2	0.761536	0.2	0.761536	INSIGNIFICANT
M00442: Putative hydroxymethylpyrimidine transport system	Microbiome-Function-KEGG/GMM-rarefied	NS	NS	NS	0.063241	0.333333	0.934082	0.0666667	0.934082	-0.2	0.934082	INSIGNIFICANT
M00443: SenX3-RegX3 (phosphate starvation response) two-component regulatory system	Microbiome-Function-KEGG/GMM-rarefied	NS	NS	NS	0.314999	0.0666667	0.798233	-0.0666667	0.798233	-0.2	0.798233	INSIGNIFICANT
M00444: PhoQ-PhoP (magnesium transport) two-component regulatory system	Microbiome-Function-KEGG/GMM-rarefied	NS	NS	NS	0.656974	-0.333333	0.439782	0.333333	0.439782	-0.0666667	0.690886	INSIGNIFICANT
M00445: EnvZ-OmpR (osmotic stress response) two-component regulatory system	Microbiome-Function-KEGG/GMM-rarefied	NS	NS	NS	0.0312399	-0.0666667	0.454193	0.466667	0.106018	0.466667	0.561401	INSIGNIFICANT
M00446: RstB-RstA two-component regulatory system	Microbiome-Function-KEGG/GMM-rarefied	NS	NS	NS	0.0103168	-0.333333	0.599957	-0.0666667	0.599957	-0.266667	0.599957	INSIGNIFICANT
M00447: CpxA-CpxR (envelope stress response) two-component regulatory system	Microbiome-Function-KEGG/GMM-rarefied	NS	NS	NS	0.962893	-0.333333	0.854858	0.0666667	1	-0.2	0.854858	INSIGNIFICANT
M00448: CssS-CssR (secretion stress response) two-component regulatory system	Microbiome-Function-KEGG/GMM-rarefied	NS	NS	NS	0.25825	-0.0666667	0.754705	0.0666667	0.754705	-0.2	0.687927	INSIGNIFICANT
M00449: CreC-CreB (phosphate regulation) two-component regulatory system	Microbiome-Function-KEGG/GMM-rarefied	NS	NS	NS	0.0290479	-0.133333	0.93208	-0.0666667	0.93208	-0.466667	0.396428	INSIGNIFICANT
M00450: BaeS-BaeR (envelope stress response) two-component regulatory system	Microbiome-Function-KEGG/GMM-rarefied	NS	NS	NS	0.372842	-0.2	0.495392	-0.0666667	0.803955	-0.6	0.123779	INSIGNIFICANT
M00451: BasS-BasR (antimicrobial peptide resistance) two-component regulatory system	Microbiome-Function-KEGG/GMM-rarefied	NS	NS	NS	0.656974	-0.2	0.732596	0.2	0.733063	-0.2	0.803955	INSIGNIFICANT
M00452: CusS-CusR (copper tolerance) two-component regulatory system	Microbiome-Function-KEGG/GMM-rarefied	NS	NS	NS	0.0238751	-0.333333	0.538696	0.0666667	0.538696	0.0666667	0.846924	INSIGNIFICANT
M00453: QseC-QseB (quorum sensing) two-component regulatory system	Microbiome-Function-KEGG/GMM-rarefied	NS	NS	NS	0.0310135	-0.333333	0.249483	0.0666667	0.454285	-0.333333	0.281433	INSIGNIFICANT
M00454: KdpD-KdpE (potassium transport) two-component regulatory system	Microbiome-Function-KEGG/GMM-rarefied	NS	NS	NS	0.391066	-0.2	1	0.2	1	0.2	1	INSIGNIFICANT
M00455: TorS-TorR (TMAO respiration) two-component regulatory system	Microbiome-Function-KEGG/GMM-rarefied	NS	NS	NS	0.237919	0.2	0.495392	-0.2	0.495392	-0.0666667	0.977966	INSIGNIFICANT
M00456: ArcB-ArcA (anoxic redox control) two-component regulatory system	Microbiome-Function-KEGG/GMM-rarefied	NS	NS	NS	0.0784774	-0.133333	0.280939	-0.133333	0.637601	-0.266667	0.252393	INSIGNIFICANT
M00457: TctE-TctD (tricarboxylic acid transport) two-component regulatory system	Microbiome-Function-KEGG/GMM-rarefied	NS	NS	NS	0.409984	0.133333	0.660346	-0.466667	0.249756	-0.0666667	0.366298	INSIGNIFICANT
M00458: ResE-ResD (aerobic and anaerobic respiration) two-component regulatory system	Microbiome-Function-KEGG/GMM-rarefied	NS	NS	NS	0.754871	-0.0666667	0.678772	0.2	0.678772	0.0666667	0.678772	INSIGNIFICANT
M00459: VicK-VicR (cell wall metabolism) two-component regulatory system	Microbiome-Function-KEGG/GMM-rarefied	NS	NS	NS	0.0197378	0.2	1	-0.0666667	1	-0.0666667	1	INSIGNIFICANT
M00460: MprB-MprA (maintenance of persistent infection) two-component regulatory system	Microbiome-Function-KEGG/GMM-rarefied	NS	NS	NS	0.0145052	-0.0666667	0.754705	-0.6	0.053009	-0.466667	0.053009	INSIGNIFICANT
M00461: MtrB-MtrA (osmotic stress response) two-component regulatory system	Microbiome-Function-KEGG/GMM-rarefied	NS	NS	NS	0.18555	0.0666667	0.638672	-0.266667	0.311646	-0.333333	0.311646	INSIGNIFICANT
M00463: TrcS-TrcR two-component regulatory system	Microbiome-Function-KEGG/GMM-rarefied	NS	NS	NS	0.0764282	0.266667	0.734781	-0.266667	0.420145	0	1	INSIGNIFICANT
M00465: ManS-ManR (manganese homeostasis) two-component regulatory system	Microbiome-Function-KEGG/GMM-rarefied	NS	NS	NS	0.0165374	0.333333	0.428644	-0.266667	0.428644	0.0666667	0.887042	INSIGNIFICANT
M00466: NblS-NblR (photosynthesis) two-component regulatory system	Microbiome-Function-KEGG/GMM-rarefied	NS	NS	NS	0.210071	0.0666667	0.864155	-0.133333	0.949944	0.133333	0.857288	INSIGNIFICANT
M00467: SasA-RpaAB (circadian timing mediating) two-component regulatory system	Microbiome-Function-KEGG/GMM-rarefied	NS	NS	NS	0.0977083	0.0666667	0.483303	0.133333	0.483303	0.266667	0.126188	INSIGNIFICANT
M00468: SaeS-SaeR (staphylococcal virulence regulation) two-component regulatory system	Microbiome-Function-KEGG/GMM-rarefied	NS	NS	NS	0.183642	-0.0666667	0.733012	-0.4	0.733012	0	0.733012	INSIGNIFICANT
M00469: BceS-BceR (bacitracin transport) two-component regulatory system	Microbiome-Function-KEGG/GMM-rarefied	NS	NS	NS	0.644376	-0.0666667	0.524475	0.0666667	0.524475	-0.533333	0.524475	INSIGNIFICANT
M00470: YxdK-YxdJ (antimicrobial peptide response) two-component regulatory system	Microbiome-Function-KEGG/GMM-rarefied	NS	NS	NS	0.477384	0	0.900086	-0.0666667	0.900086	0.133333	0.900086	INSIGNIFICANT
M00471: NarX-NarL (nitrate respiration) two-component regulatory system	Microbiome-Function-KEGG/GMM-rarefied	NS	NS	NS	0.0469828	0.2	0.890381	-0.333333	0.103632	-0.333333	0.103632	INSIGNIFICANT
M00472: NarQ-NarP (nitrate respiration) two-component regulatory system	Microbiome-Function-KEGG/GMM-rarefied	YES-DEPLETED	NS	NS	0.00341445	-0.733333	0.0452271	0.2	0.378571	-0.2	0.629192	OK
M00473: UhpB-UhpA (hexose phosphates uptake) two-component regulatory system	Microbiome-Function-KEGG/GMM-rarefied	NS	NS	NS	0.0165624	-0.333333	0.45979	-0.333333	0.649497	-0.2	0.45979	INSIGNIFICANT
M00474: RcsC-RcsD-RcsB (capsule synthesis) two-component regulatory system	Microbiome-Function-KEGG/GMM-rarefied	NS	NS	NS	0.0516424	0.2	0.302795	-0.333333	0.302795	-0.333333	0.302795	INSIGNIFICANT
M00475: BarA-UvrY (central carbon metabolism) two-component regulatory system	Microbiome-Function-KEGG/GMM-rarefied	NS	NS	NS	0.853326	0.2	0.649497	0.0666667	0.649497	-0.333333	0.649497	INSIGNIFICANT
M00476: ComP-ComA (competence) two-component regulatory system	Microbiome-Function-KEGG/GMM-rarefied	NS	NS	NS	0.255456	0.2	0.259041	-0.266667	0.259041	0.2	0.268452	INSIGNIFICANT
M00477: EvgS-EvgA (acid and drug tolerance) two-component regulatory system	Microbiome-Function-KEGG/GMM-rarefied	NS	NS	NS	0.653752	0.0666667	0.495392	-0.2	0.495392	-0.0666667	0.934082	INSIGNIFICANT
M00478: DegS-DegU (multicellular behavior control) two-component regulatory system	Microbiome-Function-KEGG/GMM-rarefied	NS	NS	NS	0.391012	-0.466667	0.141907	0.2	0.141907	0.0666667	0.719727	INSIGNIFICANT
M00479: DesK-DesR (membrane lipid fluidity regulation) two-component regulatory system	Microbiome-Function-KEGG/GMM-rarefied	NS	NS	NS	0.0402365	-0.466667	0.106018	0.333333	0.207764	-0.333333	0.207764	INSIGNIFICANT
M00480: VraS-VraR (cell-wall peptidoglycan synthesis) two-component regulatory system	Microbiome-Function-KEGG/GMM-rarefied	NS	NS	NS	0.00212071	-0.6	0.143738	0.2	0.678772	-0.333333	0.378571	INSIGNIFICANT
M00481: LiaS-LiaR (cell wall stress response) two-component regulatory system	Microbiome-Function-KEGG/GMM-rarefied	NS	NS	NS	0.0122846	0.0666667	0.934082	-0.333333	0.123779	-0.466667	0.160492	INSIGNIFICANT
M00482: DevS-DevR (redox response) two-component regulatory system	Microbiome-Function-KEGG/GMM-rarefied	NS	NS	NS	0.0011582	-0.2	0.211308	0.4	0.0754343	0.133333	0.358639	INSIGNIFICANT
M00483: NreB-NreC (dissimilatory nitrate/nitrite reduction) two-component regulatory system	Microbiome-Function-KEGG/GMM-rarefied	NS	NS	NS	0.0513638	-0.0666667	0.716467	0.2	0.716467	0.0666667	0.890381	INSIGNIFICANT
M00484: YdfH-YdfI two-component regulatory system	Microbiome-Function-KEGG/GMM-rarefied	NS	NS	NS	0.731455	-0.0666667	1	0.0666667	1	-0.2	1	INSIGNIFICANT
M00485: KinABCDE-Spo0FA (sporulation control) two-component regulatory system	Microbiome-Function-KEGG/GMM-rarefied	NS	NS	NS	0.045395	-0.2	0.229309	0.466667	0.0646362	0.333333	0.227142	INSIGNIFICANT
M00486: CitA-CitB (citrate fermentation) two-component regulatory system	Microbiome-Function-KEGG/GMM-rarefied	NS	YES-ENRICHED	NS	0.0312399	-0.466667	0.0533453	0.466667	0.0373068	-0.0666667	0.638672	OK
M00487: CitS-CitT (magnesium-citrate transport) two-component regulatory system	Microbiome-Function-KEGG/GMM-rarefied	NS	NS	NS	0.570349	0.0666667	0.793675	-0.133333	1	-0.266667	0.793675	INSIGNIFICANT
M00488: DcuS-DcuR (C4-dicarboxylate metabolism) two-component regulatory system	Microbiome-Function-KEGG/GMM-rarefied	NS	NS	NS	0.0108497	-0.333333	0.213552	0.0666667	0.755424	-0.4	0.157438	INSIGNIFICANT
M00489: DctS-DctR (C4-dicarboxylate transport) two-component regulatory system	Microbiome-Function-KEGG/GMM-rarefied	NS	NS	NS	0.522113	-0.2	0.826007	-0.0666667	0.826007	-0.133333	0.826007	INSIGNIFICANT
M00490: MalK-MalR (malate transport) two-component regulatory system	Microbiome-Function-KEGG/GMM-rarefied	NS	NS	NS	0.0362012	-0.2	0.311646	0.6	0.123779	-0.2	0.73322	INSIGNIFICANT
M00491: arabinogalactan oligomer/maltooligosaccharide transport system	Microbiome-Function-KEGG/GMM-rarefied	NS	NS	NS	0.349948	-0.466667	0.253235	0.0666667	0.253235	-0.0666667	0.803955	INSIGNIFICANT
M00492: LytS-LytR two-component regulatory system	Microbiome-Function-KEGG/GMM-rarefied	NS	NS	NS	0.124115	-0.333333	0.132507	-0.0666667	1	-0.466667	0.132507	INSIGNIFICANT
M00493: AlgZ-AlgR (alginate production) two-component regulatory system	Microbiome-Function-KEGG/GMM-rarefied	NS	NS	NS	0.0941401	0.2	0.761536	-0.333333	0.454193	-0.0666667	0.454193	INSIGNIFICANT
M00494: NatK-NatR (sodium extrusion) two-component regulatory system	Microbiome-Function-KEGG/GMM-rarefied	NS	NS	NS	0.374773	-0.333333	0.191162	0.466667	0.227142	-0.333333	0.25238	INSIGNIFICANT
M00495: AgrC-AgrA (exoprotein synthesis) two-component regulatory system	Microbiome-Function-KEGG/GMM-rarefied	NS	NS	NS	0.283337	-0.6	0.0373535	-0.0666667	0.187622	-0.333333	0.187622	INSIGNIFICANT
M00496: ComD-ComE (competence) two-component regulatory system	Microbiome-Function-KEGG/GMM-rarefied	NS	NS	NS	0.873173	-0.0666667	0.875108	0	0.875108	-0.2	0.875108	INSIGNIFICANT
M00497: GlnL-GlnG (nitrogen regulation) two-component regulatory system	Microbiome-Function-KEGG/GMM-rarefied	NS	NS	NS	0.307146	0.333333	0.227142	-0.333333	0.227142	-0.333333	0.25238	INSIGNIFICANT
M00498: NtrY-NtrX (nitrogen regulation) two-component regulatory system	Microbiome-Function-KEGG/GMM-rarefied	NS	NS	NS	0.0278845	0.2	0.227142	-0.333333	0.218994	-0.2	0.890381	INSIGNIFICANT
M00499: HydH-HydG (metal tolerance) two-component regulatory system	Microbiome-Function-KEGG/GMM-rarefied	NS	NS	NS	0.209186	0.466667	0.281433	-0.0666667	0.281433	0.0666667	0.761536	INSIGNIFICANT
M00500: AtoS-AtoC (cPHB biosynthesis) two-component regulatory system	Microbiome-Function-KEGG/GMM-rarefied	NS	NS	NS	0.175026	-0.0666667	0.678772	-0.2	0.343964	-0.0666667	0.343964	INSIGNIFICANT
M00501: PilS-PilR (type 4 fimbriae synthesis) two-component regulatory system	Microbiome-Function-KEGG/GMM-rarefied	NS	NS	NS	0.724964	0.333333	0.281433	-0.2	0.281433	0.333333	0.363391	INSIGNIFICANT
M00502: GlrK-GlrR (amino sugar metabolism) two-component regulatory system	Microbiome-Function-KEGG/GMM-rarefied	NS	NS	NS	0.258221	-0.2	0.706289	0	0.706289	-0.333333	0.69724	INSIGNIFICANT
M00503: PgtB-PgtA (phosphoglycerate transport) two-component regulatory system	Microbiome-Function-KEGG/GMM-rarefied	NS	NS	NS	0.79964	-0.0666667	0.712702	0.0666667	0.712702	0	0.712702	INSIGNIFICANT
M00504: DctB-DctD (C4-dicarboxylate transport) two-component regulatory system	Microbiome-Function-KEGG/GMM-rarefied	NS	NS	NS	0.4115	-0.2	0.670066	0.2	0.670066	-0.0666667	0.670066	INSIGNIFICANT
M00505: KinB-AlgB (alginate production) two-component regulatory system	Microbiome-Function-KEGG/GMM-rarefied	NS	NS	NS	0.255456	0.466667	0.361633	-0.2	0.410104	0.2	0.410104	INSIGNIFICANT
M00506: CheA-CheYBV (chemotaxis) two-component regulatory system	Microbiome-Function-KEGG/GMM-rarefied	NS	NS	NS	0.69861	-0.0666667	1	-0.0666667	1	0.0666667	1	INSIGNIFICANT
M00507: ChpA-ChpB/PilGH (chemosensory) two-component regulatory system	Microbiome-Function-KEGG/GMM-rarefied	NS	NS	NS	0.28836	0.2	1	-0.0666667	1	0.2	1	INSIGNIFICANT
M00509: WspE-WspRF (chemosensory) two-component regulatory system	Microbiome-Function-KEGG/GMM-rarefied	NS	NS	NS	0.231453	0.0666667	0.890381	0.2	0.311646	0.2	0.311646	INSIGNIFICANT
M00511: PleC-PleD (cell fate control) two-component regulatory system	Microbiome-Function-KEGG/GMM-rarefied	NS	NS	NS	0.117182	-0.466667	0.420651	0.2	0.420651	-0.333333	0.599487	INSIGNIFICANT
M00512: CckA-CtrA/CpdR (cell cycle control) two-component regulatory system	Microbiome-Function-KEGG/GMM-rarefied	NS	NS	NS	0.0102816	0.2	0.743151	-0.466667	0.665844	-0.266667	0.801732	INSIGNIFICANT
M00514: TtrS-TtrR (tetrathionate respiration) two-component regulatory system	Microbiome-Function-KEGG/GMM-rarefied	NS	NS	NS	0.0265331	0.466667	0.406128	-0.2	0.538696	0.2	1	INSIGNIFICANT
M00515: FlrB-FlrC (polar flagellar synthesis) two-component regulatory system	Microbiome-Function-KEGG/GMM-rarefied	NS	NS	NS	0.57144	0.0666667	1	0.2	1	-0.0666667	1	INSIGNIFICANT
M00516: SLN1-YPD1-SSK1/SKN7 (osmosensing) two-component regulatory system	Microbiome-Function-KEGG/GMM-rarefied	NS	NS	NS	0.995582	-0.2	0.719727	-0.0666667	0.719727	-0.333333	0.719727	INSIGNIFICANT
M00517: RpfC-RpfG (cell-to-cell signaling) two-component regulatory system	Microbiome-Function-KEGG/GMM-rarefied	NS	NS	NS	0.451642	-0.2	0.25238	0.2	0.227142	0.333333	0.227142	INSIGNIFICANT
M00518: GlnK-GlnL (glutamine utilization) two-component regulatory system	Microbiome-Function-KEGG/GMM-rarefied	YES-DEPLETED	YES-ENRICHED	NS	0.0161952	-0.333333	0.0297796	0.6	0.0297796	-0.2	0.389404	OK
M00519: YesM-YesN two-component regulatory system	Microbiome-Function-KEGG/GMM-rarefied	NS	NS	NS	0.107017	0.2	0.599487	-0.2	0.599487	-0.0666667	0.599487	INSIGNIFICANT
M00520: ChvG-ChvI (acidity sensing) two-component regulatory system	Microbiome-Function-KEGG/GMM-rarefied	NS	NS	NS	0.459879	-0.0666667	0.775941	-0.133333	0.775941	-0.2	0.775941	INSIGNIFICANT
M00521: CiaH-CiaR two-component regulatory system	Microbiome-Function-KEGG/GMM-rarefied	NS	NS	NS	0.176637	0.2	0.524475	-0.2	0.191162	-0.0666667	0.524475	INSIGNIFICANT
M00522: SalK-SalR two-component regulatory system	Microbiome-Function-KEGG/GMM-rarefied	NS	NS	NS	0.159015	0.2	0.719727	-0.2	0.719727	-0.333333	0.719727	INSIGNIFICANT
M00523: RegB-RegA (redox response) two-component regulatory system	Microbiome-Function-KEGG/GMM-rarefied	NS	NS	NS	0.189232	0.2	0.862401	-0.0666667	0.862401	0.2	0.964489	INSIGNIFICANT
M00524: FixL-FixJ (nitrogen fixation) two-component regulatory system	Microbiome-Function-KEGG/GMM-rarefied	NS	NS	NS	0.120585	0.2	0.820244	-0.0666667	0.820244	0.0666667	0.820244	INSIGNIFICANT
M00525: Lysine biosynthesis, acetyl-DAP pathway, aspartate => lysine	Microbiome-Function-KEGG/GMM-rarefied	NS	NS	NS	0.240137	-0.6	0.406128	0.0666667	0.761536	-0.333333	0.584106	INSIGNIFICANT
M00526: Lysine biosynthesis, DAP dehydrogenase pathway, aspartate => lysine	Microbiome-Function-KEGG/GMM-rarefied	NS	NS	NS	0.236637	0.0666667	0.846924	0.0666667	0.846924	-0.2	0.846924	INSIGNIFICANT
M00527: Lysine biosynthesis, DAP aminotransferase pathway, aspartate => lysine	Microbiome-Function-KEGG/GMM-rarefied	NS	NS	NS	0.590522	-0.2	0.631805	0.333333	0.631805	-0.0666667	0.803955	INSIGNIFICANT
M00528: Nitrification, ammonia => nitrite	Microbiome-Function-KEGG/GMM-rarefied	NS	NS	NS	0.689459	-0.0666667	1	0	NA	-0.0666667	1	INSIGNIFICANT
M00529: Denitrification, nitrate => nitrogen	Microbiome-Function-KEGG/GMM-rarefied	NS	NS	NS	0.402763	0.0666667	0.890381	-0.466667	0.298414	-0.466667	0.311646	INSIGNIFICANT
M00530: Dissimilatory nitrate reduction, nitrate => ammonia	Microbiome-Function-KEGG/GMM-rarefied	NS	NS	NS	0.0513638	0.333333	0.276855	-0.466667	0.106018	-0.333333	0.276855	INSIGNIFICANT
M00531: Assimilatory nitrate reduction, nitrate => ammonia	Microbiome-Function-KEGG/GMM-rarefied	NS	NS	NS	0.0083007	0.333333	0.454285	-0.466667	0.0767212	-0.2	0.454285	INSIGNIFICANT
M00532: Photorespiration	Microbiome-Function-KEGG/GMM-rarefied	NS	NS	NS	0.00332762	0.2	0.124878	-0.466667	0.124878	0.0666667	0.638672	INSIGNIFICANT
M00533: Homoprotocatechuate degradation, homoprotocatechuate => 2-oxohept-3-enedioate	Microbiome-Function-KEGG/GMM-rarefied	NS	NS	NS	0.00453936	-0.333333	0.0618896	0.6	0.0618896	0.333333	0.229309	INSIGNIFICANT
M00535: Isoleucine biosynthesis, pyruvate => 2-oxobutanoate	Microbiome-Function-KEGG/GMM-rarefied	NS	NS	NS	0.107017	0.333333	0.191162	-0.2	0.629122	0.2	0.538696	INSIGNIFICANT
M00537: Xylene degradation, xylene => methylbenzoate	Microbiome-Function-KEGG/GMM-rarefied	NS	NS	NS	0.209186	0.466667	0.0403495	-0.0666667	0.954698	0.333333	0.0912609	INSIGNIFICANT
M00538: Toluene degradation, toluene => benzoate	Microbiome-Function-KEGG/GMM-rarefied	NS	NS	NS	0.209186	0.466667	0.0403495	-0.0666667	0.954698	0.333333	0.0912609	INSIGNIFICANT
M00539: Cumate degradation, p-cumate => 2-oxopent-4-enoate + 2-methylpropanoate	Microbiome-Function-KEGG/GMM-rarefied	NS	NS	NS	0.879562	0	NA	0	NA	0	NA	INSIGNIFICANT
M00540: Benzoate degradation, cyclohexanecarboxylic acid =>pimeloyl-CoA	Microbiome-Function-KEGG/GMM-rarefied	NS	NS	NS	0.0941401	0.266667	0.0772967	-0.266667	0.550727	0.333333	0.0772967	INSIGNIFICANT
M00541: Benzoyl-CoA degradation, benzoyl-CoA => 3-hydroxypimeloyl-CoA	Microbiome-Function-KEGG/GMM-rarefied	NS	NS	NS	0.644045	-0.0666667	0.421204	0.333333	0.421204	-0.2	0.421204	INSIGNIFICANT
M00542: EHEC/EPEC pathogenicity signature, T3SS and effectors	Microbiome-Function-KEGG/GMM-rarefied	NS	NS	NS	0.577906	0.266667	0.31393	-0.133333	0.31393	0	1	INSIGNIFICANT
M00543: Biphenyl degradation, biphenyl => 2-oxopent-4-enoate + benzoate	Microbiome-Function-KEGG/GMM-rarefied	NS	NS	NS	0.511799	-0.4	0.306395	0.266667	0.756863	0.133333	0.949883	INSIGNIFICANT
M00544: Carbazole degradation, carbazole => 2-oxopent-4-enoate + anthranilate	Microbiome-Function-KEGG/GMM-rarefied	NS	NS	NS	0.343521	0	0.974929	-0.133333	0.974929	0.0666667	0.974929	INSIGNIFICANT
M00545: Trans-cinnamate degradation, trans-cinnamate => acetyl-CoA	Microbiome-Function-KEGG/GMM-rarefied	NS	NS	NS	0.605162	-0.333333	0.109497	0.466667	0.109497	-0.0666667	0.589348	INSIGNIFICANT
M00546: Purine degradation, xanthine => urea	Microbiome-Function-KEGG/GMM-rarefied	YES-ENRICHED	YES-DEPLETED	NS	0.0332715	0.466667	0.0452271	-0.466667	0.0452271	0.0666667	0.421204	OK
M00548: Benzene degradation, benzene => catechol	Microbiome-Function-KEGG/GMM-rarefied	NS	NS	NS	0.879562	0	NA	0	NA	0	NA	INSIGNIFICANT
M00549: Nucleotide sugar biosynthesis, glucose => UDP-glucose	Microbiome-Function-KEGG/GMM-rarefied	NS	NS	NS	0.258738	-0.333333	0.415283	0.2	0.524475	-0.2	0.415283	INSIGNIFICANT
M00550: Ascorbate degradation, ascorbate => D-xylulose-5P	Microbiome-Function-KEGG/GMM-rarefied	NS	YES-DEPLETED	NS	0.00062805	-0.0666667	0.638672	-0.6	0.0452271	-0.333333	0.415283	OK
M00551: Benzoate degradation, benzoate => catechol / methylbenzoate => methylcatechol	Microbiome-Function-KEGG/GMM-rarefied	NS	NS	NS	0.80445	-0.133333	0.853923	0.0666667	0.627738	0	0.627738	INSIGNIFICANT
M00552: D-galactonate degradation, De Ley-Doudoroff pathway, D-galactonate => glycerate-3P	Microbiome-Function-KEGG/GMM-rarefied	NS	NS	NS	0.0110093	-0.2	0.415283	0.333333	0.0646362	0.0666667	0.638672	INSIGNIFICANT
M00554: Nucleotide sugar biosynthesis, galactose => UDP-galactose	Microbiome-Function-KEGG/GMM-rarefied	NS	NS	NS	0.198743	-0.2	0.454193	0.0666667	0.454193	0.0666667	1	INSIGNIFICANT
M00555: Betaine biosynthesis, choline => betaine	Microbiome-Function-KEGG/GMM-rarefied	NS	NS	NS	0.329627	-0.2	0.678772	0.0666667	0.678772	-0.0666667	0.678772	INSIGNIFICANT
M00563: Methanogenesis, methylamine/dimethylamine/trimethylamine => methane	Microbiome-Function-KEGG/GMM-rarefied	NS	NS	NS	0.14016	0.2	0.842102	-0.0666667	0.934082	0.466667	0.562866	INSIGNIFICANT
M00564: Helicobacter pylori pathogenicity signature, cagA pathogenicity island	Microbiome-Function-KEGG/GMM-rarefied	NS	NS	NS	0.0102816	-0.466667	0.259143	0	0.615431	-0.4	0.259143	INSIGNIFICANT
M00565: Trehalose biosynthesis, D-glucose 1P => trehalose	Microbiome-Function-KEGG/GMM-rarefied	NS	NS	NS	0.0123175	-0.333333	0.160492	0.333333	0.160492	-0.0666667	0.934082	INSIGNIFICANT
M00566: Dipeptide transport system, Firmicutes	Microbiome-Function-KEGG/GMM-rarefied	NS	NS	NS	0.0496155	-0.466667	0.253235	0.2	0.253235	-0.2	0.890381	INSIGNIFICANT
M00567: Methanogenesis, CO2 => methane	Microbiome-Function-KEGG/GMM-rarefied	NS	NS	NS	0.0838459	0.2	1	-0.0666667	1	0.2	0.830566	INSIGNIFICANT
M00568: Catechol ortho-cleavage, catechol => 3-oxoadipate	Microbiome-Function-KEGG/GMM-rarefied	NS	NS	NS	0.336446	0.333333	0.623291	0.2	0.761536	0.2	0.761536	INSIGNIFICANT
M00569: Catechol meta-cleavage, catechol => acetyl-CoA / 4-methylcatechol => propanoyl-CoA	Microbiome-Function-KEGG/GMM-rarefied	NS	NS	NS	0.213477	-0.333333	0.141907	0.333333	0.141907	0.2	0.561401	INSIGNIFICANT
M00570: Isoleucine biosynthesis, threonine => 2-oxobutanoate => isoleucine	Microbiome-Function-KEGG/GMM-rarefied	NS	NS	NS	0.372842	-0.0666667	0.678772	0.2	0.678772	0.2	0.678772	INSIGNIFICANT
M00571: AlgE-type Mannuronan C-5-Epimerase transport system	Microbiome-Function-KEGG/GMM-rarefied	NS	NS	NS	0.0977083	0.2	0.378571	-0.0666667	0.361633	0.0666667	1	INSIGNIFICANT
M00572: Pimeloyl-ACP biosynthesis, BioC-BioH pathway, malonyl-ACP => pimeloyl-ACP	Microbiome-Function-KEGG/GMM-rarefied	NS	NS	NS	0.696217	0.6	0.123779	-0.466667	0.227142	-0.0666667	0.977966	INSIGNIFICANT
M00573: Biotin biosynthesis, BioI pathway, long-chain-acyl-ACP => pimeloyl-ACP => biotin	Microbiome-Function-KEGG/GMM-rarefied	NS	NS	NS	0.0219789	0.333333	0.203064	-0.466667	0.203064	-0.0666667	0.550854	INSIGNIFICANT
M00574: Pertussis pathogenicity signature 1, pertussis toxin	Microbiome-Function-KEGG/GMM-rarefied	NS	NS	NS	0.0442551	0.0666667	1	-0.0666667	1	0	NA	INSIGNIFICANT
M00575: Pertussis pathogenicity signature 2, T1SS	Microbiome-Function-KEGG/GMM-rarefied	NS	NS	NS	0.0977083	0.2	0.343964	-0.0666667	0.343964	-0.0666667	1	INSIGNIFICANT
M00577: Biotin biosynthesis, BioW pathway, pimelate => pimeloyl-CoA => biotin	Microbiome-Function-KEGG/GMM-rarefied	NS	NS	NS	0.0337453	0.2	0.227142	-0.466667	0.227142	-0.0666667	0.488708	INSIGNIFICANT
M00579: Phosphate acetyltransferase-acetate kinase pathway, acetyl-CoA => acetate	Microbiome-Function-KEGG/GMM-rarefied	NS	NS	NS	0.957791	-0.2	0.281433	0.2	0.281433	0.0666667	0.977966	INSIGNIFICANT
M00580: Pentose phosphate pathway, archaea, fructose 6P => ribose 5P	Microbiome-Function-KEGG/GMM-rarefied	NS	NS	NS	0.160755	0.333333	0.359131	-0.2	0.249756	-0.0666667	0.359131	INSIGNIFICANT
M00581: Biotin transport system	Microbiome-Function-KEGG/GMM-rarefied	NS	NS	NS	0.149419	-0.466667	0.180817	0.466667	0.180817	0.2	0.890381	INSIGNIFICANT
M00582: Energy-coupling factor transport system	Microbiome-Function-KEGG/GMM-rarefied	NS	NS	NS	0.570349	-0.333333	0.421204	0.0666667	0.421204	-0.2	0.421204	INSIGNIFICANT
M00583: Putative peptide transport system	Microbiome-Function-KEGG/GMM-rarefied	NS	NS	NS	0.402763	0.0666667	1	-0.0666667	1	-0.2	0.916795	INSIGNIFICANT
M00584: Acetoin utilization transport system	Microbiome-Function-KEGG/GMM-rarefied	NS	NS	NS	0.289066	-0.2	0.311646	0.2	0.311646	-0.2	0.846924	INSIGNIFICANT
M00585: L-Cystine transport system	Microbiome-Function-KEGG/GMM-rarefied	NS	NS	NS	0.322029	0.2	0.846924	0.2	0.830566	0.2	0.846924	INSIGNIFICANT
M00586: Putative amino-acid transport system	Microbiome-Function-KEGG/GMM-rarefied	NS	NS	NS	0.209186	-0.2	0.454193	0.2	0.569905	-0.333333	0.361633	INSIGNIFICANT
M00589: Putative lysine transport system	Microbiome-Function-KEGG/GMM-rarefied	NS	NS	NS	0.00291694	0.2	1	-0.2	0.786713	-0.0666667	0.786713	INSIGNIFICANT
M00590: Erythritol transport system	Microbiome-Function-KEGG/GMM-rarefied	NS	NS	NS	0.207499	0.466667	0.124878	-0.2	0.124878	0.133333	0.949944	INSIGNIFICANT
M00591: Putative xylitol transport system	Microbiome-Function-KEGG/GMM-rarefied	NS	NS	NS	0.823979	-0.2	0.719727	-0.333333	0.194569	-0.2	0.719727	INSIGNIFICANT
M00592: Inositol transport system	Microbiome-Function-KEGG/GMM-rarefied	NS	NS	NS	0.216264	0.133333	0.331007	-0.333333	0.247969	-0.0666667	1	INSIGNIFICANT
M00593: Inositol transport system	Microbiome-Function-KEGG/GMM-rarefied	NS	NS	NS	0.0185241	0.2	0.561401	-0.2	0.561401	-0.2	0.561401	INSIGNIFICANT
M00595: Thiosulfate oxidation by SOX complex, thiosulfate => sulfate	Microbiome-Function-KEGG/GMM-rarefied	NS	NS	NS	0.0011582	0.333333	0.674987	-0.2	0.674987	0.0666667	0.674987	INSIGNIFICANT
M00596: Dissimilatory sulfate reduction, sulfate => H2S	Microbiome-Function-KEGG/GMM-rarefied	NS	NS	NS	0.818431	-0.0666667	0.934082	0.0666667	0.934082	-0.2	0.934082	INSIGNIFICANT
M00599: Inositol-phosphate transport system	Microbiome-Function-KEGG/GMM-rarefied	NS	NS	NS	0.0442551	-0.133333	1	0.2	0.664571	0.466667	0.664571	INSIGNIFICANT
M00600: alpha-1,4-Digalacturonate transport system	Microbiome-Function-KEGG/GMM-rarefied	NS	NS	NS	0.00455923	-0.333333	0.803955	0.0666667	0.803955	0.2	0.803955	INSIGNIFICANT
M00601: Putative chitobiose transport system	Microbiome-Function-KEGG/GMM-rarefied	NS	NS	NS	0.355772	0.2	0.846924	0.2	0.846924	0.2	0.846924	INSIGNIFICANT
M00602: Arabinosaccharide transport system	Microbiome-Function-KEGG/GMM-rarefied	NS	NS	NS	0.165605	0.0666667	0.495392	0.2	0.495392	-0.0666667	0.803955	INSIGNIFICANT
M00603: Putative aldouronate transport system	Microbiome-Function-KEGG/GMM-rarefied	NS	NS	NS	0.16798	-0.6	0.191162	0.2	0.253235	-0.2	0.678772	INSIGNIFICANT
M00604: Trehalose transport system	Microbiome-Function-KEGG/GMM-rarefied	NS	NS	NS	0.41198	0.133333	0.884661	0.0666667	1	0.133333	0.884661	INSIGNIFICANT
M00605: Glucose/mannose transport system	Microbiome-Function-KEGG/GMM-rarefied	NS	NS	NS	0.230712	-0.0666667	0.631805	0.333333	0.631805	-0.2	0.761536	INSIGNIFICANT
M00606: N,N'-Diacetylchitobiose transport system	Microbiome-Function-KEGG/GMM-rarefied	NS	NS	NS	0.214868	-0.0666667	0.631805	0.333333	0.631805	-0.2	0.761536	INSIGNIFICANT
M00608: 2-Oxocarboxylic acid chain extension, 2-oxoglutarate => 2-oxoadipate => 2-oxopimelate => 2-oxosuberate	Microbiome-Function-KEGG/GMM-rarefied	NS	NS	NS	0.694454	-0.0666667	1	0.0666667	1	-0.266667	1	INSIGNIFICANT
M00609: Cysteine biosynthesis, methionine => cysteine	Microbiome-Function-KEGG/GMM-rarefied	NS	NS	NS	0.220386	-0.2	0.320984	0.0666667	0.378571	-0.0666667	0.719727	INSIGNIFICANT
M00610: PTS system, D-glucosaminate-specific II component	Microbiome-Function-KEGG/GMM-rarefied	NS	NS	NS	0.00523305	0.466667	0.053009	-0.466667	0.053009	0.0666667	0.977966	INSIGNIFICANT
M00611: Oxygenic photosynthesis in plants and cyanobacteria	Microbiome-Function-KEGG/GMM-rarefied	NS	NS	NS	0.0217958	-0.0666667	0.343964	0.2	0.249756	-0.0666667	0.934082	INSIGNIFICANT
M00612: Anoxygenic photosynthesis in purple bacteria	Microbiome-Function-KEGG/GMM-rarefied	NS	NS	NS	0.0122846	-0.2	0.311646	0.333333	0.249756	-0.0666667	1	INSIGNIFICANT
M00613: Anoxygenic photosynthesis in green nonsulfur bacteria	Microbiome-Function-KEGG/GMM-rarefied	NS	YES-DEPLETED	NS	0.0083007	0.466667	0.053009	-0.466667	0.0452271	-0.333333	0.359131	OK
M00614: Anoxygenic photosynthesis in green sulfur bacteria	Microbiome-Function-KEGG/GMM-rarefied	NS	NS	NS	0.0480758	0.0666667	0.311646	-0.2	0.561401	0.466667	0.311646	INSIGNIFICANT
M00615: Nitrate assimilation	Microbiome-Function-KEGG/GMM-rarefied	NS	NS	NS	0.237919	0.333333	0.631805	-0.2	0.761536	0.2	0.631805	INSIGNIFICANT
M00616: Sulfate-sulfur assimilation	Microbiome-Function-KEGG/GMM-rarefied	NS	NS	NS	0.944402	-0.333333	0.719727	0.2	0.719727	-0.333333	0.719727	INSIGNIFICANT
M00617: Methanogen	Microbiome-Function-KEGG/GMM-rarefied	NS	NS	NS	0.0237438	-0.0666667	0.454285	0.2	0.415283	0.333333	0.415283	INSIGNIFICANT
M00618: Acetogen	Microbiome-Function-KEGG/GMM-rarefied	NS	NS	NS	0.656974	-0.2	0.524475	0.2	0.524475	0.333333	0.524475	INSIGNIFICANT
M00619: Xylobiose transport system	Microbiome-Function-KEGG/GMM-rarefied	NS	NS	NS	0.517662	0.266667	0.292538	-0.0666667	0.583882	0.133333	0.583882	INSIGNIFICANT
M00620: Incomplete reductive citrate cycle, acetyl-CoA => oxoglutarate	Microbiome-Function-KEGG/GMM-rarefied	NS	NS	NS	0.0147932	0.333333	0.123779	-0.333333	0.203064	-0.0666667	0.977966	INSIGNIFICANT
M00622: Nicotinate degradation, nicotinate => fumarate	Microbiome-Function-KEGG/GMM-rarefied	NS	NS	NS	0.0859933	-0.0666667	0.711942	0.466667	0.249756	0.333333	0.272692	INSIGNIFICANT
M00623: Phthalate degradation, phthalate => protocatechuate	Microbiome-Function-KEGG/GMM-rarefied	NS	NS	NS	0.480756	0.2	0.842102	-0.333333	0.842102	0.2	0.890381	INSIGNIFICANT
M00625: Methicillin resistance	Microbiome-Function-KEGG/GMM-rarefied	NS	NS	NS	0.237841	-0.133333	0.777458	0.466667	0.177358	0.466667	0.177358	INSIGNIFICANT
M00627: beta-Lactam resistance, Bla system	Microbiome-Function-KEGG/GMM-rarefied	NS	NS	NS	0.850553	0.0666667	0.977966	-0.2	0.977966	-0.0666667	0.977966	INSIGNIFICANT
M00628: beta-Lactam resistance, AmpC system	Microbiome-Function-KEGG/GMM-rarefied	NS	NS	NS	0.00761695	0.0666667	0.276855	-0.333333	0.0618896	-0.466667	0.0618896	INSIGNIFICANT
M00630: D-Galacturonate degradation (fungi), D-galacturonate => glycerol	Microbiome-Function-KEGG/GMM-rarefied	NS	NS	NS	0.0950339	0.4	0.210073	-0.466667	0.210073	0.266667	0.609431	INSIGNIFICANT
M00631: D-Galacturonate degradation (bacteria), D-galacturonate => pyruvate + D-glyceraldehyde 3P	Microbiome-Function-KEGG/GMM-rarefied	NS	NS	NS	0.394593	0.333333	0.678772	-0.0666667	0.678772	-0.2	0.678772	INSIGNIFICANT
M00632: Galactose degradation, Leloir pathway, galactose => alpha-D-glucose-1P	Microbiome-Function-KEGG/GMM-rarefied	NS	NS	NS	0.850553	-0.2	0.561401	-0.333333	0.495392	-0.6	0.283813	INSIGNIFICANT
M00633: Semi-phosphorylative Entner-Doudoroff pathway, gluconate/galactonate => glycerate-3P	Microbiome-Function-KEGG/GMM-rarefied	NS	NS	NS	0.23301	0.2	0.719727	-0.0666667	0.719727	-0.333333	0.719727	INSIGNIFICANT
M00634: Oleandomycin transport system	Microbiome-Function-KEGG/GMM-rarefied	NS	NS	NS	0.984606	0.133333	1	-0.0666667	1	0.0666667	1	INSIGNIFICANT
M00635: Tetracycline resistance, TetAB(46) transporter	Microbiome-Function-KEGG/GMM-rarefied	NS	NS	NS	0.037849	0.0666667	0.700268	-0.2	0.700268	0	0.700268	INSIGNIFICANT
M00639: Multidrug resistance, efflux pump MexCD-OprJ	Microbiome-Function-KEGG/GMM-rarefied	NS	NS	NS	0.112225	0	1	0.133333	1	0	1	INSIGNIFICANT
M00641: Multidrug resistance, efflux pump MexEF-OprN	Microbiome-Function-KEGG/GMM-rarefied	NS	NS	NS	0.0111287	0.466667	0.276855	-0.466667	0.191162	-0.466667	0.276855	INSIGNIFICANT
M00642: Multidrug resistance, efflux pump MexJK-OprM	Microbiome-Function-KEGG/GMM-rarefied	NS	NS	NS	0.0312996	0.333333	0.0955811	-0.333333	0.0955811	-0.333333	0.561401	INSIGNIFICANT
M00643: Multidrug resistance, efflux pump MexXY-OprM	Microbiome-Function-KEGG/GMM-rarefied	NS	NS	NS	0.0354547	0.466667	0.109497	-0.333333	0.109497	-0.333333	0.719727	INSIGNIFICANT
M00644: Vanadium resistance, efflux pump MexGHI-OpmD	Microbiome-Function-KEGG/GMM-rarefied	NS	NS	NS	0.0124827	-0.266667	0.312619	0.4	0.102019	0.0666667	0.799143	INSIGNIFICANT
M00645: Multidrug resistance, efflux pump SmeABC	Microbiome-Function-KEGG/GMM-rarefied	NS	NS	NS	0.372842	-0.2	0.495392	-0.0666667	0.803955	-0.6	0.123779	INSIGNIFICANT
M00646: Multidrug resistance, efflux pump AcrAD-TolC	Microbiome-Function-KEGG/GMM-rarefied	NS	NS	NS	0.0389472	0.466667	0.141907	-0.2	0.141907	-0.0666667	0.561401	INSIGNIFICANT
M00647: Multidrug resistance, efflux pump AcrAB-TolC/SmeDEF	Microbiome-Function-KEGG/GMM-rarefied	NS	NS	NS	0.0165374	0.466667	0.0955811	-0.333333	0.0955811	-0.333333	0.488708	INSIGNIFICANT
M00648: Multidrug resistance, efflux pump MdtABC	Microbiome-Function-KEGG/GMM-rarefied	NS	NS	NS	0.134738	-0.2	0.454193	-0.0666667	0.846924	-0.6	0.143738	INSIGNIFICANT
M00649: Multidrug resistance, efflux pump AdeABC	Microbiome-Function-KEGG/GMM-rarefied	NS	NS	NS	0.107017	0.466667	0.439928	-0.466667	0.354716	-0.133333	0.706427	INSIGNIFICANT
M00651: Vancomycin resistance, D-Ala-D-Lac type	Microbiome-Function-KEGG/GMM-rarefied	NS	NS	NS	0.143089	-0.2	0.681427	0.2	0.681427	0.0666667	0.977966	INSIGNIFICANT
M00652: Vancomycin resistance, D-Ala-D-Ser type	Microbiome-Function-KEGG/GMM-rarefied	NS	NS	NS	0.0784774	-0.0666667	0.934082	-0.0666667	0.934082	-0.333333	0.934082	INSIGNIFICANT
M00654: ParS-ParR (polymyxin-adaptive resistance) two-component regulatory system	Microbiome-Function-KEGG/GMM-rarefied	NS	NS	NS	0.491482	0.466667	0.16181	-0.2	0.16181	0.133333	1	INSIGNIFICANT
M00655: AdeS-AdeR two-component regulatory system	Microbiome-Function-KEGG/GMM-rarefied	NS	NS	NS	0.694454	0.133333	0.853923	-0.133333	0.853923	0.0666667	0.853923	INSIGNIFICANT
M00656: VanS-VanR (VanB type vancomycin resistance) two-component regulatory system	Microbiome-Function-KEGG/GMM-rarefied	NS	NS	NS	0.214868	0.2	0.977966	-0.2	0.786713	-0.2	0.786713	INSIGNIFICANT
M00657: VanS-VanR (VanE type vancomycin resistance) two-component regulatory system	Microbiome-Function-KEGG/GMM-rarefied	NS	NS	NS	0.178851	-0.333333	0.638672	-0.2	0.638672	-0.466667	0.50647	INSIGNIFICANT
M00658: VanS-VanR (actinomycete type vancomycin resistance) two-component regulatory system	Microbiome-Function-KEGG/GMM-rarefied	NS	NS	NS	0.145749	-0.266667	0.303492	0.4	0.303492	0.0666667	0.928801	INSIGNIFICANT
M00660: Xanthomonas spp. pathogenicity signature, T3SS and effectors	Microbiome-Function-KEGG/GMM-rarefied	NS	NS	NS	0.481554	0.466667	0.187616	-0.333333	0.187616	-0.133333	0.572082	INSIGNIFICANT
M00661: Paspaline biosynthesis, geranylgeranyl-PP + indoleglycerol phosphate => paspaline	Microbiome-Function-KEGG/GMM-rarefied	NS	NS	NS	0.377594	-0.2	0.260352	0.2	0.260352	-0.0666667	1	INSIGNIFICANT
M00662: Hk1-Rrp1 (glycerol uptake and utilization) two-component regulatory system	Microbiome-Function-KEGG/GMM-rarefied	NS	NS	NS	0.417761	-0.133333	0.577452	-0.133333	0.577452	0	0.577452	INSIGNIFICANT
M00663: SsrA-SsrB two-component regulatory system	Microbiome-Function-KEGG/GMM-rarefied	NS	NS	NS	0.114522	0.2	0.495392	-0.333333	0.495392	0.2	0.524475	INSIGNIFICANT
M00664: Nodulation	Microbiome-Function-KEGG/GMM-rarefied	NS	NS	NS	0.340492	-0.2	0.383839	0.466667	0.106468	-0.2	0.609091	INSIGNIFICANT
M00667: Tetracycline resistance, efflux pump	Microbiome-Function-KEGG/GMM-rarefied	NS	NS	NS	0.0469828	-0.333333	0.253235	0.6	0.249756	0.2	0.890381	INSIGNIFICANT
M00668: Tetracycline resistance, TetA transporter	Microbiome-Function-KEGG/GMM-rarefied	NS	NS	NS	0.923966	-0.2	0.638672	-0.2	0.638672	0.0666667	0.638672	INSIGNIFICANT
M00669: gamma-Hexachlorocyclohexane transport system	Microbiome-Function-KEGG/GMM-rarefied	NS	NS	NS	0.97997	0.0666667	0.301783	-0.0666667	0.761536	0.0666667	0.301783	INSIGNIFICANT
M00670: Mce transport system	Microbiome-Function-KEGG/GMM-rarefied	NS	NS	NS	0.957791	0.0666667	0.332922	-0.0666667	0.803955	0.0666667	0.332922	INSIGNIFICANT
M00672: Penicillin biosynthesis, aminoadipate + cycteine + valine => penicillin	Microbiome-Function-KEGG/GMM-rarefied	NS	NS	NS	0.0446132	-0.533333	0.227142	0.333333	0.227142	-0.0666667	0.389404	INSIGNIFICANT
M00673: Cephamycin C biosynthesis, aminoadipate + cycteine + valine => cephamycin C	Microbiome-Function-KEGG/GMM-rarefied	NS	NS	NS	0.0446132	-0.533333	0.227142	0.333333	0.227142	-0.0666667	0.389404	INSIGNIFICANT
M00676: PI3K-Akt signaling	Microbiome-Function-KEGG/GMM-rarefied	NS	NS	NS	0.230712	-0.2	0.890381	0.2	0.890381	0.0666667	0.890381	INSIGNIFICANT
M00677: Wnt signaling	Microbiome-Function-KEGG/GMM-rarefied	NS	NS	NS	0.063241	0.333333	0.228358	-0.266667	0.228358	0	0.95906	INSIGNIFICANT
M00678: Hedgehog signaling	Microbiome-Function-KEGG/GMM-rarefied	NS	NS	NS	0.142431	0.2	0.949932	0	0.949932	0.333333	0.949932	INSIGNIFICANT
M00682: Notch signaling	Microbiome-Function-KEGG/GMM-rarefied	NS	NS	NS	0.209186	0.466667	0.359131	-0.466667	0.359131	0.0666667	0.359131	INSIGNIFICANT
M00683: Hippo signaling	Microbiome-Function-KEGG/GMM-rarefied	NS	NS	NS	0.320573	0.133333	0.301864	-0.133333	0.301864	0	1	INSIGNIFICANT
M00684: JAK-STAT signaling	Microbiome-Function-KEGG/GMM-rarefied	NS	NS	NS	0.522113	0.133333	0.871068	0.0666667	1	0.133333	0.871068	INSIGNIFICANT
M00686: Toll-like receptor signaling	Microbiome-Function-KEGG/GMM-rarefied	NS	NS	NS	0.307146	-0.266667	0.550478	0	0.550478	-0.133333	0.900086	INSIGNIFICANT
M00687: MAPK (ERK1/2) signaling	Microbiome-Function-KEGG/GMM-rarefied	NS	NS	NS	0.995582	0	0.898761	-0.133333	0.898761	0	1	INSIGNIFICANT
M00688: MAPK (JNK) signaling	Microbiome-Function-KEGG/GMM-rarefied	NS	NS	NS	0.108923	-0.4	0.328001	0.133333	0.336023	-0.133333	0.949932	INSIGNIFICANT
M00689: MAPK (p38) signaling	Microbiome-Function-KEGG/GMM-rarefied	NS	NS	NS	0.108923	-0.4	0.395712	0.133333	0.434103	-0.133333	0.94992	INSIGNIFICANT
M00690: MAPK (ERK5) signaling	Microbiome-Function-KEGG/GMM-rarefied	NS	NS	NS	0.216057	0.0666667	0.570158	-0.133333	0.570158	0.133333	0.570158	INSIGNIFICANT
M00691: DNA damage-induced cell cycle checkpoints	Microbiome-Function-KEGG/GMM-rarefied	NS	NS	NS	0.79887	-0.2	0.97734	0	0.97734	-0.0666667	0.97734	INSIGNIFICANT
M00692: Cell cycle - G1/S transition	Microbiome-Function-KEGG/GMM-rarefied	NS	NS	NS	0.137121	0.2	0.520704	-0.0666667	0.586214	0.133333	0.55664	INSIGNIFICANT
M00693: Cell cycle - G2/M transition	Microbiome-Function-KEGG/GMM-rarefied	NS	NS	NS	0.97412	-0.266667	0.665775	0	0.665775	-0.2	0.390854	INSIGNIFICANT
M00694: cGMP signaling	Microbiome-Function-KEGG/GMM-rarefied	NS	NS	NS	0.100246	-0.4	0.492032	-0.0666667	0.858832	-0.266667	0.492032	INSIGNIFICANT
M00695: cAMP signaling	Microbiome-Function-KEGG/GMM-rarefied	NS	NS	NS	0.112225	0.333333	0.538696	0.2	0.934082	0.2	0.538696	INSIGNIFICANT
M00696: Multidrug resistance, efflux pump AcrEF-TolC	Microbiome-Function-KEGG/GMM-rarefied	NS	NS	NS	0.131171	0.2	0.378571	-0.0666667	0.361633	0.0666667	0.934082	INSIGNIFICANT
M00697: Multidrug resistance, efflux pump MdtEF-TolC	Microbiome-Function-KEGG/GMM-rarefied	NS	NS	NS	0.131171	0.2	0.378571	-0.0666667	0.361633	0.0666667	0.977966	INSIGNIFICANT
M00698: Multidrug resistance, efflux pump BpeEF-OprC	Microbiome-Function-KEGG/GMM-rarefied	NS	NS	NS	0.185801	0.2	0.0955811	-0.333333	0.0955811	-0.0666667	0.890381	INSIGNIFICANT
M00699: Multidrug resistance, efflux pump AmeABC	Microbiome-Function-KEGG/GMM-rarefied	NS	NS	NS	0.0353955	0.6	0.0830383	-0.333333	0.0830383	-0.333333	0.488708	INSIGNIFICANT
M00700: Multidrug resistance, efflux pump AbcA	Microbiome-Function-KEGG/GMM-rarefied	NS	NS	NS	0.689459	-0.2	0.562866	0.2	0.890381	0.0666667	0.890381	INSIGNIFICANT
M00701: Multidrug resistance, efflux pump EmrAB	Microbiome-Function-KEGG/GMM-rarefied	NS	NS	NS	0.586853	0.0666667	0.495392	-0.0666667	0.719727	0.0666667	0.495392	INSIGNIFICANT
M00702: Multidrug resistance, efflux pump NorB	Microbiome-Function-KEGG/GMM-rarefied	NS	NS	NS	0.23301	-0.333333	0.218994	0.0666667	0.495392	0	0.92496	INSIGNIFICANT
M00704: Tetracycline resistance, efflux pump Tet38	Microbiome-Function-KEGG/GMM-rarefied	NS	NS	NS	0.522882	-0.2	0.599487	-0.466667	0.599487	-0.0666667	0.599487	INSIGNIFICANT
M00705: Multidrug resistance, efflux pump MepA	Microbiome-Function-KEGG/GMM-rarefied	NS	NS	NS	0.644045	0.0666667	1	0.2	1	-0.0666667	1	INSIGNIFICANT
M00706: Multidrug resistance, EfrAB transporter	Microbiome-Function-KEGG/GMM-rarefied	NS	NS	NS	0.0253116	-0.0666667	0.890381	-0.2	0.631805	-0.0666667	0.631805	INSIGNIFICANT
M00707: Multidrug resistance, MdlAB/SmdAB transporter	Microbiome-Function-KEGG/GMM-rarefied	NS	NS	NS	0.00780446	0.0666667	0.609163	-0.466667	0.420651	-0.333333	0.420651	INSIGNIFICANT
M00708: Multidrug resistance, PatAB transporter	Microbiome-Function-KEGG/GMM-rarefied	NS	NS	NS	0.0122846	0.0666667	0.916385	-0.466667	0.112753	-0.333333	0.139963	INSIGNIFICANT
M00709: Macrolide resistance, MacAB-TolC transporter	Microbiome-Function-KEGG/GMM-rarefied	NS	NS	NS	0.142431	0.2	0.311646	-0.0666667	0.311646	-0.2	0.761536	INSIGNIFICANT
M00710: Multidrug resistance, efflux pump EbrAB	Microbiome-Function-KEGG/GMM-rarefied	NS	NS	NS	0.637391	-0.133333	0.488996	0.0666667	0.488996	0.266667	0.488996	INSIGNIFICANT
M00711: Multidrug resistance, efflux pump MdtIJ	Microbiome-Function-KEGG/GMM-rarefied	NS	NS	NS	0.0728607	0.2	0.401666	-0.2	0.401666	0.133333	0.974941	INSIGNIFICANT
M00712: Multidrug resistance, efflux pump YkkCD	Microbiome-Function-KEGG/GMM-rarefied	NS	NS	NS	0.551815	-0.133333	1	0	1	-0.466667	0.171434	INSIGNIFICANT
M00713: Fluoroquinolone resistance, efflux pump LfrA	Microbiome-Function-KEGG/GMM-rarefied	NS	NS	NS	0.288993	0.2	0.977966	-0.2	0.977966	0.2	0.977966	INSIGNIFICANT
M00714: Multidrug resistance, efflux pump QacA	Microbiome-Function-KEGG/GMM-rarefied	NS	NS	NS	0.367512	0.2	0.954698	-0.333333	0.954698	0.2	0.954698	INSIGNIFICANT
M00715: Lincosamide resistance, efflux pump LmrB	Microbiome-Function-KEGG/GMM-rarefied	NS	NS	NS	0.447072	-0.466667	0.106018	0.0666667	0.561401	-0.0666667	0.561401	INSIGNIFICANT
M00716: ArlS-ArlR (virulence regulation) two-component regulatory system	Microbiome-Function-KEGG/GMM-rarefied	NS	NS	NS	0.905361	-0.2	0.599487	0.333333	0.599487	-0.2	0.599487	INSIGNIFICANT
M00717: Multidrug resistance, efflux pump NorA	Microbiome-Function-KEGG/GMM-rarefied	NS	NS	NS	0.551815	-0.2	0.561401	-0.2	0.366298	-0.2	0.366298	INSIGNIFICANT
M00718: Multidrug resistance, efflux pump MexAB-OprM	Microbiome-Function-KEGG/GMM-rarefied	NS	NS	NS	0.0416864	0.6	0.124878	-0.333333	0.124878	-0.333333	0.599487	INSIGNIFICANT
M00719: Ihk-Irr (virulence regulation) two-component regulatory system	Microbiome-Function-KEGG/GMM-rarefied	NS	NS	NS	0.0261894	-0.266667	0.648769	0.2	0.886997	-0.2	0.31612	INSIGNIFICANT
M00720: Multidrug resistance, efflux pump VexEF-TolC	Microbiome-Function-KEGG/GMM-rarefied	NS	NS	NS	0.0977083	0.2	0.378571	-0.0666667	0.361633	0.0666667	1	INSIGNIFICANT
M00721: Cationic antimicrobial peptide (CAMP) resistance, arnBCADTEF operon	Microbiome-Function-KEGG/GMM-rarefied	NS	NS	NS	0.145654	0.2	0.803955	0.466667	0.454193	0.2	0.454193	INSIGNIFICANT
M00722: Cationic antimicrobial peptide (CAMP) resistance, ethanolaminephosphotransferase EptA	Microbiome-Function-KEGG/GMM-rarefied	NS	NS	NS	0.0983917	0.0666667	0.846924	0.0666667	0.846924	-0.2	0.846924	INSIGNIFICANT
M00723: Cationic antimicrobial peptide (CAMP) resistance, ethanolaminephosphotransferase EptB	Microbiome-Function-KEGG/GMM-rarefied	NS	NS	NS	0.672004	-0.0666667	0.934082	0.0666667	0.934082	0.0666667	0.934082	INSIGNIFICANT
M00724: Cationic antimicrobial peptide (CAMP) resistance, palmitoyl transferase PagP	Microbiome-Function-KEGG/GMM-rarefied	NS	NS	NS	0.173045	-0.2	0.584106	0.6	0.283813	-0.2	1	INSIGNIFICANT
M00725: Cationic antimicrobial peptide (CAMP) resistance, dltABCD operon	Microbiome-Function-KEGG/GMM-rarefied	NS	NS	NS	0.660165	-0.333333	0.480237	0.333333	0.480237	0.2	0.977966	INSIGNIFICANT
M00726: Cationic antimicrobial peptide (CAMP) resistance, lysyl-phosphatidylglycerol (L-PG) synthase MprF	Microbiome-Function-KEGG/GMM-rarefied	NS	NS	NS	0.850553	0.0666667	0.932052	-0.0666667	0.932052	-0.2	0.623291	INSIGNIFICANT
M00727: Cationic antimicrobial peptide (CAMP) resistance, N-acetylmuramoyl-L-alanine amidase AmiA and AmiC	Microbiome-Function-KEGG/GMM-rarefied	NS	NS	NS	0.988457	-0.2	0.803955	0.0666667	0.803955	0.0666667	0.803955	INSIGNIFICANT
M00728: Cationic antimicrobial peptide (CAMP) resistance, envelope protein folding and degrading factors DegP and DsbA	Microbiome-Function-KEGG/GMM-rarefied	NS	NS	NS	0.18301	-0.2	0.977966	0.0666667	0.977966	0.0666667	0.977966	INSIGNIFICANT
M00729: Fluoroquinolone resistance, gyrase-protecting protein Qnr	Microbiome-Function-KEGG/GMM-rarefied	NS	NS	NS	0.000683914	-0.2	0.203064	0.466667	0.123779	-0.0666667	0.846924	INSIGNIFICANT
M00730: Cationic antimicrobial peptide (CAMP) resistance, VraFG transporter	Microbiome-Function-KEGG/GMM-rarefied	NS	NS	NS	0.0244184	0.0666667	0.753552	-0.133333	0.753552	-0.2	0.623291	INSIGNIFICANT
M00732: Cationic antimicrobial peptide transport system	Microbiome-Function-KEGG/GMM-rarefied	NS	NS	NS	0.0446132	-0.133333	1	0	1	0	1	INSIGNIFICANT
M00733: GraS-GraR (cationic antimicrobial peptide transport) two-component regulatory system	Microbiome-Function-KEGG/GMM-rarefied	NS	NS	NS	0.0207431	0.0666667	0.798233	-0.2	0.798233	-0.333333	0.234697	INSIGNIFICANT
M00734: BraS-BraR (bacitracin transport) two-component regulatory system	Microbiome-Function-KEGG/GMM-rarefied	NS	NS	NS	0.577896	-0.466667	0.143738	0.333333	0.495392	-0.2	0.599487	INSIGNIFICANT
M00736: Nocardicin A biosynthesis, L-pHPG + arginine + serine => nocardicin A	Microbiome-Function-KEGG/GMM-rarefied	NS	NS	NS	0.656974	-0.133333	0.541966	0	1	-0.2	0.541966	INSIGNIFICANT
M00737: Bacitracin resistance, VraDE transporter	Microbiome-Function-KEGG/GMM-rarefied	NS	NS	NS	0.568021	-0.333333	0.454285	0.2	0.609163	-0.333333	0.609163	INSIGNIFICANT
M00738: Bacitracin resistance, BceAB transporter	Microbiome-Function-KEGG/GMM-rarefied	NS	NS	NS	0.458476	-0.0666667	0.761536	-0.0666667	0.761536	-0.333333	0.761536	INSIGNIFICANT
M00739: Cationic peptide transport system	Microbiome-Function-KEGG/GMM-rarefied	NS	NS	NS	0.0256748	-0.333333	0.186262	-0.0666667	1	-0.2	0.186262	INSIGNIFICANT
M00740: Methylaspartate cycle	Microbiome-Function-KEGG/GMM-rarefied	NS	NS	NS	0.307146	0.2	0.584106	0.0666667	1	0.2	0.584106	INSIGNIFICANT
M00741: Propanoyl-CoA metabolism, propanoyl-CoA => succinyl-CoA	Microbiome-Function-KEGG/GMM-rarefied	NS	NS	NS	0.0083007	0.333333	0.109497	-0.333333	0.109497	-0.2	0.761536	INSIGNIFICANT
M00742: Aminoglycoside resistance, protease FtsH	Microbiome-Function-KEGG/GMM-rarefied	NS	NS	NS	0.409984	0.0666667	0.631805	0.2	0.406128	-0.0666667	0.846924	INSIGNIFICANT
M00743: Aminoglycoside resistance, protease HtpX	Microbiome-Function-KEGG/GMM-rarefied	NS	NS	NS	0.144797	0.0666667	0.660346	0.266667	0.660346	-0.333333	0.562866	INSIGNIFICANT
M00744: Cationic antimicrobial peptide (CAMP) resistance, protease PgtE	Microbiome-Function-KEGG/GMM-rarefied	NS	NS	NS	0.656974	-0.333333	0.439782	0.333333	0.439782	-0.0666667	0.690886	INSIGNIFICANT
M00745: Imipenem resistance, repression of porin OprD	Microbiome-Function-KEGG/GMM-rarefied	NS	NS	NS	0.0344556	-0.333333	0.538696	0.0666667	0.538696	0.0666667	0.803955	INSIGNIFICANT
M00746: Multidrug resistance, repression of porin OmpF	Microbiome-Function-KEGG/GMM-rarefied	NS	NS	NS	0.063241	-0.4	0.150704	-0.466667	0.150704	-0.2	0.150704	INSIGNIFICANT
M00747: Bacitracin transport system	Microbiome-Function-KEGG/GMM-rarefied	NS	NS	NS	0.0250597	-0.2	0.227142	0.466667	0.227142	0.0666667	0.302795	INSIGNIFICANT
M00754: Nisin resistance, phage shock protein homolog LiaH	Microbiome-Function-KEGG/GMM-rarefied	NS	NS	NS	0.0122846	0.0666667	0.934082	-0.333333	0.123779	-0.466667	0.160492	INSIGNIFICANT
M00760: Erythromycin resistance, macrolide 2'-phosphotransferase I MphA	Microbiome-Function-KEGG/GMM-rarefied	NS	NS	NS	0.153413	-0.4	0.584106	0.2	0.584106	-0.133333	1	INSIGNIFICANT
M00761: Undecaprenylphosphate alpha-L-Ara4N biosynthesis, UDP-GlcA => undecaprenyl phosphate alpha-L-Ara4N	Microbiome-Function-KEGG/GMM-rarefied	NS	NS	NS	0.00210671	0.333333	0.638672	0.2	0.638672	0.2	0.638672	INSIGNIFICANT
M00763: Ornithine biosynthesis, mediated by LysW, glutamate => ornithine	Microbiome-Function-KEGG/GMM-rarefied	NS	NS	NS	0.0901299	0.133333	0.422678	-0.0666667	0.422678	0.133333	0.422678	INSIGNIFICANT
M00766: Streptomycin resistance, deactivating enzyme StrAB	Microbiome-Function-KEGG/GMM-rarefied	NS	NS	NS	0.142431	-0.133333	0.888773	0.0666667	0.888773	0.2	0.888773	INSIGNIFICANT
M00767: Multidrug resistance, efflux pump OqxAB	Microbiome-Function-KEGG/GMM-rarefied	NS	NS	NS	0.127847	0.0666667	0.711886	-0.466667	0.396428	0.0666667	0.711886	INSIGNIFICANT
M00768: Multidrug resistance, efflux pump GesABC	Microbiome-Function-KEGG/GMM-rarefied	NS	NS	NS	0.0424742	0.333333	0.160492	-0.333333	0.160492	-0.2	0.761536	INSIGNIFICANT
M00774: Erythromycin biosynthesis, propanoyl-CoA + methylmalonyl-CoA => deoxyerythronolide B => erythromycin A/B	Microbiome-Function-KEGG/GMM-rarefied	NS	NS	NS	0.142431	0	1	0	1	0	1	INSIGNIFICANT
M00777: Avermectin biosynthesis, 2-methylbutanoyl-CoA/isobutyryl-CoA => 6,8a-Seco-6,8a-deoxy-5-oxoavermectin 1a/1b aglycone => avermectin A1a/B1a/A1b/B1b	Microbiome-Function-KEGG/GMM-rarefied	NS	NS	NS	0.251778	0.133333	0.625238	0	0.833935	0.133333	0.794052	INSIGNIFICANT
M00778: Type II polyketide backbone biosynthesis, acyl-CoA + malonyl-CoA => polyketide	Microbiome-Function-KEGG/GMM-rarefied	NS	NS	NS	0.082662	0.133333	0.710347	0.133333	0.560834	0.2	0.428072	INSIGNIFICANT
M00779: Dihydrokalafungin biosynthesis, octaketide => dihydrokalafungin	Microbiome-Function-KEGG/GMM-rarefied	NS	NS	NS	0.082662	0.266667	0.427362	-0.533333	0.102003	-0.0666667	0.80871	INSIGNIFICANT
M00783: Tetracenomycin C/8-demethyltetracenomycin C biosynthesis, tetracenomycin F2 => tetracenomycin C/8-demethyltetracenomycin C	Microbiome-Function-KEGG/GMM-rarefied	NS	NS	NS	0.0575148	0.0666667	0.934082	-0.0666667	0.934082	0.0666667	0.934082	INSIGNIFICANT
M00787: Bacilysin biosynthesis, prephenate => bacilysin	Microbiome-Function-KEGG/GMM-rarefied	NS	NS	NS	0.700874	0	0.798731	-0.0666667	0.40481	-0.133333	0.40481	INSIGNIFICANT
M00790: Pyrrolnitrin biosynthesis, tryptophan => pyrrolnitrin	Microbiome-Function-KEGG/GMM-rarefied	NS	NS	NS	0.72106	-0.0666667	1	0	NA	-0.0666667	1	INSIGNIFICANT
M00793: dTDP-L-rhamnose biosynthesis	Microbiome-Function-KEGG/GMM-rarefied	NS	NS	NS	0.473587	0.0666667	0.803955	0.333333	0.454285	0.0666667	0.733063	INSIGNIFICANT
M00797: dTDP-D-desosamine biosynthesis	Microbiome-Function-KEGG/GMM-rarefied	NS	NS	NS	0.912255	0.266667	0.47027	-0.2	0.47027	0.266667	0.507072	INSIGNIFICANT
M00798: dTDP-L-mycarose biosynthesis	Microbiome-Function-KEGG/GMM-rarefied	NS	NS	NS	0.0784774	-0.133333	0.972117	0.266667	0.972117	-0.0666667	0.972117	INSIGNIFICANT
M00799: dTDP-L-oleandrose biosynthesis	Microbiome-Function-KEGG/GMM-rarefied	NS	NS	NS	0.0784774	-0.133333	0.972117	0.266667	0.972117	-0.0666667	0.972117	INSIGNIFICANT
M00800: dTDP-L-megosamine biosynthesis	Microbiome-Function-KEGG/GMM-rarefied	NS	NS	NS	0.0282024	0	0.886997	0.2	0.886997	0.0666667	0.886997	INSIGNIFICANT
M00801: dTDP-L-olivose biosynthesis	Microbiome-Function-KEGG/GMM-rarefied	NS	NS	NS	0.0784774	-0.133333	0.972117	0.266667	0.972117	-0.0666667	0.972117	INSIGNIFICANT
M00802: dTDP-D-forosamine biosynthesis	Microbiome-Function-KEGG/GMM-rarefied	NS	NS	NS	0.0784774	-0.133333	0.972117	0.266667	0.972117	-0.0666667	0.972117	INSIGNIFICANT
M00803: dTDP-D-angolosamine biosynthesis	Microbiome-Function-KEGG/GMM-rarefied	NS	NS	NS	0.0282024	0	0.886997	0.2	0.886997	0.0666667	0.886997	INSIGNIFICANT
M00804: Complete nitrification, comammox, ammonia => nitrite => nitrate	Microbiome-Function-KEGG/GMM-rarefied	NS	NS	NS	0.314615	-0.333333	0.561401	-0.466667	0.283813	-0.2	0.415283	INSIGNIFICANT
M00806: PTS system, maltose-specific II component	Microbiome-Function-KEGG/GMM-rarefied	NS	NS	NS	0.181313	0.333333	0.378571	-0.333333	0.283813	0.0666667	0.890381	INSIGNIFICANT
M00810: Nicotine degradation, pyridine pathway, nicotine => 2,6-dihydroxypyridine/succinate semialdehyde	Microbiome-Function-KEGG/GMM-rarefied	NS	NS	NS	0.124875	0.0666667	1	-0.0666667	1	0.0666667	1	INSIGNIFICANT
M00811: Nicotine degradation, pyrrolidine pathway, nicotine => succinate semialdehyde	Microbiome-Function-KEGG/GMM-rarefied	NS	NS	NS	0.137121	0.0666667	1	-0.0666667	1	0	NA	INSIGNIFICANT
M00821: Multidrug resistance, efflux pump TriABC-TolC	Microbiome-Function-KEGG/GMM-rarefied	NS	NS	NS	0.0977083	0.2	0.378571	-0.0666667	0.361633	0.0666667	1	INSIGNIFICANT
M00822: Multidrug resistance, efflux pump MexMN-OprM	Microbiome-Function-KEGG/GMM-rarefied	NS	NS	NS	0.0424742	0.333333	0.160492	-0.333333	0.160492	-0.2	0.761536	INSIGNIFICANT
M00823: Chlortetracycline biosynthesis, pretetramide => chlortetracycline	Microbiome-Function-KEGG/GMM-rarefied	NS	NS	NS	0.72106	-0.0666667	1	0	NA	-0.0666667	1	INSIGNIFICANT
M00824: 9-membered enediyne core biosynthesis, malonyl-CoA => 3-hydroxyhexadeca-4,6,8,10,12,14-hexaenoyl-ACP => 9-membered enediyne core	Microbiome-Function-KEGG/GMM-rarefied	NS	NS	NS	0.107017	0	NA	0.0666667	1	0.0666667	1	INSIGNIFICANT
M00825: 10-membered enediyne core biosynthesis, malonyl-CoA => 3-hydroxyhexadeca-4,6,8,10,12,14-hexaenoyl-ACP => 10-membered enediyne core	Microbiome-Function-KEGG/GMM-rarefied	NS	NS	NS	0.107017	0	NA	0.0666667	1	0.0666667	1	INSIGNIFICANT
M00829: 3,6-Dimethylsalicylyl-CoA biosynthesis, malonyl-CoA => 6-methylsalicylate => 3,6-dimethylsalicylyl-CoA	Microbiome-Function-KEGG/GMM-rarefied	NS	NS	NS	0.0238751	-0.133333	0.423711	-0.133333	0.423711	-0.133333	0.423711	INSIGNIFICANT
M00835: Pyocyanine biosynthesis, chorismate => pyocyanine	Microbiome-Function-KEGG/GMM-rarefied	NS	NS	NS	0.200107	-0.466667	0.317076	0.466667	0.317076	0.0666667	0.39396	INSIGNIFICANT
M00839: PdtaS-PdtaR two-component regulatory system	Microbiome-Function-KEGG/GMM-rarefied	NS	NS	NS	0.134738	-0.0666667	0.488708	-0.466667	0.143738	-0.333333	0.488708	INSIGNIFICANT
MF0001: ethanol production (formate pathway)	Microbiome-Function-KEGG/GMM-rarefied	NS	NS	NS	0.0959341	-0.0666667	0.890381	-0.2	0.454193	-0.333333	0.454193	INSIGNIFICANT
MF0002: ethanol production (CO2 pathway)	Microbiome-Function-KEGG/GMM-rarefied	NS	NS	NS	0.738611	-0.333333	0.638672	0.0666667	0.638672	-0.0666667	0.638672	INSIGNIFICANT
MF0003: acetylglucosamine degradation	Microbiome-Function-KEGG/GMM-rarefied	NS	NS	NS	0.0110093	0.2	0.488708	-0.333333	0.361633	-0.2	0.488708	INSIGNIFICANT
MF0004: putrescine degradation	Microbiome-Function-KEGG/GMM-rarefied	NS	NS	NS	0.190686	0.0666667	0.890381	0.0666667	0.890381	-0.0666667	0.890381	INSIGNIFICANT
MF0005: acetylneuraminate and acetylmannosamine degradation	Microbiome-Function-KEGG/GMM-rarefied	NS	NS	NS	0.253083	-0.2	0.561401	-0.333333	0.311646	-0.333333	0.311646	INSIGNIFICANT
MF0006: urea degradation	Microbiome-Function-KEGG/GMM-rarefied	NS	NS	NS	0.231961	-0.466667	0.276855	0.6	0.218994	0.2	0.276855	INSIGNIFICANT
MF0007: phenylalanine degradation	Microbiome-Function-KEGG/GMM-rarefied	NS	NS	NS	0.819536	-0.0666667	0.803955	0.333333	0.803955	-0.0666667	0.803955	INSIGNIFICANT
MF0008: tyrosine degradation (hydroxyphenylacetaldehyde pathway)	Microbiome-Function-KEGG/GMM-rarefied	NS	NS	NS	0.837971	-0.0666667	0.803955	0.2	0.803955	-0.0666667	0.803955	INSIGNIFICANT
MF0009: tryptophan degradation	Microbiome-Function-KEGG/GMM-rarefied	NS	NS	NS	0.824106	0.0666667	0.281433	-0.333333	0.281433	0.0666667	0.638672	INSIGNIFICANT
MF0010: tyrosine degradation (phenol pathway)	Microbiome-Function-KEGG/GMM-rarefied	NS	NS	NS	0.0289054	0.333333	0.415283	-0.0666667	0.415283	-0.0666667	0.890381	INSIGNIFICANT
MF0011: aspartate degradation (oxaloacetate pathway)	Microbiome-Function-KEGG/GMM-rarefied	NS	NS	NS	0.619809	0.2	0.599487	0.2	0.599487	0.333333	0.599487	INSIGNIFICANT
MF0012: aspartate degradation (fumarate pathway)	Microbiome-Function-KEGG/GMM-rarefied	NS	NS	NS	0.331356	0.2	0.538696	-0.333333	0.538696	0.2	0.977966	INSIGNIFICANT
MF0013: glutamate degradation (crotonyl-CoA pathway)	Microbiome-Function-KEGG/GMM-rarefied	NS	NS	NS	0.0576331	0.466667	0.415283	-0.2	0.415283	0.0666667	0.890381	INSIGNIFICANT
MF0014: glutamate degradation (4-aminobutanoate pathway)	Microbiome-Function-KEGG/GMM-rarefied	NS	NS	NS	0.0188095	0.466667	0.140659	-0.466667	0.140659	-0.333333	0.488708	INSIGNIFICANT
MF0015: glutamate degradation (methylaspartate pathway)	Microbiome-Function-KEGG/GMM-rarefied	NS	NS	NS	0.640703	-0.133333	0.798233	-0.2	0.798233	-0.0666667	0.798233	INSIGNIFICANT
MF0016: glycine degradation	Microbiome-Function-KEGG/GMM-rarefied	NS	NS	NS	0.016464	0.6	0.0646362	-0.466667	0.0830383	-0.0666667	0.890381	INSIGNIFICANT
MF0017: alanine degradation (racemase pathway)	Microbiome-Function-KEGG/GMM-rarefied	NS	NS	NS	0.082662	0.0666667	0.599487	0.2	0.599487	0.6	0.143738	INSIGNIFICANT
MF0018: proline degradation (glutamate pathway)	Microbiome-Function-KEGG/GMM-rarefied	NS	NS	NS	0.0853738	0.333333	0.141907	-0.466667	0.141907	-0.2	0.561401	INSIGNIFICANT
MF0019: proline degradation (aminopentanoate pathway)	Microbiome-Function-KEGG/GMM-rarefied	NS	NS	NS	0.481554	-0.266667	0.451259	0.2	0.451259	-0.266667	0.451259	INSIGNIFICANT
MF0020: valine degradation	Microbiome-Function-KEGG/GMM-rarefied	NS	NS	NS	0.134166	0.333333	0.124878	-0.466667	0.124878	-0.0666667	0.846924	INSIGNIFICANT
MF0021: leucine degradation	Microbiome-Function-KEGG/GMM-rarefied	NS	NS	NS	0.0152311	0.733333	0.0618896	-0.466667	0.0618896	0.0666667	0.890381	INSIGNIFICANT
MF0022: isoleucine degradation	Microbiome-Function-KEGG/GMM-rarefied	NS	NS	NS	0.171358	0.333333	0.227142	-0.466667	0.218994	-0.0666667	0.846924	INSIGNIFICANT
MF0023: methionine degradation (cysteine pathway)	Microbiome-Function-KEGG/GMM-rarefied	NS	NS	NS	0.375202	-0.2	0.343964	0.2	0.320984	-0.0666667	0.890381	INSIGNIFICANT
MF0024: methionine degradation (mercaptan pathway)	Microbiome-Function-KEGG/GMM-rarefied	NS	NS	NS	0.128217	-0.333333	0.649431	0.333333	0.649431	0.0666667	0.649431	INSIGNIFICANT
MF0025: alanine degradation (glutamate pathway)	Microbiome-Function-KEGG/GMM-rarefied	NS	NS	NS	0.0333241	0.466667	0.191162	-0.0666667	0.524475	0.0666667	0.343964	INSIGNIFICANT
MF0026: cysteine biosynthesis/homocysteine degradation	Microbiome-Function-KEGG/GMM-rarefied	NS	NS	NS	0.279002	-0.2	0.538696	0.0666667	0.538696	0.0666667	0.846924	INSIGNIFICANT
MF0027: cysteine degradation	Microbiome-Function-KEGG/GMM-rarefied	NS	NS	NS	0.325934	-0.466667	0.415283	0.0666667	0.415283	-0.0666667	0.719727	INSIGNIFICANT
MF0028: serine degradation	Microbiome-Function-KEGG/GMM-rarefied	NS	NS	NS	0.562718	0.0666667	0.803955	-0.2	0.803955	-0.0666667	0.803955	INSIGNIFICANT
MF0029: threonine degradation (glycine pathway)	Microbiome-Function-KEGG/GMM-rarefied	NS	NS	NS	0.604309	0.0666667	0.786713	0.0666667	0.786713	0.0666667	0.846924	INSIGNIFICANT
MF0030: threonine degradation (formate pathway)	Microbiome-Function-KEGG/GMM-rarefied	NS	NS	NS	0.220386	0.0666667	0.719727	-0.2	0.719727	-0.0666667	0.719727	INSIGNIFICANT
MF0031: asparagine degradation	Microbiome-Function-KEGG/GMM-rarefied	NS	NS	NS	0.335132	-0.0666667	0.681427	-0.0666667	0.934082	-0.0666667	0.681427	INSIGNIFICANT
MF0032: glutamine degradation (ammonia pathway)	Microbiome-Function-KEGG/GMM-rarefied	NS	NS	NS	0.0569627	0.2	0.25238	-0.2	0.218994	-0.333333	0.25238	INSIGNIFICANT
MF0033: cysteine degradation (mercaptopyruvate pathway)	Microbiome-Function-KEGG/GMM-rarefied	NS	NS	NS	0.49722	-0.2	0.803955	0.2	0.681427	0.333333	0.681427	INSIGNIFICANT
MF0034: glutamine degradation (oxoglutarate pathway)	Microbiome-Function-KEGG/GMM-rarefied	NS	NS	NS	0.038178	-0.2	0.421204	0.466667	0.0904541	0.2	0.421204	INSIGNIFICANT
MF0035: arginine degradation (agmatine deiminase pathway)	Microbiome-Function-KEGG/GMM-rarefied	NS	NS	NS	0.3388	0.466667	0.253235	-0.0666667	1	0.333333	0.253235	INSIGNIFICANT
MF0036: arginine degradation (ornithine decarboxylase pathway)	Microbiome-Function-KEGG/GMM-rarefied	NS	NS	NS	0.369748	-0.2	0.561401	0.2	0.561401	-0.2	0.561401	INSIGNIFICANT
MF0037: arginine degradation (AST/succinyltransferase pathway)	Microbiome-Function-KEGG/GMM-rarefied	NS	NS	NS	0.192392	0.0666667	0.638672	-0.333333	0.203064	-0.333333	0.203064	INSIGNIFICANT
MF0038: arginine degradation (arginine:pyruvate transaminase/4-aminobutyrate pathway)	Microbiome-Function-KEGG/GMM-rarefied	NS	NS	NS	0.00517864	-0.0666667	0.832107	0.0666667	0.832107	0	0.832107	INSIGNIFICANT
MF0039: lysine fermentation to acetate and butyrate (3,6-diaminohexanoate pathway)	Microbiome-Function-KEGG/GMM-rarefied	NS	NS	NS	0.644045	0.2	0.638672	-0.2	0.406128	-0.0666667	0.638672	INSIGNIFICANT
MF0040: lysine degradation (cadaverine pathway)	Microbiome-Function-KEGG/GMM-rarefied	NS	NS	NS	0.0382133	-0.466667	0.0646362	0.333333	0.109497	-0.333333	0.151428	INSIGNIFICANT
MF0041: histidine degradation	Microbiome-Function-KEGG/GMM-rarefied	NS	NS	NS	0.019113	0.6	0.0718689	-0.466667	0.0646362	-0.2	0.302795	INSIGNIFICANT
MF0042: 4-aminobutyrate degradation	Microbiome-Function-KEGG/GMM-rarefied	NS	NS	NS	0.0704383	0.6	0.143738	-0.2	0.977966	0.2	0.454193	INSIGNIFICANT
MF0043: arginine degradation (agmatinase pathway)	Microbiome-Function-KEGG/GMM-rarefied	NS	NS	NS	0.460701	0.333333	0.50647	-0.0666667	0.934082	0.333333	0.584106	INSIGNIFICANT
MF0044: glycocholate degradation	Microbiome-Function-KEGG/GMM-rarefied	NS	NS	NS	0.60888	-0.0666667	0.977966	0.0666667	0.977966	0.0666667	0.977966	INSIGNIFICANT
MF0045: trehalose degradation	Microbiome-Function-KEGG/GMM-rarefied	YES-ENRICHED	YES-DEPLETED	NS	0.0237438	0.6	0.0463113	-0.733333	0.0307617	-0.0666667	0.761536	OK
MF0046: sucrose degradation	Microbiome-Function-KEGG/GMM-rarefied	NS	NS	NS	0.00341445	-0.0666667	0.631805	0.2	0.890381	-0.0666667	0.631805	INSIGNIFICANT
MF0047: lactose and galactose degradation (PTS)	Microbiome-Function-KEGG/GMM-rarefied	NS	NS	NS	0.0111287	-0.2	0.495392	0.0666667	0.678772	-0.333333	0.140346	INSIGNIFICANT
MF0048: lactose degradation	Microbiome-Function-KEGG/GMM-rarefied	NS	YES-DEPLETED	NS	0.00240053	0.6	0.053009	-0.733333	0.0307617	-0.2	0.561401	OK
MF0049: maltose degradation	Microbiome-Function-KEGG/GMM-rarefied	NS	NS	NS	0.0446132	0.333333	0.550854	-0.6	0.143738	-0.2	0.550854	INSIGNIFICANT
MF0050: melibiose degradation	Microbiome-Function-KEGG/GMM-rarefied	NS	NS	NS	0.465243	0.0666667	0.846924	0.0666667	0.846924	0.2	0.846924	INSIGNIFICANT
MF0051: sucrose degradation (Actinobacteria)	Microbiome-Function-KEGG/GMM-rarefied	NS	NS	NS	0.698793	-0.2	0.253235	0.2	0.253235	0.2	0.934082	INSIGNIFICANT
MF0052: chondroitin sulfate and dermatan sulfate degradation	Microbiome-Function-KEGG/GMM-rarefied	NS	NS	NS	0.0972819	0.466667	0.203064	-0.2	0.191162	0.0666667	0.977966	INSIGNIFICANT
MF0053: allose degradation	Microbiome-Function-KEGG/GMM-rarefied	NS	NS	NS	0.0888259	-0.2	0.302795	0.333333	0.302795	0.333333	0.302795	INSIGNIFICANT
MF0054: arabinose degradation	Microbiome-Function-KEGG/GMM-rarefied	NS	NS	NS	0.0323613	0.0666667	0.977966	-0.2	0.977966	-0.0666667	0.977966	INSIGNIFICANT
MF0055: xylose degradation	Microbiome-Function-KEGG/GMM-rarefied	NS	NS	NS	0.788249	0.0666667	0.719727	-0.2	0.719727	0.0666667	0.719727	INSIGNIFICANT
MF0056: galactose degradation (Leloir pathway)	Microbiome-Function-KEGG/GMM-rarefied	NS	NS	NS	0.525303	-0.333333	0.488708	-0.466667	0.415283	-0.6	0.191162	INSIGNIFICANT
MF0057: alpha-D-glucose and alpha-D-glucose 1-phosphate degradation	Microbiome-Function-KEGG/GMM-rarefied	NS	NS	NS	0.0835571	-0.333333	0.786713	-0.0666667	0.803955	-0.2	0.786713	INSIGNIFICANT
MF0058: fructose degradation	Microbiome-Function-KEGG/GMM-rarefied	NS	NS	NS	0.0282024	-0.2	0.203064	0.333333	0.203064	0.0666667	0.890381	INSIGNIFICANT
MF0059: rhamnose degradation	Microbiome-Function-KEGG/GMM-rarefied	NS	NS	NS	0.0219789	0.2	0.389404	-0.0666667	0.389404	-0.0666667	0.389404	INSIGNIFICANT
MF0060: ribose degradation	Microbiome-Function-KEGG/GMM-rarefied	NS	NS	NS	0.440412	0.2	0.359131	-0.333333	0.218994	-0.2	0.359131	INSIGNIFICANT
MF0061: mannose degradation	Microbiome-Function-KEGG/GMM-rarefied	NS	NS	NS	0.116952	0.0666667	0.538696	-0.333333	0.50647	-0.0666667	0.909543	INSIGNIFICANT
MF0062: starch degradation	Microbiome-Function-KEGG/GMM-rarefied	NS	NS	NS	0.00517864	-0.333333	0.180817	0.466667	0.0904541	0.333333	0.25238	INSIGNIFICANT
MF0063: fructan degradation	Microbiome-Function-KEGG/GMM-rarefied	NS	NS	NS	0.0380114	-0.0666667	0.934082	0.2	0.934082	0.0666667	0.934082	INSIGNIFICANT
MF0064: pectin degradation	Microbiome-Function-KEGG/GMM-rarefied	NS	YES-DEPLETED	NS	0.00432187	0.2	0.253235	-0.6	0.0373535	-0.2	0.421204	OK
MF0065: pectin degradation - 5-dehydro-4-deoxy-D-glucuronate degradation	Microbiome-Function-KEGG/GMM-rarefied	NS	NS	NS	0.00312205	0.466667	0.143738	-0.2	0.227142	-0.0666667	0.890381	INSIGNIFICANT
MF0066: glycogen metabolism	Microbiome-Function-KEGG/GMM-rarefied	NS	NS	NS	0.140756	-0.133333	0.569207	0.0666667	0.569207	0.0666667	0.638672	INSIGNIFICANT
MF0067: PHB production	Microbiome-Function-KEGG/GMM-rarefied	NS	NS	NS	0.204897	0	1	0	1	0	1	INSIGNIFICANT
MF0068: glucarate degradation	Microbiome-Function-KEGG/GMM-rarefied	NS	YES-DEPLETED	NS	0.0464829	0.333333	0.180817	-0.733333	0.0201416	-0.2	0.25238	OK
MF0069: galactarate degradation	Microbiome-Function-KEGG/GMM-rarefied	NS	YES-DEPLETED	NS	0.0753297	0.466667	0.141907	-0.733333	0.0452271	-0.0666667	0.276855	OK
MF0070: galactonate degradation	Microbiome-Function-KEGG/GMM-rarefied	NS	NS	NS	0.331356	-0.0666667	0.977966	-0.0666667	0.977966	0.333333	0.977966	INSIGNIFICANT
MF0071: D-galacturonate degradation	Microbiome-Function-KEGG/GMM-rarefied	NS	NS	NS	0.340492	0.466667	0.786713	-0.0666667	0.786713	-0.2	0.846924	INSIGNIFICANT
MF0072: ribitol degradation	Microbiome-Function-KEGG/GMM-rarefied	NS	NS	NS	0.0728607	-0.0666667	0.631805	0.2	0.631805	0.0666667	1	INSIGNIFICANT
MF0073: sorbitol degradation (dehydrogenase)	Microbiome-Function-KEGG/GMM-rarefied	NS	NS	NS	0.0252537	0.466667	0.218994	-0.333333	0.343964	0.2	0.599487	INSIGNIFICANT
MF0074: mannitol degradation	Microbiome-Function-KEGG/GMM-rarefied	NS	NS	NS	0.0655592	0.0666667	0.495392	-0.2	0.406128	-0.0666667	0.678772	INSIGNIFICANT
MF0075: sorbitol degradation (phosphotransferase)/sorbose degradation	Microbiome-Function-KEGG/GMM-rarefied	NS	NS	NS	0.0165374	0.6	0.103632	-0.333333	0.103632	-0.533333	0.148679	INSIGNIFICANT
MF0076: arabitol degradation	Microbiome-Function-KEGG/GMM-rarefied	NS	NS	NS	0.446207	0.466667	0.454193	-0.333333	0.454193	0.2	0.678772	INSIGNIFICANT
MF0077: galactitol degradation	Microbiome-Function-KEGG/GMM-rarefied	NS	NS	NS	0.0549728	0.0666667	0.958008	-0.0666667	0.958008	0.0666667	0.977966	INSIGNIFICANT
MF0078: xylitol degradation	Microbiome-Function-KEGG/GMM-rarefied	NS	NS	NS	0.307146	0.333333	0.631805	-0.2	0.631805	0.2	0.803955	INSIGNIFICANT
MF0079: bifidobacterium shunt	Microbiome-Function-KEGG/GMM-rarefied	NS	NS	NS	0.402763	-0.333333	0.415283	-0.0666667	0.761536	-0.333333	0.415283	INSIGNIFICANT
MF0080: Glycolysis (preparatory phase)	Microbiome-Function-KEGG/GMM-rarefied	NS	NS	NS	0.279445	0.2	0.977966	-0.333333	0.830566	0.0666667	0.958008	INSIGNIFICANT
MF0081: Glycolysis (pay-off phase)	Microbiome-Function-KEGG/GMM-rarefied	NS	NS	NS	0.240137	-0.0666667	0.524475	0.0666667	0.524475	-0.0666667	0.524475	INSIGNIFICANT
MF0082: pentose phosphate pathway (oxidative branch)	Microbiome-Function-KEGG/GMM-rarefied	NS	NS	NS	0.0165374	0.333333	0.253235	-0.333333	0.143738	-0.333333	0.488708	INSIGNIFICANT
MF0083: pyruvate dehydrogenase complex	Microbiome-Function-KEGG/GMM-rarefied	YES-ENRICHED	YES-DEPLETED	NS	0.00455923	0.6	0.0452271	-0.466667	0.0452271	-0.0666667	0.561401	OK
MF0084: pyruvate:ferredoxin oxidoreductase	Microbiome-Function-KEGG/GMM-rarefied	NS	NS	NS	0.52337	-0.2	0.890381	0.2	0.890381	0.0666667	0.890381	INSIGNIFICANT
MF0085: pyruvate:formate lyase	Microbiome-Function-KEGG/GMM-rarefied	NS	YES-DEPLETED	NS	0.0122846	0.333333	0.343964	-0.466667	0.0452271	-0.333333	0.454285	OK
MF0086: TCA cycle	Microbiome-Function-KEGG/GMM-rarefied	YES-ENRICHED	NS	NS	0.0124784	0.466667	0.0307617	-0.333333	0.160492	0.0666667	0.561401	OK
MF0087: TCA cycle (Mycobacterium pathway)	Microbiome-Function-KEGG/GMM-rarefied	NS	NS	NS	0.107017	0.466667	0.218994	-0.333333	0.488708	0.0666667	0.488708	INSIGNIFICANT
MF0088: TCA cycle (Helicobacter pathway)	Microbiome-Function-KEGG/GMM-rarefied	NS	NS	NS	0.136746	0.466667	0.143738	-0.0666667	0.599487	0.2	0.454193	INSIGNIFICANT
MF0089: Entner-Doudoroff pathway I	Microbiome-Function-KEGG/GMM-rarefied	NS	NS	NS	0.349948	0.0666667	0.846924	-0.0666667	0.846924	-0.0666667	0.846924	INSIGNIFICANT
MF0090: pentose phosphate pathway (non-oxidative branch)	Microbiome-Function-KEGG/GMM-rarefied	NS	NS	NS	0.31764	-0.2	0.599487	-0.333333	0.599487	-0.333333	0.562866	INSIGNIFICANT
MF0091: beta-D-glucuronide and D-glucuronate degradation	Microbiome-Function-KEGG/GMM-rarefied	NS	NS	NS	0.562531	0.333333	0.733063	-0.2	0.733063	-0.333333	0.890381	INSIGNIFICANT
MF0092: kdo2-lipid A synthesis	Microbiome-Function-KEGG/GMM-rarefied	NS	NS	NS	0.903008	0.333333	0.361633	0.0666667	0.678772	-0.0666667	0.678772	INSIGNIFICANT
MF0093: homoacetogenesis	Microbiome-Function-KEGG/GMM-rarefied	NS	NS	NS	0.832205	-0.2	0.761536	-0.0666667	0.761536	0.0666667	0.761536	INSIGNIFICANT
MF0094: hydrogen metabolism	Microbiome-Function-KEGG/GMM-rarefied	NS	NS	NS	0.48372	-0.333333	0.977966	-0.2	0.977966	-0.0666667	0.977966	INSIGNIFICANT
MF0095: NADH:ferredoxin oxidoreductase	Microbiome-Function-KEGG/GMM-rarefied	NS	NS	NS	0.0377139	-0.333333	0.136501	-0.0666667	1	-0.333333	0.0983038	INSIGNIFICANT
MF0097: Methanogenesis - methyl-coM	Microbiome-Function-KEGG/GMM-rarefied	NS	NS	NS	0.054642	-0.266667	0.433718	0.266667	0.301045	-0.133333	1	INSIGNIFICANT
MF0098: methanogenesis from carbon dioxide	Microbiome-Function-KEGG/GMM-rarefied	NS	NS	NS	0.107017	0.2	1	-0.0666667	1	0.0666667	1	INSIGNIFICANT
MF0099: methanol conversion	Microbiome-Function-KEGG/GMM-rarefied	NS	NS	NS	0.234622	-0.2	0.934082	0.0666667	0.934082	-0.466667	0.934082	INSIGNIFICANT
MF0100: Sulfate reduction (dissimilatory)	Microbiome-Function-KEGG/GMM-rarefied	NS	NS	NS	0.92077	-0.0666667	0.890381	0.0666667	0.890381	-0.2	0.890381	INSIGNIFICANT
MF0101: Sulfate reduction (assimilatory)	Microbiome-Function-KEGG/GMM-rarefied	NS	NS	NS	0.278133	0.2	0.678772	-0.333333	0.361633	-0.2	0.378571	INSIGNIFICANT
MF0102: mucin degradation	Microbiome-Function-KEGG/GMM-rarefied	NS	NS	NS	0.0977083	0.2	0.187622	-0.333333	0.187622	-0.333333	0.187622	INSIGNIFICANT
MF0103: nitrate reduction (assimilatory)	Microbiome-Function-KEGG/GMM-rarefied	NS	YES-DEPLETED	NS	0.0185241	0.6	0.0618896	-0.733333	0.0452271	-0.0666667	0.890381	OK
MF0104: nitrate reduction (dissimilatory)	Microbiome-Function-KEGG/GMM-rarefied	NS	NS	NS	0.00312205	0.466667	0.0955811	-0.333333	0.0955811	-0.466667	0.599487	INSIGNIFICANT
MF0105: nitrate reduction (denitrification)	Microbiome-Function-KEGG/GMM-rarefied	NS	NS	NS	0.352712	0	0.850618	-0.466667	0.253235	-0.466667	0.253235	INSIGNIFICANT
MF0106: anaerobic fatty acid beta-oxidation	Microbiome-Function-KEGG/GMM-rarefied	NS	NS	NS	0.137121	-0.0666667	0.846924	0.2	0.846924	-0.2	0.846924	INSIGNIFICANT
MF0107: glycerol degradation (propanediol pathway)	Microbiome-Function-KEGG/GMM-rarefied	NS	NS	NS	0.402027	-0.0666667	0.719727	-0.0666667	0.719727	-0.0666667	0.687927	INSIGNIFICANT
MF0108: glycerol degradation (dihydroxyacetone pathway)	Microbiome-Function-KEGG/GMM-rarefied	NS	NS	NS	0.0252537	-0.0666667	0.599487	0.2	0.599487	0.2	0.599487	INSIGNIFICANT
MF0109: glycerol degradation (glycerol kinase pathway)	Microbiome-Function-KEGG/GMM-rarefied	NS	NS	NS	0.919548	0.2	0.977966	-0.2	0.977966	0.466667	0.977966	INSIGNIFICANT
MF0110: glyoxylate bypass	Microbiome-Function-KEGG/GMM-rarefied	NS	NS	NS	0.297122	0.333333	0.786713	0.0666667	0.846924	0.333333	0.786713	INSIGNIFICANT
MF0111: triacylglycerol degradation	Microbiome-Function-KEGG/GMM-rarefied	NS	NS	NS	0.0219581	-0.0666667	0.378571	0.6	0.143738	0.2	0.561401	INSIGNIFICANT
MF0112: acetate to acetyl-CoA	Microbiome-Function-KEGG/GMM-rarefied	NS	NS	NS	0.193375	-0.0666667	0.550854	0.466667	0.361633	0.333333	0.383839	INSIGNIFICANT
MF0113: acetyl-CoA to acetate	Microbiome-Function-KEGG/GMM-rarefied	NS	NS	NS	0.110751	-0.0666667	0.733063	0.0666667	0.934082	-0.6	0.283813	INSIGNIFICANT
MF0114: acetyl-CoA to crotonyl-CoA	Microbiome-Function-KEGG/GMM-rarefied	NS	NS	NS	0.0262223	-0.2	0.488708	0.2	0.488708	-0.0666667	0.488708	INSIGNIFICANT
MF0115: Crotonyl-coA from succinate	Microbiome-Function-KEGG/GMM-rarefied	NS	NS	NS	0.644376	0.333333	0.495392	0.0666667	0.495434	-0.2	0.495392	INSIGNIFICANT
MF0116: butyrate production via transferase	Microbiome-Function-KEGG/GMM-rarefied	NS	NS	NS	0.349948	-0.0666667	0.890381	0.0666667	0.890381	-0.333333	0.890381	INSIGNIFICANT
MF0117: butyrate production via kinase	Microbiome-Function-KEGG/GMM-rarefied	NS	NS	NS	0.112225	0.333333	0.141907	-0.466667	0.141907	0.0666667	0.846924	INSIGNIFICANT
MF0118: formate conversion	Microbiome-Function-KEGG/GMM-rarefied	NS	NS	NS	0.656584	-0.2	0.454193	0.0666667	0.719727	-0.2	0.454193	INSIGNIFICANT
MF0119: lactate production	Microbiome-Function-KEGG/GMM-rarefied	NS	NS	NS	0.082662	0.0666667	0.934082	-0.333333	0.454193	-0.2	0.454193	INSIGNIFICANT
MF0120: lactate consumption	Microbiome-Function-KEGG/GMM-rarefied	NS	NS	NS	0.00178949	-0.466667	0.538696	-0.2	0.678772	-0.466667	0.354716	INSIGNIFICANT
MF0121: propionate production (acrylate pathway)	Microbiome-Function-KEGG/GMM-rarefied	YES-ENRICHED	YES-DEPLETED	NS	0.0011582	0.733333	0.0161133	-0.466667	0.0202029	-0.0666667	0.561401	OK
MF0122: propionate production (succinate pathway)	Microbiome-Function-KEGG/GMM-rarefied	NS	NS	NS	0.00996262	0.333333	0.109497	-0.466667	0.109497	-0.2	0.389404	INSIGNIFICANT
MF0123: propionate production (propanediol pathway)	Microbiome-Function-KEGG/GMM-rarefied	NS	NS	NS	0.0784774	-0.333333	0.454285	-0.0666667	0.454285	-0.2	0.454285	INSIGNIFICANT
MF0124: Fucose degradation	Microbiome-Function-KEGG/GMM-rarefied	NS	NS	NS	0.803163	0.333333	0.343964	-0.2	0.343964	0.0666667	0.761536	INSIGNIFICANT
MF0125: propionate production via kinase	Microbiome-Function-KEGG/GMM-rarefied	NS	NS	NS	0.0941401	-0.2	0.495434	0.0666667	0.495434	-0.2	0.495434	INSIGNIFICANT
MF0126: propionate production via transferase	Microbiome-Function-KEGG/GMM-rarefied	YES-ENRICHED	YES-DEPLETED	NS	9.89263e-06	0.733333	0.00640869	-0.733333	0.00640869	-0.0666667	0.776381	OK
MF0127: Succinate production	Microbiome-Function-KEGG/GMM-rarefied	NS	NS	NS	0.142431	0.6	0.281433	-0.0666667	0.719727	0.333333	0.281433	INSIGNIFICANT
MF0128: Propionate conversion to succinate	Microbiome-Function-KEGG/GMM-rarefied	NS	NS	NS	0.300543	-0.0666667	0.803955	-0.333333	0.803955	-0.0666667	0.803955	INSIGNIFICANT
MF0129: catalase	Microbiome-Function-KEGG/GMM-rarefied	NS	NS	NS	0.125348	0.0666667	0.180817	-0.333333	0.180817	-0.0666667	0.477645	INSIGNIFICANT
MF0130: peroxidase	Microbiome-Function-KEGG/GMM-rarefied	NS	NS	NS	0.0540523	0.333333	0.168823	-0.333333	0.168823	-0.333333	0.168823	INSIGNIFICANT
MF0131: superoxide dismutase	Microbiome-Function-KEGG/GMM-rarefied	NS	YES-DEPLETED	NS	0.000423523	0.333333	0.207764	-0.466667	0.0373535	-0.466667	0.160492	OK
MF0132: superoxide reductase	Microbiome-Function-KEGG/GMM-rarefied	NS	NS	NS	0.0252537	-0.0666667	0.460211	0.6	0.0994439	0.466667	0.141907	INSIGNIFICANT
MF0133: menaquinone production	Microbiome-Function-KEGG/GMM-rarefied	NS	NS	NS	0.207512	0.466667	0.166077	0.0666667	0.638672	0.0666667	0.638672	INSIGNIFICANT
Archaea;Euryarchaeota;Methanobacteria	Microbiome-Taxonomy-Class-16S	NS	NS	NS	0.95737	0	1	0.0666667	0.835551	0	1	INSIGNIFICANT
Archaea;Euryarchaeota;Thermoplasmata	Microbiome-Taxonomy-Class-16S	NS	NS	NS	0.000209953	0.0666667	1	0.0666667	1	0.0666667	1	INSIGNIFICANT
Bacteria;Acidobacteria;Acidobacteriia	Microbiome-Taxonomy-Class-16S	NS	NS	NS	3.90659e-06	0.0666667	1	-0.0666667	1	0	NA	INSIGNIFICANT
Bacteria;Actinobacteria;Actinobacteria	Microbiome-Taxonomy-Class-16S	NS	NS	NS	0.0106371	0.333333	1	-0.6	0.0852495	-0.4	0.0510035	INSIGNIFICANT
Bacteria;Actinobacteria;Coriobacteriia	Microbiome-Taxonomy-Class-16S	NS	NS	NS	0.00612588	-0.0666667	0.389404	-0.2	0.389404	-0.466667	0.0767212	INSIGNIFICANT
Bacteria;Armatimonadetes;Chthonomonadetes	Microbiome-Taxonomy-Class-16S	NS	NS	NS	0.95737	0	NA	0	NA	0	NA	INSIGNIFICANT
Bacteria;Bacteroidetes;Bacteroidia	Microbiome-Taxonomy-Class-16S	NS	NS	NS	0.868773	0.466667	0.160492	-0.466667	0.160492	-0.0666667	0.678772	INSIGNIFICANT
Bacteria;Bacteroidetes;unknown_Bacteroidetes	Microbiome-Taxonomy-Class-16S	NS	NS	NS	0.95737	0	NA	0	NA	0	NA	INSIGNIFICANT
Bacteria;Chlamydiae;Chlamydiae	Microbiome-Taxonomy-Class-16S	NS	NS	NS	0.95737	0	NA	0	NA	0	NA	INSIGNIFICANT
Bacteria;Cyanobacteria;Melainabacteria	Microbiome-Taxonomy-Class-16S	NS	NS	NS	0.139094	0.4	0.0778694	-0.0666667	0.812704	0.333333	0.0778694	INSIGNIFICANT
Bacteria;Cyanobacteria;Oxyphotobacteria	Microbiome-Taxonomy-Class-16S	NS	NS	NS	0.330752	0.0666667	0.89225	-0.2	0.89225	-0.0666667	0.89225	INSIGNIFICANT
Bacteria;Deferribacteres;Deferribacteres	Microbiome-Taxonomy-Class-16S	NS	NS	NS	0.967962	-0.133333	0.345779	0	NA	-0.133333	0.345779	INSIGNIFICANT
Bacteria;Deinococcus-Thermus;Deinococci	Microbiome-Taxonomy-Class-16S	NS	NS	NS	0.95737	0	NA	0	NA	0	NA	INSIGNIFICANT
Bacteria;Dependentiae;Babeliae	Microbiome-Taxonomy-Class-16S	NS	NS	NS	0.200213	-0.133333	0.879321	0.0666667	1	-0.0666667	0.879321	INSIGNIFICANT
Bacteria;Elusimicrobia;Elusimicrobia	Microbiome-Taxonomy-Class-16S	NS	NS	NS	0.95737	0	NA	0	NA	0	NA	INSIGNIFICANT
Bacteria;Epsilonbacteraeota;Campylobacteria	Microbiome-Taxonomy-Class-16S	NS	NS	NS	0.0583853	0.0666667	1	0.0666667	1	0.133333	1	INSIGNIFICANT
Bacteria;Firmicutes;Bacilli	Microbiome-Taxonomy-Class-16S	NS	NS	NS	0.183386	-0.2	0.761536	-0.2	0.378571	-0.466667	0.375232	INSIGNIFICANT
Bacteria;Firmicutes;Clostridia	Microbiome-Taxonomy-Class-16S	NS	NS	NS	0.330752	-0.466667	0.180817	0.333333	0.180817	0.0666667	0.977966	INSIGNIFICANT
Bacteria;Firmicutes;Erysipelotrichia	Microbiome-Taxonomy-Class-16S	NS	YES-DEPLETED	NS	0.00699247	0.733333	0.0718689	-0.466667	0.00787354	0.333333	0.719727	OK
Bacteria;Firmicutes;Negativicutes	Microbiome-Taxonomy-Class-16S	NS	NS	NS	0.95737	-0.0666667	0.890381	-0.333333	0.890381	-0.0666667	0.890381	INSIGNIFICANT
Bacteria;Fusobacteria;Fusobacteriia	Microbiome-Taxonomy-Class-16S	NS	NS	NS	0.0325237	0.266667	0.600571	-0.266667	0.600571	-0.0666667	0.78353	INSIGNIFICANT
Bacteria;Kiritimatiellaeota;Kiritimatiellae	Microbiome-Taxonomy-Class-16S	NS	NS	NS	0.95737	0	1	-0.0666667	1	0	1	INSIGNIFICANT
Bacteria;Lentisphaerae;Lentisphaeria	Microbiome-Taxonomy-Class-16S	NS	NS	NS	0.544475	0.0666667	0.787406	-0.0666667	0.787406	-0.0666667	0.787406	INSIGNIFICANT
Bacteria;Lentisphaerae;Oligosphaeria	Microbiome-Taxonomy-Class-16S	NS	NS	NS	0.95737	0	NA	0	NA	0	NA	INSIGNIFICANT
Bacteria;Patescibacteria;Saccharimonadia	Microbiome-Taxonomy-Class-16S	NS	NS	NS	0.330752	0.0666667	1	-0.133333	1	-0.0666667	1	INSIGNIFICANT
Bacteria;Planctomycetes;Phycisphaerae	Microbiome-Taxonomy-Class-16S	NS	NS	NS	0.0323089	-0.2	0.260352	0.2	0.260352	0	1	INSIGNIFICANT
Bacteria;Planctomycetes;Planctomycetacia	Microbiome-Taxonomy-Class-16S	NS	NS	NS	0.898408	0	NA	0.0666667	1	0.0666667	1	INSIGNIFICANT
Bacteria;Proteobacteria;Alphaproteobacteria	Microbiome-Taxonomy-Class-16S	NS	NS	NS	0.0235257	0.266667	0.628289	-0.2	0.628289	-0.133333	0.628289	INSIGNIFICANT
Bacteria;Proteobacteria;Deltaproteobacteria	Microbiome-Taxonomy-Class-16S	YES-ENRICHED	NS	NS	0.00523926	0.533333	0.0300629	-0.2	0.439782	0.0666667	0.775985	OK
Bacteria;Proteobacteria;Gammaproteobacteria	Microbiome-Taxonomy-Class-16S	NS	NS	NS	0.243665	-0.2	0.890381	-0.0666667	0.890381	0.0666667	0.890381	INSIGNIFICANT
Bacteria;Spirochaetes;Brachyspirae	Microbiome-Taxonomy-Class-16S	NS	NS	NS	0.95737	0	NA	0	NA	0	NA	INSIGNIFICANT
Bacteria;Synergistetes;Synergistia	Microbiome-Taxonomy-Class-16S	NS	NS	NS	0.139094	0.0666667	0.634017	-0.133333	0.634017	0	1	INSIGNIFICANT
Bacteria;Tenericutes;Mollicutes	Microbiome-Taxonomy-Class-16S	NS	NS	NS	0.0446971	-0.266667	0.600354	0.2	0.798432	-0.133333	0.600354	INSIGNIFICANT
Bacteria;unknown_Bacteria;unknown_Bacteria	Microbiome-Taxonomy-Class-16S	NS	NS	NS	0.0499567	-0.0666667	1	0.133333	0.634017	0.0666667	0.634017	INSIGNIFICANT
Bacteria;Verrucomicrobia;Opitutae	Microbiome-Taxonomy-Class-16S	NS	NS	NS	0.95737	0	NA	0	NA	0	NA	INSIGNIFICANT
Bacteria;Verrucomicrobia;Verrucomicrobiae	Microbiome-Taxonomy-Class-16S	NS	NS	NS	0.101769	0.0666667	0.829037	-0.266667	0.221812	0	1	INSIGNIFICANT
Bacteria;WPS-2;unknown_WPS-2	Microbiome-Taxonomy-Class-16S	NS	NS	NS	0.95737	0	NA	0	NA	0	NA	INSIGNIFICANT
Eukaryota;Incertae_Sedis;unknown_Incertae_Sedis	Microbiome-Taxonomy-Class-16S	NS	NS	NS	0.95737	0	NA	0	NA	0	NA	INSIGNIFICANT
Actinobacteria	Microbiome-Taxonomy-Class-mOTU2-rarefied	NS	NS	NS	0.59307	-0.2	0.706427	0.0666667	0.706427	-0.266667	0.706427	INSIGNIFICANT
Alphaproteobacteria	Microbiome-Taxonomy-Class-mOTU2-rarefied	NS	NS	NS	0.456901	0.0666667	1	-0.0666667	1	-0.0666667	1	INSIGNIFICANT
Bacilli	Microbiome-Taxonomy-Class-mOTU2-rarefied	NS	NS	NS	0.141971	-0.2	0.629192	-0.333333	0.629192	0.0666667	0.629192	INSIGNIFICANT
Bacteria class incertae sedis	Microbiome-Taxonomy-Class-mOTU2-rarefied	NS	NS	NS	0.0619029	0.266667	0.385962	-0.4	0.0747974	-0.2	0.288776	INSIGNIFICANT
Bacteroidia	Microbiome-Taxonomy-Class-mOTU2-rarefied	NS	NS	NS	0.541451	0.0666667	0.631805	-0.0666667	0.631805	-0.0666667	0.719727	INSIGNIFICANT
Betaproteobacteria	Microbiome-Taxonomy-Class-mOTU2-rarefied	NS	NS	NS	0.293979	-0.133333	0.825964	0.333333	0.587333	0.2	0.66307	INSIGNIFICANT
Clostridia	Microbiome-Taxonomy-Class-mOTU2-rarefied	NS	NS	NS	0.12646	-0.333333	0.160492	0.333333	0.160492	0.0666667	0.909543	INSIGNIFICANT
Coriobacteriia	Microbiome-Taxonomy-Class-mOTU2-rarefied	NS	NS	NS	0.471931	-0.4	0.472762	0.466667	0.472762	-0.133333	0.529955	INSIGNIFICANT
Dehalococcoidia	Microbiome-Taxonomy-Class-mOTU2-rarefied	NS	NS	NS	0.59307	0.0666667	0.789268	0.2	0.421069	0.2	0.421069	INSIGNIFICANT
Deltaproteobacteria	Microbiome-Taxonomy-Class-mOTU2-rarefied	NS	NS	NS	0.12646	0.4	0.343653	-0.333333	0.343653	0.333333	0.44958	INSIGNIFICANT
Epsilonproteobacteria	Microbiome-Taxonomy-Class-mOTU2-rarefied	NS	NS	NS	0.621228	-0.0666667	1	0	NA	-0.0666667	1	INSIGNIFICANT
Erysipelotrichia	Microbiome-Taxonomy-Class-mOTU2-rarefied	NS	NS	NS	1.2829e-05	0.333333	0.233203	-0.266667	0.233203	-0.0666667	0.754465	INSIGNIFICANT
Flavobacteriia	Microbiome-Taxonomy-Class-mOTU2-rarefied	NS	NS	NS	0.343938	0.0666667	1	-0.0666667	1	-0.0666667	1	INSIGNIFICANT
Fusobacteriia	Microbiome-Taxonomy-Class-mOTU2-rarefied	NS	NS	NS	0.0896474	0.133333	1	-0.2	0.544348	-0.0666667	1	INSIGNIFICANT
Gammaproteobacteria	Microbiome-Taxonomy-Class-mOTU2-rarefied	NS	NS	NS	0.196066	-0.266667	0.609569	0.466667	0.297595	0.333333	0.382542	INSIGNIFICANT
Methanobacteria	Microbiome-Taxonomy-Class-mOTU2-rarefied	NS	NS	NS	0.110101	0	1	0.133333	0.592398	0.133333	0.875824	INSIGNIFICANT
Mollicutes	Microbiome-Taxonomy-Class-mOTU2-rarefied	NS	NS	NS	0.00483621	0	NA	0.0666667	1	0.0666667	1	INSIGNIFICANT
Negativicutes	Microbiome-Taxonomy-Class-mOTU2-rarefied	NS	NS	NS	0.0789195	-0.2	0.378571	0.333333	0.378571	-0.333333	0.776381	INSIGNIFICANT
Opitutae	Microbiome-Taxonomy-Class-mOTU2-rarefied	NS	NS	NS	0.00483621	0	NA	0.0666667	1	0.0666667	1	INSIGNIFICANT
Spirochaetia	Microbiome-Taxonomy-Class-mOTU2-rarefied	NS	NS	NS	0.00483621	0.0666667	1	-0.0666667	1	-0.0666667	1	INSIGNIFICANT
Synergistia	Microbiome-Taxonomy-Class-mOTU2-rarefied	NS	NS	NS	0.196066	0.2	0.544348	0	0.580712	0.133333	0.55664	INSIGNIFICANT
Tissierellia	Microbiome-Taxonomy-Class-mOTU2-rarefied	NS	NS	NS	0.12549	0.0666667	1	-0.0666667	1	0	NA	INSIGNIFICANT
unassigned	Microbiome-Taxonomy-Class-mOTU2-rarefied	NS	NS	NS	0.349147	0.2	0.466406	-0.0666667	0.761536	-0.0666667	0.761536	INSIGNIFICANT
unknown Bacteria	Microbiome-Taxonomy-Class-mOTU2-rarefied	NS	NS	NS	0.000602312	0	1	0.466667	0.0646184	0.333333	0.221788	INSIGNIFICANT
unknown candidatus Saccharibacteria	Microbiome-Taxonomy-Class-mOTU2-rarefied	NS	NS	NS	0.119261	0.0666667	1	-0.2	0.520704	-0.133333	0.55664	INSIGNIFICANT
unknown cellular organisms	Microbiome-Taxonomy-Class-mOTU2-rarefied	NS	NS	NS	0.879983	-0.0666667	0.89023	-0.133333	0.89023	-0.2	0.89023	INSIGNIFICANT
unknown Firmicutes	Microbiome-Taxonomy-Class-mOTU2-rarefied	NS	NS	NS	0.493555	0.0666667	0.779828	-0.0666667	0.779828	0.0666667	0.779828	INSIGNIFICANT
unknown Lentisphaerae	Microbiome-Taxonomy-Class-mOTU2-rarefied	NS	NS	NS	0.398938	0.0666667	0.850107	-0.2	0.609275	0	0.850107	INSIGNIFICANT
unknown Tenericutes	Microbiome-Taxonomy-Class-mOTU2-rarefied	NS	NS	NS	0.00483621	-0.133333	0.55664	0.133333	0.55664	0	1	INSIGNIFICANT
unknown Verrucomicrobia	Microbiome-Taxonomy-Class-mOTU2-rarefied	NS	NS	NS	0.343938	-0.0666667	1	0.0666667	1	-0.0666667	1	INSIGNIFICANT
Verrucomicrobiae	Microbiome-Taxonomy-Class-mOTU2-rarefied	NS	NS	NS	0.224941	0.133333	0.609845	-0.2	0.590649	0.266667	0.609845	INSIGNIFICANT
Archaea;Euryarchaeota;Methanobacteria;Methanobacteriales;Methanobacteriaceae	Microbiome-Taxonomy-Family-16S	NS	NS	NS	0.429731	0	0.875824	0.133333	0.603728	0.0666667	1	INSIGNIFICANT
Archaea;Euryarchaeota;Thermoplasmata;Methanomassiliicoccales;Methanomethylophilaceae	Microbiome-Taxonomy-Family-16S	NS	NS	NS	0.000216267	0.0666667	1	0.0666667	1	0.0666667	1	INSIGNIFICANT
Bacteria;Acidobacteria;Acidobacteriia;Solibacterales;Solibacteraceae (Subgroup 3)	Microbiome-Taxonomy-Family-16S	NS	NS	NS	0.027615	0.0666667	1	-0.133333	1	-0.0666667	1	INSIGNIFICANT
Bacteria;Actinobacteria;Actinobacteria;Actinomycetales;Actinomycetaceae	Microbiome-Taxonomy-Family-16S	NS	YES-DEPLETED	YES-DEPLETED	0.0189781	0.266667	0.850473	-0.733333	0.0121814	-0.466667	0.023615	OK
Bacteria;Actinobacteria;Actinobacteria;Actinomycetales;unknown_Actinomycetales	Microbiome-Taxonomy-Family-16S	NS	NS	NS	0.93903	0	NA	0	NA	0	NA	INSIGNIFICANT
Bacteria;Actinobacteria;Actinobacteria;Bifidobacteriales;Bifidobacteriaceae	Microbiome-Taxonomy-Family-16S	NS	NS	NS	0.93903	-0.133333	0.823755	-0.0666667	0.823755	-0.133333	0.823755	INSIGNIFICANT
Bacteria;Actinobacteria;Actinobacteria;Corynebacteriales;Corynebacteriaceae	Microbiome-Taxonomy-Family-16S	NS	NS	YES-DEPLETED	0.0458767	-0.266667	0.40867	-0.2	0.254346	-0.533333	0.039985	OK
Bacteria;Actinobacteria;Actinobacteria;Corynebacteriales;Nocardiaceae	Microbiome-Taxonomy-Family-16S	NS	NS	NS	0.93903	0	NA	0	NA	0	NA	INSIGNIFICANT
Bacteria;Actinobacteria;Actinobacteria;Micrococcales;Brevibacteriaceae	Microbiome-Taxonomy-Family-16S	NS	NS	NS	8.52969e-06	0	NA	0.0666667	1	0.0666667	1	INSIGNIFICANT
Bacteria;Actinobacteria;Actinobacteria;Micrococcales;Microbacteriaceae	Microbiome-Taxonomy-Family-16S	NS	NS	NS	0.105261	0.133333	0.879321	-0.0666667	0.879321	0.0666667	1	INSIGNIFICANT
Bacteria;Actinobacteria;Actinobacteria;Micrococcales;Micrococcaceae	Microbiome-Taxonomy-Family-16S	NS	NS	NS	0.0941612	0.4	0.270725	-0.333333	0.270725	-0.133333	0.641883	INSIGNIFICANT
Bacteria;Actinobacteria;Actinobacteria;Propionibacteriales;Propionibacteriaceae	Microbiome-Taxonomy-Family-16S	NS	NS	NS	0.638399	-0.0666667	0.879321	0.0666667	0.879321	0	1	INSIGNIFICANT
Bacteria;Actinobacteria;Actinobacteria;unknown_Actinobacteria;unknown_Actinobacteria	Microbiome-Taxonomy-Family-16S	NS	NS	NS	0.568829	-0.133333	0.345779	0	NA	-0.133333	0.345779	INSIGNIFICANT
Bacteria;Actinobacteria;Coriobacteriia;Coriobacteriales;Atopobiaceae	Microbiome-Taxonomy-Family-16S	NS	NS	NS	0.256617	-0.133333	0.875108	-0.333333	0.875108	-0.2	0.875108	INSIGNIFICANT
Bacteria;Actinobacteria;Coriobacteriia;Coriobacteriales;Coriobacteriaceae	Microbiome-Taxonomy-Family-16S	NS	NS	NS	0.121745	-0.133333	0.428644	0.0666667	0.753079	-0.266667	0.20604	INSIGNIFICANT
Bacteria;Actinobacteria;Coriobacteriia;Coriobacteriales;Coriobacteriales_Incertae_Sedis	Microbiome-Taxonomy-Family-16S	NS	NS	NS	0.559526	-0.133333	0.47027	-0.0666667	1	-0.2	0.47027	INSIGNIFICANT
Bacteria;Actinobacteria;Coriobacteriia;Coriobacteriales;Eggerthellaceae	Microbiome-Taxonomy-Family-16S	NS	NS	NS	0.0312736	0.333333	0.301783	-0.6	0.249756	0.0666667	0.589423	INSIGNIFICANT
Bacteria;Actinobacteria;Coriobacteriia;Coriobacteriales;unknown_Coriobacteriales	Microbiome-Taxonomy-Family-16S	NS	NS	NS	0.027615	-0.0666667	1	0.0666667	1	0.0666667	1	INSIGNIFICANT
Bacteria;Armatimonadetes;Chthonomonadetes;Chthonomonadales;Chthonomonadaceae	Microbiome-Taxonomy-Family-16S	NS	NS	NS	0.93903	0	NA	0	NA	0	NA	INSIGNIFICANT
Bacteria;Bacteroidetes;Bacteroidia;Bacteroidales;[Barnesiellaceae]	Microbiome-Taxonomy-Family-16S	NS	NS	NS	0.0990654	-0.0666667	1	-0.0666667	1	-0.133333	1	INSIGNIFICANT
Bacteria;Bacteroidetes;Bacteroidia;Bacteroidales;Bacteroidaceae	Microbiome-Taxonomy-Family-16S	YES-ENRICHED	YES-DEPLETED	NS	5.03173e-05	0.733333	0.0100708	-0.866667	0.003479	-0.0666667	0.803955	OK
Bacteria;Bacteroidetes;Bacteroidia;Bacteroidales;Barnesiellaceae	Microbiome-Taxonomy-Family-16S	NS	NS	NS	0.0189781	0.6	0.150903	-0.333333	0.275548	0	0.878403	INSIGNIFICANT
Bacteria;Bacteroidetes;Bacteroidia;Bacteroidales;Marinifilaceae	Microbiome-Taxonomy-Family-16S	NS	NS	NS	3.65307e-05	0.133333	0.552251	-0.466667	0.425909	-0.0666667	0.552251	INSIGNIFICANT
Bacteria;Bacteroidetes;Bacteroidia;Bacteroidales;Muribaculaceae	Microbiome-Taxonomy-Family-16S	NS	NS	NS	0.00265019	-0.4	0.729571	0	0.729571	0	0.729571	INSIGNIFICANT
Bacteria;Bacteroidetes;Bacteroidia;Bacteroidales;Paludibacteraceae	Microbiome-Taxonomy-Family-16S	NS	NS	NS	0.0668296	0.0666667	1	-0.0666667	1	-0.0666667	1	INSIGNIFICANT
Bacteria;Bacteroidetes;Bacteroidia;Bacteroidales;Porphyromonadaceae	Microbiome-Taxonomy-Family-16S	NS	NS	NS	0.915653	0	1	-0.0666667	1	-0.0666667	1	INSIGNIFICANT
Bacteria;Bacteroidetes;Bacteroidia;Bacteroidales;Prevotellaceae	Microbiome-Taxonomy-Family-16S	NS	NS	NS	0.36885	-0.2	0.426274	-0.2	1	-0.0666667	1	INSIGNIFICANT
Bacteria;Bacteroidetes;Bacteroidia;Bacteroidales;Rikenellaceae	Microbiome-Taxonomy-Family-16S	NS	NS	NS	0.0586917	0.0666667	0.890381	-0.133333	0.890381	-0.0666667	0.890381	INSIGNIFICANT
Bacteria;Bacteroidetes;Bacteroidia;Bacteroidales;S24-7	Microbiome-Taxonomy-Family-16S	NS	NS	NS	0.93903	0	NA	0	NA	0	NA	INSIGNIFICANT
Bacteria;Bacteroidetes;Bacteroidia;Bacteroidales;Tannerellaceae	Microbiome-Taxonomy-Family-16S	NS	NS	NS	0.13949	0.333333	0.276152	-0.466667	0.276152	0.0666667	0.944285	INSIGNIFICANT
Bacteria;Bacteroidetes;Bacteroidia;Bacteroidales;unknown_Bacteroidales	Microbiome-Taxonomy-Family-16S	NS	NS	NS	0.0546195	0.0666667	1	0.133333	0.517056	0.133333	0.517056	INSIGNIFICANT
Bacteria;Bacteroidetes;Bacteroidia;Chitinophagales;Chitinophagaceae	Microbiome-Taxonomy-Family-16S	NS	NS	NS	0.826564	0	NA	0.0666667	1	0.0666667	1	INSIGNIFICANT
Bacteria;Bacteroidetes;Bacteroidia;Flavobacteriales;Flavobacteriaceae	Microbiome-Taxonomy-Family-16S	NS	NS	NS	0.196025	0	1	0	1	0	1	INSIGNIFICANT
Bacteria;Bacteroidetes;unknown_Bacteroidetes;unknown_Bacteroidetes;unknown_Bacteroidetes	Microbiome-Taxonomy-Family-16S	NS	NS	NS	0.93903	0	NA	0	NA	0	NA	INSIGNIFICANT
Bacteria;Chlamydiae;Chlamydiae;Chlamydiales;Parachlamydiaceae	Microbiome-Taxonomy-Family-16S	NS	NS	NS	0.93903	0	NA	0	NA	0	NA	INSIGNIFICANT
Bacteria;Chlamydiae;Chlamydiae;Chlamydiales;Simkaniaceae	Microbiome-Taxonomy-Family-16S	NS	NS	NS	0.93903	0	NA	0	NA	0	NA	INSIGNIFICANT
Bacteria;Chlamydiae;Chlamydiae;unknown_Chlamydiae;unknown_Chlamydiae	Microbiome-Taxonomy-Family-16S	NS	NS	NS	0.93903	0	NA	0	NA	0	NA	INSIGNIFICANT
Bacteria;Cyanobacteria;Melainabacteria;Gastranaerophilales;Candidatus_Melainabacteria_bacterium_MEL.A1	Microbiome-Taxonomy-Family-16S	NS	NS	NS	0.93903	0.0666667	1	0.0666667	1	0.0666667	1	INSIGNIFICANT
Bacteria;Cyanobacteria;Melainabacteria;Gastranaerophilales;Clostridium_sp. CAG:306	Microbiome-Taxonomy-Family-16S	NS	NS	NS	0.027615	0.2	0.272174	0	0.855132	0.266667	0.272174	INSIGNIFICANT
Bacteria;Cyanobacteria;Melainabacteria;Gastranaerophilales;uncultured_organism	Microbiome-Taxonomy-Family-16S	NS	NS	NS	0.895916	0.0666667	1	-0.0666667	1	0	NA	INSIGNIFICANT
Bacteria;Cyanobacteria;Melainabacteria;Gastranaerophilales;uncultured_rumen_bacterium	Microbiome-Taxonomy-Family-16S	NS	NS	NS	0.027615	0.0666667	1	-0.0666667	1	-0.0666667	1	INSIGNIFICANT
Bacteria;Cyanobacteria;Melainabacteria;Gastranaerophilales;unknown_Gastranaerophilales	Microbiome-Taxonomy-Family-16S	NS	NS	NS	0.376421	0.0666667	1	-0.0666667	1	0.0666667	1	INSIGNIFICANT
Bacteria;Cyanobacteria;Oxyphotobacteria;Chloroplast;Linum_usitatissimum (flax)	Microbiome-Taxonomy-Family-16S	NS	NS	NS	0.727309	-0.0666667	1	-0.0666667	1	-0.0666667	1	INSIGNIFICANT
Bacteria;Cyanobacteria;Oxyphotobacteria;Chloroplast;unknown_Chloroplast	Microbiome-Taxonomy-Family-16S	NS	NS	NS	0.93903	-0.0666667	1	0	NA	-0.0666667	1	INSIGNIFICANT
Bacteria;Deferribacteres;Deferribacteres;Deferribacterales;Deferribacteraceae	Microbiome-Taxonomy-Family-16S	NS	NS	NS	0.967962	-0.133333	0.345779	0	NA	-0.133333	0.345779	INSIGNIFICANT
Bacteria;Deinococcus-Thermus;Deinococci;Deinococcales;Deinococcaceae	Microbiome-Taxonomy-Family-16S	NS	NS	NS	0.93903	0	NA	0	NA	0	NA	INSIGNIFICANT
Bacteria;Dependentiae;Babeliae;Babeliales;Babeliaceae	Microbiome-Taxonomy-Family-16S	NS	NS	NS	0.36885	-0.133333	1	0.0666667	1	-0.0666667	1	INSIGNIFICANT
Bacteria;Elusimicrobia;Elusimicrobia;Elusimicrobiales;Elusimicrobiaceae	Microbiome-Taxonomy-Family-16S	NS	NS	NS	0.93903	0	NA	0	NA	0	NA	INSIGNIFICANT
Bacteria;Epsilonbacteraeota;Campylobacteria;Campylobacterales;Arcobacteraceae	Microbiome-Taxonomy-Family-16S	NS	NS	NS	0.93903	0	NA	0	NA	0	NA	INSIGNIFICANT
Bacteria;Epsilonbacteraeota;Campylobacteria;Campylobacterales;Campylobacteraceae	Microbiome-Taxonomy-Family-16S	NS	NS	NS	0.276112	-0.0666667	1	0.0666667	1	-0.133333	1	INSIGNIFICANT
Bacteria;Epsilonbacteraeota;Campylobacteria;Campylobacterales;Helicobacteraceae	Microbiome-Taxonomy-Family-16S	NS	NS	NS	0.774431	0.133333	0.853923	-0.0666667	0.853923	0.133333	0.853923	INSIGNIFICANT
Bacteria;Firmicutes;Bacilli;Bacillales;Bacillaceae	Microbiome-Taxonomy-Family-16S	NS	NS	NS	0.143241	0	NA	0.133333	0.345779	0.133333	0.345779	INSIGNIFICANT
Bacteria;Firmicutes;Bacilli;Bacillales;Family_XI	Microbiome-Taxonomy-Family-16S	NS	NS	NS	0.786485	0	1	0.133333	1	0.0666667	1	INSIGNIFICANT
Bacteria;Firmicutes;Bacilli;Bacillales;Staphylococcaceae	Microbiome-Taxonomy-Family-16S	NS	NS	NS	0.0105122	0.133333	0.595076	-0.266667	0.292538	-0.133333	0.55664	INSIGNIFICANT
Bacteria;Firmicutes;Bacilli;Lactobacillales;Aerococcaceae	Microbiome-Taxonomy-Family-16S	NS	NS	NS	0.333224	0.0666667	0.879321	-0.0666667	0.879321	0	1	INSIGNIFICANT
Bacteria;Firmicutes;Bacilli;Lactobacillales;Carnobacteriaceae	Microbiome-Taxonomy-Family-16S	NS	NS	NS	0.93903	0.0666667	1	-0.0666667	1	0	NA	INSIGNIFICANT
Bacteria;Firmicutes;Bacilli;Lactobacillales;Enterococcaceae	Microbiome-Taxonomy-Family-16S	NS	NS	NS	0.0242567	-0.0666667	1	-0.266667	0.124097	-0.4	0.124097	INSIGNIFICANT
Bacteria;Firmicutes;Bacilli;Lactobacillales;Lactobacillaceae	Microbiome-Taxonomy-Family-16S	NS	NS	NS	0.0147564	-0.0666667	0.690649	-0.2	0.500537	-0.6	0.0758543	INSIGNIFICANT
Bacteria;Firmicutes;Bacilli;Lactobacillales;Leuconostocaceae	Microbiome-Taxonomy-Family-16S	NS	NS	NS	0.93903	-0.0666667	0.891756	-0.0666667	0.891756	-0.133333	0.891756	INSIGNIFICANT
Bacteria;Firmicutes;Bacilli;Lactobacillales;Streptococcaceae	Microbiome-Taxonomy-Family-16S	NS	NS	NS	0.318235	-0.2	0.934082	-0.2	0.584106	-0.0666667	0.584106	INSIGNIFICANT
Bacteria;Firmicutes;Clostridia;Clostridiales;[Mogibacteriaceae]	Microbiome-Taxonomy-Family-16S	NS	NS	NS	0.0105122	0.133333	0.345779	-0.133333	0.345779	0	NA	INSIGNIFICANT
Bacteria;Firmicutes;Clostridia;Clostridiales;Caldicoprobacteraceae	Microbiome-Taxonomy-Family-16S	NS	NS	NS	0.774431	-0.0666667	1	0	NA	-0.0666667	1	INSIGNIFICANT
Bacteria;Firmicutes;Clostridia;Clostridiales;Christensenellaceae	Microbiome-Taxonomy-Family-16S	NS	NS	NS	0.587249	0.533333	0.349104	-0.0666667	0.349104	0.333333	0.719727	INSIGNIFICANT
Bacteria;Firmicutes;Clostridia;Clostridiales;Clostridiaceae 1	Microbiome-Taxonomy-Family-16S	NS	NS	NS	8.52969e-06	-0.266667	0.51956	0.266667	0.51956	0	0.900037	INSIGNIFICANT
Bacteria;Firmicutes;Clostridia;Clostridiales;Clostridiales_vadinBB60 group	Microbiome-Taxonomy-Family-16S	NS	NS	NS	0.826564	-0.133333	0.878325	0.266667	0.878325	0.333333	0.878325	INSIGNIFICANT
Bacteria;Firmicutes;Clostridia;Clostridiales;Defluviitaleaceae	Microbiome-Taxonomy-Family-16S	NS	NS	NS	0.74903	-0.133333	0.760193	0.333333	0.420583	0.266667	0.782836	INSIGNIFICANT
Bacteria;Firmicutes;Clostridia;Clostridiales;Eubacteriaceae	Microbiome-Taxonomy-Family-16S	NS	NS	NS	0.93903	0	NA	0	NA	0	NA	INSIGNIFICANT
Bacteria;Firmicutes;Clostridia;Clostridiales;Family_XI	Microbiome-Taxonomy-Family-16S	NS	NS	NS	0.320157	0	0.833029	-0.0666667	0.833029	-0.2	0.508692	INSIGNIFICANT
Bacteria;Firmicutes;Clostridia;Clostridiales;Family_XIII	Microbiome-Taxonomy-Family-16S	NS	NS	NS	0.774431	0.333333	0.690293	-0.0666667	0.690293	0	0.690293	INSIGNIFICANT
Bacteria;Firmicutes;Clostridia;Clostridiales;Lachnospiraceae	Microbiome-Taxonomy-Family-16S	NS	NS	NS	0.93903	-0.2	0.786713	0.466667	0.562866	0.0666667	0.890381	INSIGNIFICANT
Bacteria;Firmicutes;Clostridia;Clostridiales;Peptococcaceae	Microbiome-Taxonomy-Family-16S	NS	NS	NS	0.318235	-0.0666667	0.858832	0.266667	0.858832	0.0666667	0.858832	INSIGNIFICANT
Bacteria;Firmicutes;Clostridia;Clostridiales;Peptostreptococcaceae	Microbiome-Taxonomy-Family-16S	NS	NS	NS	0.027615	-0.333333	0.495392	0.2	0.495392	0.0666667	0.890381	INSIGNIFICANT
Bacteria;Firmicutes;Clostridia;Clostridiales;Ruminococcaceae	Microbiome-Taxonomy-Family-16S	NS	NS	NS	0.134275	-0.733333	0.0718689	0.466667	0.0718689	-0.0666667	0.678772	INSIGNIFICANT
Bacteria;Firmicutes;Clostridia;Clostridiales;Syntrophomonadaceae	Microbiome-Taxonomy-Family-16S	NS	NS	NS	0.0299034	-0.0666667	1	0	NA	-0.0666667	1	INSIGNIFICANT
Bacteria;Firmicutes;Clostridia;Clostridiales;unknown_Clostridiales	Microbiome-Taxonomy-Family-16S	NS	NS	NS	0.186455	0.2	0.828855	0	0.828855	0.133333	0.888502	INSIGNIFICANT
Bacteria;Firmicutes;Clostridia;DTU014;unknown_DTU014	Microbiome-Taxonomy-Family-16S	NS	NS	NS	0.0147682	0.0666667	1	-0.133333	1	-0.0666667	1	INSIGNIFICANT
Bacteria;Firmicutes;Clostridia;unknown_Clostridia;unknown_Clostridia	Microbiome-Taxonomy-Family-16S	NS	NS	NS	0.93903	0	NA	0	NA	0	NA	INSIGNIFICANT
Bacteria;Firmicutes;Erysipelotrichia;Erysipelotrichales;Erysipelotrichaceae	Microbiome-Taxonomy-Family-16S	NS	YES-DEPLETED	NS	0.0189781	0.733333	0.0618896	-0.466667	0.0147714	0.2	0.846924	OK
Bacteria;Firmicutes;Erysipelotrichia;Erysipelotrichales;unknown_Erysipelotrichales	Microbiome-Taxonomy-Family-16S	NS	NS	NS	0.0136118	-0.133333	0.55664	0.133333	0.55664	0	1	INSIGNIFICANT
Bacteria;Firmicutes;Negativicutes;Selenomonadales;Acidaminococcaceae	Microbiome-Taxonomy-Family-16S	NS	NS	NS	0.0722072	0.133333	0.660032	0.133333	0.660032	0.333333	0.248881	INSIGNIFICANT
Bacteria;Firmicutes;Negativicutes;Selenomonadales;unknown_Selenomonadales	Microbiome-Taxonomy-Family-16S	NS	NS	NS	0.0263419	0	1	0.133333	0.871068	0.133333	0.871068	INSIGNIFICANT
Bacteria;Firmicutes;Negativicutes;Selenomonadales;Veillonellaceae	Microbiome-Taxonomy-Family-16S	NS	NS	NS	0.60419	-0.0666667	0.887065	-0.2	0.887065	-0.266667	0.857644	INSIGNIFICANT
Bacteria;Fusobacteria;Fusobacteriia;Fusobacteriales;Fusobacteriaceae	Microbiome-Taxonomy-Family-16S	NS	NS	NS	0.0809325	-0.0666667	0.932161	-0.133333	0.541966	-0.266667	0.541966	INSIGNIFICANT
Bacteria;Fusobacteria;Fusobacteriia;Fusobacteriales;Leptotrichiaceae	Microbiome-Taxonomy-Family-16S	NS	NS	NS	0.143241	0.0666667	1	0	1	0.0666667	1	INSIGNIFICANT
Bacteria;Kiritimatiellaeota;Kiritimatiellae;WCHB1-41;unknown_WCHB1-41	Microbiome-Taxonomy-Family-16S	NS	NS	NS	0.93903	0	1	-0.0666667	1	0	1	INSIGNIFICANT
Bacteria;Lentisphaerae;Lentisphaeria;Victivallales;vadinBE97	Microbiome-Taxonomy-Family-16S	NS	NS	NS	0.027615	-0.0666667	1	-0.0666667	1	-0.0666667	1	INSIGNIFICANT
Bacteria;Lentisphaerae;Lentisphaeria;Victivallales;Victivallaceae	Microbiome-Taxonomy-Family-16S	NS	NS	NS	0.433778	0.0666667	0.787406	-0.0666667	0.747337	-0.0666667	0.747337	INSIGNIFICANT
Bacteria;Lentisphaerae;Oligosphaeria;Oligosphaerales;Oligosphaeraceae	Microbiome-Taxonomy-Family-16S	NS	NS	NS	0.93903	-0.0666667	1	0	NA	-0.0666667	1	INSIGNIFICANT
Bacteria;Patescibacteria;Saccharimonadia;Saccharimonadales;Saccharimonadaceae	Microbiome-Taxonomy-Family-16S	NS	NS	NS	0.462048	0.0666667	1	-0.0666667	1	0	1	INSIGNIFICANT
Bacteria;Patescibacteria;Saccharimonadia;Saccharimonadales;unknown_Saccharimonadales	Microbiome-Taxonomy-Family-16S	NS	NS	NS	0.376421	0.0666667	1	0	1	0.0666667	1	INSIGNIFICANT
Bacteria;Planctomycetes;Phycisphaerae;Phycisphaerales;Phycisphaeraceae	Microbiome-Taxonomy-Family-16S	NS	NS	NS	0.376421	-0.133333	1	0.0666667	1	-0.0666667	1	INSIGNIFICANT
Bacteria;Planctomycetes;Phycisphaerae;Phycisphaerales;unknown_Phycisphaerales	Microbiome-Taxonomy-Family-16S	NS	NS	NS	7.04214e-06	-0.0666667	1	0.0666667	1	0	NA	INSIGNIFICANT
Bacteria;Planctomycetes;Planctomycetacia;Gemmatales;Gemmataceae	Microbiome-Taxonomy-Family-16S	NS	NS	NS	0.93903	0	NA	0	NA	0	NA	INSIGNIFICANT
Bacteria;Planctomycetes;Planctomycetacia;unknown_Planctomycetacia;unknown_Planctomycetacia	Microbiome-Taxonomy-Family-16S	NS	NS	NS	0.93903	0	NA	0	NA	0	NA	INSIGNIFICANT
Bacteria;Proteobacteria;Alphaproteobacteria;Caulobacterales;Caulobacteraceae	Microbiome-Taxonomy-Family-16S	NS	NS	NS	0.206816	0	1	0.0666667	1	0.0666667	1	INSIGNIFICANT
Bacteria;Proteobacteria;Alphaproteobacteria;Caulobacterales;Hyphomonadaceae	Microbiome-Taxonomy-Family-16S	NS	NS	NS	0.93903	0	NA	0	NA	0	NA	INSIGNIFICANT
Bacteria;Proteobacteria;Alphaproteobacteria;Holosporales;Holosporaceae	Microbiome-Taxonomy-Family-16S	NS	NS	NS	0.055134	0.0666667	0.77283	0.133333	0.726028	0.2	0.699114	INSIGNIFICANT
Bacteria;Proteobacteria;Alphaproteobacteria;Reyranellales;Reyranellaceae	Microbiome-Taxonomy-Family-16S	NS	NS	NS	0.00265019	0.0666667	1	-0.133333	1	-0.0666667	1	INSIGNIFICANT
Bacteria;Proteobacteria;Alphaproteobacteria;Rhizobiales;Beijerinckiaceae	Microbiome-Taxonomy-Family-16S	NS	NS	NS	0.376421	0.133333	0.610524	0.0666667	1	0.133333	0.610524	INSIGNIFICANT
Bacteria;Proteobacteria;Alphaproteobacteria;Rhizobiales;Devosiaceae	Microbiome-Taxonomy-Family-16S	NS	NS	NS	0.0263419	-0.0666667	1	0	NA	-0.0666667	1	INSIGNIFICANT
Bacteria;Proteobacteria;Alphaproteobacteria;Rhizobiales;Hyphomicrobiaceae	Microbiome-Taxonomy-Family-16S	NS	NS	NS	0.93903	0	NA	0.0666667	1	0.0666667	1	INSIGNIFICANT
Bacteria;Proteobacteria;Alphaproteobacteria;Rhizobiales;Rhizobiaceae	Microbiome-Taxonomy-Family-16S	NS	NS	NS	0.93903	-0.133333	0.371093	0	NA	-0.133333	0.371093	INSIGNIFICANT
Bacteria;Proteobacteria;Alphaproteobacteria;Rhizobiales;Xanthobacteraceae	Microbiome-Taxonomy-Family-16S	NS	NS	NS	0.276112	-0.0666667	0.79246	-0.133333	0.610524	-0.2	0.610524	INSIGNIFICANT
Bacteria;Proteobacteria;Alphaproteobacteria;Rhodospirillales;unknown_Rhodospirillales	Microbiome-Taxonomy-Family-16S	NS	NS	NS	0.36885	0.0666667	0.593587	0	0.888502	-0.266667	0.593587	INSIGNIFICANT
Bacteria;Proteobacteria;Alphaproteobacteria;Rickettsiales;Mitochondria	Microbiome-Taxonomy-Family-16S	NS	NS	NS	0.206816	0.0666667	1	-0.0666667	1	0	NA	INSIGNIFICANT
Bacteria;Proteobacteria;Alphaproteobacteria;Sphingomonadales;Sphingomonadaceae	Microbiome-Taxonomy-Family-16S	NS	NS	NS	0.93903	-0.2	0.586214	-0.0666667	0.586214	-0.266667	0.266919	INSIGNIFICANT
Bacteria;Proteobacteria;Alphaproteobacteria;unknown_Alphaproteobacteria;unknown_Alphaproteobacteria	Microbiome-Taxonomy-Family-16S	NS	NS	NS	7.04214e-06	0.0666667	1	-0.0666667	1	0	NA	INSIGNIFICANT
Bacteria;Proteobacteria;Deltaproteobacteria;Desulfovibrionales;Desulfovibrionaceae	Microbiome-Taxonomy-Family-16S	YES-ENRICHED	NS	NS	0.00161493	0.466667	0.0437301	-0.2	0.417841	0	0.826007	OK
Bacteria;Proteobacteria;Gammaproteobacteria;Aeromonadales;Succinivibrionaceae	Microbiome-Taxonomy-Family-16S	NS	NS	NS	0.143241	-0.0666667	1	0.2	0.446744	0.133333	0.518668	INSIGNIFICANT
Bacteria;Proteobacteria;Gammaproteobacteria;Betaproteobacteriales;Burkholderiaceae	Microbiome-Taxonomy-Family-16S	NS	NS	NS	0.797113	0.333333	0.347221	0	0.556298	0.133333	0.407866	INSIGNIFICANT
Bacteria;Proteobacteria;Gammaproteobacteria;Betaproteobacteriales;Neisseriaceae	Microbiome-Taxonomy-Family-16S	NS	NS	NS	0.93903	0	NA	0	NA	0	NA	INSIGNIFICANT
Bacteria;Proteobacteria;Gammaproteobacteria;Betaproteobacteriales;Nitrosomonadaceae	Microbiome-Taxonomy-Family-16S	NS	NS	NS	0.0438428	0	NA	0.133333	0.345779	0.133333	0.345779	INSIGNIFICANT
Bacteria;Proteobacteria;Gammaproteobacteria;Betaproteobacteriales;Rhodocyclaceae	Microbiome-Taxonomy-Family-16S	NS	NS	NS	0.93903	0	NA	0	NA	0	NA	INSIGNIFICANT
Bacteria;Proteobacteria;Gammaproteobacteria;Cardiobacteriales;Cardiobacteriaceae	Microbiome-Taxonomy-Family-16S	NS	NS	NS	0.134275	-0.0666667	1	-0.0666667	1	-0.0666667	1	INSIGNIFICANT
Bacteria;Proteobacteria;Gammaproteobacteria;Enterobacteriales;Enterobacteriaceae	Microbiome-Taxonomy-Family-16S	NS	NS	NS	0.0451928	-0.2	0.379354	-0.266667	0.379354	-0.266667	0.379354	INSIGNIFICANT
Bacteria;Proteobacteria;Gammaproteobacteria;Gammaproteobacteria_Incertae_Sedis;Unknown_Family	Microbiome-Taxonomy-Family-16S	NS	NS	NS	0.93903	0	NA	0	NA	0	NA	INSIGNIFICANT
Bacteria;Proteobacteria;Gammaproteobacteria;Legionellales;Legionellaceae	Microbiome-Taxonomy-Family-16S	NS	NS	NS	0.93903	0	NA	0	NA	0	NA	INSIGNIFICANT
Bacteria;Proteobacteria;Gammaproteobacteria;Pasteurellales;Pasteurellaceae	Microbiome-Taxonomy-Family-16S	NS	NS	NS	0.186924	0.333333	0.472762	-0.266667	0.472762	-0.2	0.78855	INSIGNIFICANT
Bacteria;Proteobacteria;Gammaproteobacteria;Pseudomonadales;Moraxellaceae	Microbiome-Taxonomy-Family-16S	NS	NS	NS	0.93903	0.0666667	1	0	NA	0.0666667	1	INSIGNIFICANT
Bacteria;Proteobacteria;Gammaproteobacteria;Pseudomonadales;Pseudomonadaceae	Microbiome-Taxonomy-Family-16S	NS	NS	NS	0.433778	0.0666667	1	-0.0666667	1	0	NA	INSIGNIFICANT
Bacteria;Proteobacteria;Gammaproteobacteria;Xanthomonadales;Xanthomonadaceae	Microbiome-Taxonomy-Family-16S	NS	NS	NS	0.0263419	-0.0666667	1	0	NA	-0.0666667	1	INSIGNIFICANT
Bacteria;Spirochaetes;Brachyspirae;Brachyspirales;Brachyspiraceae	Microbiome-Taxonomy-Family-16S	NS	NS	NS	0.93903	0	NA	0	NA	0	NA	INSIGNIFICANT
Bacteria;Synergistetes;Synergistia;Synergistales;Synergistaceae	Microbiome-Taxonomy-Family-16S	NS	NS	NS	0.143241	0.0666667	0.634017	-0.133333	0.634017	0.0666667	0.77283	INSIGNIFICANT
Bacteria;Tenericutes;Mollicutes;Anaeroplasmatales;Anaeroplasmataceae	Microbiome-Taxonomy-Family-16S	NS	NS	NS	0.320157	-0.0666667	1	0	1	-0.0666667	1	INSIGNIFICANT
Bacteria;Tenericutes;Mollicutes;Izimaplasmatales;uncultured_organism	Microbiome-Taxonomy-Family-16S	NS	NS	NS	0.319455	-0.133333	0.541966	0	1	-0.133333	0.541966	INSIGNIFICANT
Bacteria;Tenericutes;Mollicutes;Mollicutes_RF39;uncultured_bacterium_adhufec202	Microbiome-Taxonomy-Family-16S	NS	NS	NS	0.027615	0	NA	0.0666667	1	0.0666667	1	INSIGNIFICANT
Bacteria;Tenericutes;Mollicutes;Mollicutes_RF39;uncultured_organism	Microbiome-Taxonomy-Family-16S	NS	NS	NS	0.93903	0	NA	0	NA	0	NA	INSIGNIFICANT
Bacteria;Tenericutes;Mollicutes;Mollicutes_RF39;uncultured_rumen_bacterium	Microbiome-Taxonomy-Family-16S	NS	NS	NS	0.557128	0.0666667	1	-0.0666667	1	0	NA	INSIGNIFICANT
Bacteria;Tenericutes;Mollicutes;Mollicutes_RF39;unknown_Mollicutes_RF39	Microbiome-Taxonomy-Family-16S	NS	NS	NS	0.0299034	-0.0666667	1	0	NA	-0.0666667	1	INSIGNIFICANT
Bacteria;unknown_Bacteria;unknown_Bacteria;unknown_Bacteria;unknown_Bacteria	Microbiome-Taxonomy-Family-16S	NS	NS	NS	0.821223	0	1	0.0666667	0.634017	0.0666667	0.634017	INSIGNIFICANT
Bacteria;Verrucomicrobia;Opitutae;[Cerasicoccales];[Cerasicoccaceae]	Microbiome-Taxonomy-Family-16S	NS	NS	NS	0.93903	0	NA	0	NA	0	NA	INSIGNIFICANT
Bacteria;Verrucomicrobia;Verrucomicrobiae;Opitutales;Puniceicoccaceae	Microbiome-Taxonomy-Family-16S	NS	NS	NS	0.786485	0	1	0	1	0	1	INSIGNIFICANT
Bacteria;Verrucomicrobia;Verrucomicrobiae;Opitutales;unknown_Opitutales	Microbiome-Taxonomy-Family-16S	NS	NS	NS	0.93903	0	NA	0	NA	0	NA	INSIGNIFICANT
Bacteria;Verrucomicrobia;Verrucomicrobiae;Verrucomicrobiales;Akkermansiaceae	Microbiome-Taxonomy-Family-16S	NS	NS	NS	0.679353	0.2	0.627738	-0.133333	0.610122	0.133333	0.832107	INSIGNIFICANT
Bacteria;Verrucomicrobia;Verrucomicrobiae;Verrucomicrobiales;Verrucomicrobiaceae	Microbiome-Taxonomy-Family-16S	NS	NS	NS	0.93903	0	NA	0	NA	0	NA	INSIGNIFICANT
Bacteria;WPS-2;unknown_WPS-2;unknown_WPS-2;unknown_WPS-2	Microbiome-Taxonomy-Family-16S	NS	NS	NS	0.93903	-0.0666667	1	0	NA	-0.0666667	1	INSIGNIFICANT
Eukaryota;Incertae_Sedis;unknown_Incertae_Sedis;unknown_Incertae_Sedis;unknown_Incertae_Sedis	Microbiome-Taxonomy-Family-16S	NS	NS	NS	0.93903	0	NA	0	NA	0	NA	INSIGNIFICANT
Acetobacteraceae	Microbiome-Taxonomy-Family-mOTU2-rarefied	NS	NS	NS	0.864947	0	NA	0	NA	0	NA	INSIGNIFICANT
Acidaminococcaceae	Microbiome-Taxonomy-Family-mOTU2-rarefied	NS	NS	NS	0.215096	0	0.838464	0	0.838464	0.0666667	0.838464	INSIGNIFICANT
Actinomycetaceae	Microbiome-Taxonomy-Family-mOTU2-rarefied	NS	YES-DEPLETED	YES-DEPLETED	0.00211624	0.133333	0.430918	-0.466667	0.0237722	-0.4	0.0237722	OK
Akkermansiaceae	Microbiome-Taxonomy-Family-mOTU2-rarefied	NS	NS	NS	0.232961	0.133333	0.609845	-0.2	0.590649	0.266667	0.609845	INSIGNIFICANT
Atopobiaceae	Microbiome-Taxonomy-Family-mOTU2-rarefied	NS	NS	NS	0.00211624	-0.4	0.419653	0.266667	0.419653	0	0.756526	INSIGNIFICANT
Bacillales Family XI. Incertae Sedis	Microbiome-Taxonomy-Family-mOTU2-rarefied	NS	NS	NS	0.238225	0.0666667	0.89225	-0.133333	0.61477	-0.0666667	0.61477	INSIGNIFICANT
Bacteria fam. incertae sedis	Microbiome-Taxonomy-Family-mOTU2-rarefied	NS	NS	NS	0.0499217	0.266667	0.385962	-0.4	0.0747974	-0.2	0.288776	INSIGNIFICANT
Bacteroidaceae	Microbiome-Taxonomy-Family-mOTU2-rarefied	NS	YES-DEPLETED	NS	0.0110521	0.333333	0.229309	-0.466667	0.0452271	-0.333333	0.229309	OK
Bacteroidales fam. _C Bacteroidaceae_Porphyromonadaceae_	Microbiome-Taxonomy-Family-mOTU2-rarefied	NS	NS	NS	0.296925	0.466667	0.372524	0.133333	1	0.266667	0.676386	INSIGNIFICANT
Bifidobacteriaceae	Microbiome-Taxonomy-Family-mOTU2-rarefied	NS	NS	NS	0.144594	-0.266667	0.76454	0.266667	0.76454	-0.0666667	0.932093	INSIGNIFICANT
Brachyspiraceae	Microbiome-Taxonomy-Family-mOTU2-rarefied	NS	NS	NS	0.00702031	0.0666667	1	-0.0666667	1	-0.0666667	1	INSIGNIFICANT
Campylobacteraceae	Microbiome-Taxonomy-Family-mOTU2-rarefied	NS	NS	NS	0.672972	-0.0666667	1	0	NA	-0.0666667	1	INSIGNIFICANT
Carnobacteriaceae	Microbiome-Taxonomy-Family-mOTU2-rarefied	NS	NS	NS	0.296925	0	0.588688	-0.266667	0.254346	-0.2	0.254346	INSIGNIFICANT
Clostridiaceae	Microbiome-Taxonomy-Family-mOTU2-rarefied	NS	NS	NS	0.0986829	-0.2	0.538696	0.333333	0.0646362	0.333333	0.803955	INSIGNIFICANT
Clostridiales fam. incertae sedis	Microbiome-Taxonomy-Family-mOTU2-rarefied	NS	NS	NS	0.0126752	0.4	0.14405	-0.2	0.14405	0.0666667	0.820209	INSIGNIFICANT
Clostridiales Family XIII. Incertae Sedis	Microbiome-Taxonomy-Family-mOTU2-rarefied	NS	NS	NS	0.212545	0.133333	1	-0.2	0.643614	0	0.643614	INSIGNIFICANT
Comamonadaceae	Microbiome-Taxonomy-Family-mOTU2-rarefied	NS	NS	NS	0.864947	0	NA	0	NA	0	NA	INSIGNIFICANT
Coriobacteriaceae	Microbiome-Taxonomy-Family-mOTU2-rarefied	NS	NS	NS	0.0712767	-0.4	0.428644	0.733333	0.0757204	0.0666667	0.972117	INSIGNIFICANT
Corynebacteriaceae	Microbiome-Taxonomy-Family-mOTU2-rarefied	NS	NS	NS	0.136208	0.133333	0.77283	-0.0666667	0.77283	0.0666667	0.77283	INSIGNIFICANT
Desulfovibrionaceae	Microbiome-Taxonomy-Family-mOTU2-rarefied	NS	NS	NS	0.133854	0.4	0.343653	-0.333333	0.343653	0.333333	0.44958	INSIGNIFICANT
Eggerthellaceae	Microbiome-Taxonomy-Family-mOTU2-rarefied	NS	NS	NS	0.0587483	-0.0666667	1	-0.133333	0.280449	-0.4	0.280449	INSIGNIFICANT
Enterobacteriaceae	Microbiome-Taxonomy-Family-mOTU2-rarefied	NS	NS	NS	0.0986829	-0.4	0.396044	0.2	0.721447	-0.2	0.396044	INSIGNIFICANT
Enterococcaceae	Microbiome-Taxonomy-Family-mOTU2-rarefied	NS	NS	NS	0.295767	-0.133333	0.724662	-0.133333	0.301864	-0.2	0.301864	INSIGNIFICANT
Erysipelotrichaceae	Microbiome-Taxonomy-Family-mOTU2-rarefied	NS	NS	NS	3.10379e-05	0.333333	0.233203	-0.266667	0.233203	-0.0666667	0.754465	INSIGNIFICANT
Eubacteriaceae	Microbiome-Taxonomy-Family-mOTU2-rarefied	NS	NS	NS	0.00702031	0.0666667	0.599487	-0.466667	0.143738	-0.0666667	0.599487	INSIGNIFICANT
Fusobacteriaceae	Microbiome-Taxonomy-Family-mOTU2-rarefied	NS	NS	NS	0.07808	0.133333	1	-0.2	0.544348	-0.0666667	1	INSIGNIFICANT
Lachnospiraceae	Microbiome-Taxonomy-Family-mOTU2-rarefied	NS	NS	NS	0.19	-0.333333	0.73322	-0.0666667	0.73322	0.0666667	0.73322	INSIGNIFICANT
Lactobacillaceae	Microbiome-Taxonomy-Family-mOTU2-rarefied	NS	NS	NS	0.53185	0.2	0.592613	-0.266667	0.0955615	-0.466667	0.0955615	INSIGNIFICANT
Leptotrichiaceae	Microbiome-Taxonomy-Family-mOTU2-rarefied	NS	NS	NS	0.0468262	0.0666667	1	-0.0666667	1	0	NA	INSIGNIFICANT
Leuconostocaceae	Microbiome-Taxonomy-Family-mOTU2-rarefied	NS	NS	NS	0.0443621	-0.0666667	0.546865	-0.2	0.260352	-0.266667	0.260352	INSIGNIFICANT
Methanobacteriaceae	Microbiome-Taxonomy-Family-mOTU2-rarefied	NS	NS	NS	0.0986829	0	1	0.133333	0.592398	0.133333	0.875824	INSIGNIFICANT
Micrococcaceae	Microbiome-Taxonomy-Family-mOTU2-rarefied	NS	NS	NS	0.0468262	0.266667	0.494101	-0.2	0.494101	0.133333	0.746318	INSIGNIFICANT
Moraxellaceae	Microbiome-Taxonomy-Family-mOTU2-rarefied	NS	NS	NS	0.232961	0	0.583882	0.133333	0.541966	0.266667	0.301045	INSIGNIFICANT
Mycoplasmataceae	Microbiome-Taxonomy-Family-mOTU2-rarefied	NS	NS	NS	0.00702031	0	NA	0.0666667	1	0.0666667	1	INSIGNIFICANT
Odoribacteraceae	Microbiome-Taxonomy-Family-mOTU2-rarefied	NS	NS	NS	0.0573952	0.133333	0.432413	-0.133333	0.432413	-0.0666667	0.432413	INSIGNIFICANT
Oscillospiraceae	Microbiome-Taxonomy-Family-mOTU2-rarefied	NS	NS	NS	0.012835	-0.2	0.443139	0.333333	0.187616	0.2	0.187616	INSIGNIFICANT
Oxalobacteraceae	Microbiome-Taxonomy-Family-mOTU2-rarefied	NS	NS	NS	0.129669	0	NA	0.0666667	1	0.0666667	1	INSIGNIFICANT
Pasteurellaceae	Microbiome-Taxonomy-Family-mOTU2-rarefied	NS	NS	NS	0.0468262	0.0666667	0.887257	-0.133333	0.887257	0.133333	0.887257	INSIGNIFICANT
Peptoniphilaceae	Microbiome-Taxonomy-Family-mOTU2-rarefied	NS	NS	NS	0.121441	0.0666667	1	-0.0666667	1	0	NA	INSIGNIFICANT
Peptostreptococcaceae	Microbiome-Taxonomy-Family-mOTU2-rarefied	NS	NS	NS	0.864947	-0.4	0.704685	0.0666667	1	-0.133333	0.704685	INSIGNIFICANT
Porphyromonadaceae	Microbiome-Taxonomy-Family-mOTU2-rarefied	NS	NS	NS	0.318133	0.333333	0.42664	0.266667	0.683165	0	0.683165	INSIGNIFICANT
Prevotellaceae	Microbiome-Taxonomy-Family-mOTU2-rarefied	NS	NS	NS	0.504407	-0.2	0.295657	0.2	0.226682	0	0.683481	INSIGNIFICANT
Propionibacteriaceae	Microbiome-Taxonomy-Family-mOTU2-rarefied	NS	NS	NS	0.864947	-0.0666667	1	-0.0666667	1	-0.0666667	1	INSIGNIFICANT
Pseudomonadaceae	Microbiome-Taxonomy-Family-mOTU2-rarefied	NS	NS	NS	0.672972	-0.0666667	1	0	NA	-0.0666667	1	INSIGNIFICANT
Puniceicoccaceae	Microbiome-Taxonomy-Family-mOTU2-rarefied	NS	NS	NS	0.00702031	0	NA	0.0666667	1	0.0666667	1	INSIGNIFICANT
Rhodospirillaceae	Microbiome-Taxonomy-Family-mOTU2-rarefied	NS	NS	NS	0.457409	0.0666667	1	-0.0666667	1	-0.0666667	1	INSIGNIFICANT
Rikenellaceae	Microbiome-Taxonomy-Family-mOTU2-rarefied	NS	NS	NS	0.144008	0.266667	0.414446	-0.266667	0.414446	0.4	0.414446	INSIGNIFICANT
Ruminococcaceae	Microbiome-Taxonomy-Family-mOTU2-rarefied	NS	NS	NS	0.012835	-0.466667	0.124878	0.2	0.0904541	0.2	0.803955	INSIGNIFICANT
Selenomonadaceae	Microbiome-Taxonomy-Family-mOTU2-rarefied	NS	NS	NS	0.0468262	0.0666667	1	-0.0666667	1	0	NA	INSIGNIFICANT
Staphylococcaceae	Microbiome-Taxonomy-Family-mOTU2-rarefied	NS	NS	NS	0.296925	0	1	0.0666667	1	0	1	INSIGNIFICANT
Streptococcaceae	Microbiome-Taxonomy-Family-mOTU2-rarefied	NS	NS	NS	0.295767	-0.0666667	0.88702	-0.133333	0.88702	-0.0666667	0.88702	INSIGNIFICANT
Sutterellaceae	Microbiome-Taxonomy-Family-mOTU2-rarefied	NS	NS	NS	0.886921	-0.266667	0.893904	0.2	0.893904	0.2	0.893904	INSIGNIFICANT
Synergistaceae	Microbiome-Taxonomy-Family-mOTU2-rarefied	NS	NS	NS	0.212545	0.2	0.544348	0	0.580712	0.133333	0.55664	INSIGNIFICANT
Tannerellaceae	Microbiome-Taxonomy-Family-mOTU2-rarefied	NS	NS	NS	0.864947	0.0666667	1	-0.0666667	1	0.0666667	1	INSIGNIFICANT
Tissierellia fam. incertae sedis	Microbiome-Taxonomy-Family-mOTU2-rarefied	NS	NS	NS	0.864947	0	NA	0	NA	0	NA	INSIGNIFICANT
unassigned	Microbiome-Taxonomy-Family-mOTU2-rarefied	NS	NS	NS	0.337884	0.2	0.466406	-0.0666667	0.761536	-0.0666667	0.761536	INSIGNIFICANT
unknown Bacilli	Microbiome-Taxonomy-Family-mOTU2-rarefied	NS	NS	NS	0.318133	0	1	0.0666667	1	-0.0666667	1	INSIGNIFICANT
unknown Bacteria	Microbiome-Taxonomy-Family-mOTU2-rarefied	NS	NS	NS	0.00145721	0	1	0.466667	0.0646184	0.333333	0.221788	INSIGNIFICANT
unknown Bacteroidales	Microbiome-Taxonomy-Family-mOTU2-rarefied	NS	NS	NS	0.576266	-0.0666667	0.964524	-0.0666667	0.964524	0.2	0.964524	INSIGNIFICANT
unknown Burkholderiales	Microbiome-Taxonomy-Family-mOTU2-rarefied	NS	NS	NS	0.607843	0	1	0.2	0.53259	0.2	0.830106	INSIGNIFICANT
unknown candidatus Saccharibacteria	Microbiome-Taxonomy-Family-mOTU2-rarefied	NS	NS	NS	0.109444	0.0666667	1	-0.2	0.520704	-0.133333	0.55664	INSIGNIFICANT
unknown cellular organisms	Microbiome-Taxonomy-Family-mOTU2-rarefied	NS	NS	NS	0.886921	-0.0666667	0.89023	-0.133333	0.89023	-0.2	0.89023	INSIGNIFICANT
unknown Clostridia	Microbiome-Taxonomy-Family-mOTU2-rarefied	NS	NS	NS	0.365562	0.0666667	1	0.0666667	1	0.0666667	1	INSIGNIFICANT
unknown Clostridiales	Microbiome-Taxonomy-Family-mOTU2-rarefied	NS	NS	NS	0.583956	0.2	0.234697	-0.466667	0.26797	0.333333	0.26797	INSIGNIFICANT
unknown Dehalococcoidales	Microbiome-Taxonomy-Family-mOTU2-rarefied	NS	NS	NS	0.640162	0.0666667	0.789268	0.2	0.421069	0.2	0.421069	INSIGNIFICANT
unknown Eggerthellales	Microbiome-Taxonomy-Family-mOTU2-rarefied	NS	NS	NS	0.232738	0	1	0.133333	0.634017	0.0666667	0.634017	INSIGNIFICANT
unknown Enterobacterales	Microbiome-Taxonomy-Family-mOTU2-rarefied	NS	NS	NS	0.334729	0	NA	0.0666667	1	0.0666667	1	INSIGNIFICANT
unknown Firmicutes	Microbiome-Taxonomy-Family-mOTU2-rarefied	NS	NS	NS	0.517437	0.0666667	0.779828	-0.0666667	0.779828	0.0666667	0.779828	INSIGNIFICANT
unknown Flavobacteriia	Microbiome-Taxonomy-Family-mOTU2-rarefied	NS	NS	NS	0.329703	0.0666667	1	-0.0666667	1	-0.0666667	1	INSIGNIFICANT
unknown Lactobacillales	Microbiome-Taxonomy-Family-mOTU2-rarefied	NS	NS	NS	0.00702031	0.0666667	0.903124	-0.266667	0.304638	-0.2	0.304638	INSIGNIFICANT
unknown Lentisphaerae	Microbiome-Taxonomy-Family-mOTU2-rarefied	NS	NS	NS	0.389456	0.0666667	0.850107	-0.2	0.609275	0	0.850107	INSIGNIFICANT
unknown Selenomonadales	Microbiome-Taxonomy-Family-mOTU2-rarefied	NS	NS	NS	0.212545	0	NA	0.0666667	1	0.0666667	1	INSIGNIFICANT
unknown Tenericutes	Microbiome-Taxonomy-Family-mOTU2-rarefied	NS	NS	NS	0.00702031	-0.133333	0.55664	0.133333	0.55664	0	1	INSIGNIFICANT
unknown Verrucomicrobia	Microbiome-Taxonomy-Family-mOTU2-rarefied	NS	NS	NS	0.329703	-0.0666667	1	0.0666667	1	-0.0666667	1	INSIGNIFICANT
Veillonellaceae	Microbiome-Taxonomy-Family-mOTU2-rarefied	NS	NS	NS	0.041319	-0.133333	0.434381	0.4	0.178228	0	0.826049	INSIGNIFICANT
Archaea;Euryarchaeota;Methanobacteria;Methanobacteriales;Methanobacteriaceae;Methanobrevibacter	Microbiome-Taxonomy-Genus-16S	NS	NS	NS	0.95683	-0.0666667	0.747337	0.133333	0.603728	0	1	INSIGNIFICANT
Archaea;Euryarchaeota;Methanobacteria;Methanobacteriales;Methanobacteriaceae;Methanosphaera	Microbiome-Taxonomy-Genus-16S	NS	NS	NS	0.793461	-0.0666667	1	0.0666667	1	-0.0666667	1	INSIGNIFICANT
Archaea;Euryarchaeota;Thermoplasmata;Methanomassiliicoccales;Methanomethylophilaceae;Candidatus_Methanomethylophilus	Microbiome-Taxonomy-Genus-16S	NS	NS	NS	0.95683	0	NA	0	NA	0	NA	INSIGNIFICANT
Archaea;Euryarchaeota;Thermoplasmata;Methanomassiliicoccales;Methanomethylophilaceae;Candidatus_Methanoplasma	Microbiome-Taxonomy-Genus-16S	NS	NS	NS	0.0687411	0.0666667	1	-0.0666667	1	0.0666667	1	INSIGNIFICANT
Archaea;Euryarchaeota;Thermoplasmata;Methanomassiliicoccales;Methanomethylophilaceae;unknown_Methanomethylophilaceae	Microbiome-Taxonomy-Genus-16S	NS	NS	NS	0.95683	0	NA	0	NA	0	NA	INSIGNIFICANT
Bacteria;Acidobacteria;Acidobacteriia;Solibacterales;Solibacteraceae (Subgroup 3);unknown_Solibacteraceae (Subgroup 3)	Microbiome-Taxonomy-Genus-16S	NS	NS	NS	0.00718342	0	1	-0.133333	0.518668	-0.133333	0.518668	INSIGNIFICANT
Bacteria;Actinobacteria;Actinobacteria;Actinomycetales;Actinomycetaceae;Actinomyces	Microbiome-Taxonomy-Genus-16S	NS	YES-DEPLETED	YES-DEPLETED	0.00155006	0.333333	0.798153	-0.533333	0.0300629	-0.4	0.0355809	OK
Bacteria;Actinobacteria;Actinobacteria;Actinomycetales;Actinomycetaceae;Actinotignum	Microbiome-Taxonomy-Genus-16S	NS	NS	NS	0.153844	0.0666667	1	-0.0666667	1	0	NA	INSIGNIFICANT
Bacteria;Actinobacteria;Actinobacteria;Actinomycetales;Actinomycetaceae;Mobiluncus	Microbiome-Taxonomy-Genus-16S	NS	NS	NS	0.560969	0.0666667	1	-0.0666667	1	0	NA	INSIGNIFICANT
Bacteria;Actinobacteria;Actinobacteria;Actinomycetales;Actinomycetaceae;unknown_Actinomycetaceae	Microbiome-Taxonomy-Genus-16S	NS	NS	NS	0.95683	0	NA	0	NA	0	NA	INSIGNIFICANT
Bacteria;Actinobacteria;Actinobacteria;Actinomycetales;Actinomycetaceae;Varibaculum	Microbiome-Taxonomy-Genus-16S	NS	NS	NS	0.809063	-0.0666667	1	0	NA	-0.0666667	1	INSIGNIFICANT
Bacteria;Actinobacteria;Actinobacteria;Actinomycetales;unknown_Actinomycetales;unknown_Actinomycetales	Microbiome-Taxonomy-Genus-16S	NS	NS	NS	0.95683	0	NA	0	NA	0	NA	INSIGNIFICANT
Bacteria;Actinobacteria;Actinobacteria;Bifidobacteriales;Bifidobacteriaceae;Bifidobacterium	Microbiome-Taxonomy-Genus-16S	NS	NS	NS	0.958734	-0.0666667	0.723776	-0.133333	0.723776	0	0.723776	INSIGNIFICANT
Bacteria;Actinobacteria;Actinobacteria;Bifidobacteriales;Bifidobacteriaceae;Gardnerella	Microbiome-Taxonomy-Genus-16S	NS	NS	NS	0.547536	0.133333	0.55664	-0.133333	0.55664	0	1	INSIGNIFICANT
Bacteria;Actinobacteria;Actinobacteria;Bifidobacteriales;Bifidobacteriaceae;Parascardovia	Microbiome-Taxonomy-Genus-16S	NS	NS	NS	0.95683	0	NA	0	NA	0	NA	INSIGNIFICANT
Bacteria;Actinobacteria;Actinobacteria;Corynebacteriales;Corynebacteriaceae;Corynebacterium	Microbiome-Taxonomy-Genus-16S	NS	NS	NS	0.95683	-0.0666667	0.88162	-0.0666667	0.89023	-0.266667	0.88162	INSIGNIFICANT
Bacteria;Actinobacteria;Actinobacteria;Corynebacteriales;Corynebacteriaceae;Corynebacterium 1	Microbiome-Taxonomy-Genus-16S	NS	NS	NS	0.040133	0.2	0.517056	-0.133333	0.517056	0	1	INSIGNIFICANT
Bacteria;Actinobacteria;Actinobacteria;Corynebacteriales;Corynebacteriaceae;Lawsonella	Microbiome-Taxonomy-Genus-16S	NS	NS	NS	0.289458	0.0666667	1	-0.0666667	1	0	NA	INSIGNIFICANT
Bacteria;Actinobacteria;Actinobacteria;Corynebacteriales;Nocardiaceae;Rhodococcus	Microbiome-Taxonomy-Genus-16S	NS	NS	NS	0.95683	0	NA	0	NA	0	NA	INSIGNIFICANT
Bacteria;Actinobacteria;Actinobacteria;Micrococcales;Brevibacteriaceae;Brevibacterium	Microbiome-Taxonomy-Genus-16S	NS	NS	NS	0.95683	0	NA	0	NA	0	NA	INSIGNIFICANT
Bacteria;Actinobacteria;Actinobacteria;Micrococcales;Microbacteriaceae;Leucobacter	Microbiome-Taxonomy-Genus-16S	NS	NS	NS	0.314361	0.0666667	1	0	1	0.0666667	1	INSIGNIFICANT
Bacteria;Actinobacteria;Actinobacteria;Micrococcales;Microbacteriaceae;unknown_Microbacteriaceae	Microbiome-Taxonomy-Genus-16S	NS	NS	NS	0.95683	0	NA	0	NA	0	NA	INSIGNIFICANT
Bacteria;Actinobacteria;Actinobacteria;Micrococcales;Micrococcaceae;Micrococcus	Microbiome-Taxonomy-Genus-16S	NS	NS	NS	0.0992322	0	NA	0	NA	0	NA	INSIGNIFICANT
Bacteria;Actinobacteria;Actinobacteria;Micrococcales;Micrococcaceae;Rothia	Microbiome-Taxonomy-Genus-16S	NS	NS	NS	0.0352692	0.466667	0.152699	-0.4	0.152699	0	0.670597	INSIGNIFICANT
Bacteria;Actinobacteria;Actinobacteria;Propionibacteriales;Propionibacteriaceae;Cutibacterium	Microbiome-Taxonomy-Genus-16S	NS	NS	NS	0.0400883	0	1	-0.0666667	1	-0.0666667	1	INSIGNIFICANT
Bacteria;Actinobacteria;Actinobacteria;Propionibacteriales;Propionibacteriaceae;Propionibacterium	Microbiome-Taxonomy-Genus-16S	NS	NS	NS	0.398366	0	1	-0.0666667	1	-0.0666667	1	INSIGNIFICANT
Bacteria;Actinobacteria;Actinobacteria;unknown_Actinobacteria;unknown_Actinobacteria;unknown_Actinobacteria	Microbiome-Taxonomy-Genus-16S	NS	NS	NS	0.79625	0	1	-0.0666667	1	-0.0666667	1	INSIGNIFICANT
Bacteria;Actinobacteria;Coriobacteriia;Coriobacteriales;Atopobiaceae;Atopobium	Microbiome-Taxonomy-Genus-16S	NS	NS	NS	0.0098985	0.266667	0.356161	-0.266667	0.356161	-0.133333	0.356161	INSIGNIFICANT
Bacteria;Actinobacteria;Coriobacteriia;Coriobacteriales;Atopobiaceae;Coriobacteriaceae_UCG-002	Microbiome-Taxonomy-Genus-16S	NS	NS	NS	0.0702277	0	1	-0.0666667	1	0	1	INSIGNIFICANT
Bacteria;Actinobacteria;Coriobacteriia;Coriobacteriales;Atopobiaceae;Coriobacteriaceae_UCG-003	Microbiome-Taxonomy-Genus-16S	NS	NS	NS	0.352168	0	NA	0.0666667	1	0.0666667	1	INSIGNIFICANT
Bacteria;Actinobacteria;Coriobacteriia;Coriobacteriales;Atopobiaceae;Libanicoccus	Microbiome-Taxonomy-Genus-16S	NS	NS	NS	0.686602	0.0666667	1	0.0666667	0.417776	0.2	0.417776	INSIGNIFICANT
Bacteria;Actinobacteria;Coriobacteriia;Coriobacteriales;Atopobiaceae;Olsenella	Microbiome-Taxonomy-Genus-16S	NS	NS	NS	0.0479842	-0.0666667	0.39718	0.333333	0.198234	0.333333	0.353588	INSIGNIFICANT
Bacteria;Actinobacteria;Coriobacteriia;Coriobacteriales;Atopobiaceae;unknown_Atopobiaceae	Microbiome-Taxonomy-Genus-16S	NS	NS	NS	0.621048	-0.0666667	0.932526	0	0.932526	-0.0666667	0.932526	INSIGNIFICANT
Bacteria;Actinobacteria;Coriobacteriia;Coriobacteriales;Coriobacteriaceae;Collinsella	Microbiome-Taxonomy-Genus-16S	NS	NS	NS	0.0954571	-0.2	0.365012	0	0.72398	-0.4	0.23549	INSIGNIFICANT
Bacteria;Actinobacteria;Coriobacteriia;Coriobacteriales;Coriobacteriaceae;Enorma	Microbiome-Taxonomy-Genus-16S	NS	NS	NS	0.577536	0	1	-0.0666667	1	-0.0666667	1	INSIGNIFICANT
Bacteria;Actinobacteria;Coriobacteriia;Coriobacteriales;Coriobacteriaceae;unknown_Coriobacteriaceae	Microbiome-Taxonomy-Genus-16S	NS	NS	NS	0.95683	-0.0666667	1	0	NA	-0.0666667	1	INSIGNIFICANT
Bacteria;Actinobacteria;Coriobacteriia;Coriobacteriales;Coriobacteriales_Incertae_Sedis;Phoenicibacter	Microbiome-Taxonomy-Genus-16S	NS	NS	NS	0.95683	0	NA	0	NA	0	NA	INSIGNIFICANT
Bacteria;Actinobacteria;Coriobacteriia;Coriobacteriales;Coriobacteriales_Incertae_Sedis;Raoultibacter	Microbiome-Taxonomy-Genus-16S	NS	NS	NS	0.13202	0.0666667	1	-0.0666667	1	0	NA	INSIGNIFICANT
Bacteria;Actinobacteria;Coriobacteriia;Coriobacteriales;Coriobacteriales_Incertae_Sedis;unknown_Coriobacteriales_Incertae_Sedis	Microbiome-Taxonomy-Genus-16S	NS	NS	NS	0.379184	-0.2	0.52657	0.133333	0.529368	-0.133333	0.529368	INSIGNIFICANT
Bacteria;Actinobacteria;Coriobacteriia;Coriobacteriales;Eggerthellaceae;CHKCI002	Microbiome-Taxonomy-Genus-16S	NS	NS	NS	0.284237	-0.0666667	1	0.0666667	1	0.0666667	1	INSIGNIFICANT
Bacteria;Actinobacteria;Coriobacteriia;Coriobacteriales;Eggerthellaceae;Denitrobacterium	Microbiome-Taxonomy-Genus-16S	NS	NS	NS	0.95683	-0.0666667	1	0	NA	-0.0666667	1	INSIGNIFICANT
Bacteria;Actinobacteria;Coriobacteriia;Coriobacteriales;Eggerthellaceae;DNF00809	Microbiome-Taxonomy-Genus-16S	NS	NS	NS	0.13202	0.0666667	1	-0.0666667	1	0	NA	INSIGNIFICANT
Bacteria;Actinobacteria;Coriobacteriia;Coriobacteriales;Eggerthellaceae;Eggerthella	Microbiome-Taxonomy-Genus-16S	NS	YES-DEPLETED	NS	0.0303917	0.4	0.0511523	-0.533333	0.0256934	-0.0666667	0.752494	OK
Bacteria;Actinobacteria;Coriobacteriia;Coriobacteriales;Eggerthellaceae;Enterorhabdus	Microbiome-Taxonomy-Genus-16S	NS	NS	NS	0.00120793	0.333333	0.150623	-0.333333	0.287604	-0.0666667	0.722049	INSIGNIFICANT
Bacteria;Actinobacteria;Coriobacteriia;Coriobacteriales;Eggerthellaceae;Gordonibacter	Microbiome-Taxonomy-Genus-16S	NS	NS	NS	0.95683	-0.0666667	0.90553	0.0666667	0.90553	-0.0666667	0.90553	INSIGNIFICANT
Bacteria;Actinobacteria;Coriobacteriia;Coriobacteriales;Eggerthellaceae;Paraeggerthella	Microbiome-Taxonomy-Genus-16S	NS	NS	NS	0.138321	-0.0666667	1	0	1	0	1	INSIGNIFICANT
Bacteria;Actinobacteria;Coriobacteriia;Coriobacteriales;Eggerthellaceae;Senegalimassilia	Microbiome-Taxonomy-Genus-16S	NS	NS	NS	0.649087	-0.0666667	0.905613	-0.133333	0.905613	-0.133333	0.905613	INSIGNIFICANT
Bacteria;Actinobacteria;Coriobacteriia;Coriobacteriales;Eggerthellaceae;Slackia	Microbiome-Taxonomy-Genus-16S	NS	NS	NS	0.95683	0	0.672052	-0.2	0.672052	-0.2	0.672052	INSIGNIFICANT
Bacteria;Actinobacteria;Coriobacteriia;Coriobacteriales;Eggerthellaceae;unknown_Eggerthellaceae	Microbiome-Taxonomy-Genus-16S	NS	NS	NS	0.43837	-0.0666667	0.649044	0.0666667	0.649044	-0.333333	0.176587	INSIGNIFICANT
Bacteria;Actinobacteria;Coriobacteriia;Coriobacteriales;unknown_Coriobacteriales;unknown_Coriobacteriales	Microbiome-Taxonomy-Genus-16S	NS	NS	NS	0.00029616	0.0666667	1	0.0666667	1	0.0666667	1	INSIGNIFICANT
Bacteria;Armatimonadetes;Chthonomonadetes;Chthonomonadales;Chthonomonadaceae;Chthonomonas	Microbiome-Taxonomy-Genus-16S	NS	NS	NS	0.95683	0	NA	0	NA	0	NA	INSIGNIFICANT
Bacteria;Bacteroidetes;Bacteroidia;Bacteroidales;[Barnesiellaceae];unknown_[Barnesiellaceae]	Microbiome-Taxonomy-Genus-16S	NS	NS	NS	0.0303917	0	1	-0.0666667	1	0	1	INSIGNIFICANT
Bacteria;Bacteroidetes;Bacteroidia;Bacteroidales;Bacteroidaceae;Bacteroides	Microbiome-Taxonomy-Genus-16S	YES-ENRICHED	YES-DEPLETED	NS	6.99742e-05	0.733333	0.0100708	-0.866667	0.003479	-0.0666667	0.803955	OK
Bacteria;Bacteroidetes;Bacteroidia;Bacteroidales;Bacteroidaceae;unknown_Bacteroidaceae	Microbiome-Taxonomy-Genus-16S	NS	NS	NS	0.95683	0	NA	0	NA	0	NA	INSIGNIFICANT
Bacteria;Bacteroidetes;Bacteroidia;Bacteroidales;Barnesiellaceae;Barnesiella	Microbiome-Taxonomy-Genus-16S	NS	NS	NS	0.218846	0.0666667	1	-0.2	1	0	1	INSIGNIFICANT
Bacteria;Bacteroidetes;Bacteroidia;Bacteroidales;Barnesiellaceae;Coprobacter	Microbiome-Taxonomy-Genus-16S	NS	NS	NS	0.13202	0.533333	0.0839872	-0.333333	0.179584	0.333333	0.213122	INSIGNIFICANT
Bacteria;Bacteroidetes;Bacteroidia;Bacteroidales;Barnesiellaceae;unknown_Barnesiellaceae	Microbiome-Taxonomy-Genus-16S	NS	NS	NS	0.546728	-0.133333	1	0.0666667	1	0	1	INSIGNIFICANT
Bacteria;Bacteroidetes;Bacteroidia;Bacteroidales;Marinifilaceae;Butyricimonas	Microbiome-Taxonomy-Genus-16S	NS	NS	NS	0.00861868	-0.0666667	1	0.0666667	1	-0.0666667	1	INSIGNIFICANT
Bacteria;Bacteroidetes;Bacteroidia;Bacteroidales;Marinifilaceae;Odoribacter	Microbiome-Taxonomy-Genus-16S	NS	NS	NS	2.12913e-05	0.533333	0.178981	-0.266667	0.254716	0.0666667	0.916487	INSIGNIFICANT
Bacteria;Bacteroidetes;Bacteroidia;Bacteroidales;Marinifilaceae;Sanguibacteroides	Microbiome-Taxonomy-Genus-16S	NS	NS	NS	0.95683	0	NA	0	NA	0	NA	INSIGNIFICANT
Bacteria;Bacteroidetes;Bacteroidia;Bacteroidales;Muribaculaceae;CAG-873	Microbiome-Taxonomy-Genus-16S	NS	NS	NS	0.846753	0.133333	0.875824	-0.0666667	0.89225	0.133333	0.875824	INSIGNIFICANT
Bacteria;Bacteroidetes;Bacteroidia;Bacteroidales;Muribaculaceae;uncultured_Bacteroidales_bacterium	Microbiome-Taxonomy-Genus-16S	NS	NS	NS	0.958889	-0.133333	1	0.0666667	1	0	1	INSIGNIFICANT
Bacteria;Bacteroidetes;Bacteroidia;Bacteroidales;Muribaculaceae;uncultured_organism	Microbiome-Taxonomy-Genus-16S	NS	NS	NS	0.00200291	0	1	-0.0666667	1	-0.0666667	1	INSIGNIFICANT
Bacteria;Bacteroidetes;Bacteroidia;Bacteroidales;Muribaculaceae;uncultured_Porphyromonadaceae_bacterium	Microbiome-Taxonomy-Genus-16S	NS	NS	NS	0.95683	0	NA	0	NA	0	NA	INSIGNIFICANT
Bacteria;Bacteroidetes;Bacteroidia;Bacteroidales;Muribaculaceae;uncultured_rumen_bacterium	Microbiome-Taxonomy-Genus-16S	NS	NS	NS	0.95683	0	NA	0	NA	0	NA	INSIGNIFICANT
Bacteria;Bacteroidetes;Bacteroidia;Bacteroidales;Muribaculaceae;unknown_Muribaculaceae	Microbiome-Taxonomy-Genus-16S	NS	NS	NS	0.95683	-0.0666667	1	0	1	0	1	INSIGNIFICANT
Bacteria;Bacteroidetes;Bacteroidia;Bacteroidales;Paludibacteraceae;Paludibacter	Microbiome-Taxonomy-Genus-16S	NS	NS	NS	0.0879902	-0.0666667	1	-0.0666667	1	-0.0666667	1	INSIGNIFICANT
Bacteria;Bacteroidetes;Bacteroidia;Bacteroidales;Porphyromonadaceae;Porphyromonas	Microbiome-Taxonomy-Genus-16S	NS	NS	NS	0.95683	-0.0666667	1	0	NA	-0.0666667	1	INSIGNIFICANT
Bacteria;Bacteroidetes;Bacteroidia;Bacteroidales;Prevotellaceae;Alloprevotella	Microbiome-Taxonomy-Genus-16S	NS	NS	NS	0.312142	0.133333	0.403941	-0.266667	0.292538	0	1	INSIGNIFICANT
Bacteria;Bacteroidetes;Bacteroidia;Bacteroidales;Prevotellaceae;Paraprevotella	Microbiome-Taxonomy-Genus-16S	NS	NS	NS	0.79625	0.266667	0.150522	0.0666667	0.498225	0.266667	0.150522	INSIGNIFICANT
Bacteria;Bacteroidetes;Bacteroidia;Bacteroidales;Prevotellaceae;Prevotella	Microbiome-Taxonomy-Genus-16S	NS	NS	NS	0.00609151	0.133333	0.250511	-0.333333	0.160011	-0.133333	0.371093	INSIGNIFICANT
Bacteria;Bacteroidetes;Bacteroidia;Bacteroidales;Prevotellaceae;Prevotella 1	Microbiome-Taxonomy-Genus-16S	NS	NS	NS	0.95683	0	NA	0	NA	0	NA	INSIGNIFICANT
Bacteria;Bacteroidetes;Bacteroidia;Bacteroidales;Prevotellaceae;Prevotella 2	Microbiome-Taxonomy-Genus-16S	NS	NS	NS	0.0456282	-0.133333	0.605577	0.0666667	0.605577	0	0.605577	INSIGNIFICANT
Bacteria;Bacteroidetes;Bacteroidia;Bacteroidales;Prevotellaceae;Prevotella 6	Microbiome-Taxonomy-Genus-16S	NS	NS	NS	0.105213	0.0666667	0.879321	-0.133333	0.879321	-0.0666667	1	INSIGNIFICANT
Bacteria;Bacteroidetes;Bacteroidia;Bacteroidales;Prevotellaceae;Prevotella 7	Microbiome-Taxonomy-Genus-16S	NS	NS	NS	0.63923	0	0.9157	0	0.9157	-0.133333	0.9157	INSIGNIFICANT
Bacteria;Bacteroidetes;Bacteroidia;Bacteroidales;Prevotellaceae;Prevotella 9	Microbiome-Taxonomy-Genus-16S	NS	NS	NS	0.105213	-0.133333	0.776975	0	0.776975	-0.2	0.776975	INSIGNIFICANT
Bacteria;Bacteroidetes;Bacteroidia;Bacteroidales;Prevotellaceae;Prevotellaceae_Ga6A1 group	Microbiome-Taxonomy-Genus-16S	NS	NS	NS	0.95683	0	NA	0	NA	0	NA	INSIGNIFICANT
Bacteria;Bacteroidetes;Bacteroidia;Bacteroidales;Prevotellaceae;Prevotellaceae_NK3B31 group	Microbiome-Taxonomy-Genus-16S	NS	NS	NS	0.267264	-0.333333	0.0999246	0	1	-0.466667	0.0999246	INSIGNIFICANT
Bacteria;Bacteroidetes;Bacteroidia;Bacteroidales;Prevotellaceae;Prevotellaceae_UCG-001	Microbiome-Taxonomy-Genus-16S	NS	NS	NS	0.997935	0.133333	0.517056	-0.2	0.517056	0	0.850107	INSIGNIFICANT
Bacteria;Bacteroidetes;Bacteroidia;Bacteroidales;Prevotellaceae;Prevotellaceae_UCG-003	Microbiome-Taxonomy-Genus-16S	NS	NS	NS	0.0400883	-0.0666667	1	0.0666667	1	0.0666667	1	INSIGNIFICANT
Bacteria;Bacteroidetes;Bacteroidia;Bacteroidales;Prevotellaceae;Prevotellaceae_UCG-004	Microbiome-Taxonomy-Genus-16S	NS	NS	NS	0.95683	0	NA	0	NA	0	NA	INSIGNIFICANT
Bacteria;Bacteroidetes;Bacteroidia;Bacteroidales;Prevotellaceae;unknown_Prevotellaceae	Microbiome-Taxonomy-Genus-16S	NS	NS	NS	0.516664	0.133333	0.779171	-0.133333	0.779171	0	0.779171	INSIGNIFICANT
Bacteria;Bacteroidetes;Bacteroidia;Bacteroidales;Rikenellaceae;Alistipes	Microbiome-Taxonomy-Genus-16S	NS	NS	NS	0.0558226	-0.0666667	0.846924	0.0666667	0.846924	-0.0666667	0.846924	INSIGNIFICANT
Bacteria;Bacteroidetes;Bacteroidia;Bacteroidales;Rikenellaceae;Rikenellaceae_RC9 gut_group	Microbiome-Taxonomy-Genus-16S	NS	NS	NS	0.153844	0	1	0	0.871068	0	0.871068	INSIGNIFICANT
Bacteria;Bacteroidetes;Bacteroidia;Bacteroidales;S24-7;unknown_S24-7	Microbiome-Taxonomy-Genus-16S	NS	NS	NS	0.95683	0	NA	0	NA	0	NA	INSIGNIFICANT
Bacteria;Bacteroidetes;Bacteroidia;Bacteroidales;Tannerellaceae;Parabacteroides	Microbiome-Taxonomy-Genus-16S	NS	NS	NS	0.104123	0.4	0.197856	-0.466667	0.197856	0	0.900086	INSIGNIFICANT
Bacteria;Bacteroidetes;Bacteroidia;Bacteroidales;unknown_Bacteroidales;unknown_Bacteroidales	Microbiome-Taxonomy-Genus-16S	NS	NS	NS	0.49821	0.0666667	1	0	1	0	1	INSIGNIFICANT
Bacteria;Bacteroidetes;Bacteroidia;Chitinophagales;Chitinophagaceae;Sediminibacterium	Microbiome-Taxonomy-Genus-16S	NS	NS	NS	0.86013	0	NA	0.0666667	1	0.0666667	1	INSIGNIFICANT
Bacteria;Bacteroidetes;Bacteroidia;Flavobacteriales;Flavobacteriaceae;unknown_Flavobacteriaceae	Microbiome-Taxonomy-Genus-16S	NS	NS	NS	0.0879902	0.0666667	1	0	1	0	1	INSIGNIFICANT
Bacteria;Bacteroidetes;unknown_Bacteroidetes;unknown_Bacteroidetes;unknown_Bacteroidetes;unknown_Bacteroidetes	Microbiome-Taxonomy-Genus-16S	NS	NS	NS	0.95683	0	NA	0	NA	0	NA	INSIGNIFICANT
Bacteria;Chlamydiae;Chlamydiae;Chlamydiales;Parachlamydiaceae;Candidatus_Protochlamydia	Microbiome-Taxonomy-Genus-16S	NS	NS	NS	0.95683	0	NA	0	NA	0	NA	INSIGNIFICANT
Bacteria;Chlamydiae;Chlamydiae;Chlamydiales;Simkaniaceae;unknown_Simkaniaceae	Microbiome-Taxonomy-Genus-16S	NS	NS	NS	0.95683	0	NA	0	NA	0	NA	INSIGNIFICANT
Bacteria;Chlamydiae;Chlamydiae;unknown_Chlamydiae;unknown_Chlamydiae;unknown_Chlamydiae	Microbiome-Taxonomy-Genus-16S	NS	NS	NS	0.95683	0	NA	0	NA	0	NA	INSIGNIFICANT
Bacteria;Cyanobacteria;Melainabacteria;Gastranaerophilales;Candidatus_Melainabacteria_bacterium_MEL.A1;unknown_Candidatus_Melainabacteria_bacterium_MEL.A1	Microbiome-Taxonomy-Genus-16S	NS	NS	NS	0.95683	0.0666667	1	0.0666667	1	0.0666667	1	INSIGNIFICANT
Bacteria;Cyanobacteria;Melainabacteria;Gastranaerophilales;Clostridium_sp. CAG:306;unknown_Clostridium_sp. CAG:306	Microbiome-Taxonomy-Genus-16S	NS	NS	NS	0.142536	0.266667	0.204325	0	0.916282	0.2	0.204325	INSIGNIFICANT
Bacteria;Cyanobacteria;Melainabacteria;Gastranaerophilales;uncultured_organism;unknown_uncultured_organism	Microbiome-Taxonomy-Genus-16S	NS	NS	NS	0.929526	0.0666667	1	-0.0666667	1	0	NA	INSIGNIFICANT
Bacteria;Cyanobacteria;Melainabacteria;Gastranaerophilales;uncultured_rumen_bacterium;unknown_uncultured_rumen_bacterium	Microbiome-Taxonomy-Genus-16S	NS	NS	NS	0.0361296	0.0666667	1	-0.0666667	1	0.0666667	1	INSIGNIFICANT
Bacteria;Cyanobacteria;Melainabacteria;Gastranaerophilales;unknown_Gastranaerophilales;unknown_Gastranaerophilales	Microbiome-Taxonomy-Genus-16S	NS	NS	NS	0.401203	0.0666667	1	-0.0666667	1	0.0666667	1	INSIGNIFICANT
Bacteria;Cyanobacteria;Oxyphotobacteria;Chloroplast;Linum_usitatissimum (flax);unknown_Linum_usitatissimum (flax)	Microbiome-Taxonomy-Genus-16S	NS	NS	NS	0.272821	0.133333	1	-0.2	1	0	1	INSIGNIFICANT
Bacteria;Cyanobacteria;Oxyphotobacteria;Chloroplast;unknown_Chloroplast;unknown_Chloroplast	Microbiome-Taxonomy-Genus-16S	NS	NS	NS	0.95683	-0.0666667	1	0	NA	-0.0666667	1	INSIGNIFICANT
Bacteria;Deferribacteres;Deferribacteres;Deferribacterales;Deferribacteraceae;Mucispirillum	Microbiome-Taxonomy-Genus-16S	NS	NS	NS	0.95683	-0.0666667	1	0	NA	-0.0666667	1	INSIGNIFICANT
Bacteria;Dependentiae;Babeliae;Babeliales;Babeliaceae;unknown_Babeliaceae	Microbiome-Taxonomy-Genus-16S	NS	NS	NS	0.181762	-0.133333	0.345779	0	NA	-0.133333	0.345779	INSIGNIFICANT
Bacteria;Elusimicrobia;Elusimicrobia;Elusimicrobiales;Elusimicrobiaceae;Elusimicrobium	Microbiome-Taxonomy-Genus-16S	NS	NS	NS	0.95683	0	NA	0	NA	0	NA	INSIGNIFICANT
Bacteria;Epsilonbacteraeota;Campylobacteria;Campylobacterales;Arcobacteraceae;Arcobacter	Microbiome-Taxonomy-Genus-16S	NS	NS	NS	0.95683	0	NA	0	NA	0	NA	INSIGNIFICANT
Bacteria;Epsilonbacteraeota;Campylobacteria;Campylobacterales;Campylobacteraceae;Campylobacter	Microbiome-Taxonomy-Genus-16S	NS	NS	NS	0.040133	-0.133333	0.871068	0	1	-0.2	0.544348	INSIGNIFICANT
Bacteria;Epsilonbacteraeota;Campylobacteria;Campylobacterales;Helicobacteraceae;Helicobacter	Microbiome-Taxonomy-Genus-16S	NS	NS	NS	0.547536	0.2	0.874053	-0.133333	0.874053	0.0666667	1	INSIGNIFICANT
Bacteria;Firmicutes;Bacilli;Bacillales;Bacillaceae;Bacillus	Microbiome-Taxonomy-Genus-16S	NS	NS	NS	0.447391	0.0666667	1	0	1	0.0666667	1	INSIGNIFICANT
Bacteria;Firmicutes;Bacilli;Bacillales;Family_XI;Gemella	Microbiome-Taxonomy-Genus-16S	NS	NS	NS	0.366793	0.133333	0.802964	0.0666667	0.802964	-0.0666667	0.802964	INSIGNIFICANT
Bacteria;Firmicutes;Bacilli;Bacillales;Staphylococcaceae;Staphylococcus	Microbiome-Taxonomy-Genus-16S	NS	NS	NS	0.104123	0.133333	0.665312	-0.2	0.609275	-0.0666667	0.665312	INSIGNIFICANT
Bacteria;Firmicutes;Bacilli;Lactobacillales;Aerococcaceae;Abiotrophia	Microbiome-Taxonomy-Genus-16S	NS	NS	NS	0.0925604	0.0666667	0.879321	-0.133333	0.879321	-0.0666667	1	INSIGNIFICANT
Bacteria;Firmicutes;Bacilli;Lactobacillales;Aerococcaceae;Facklamia	Microbiome-Taxonomy-Genus-16S	NS	NS	NS	0.471923	0	1	-0.0666667	1	-0.0666667	1	INSIGNIFICANT
Bacteria;Firmicutes;Bacilli;Lactobacillales;Carnobacteriaceae;Carnobacterium	Microbiome-Taxonomy-Genus-16S	NS	NS	NS	0.95683	0.0666667	1	-0.0666667	1	0	NA	INSIGNIFICANT
Bacteria;Firmicutes;Bacilli;Lactobacillales;Enterococcaceae;Enterococcus	Microbiome-Taxonomy-Genus-16S	NS	NS	NS	0.038252	-0.133333	0.813734	-0.333333	0.212368	-0.533333	0.0830834	INSIGNIFICANT
Bacteria;Firmicutes;Bacilli;Lactobacillales;Lactobacillaceae;Lactobacillus	Microbiome-Taxonomy-Genus-16S	NS	NS	NS	0.0176117	-0.266667	0.509693	0	0.509693	-0.4	0.0602124	INSIGNIFICANT
Bacteria;Firmicutes;Bacilli;Lactobacillales;Lactobacillaceae;Pediococcus	Microbiome-Taxonomy-Genus-16S	NS	NS	NS	4.31431e-05	0	NA	0.133333	0.371093	0.133333	0.371093	INSIGNIFICANT
Bacteria;Firmicutes;Bacilli;Lactobacillales;Leuconostocaceae;Weissella	Microbiome-Taxonomy-Genus-16S	NS	NS	NS	0.763461	-0.2	0.874053	0	1	-0.2	0.874053	INSIGNIFICANT
Bacteria;Firmicutes;Bacilli;Lactobacillales;Streptococcaceae;Lactococcus	Microbiome-Taxonomy-Genus-16S	NS	NS	NS	0.0790476	-0.466667	0.689773	0	0.706289	-0.2	0.689773	INSIGNIFICANT
Bacteria;Firmicutes;Bacilli;Lactobacillales;Streptococcaceae;Streptococcus	Microbiome-Taxonomy-Genus-16S	NS	NS	NS	0.106275	-0.2	0.846924	-0.0666667	0.45979	-0.266667	0.45979	INSIGNIFICANT
Bacteria;Firmicutes;Clostridia;Clostridiales;[Mogibacteriaceae];unknown_[Mogibacteriaceae]	Microbiome-Taxonomy-Genus-16S	NS	NS	NS	0.0339932	0.0666667	1	-0.0666667	1	0	NA	INSIGNIFICANT
Bacteria;Firmicutes;Clostridia;Clostridiales;Caldicoprobacteraceae;Caldicoprobacter	Microbiome-Taxonomy-Genus-16S	NS	NS	NS	0.793461	-0.0666667	1	0	NA	-0.0666667	1	INSIGNIFICANT
Bacteria;Firmicutes;Clostridia;Clostridiales;Christensenellaceae;Catabacter	Microbiome-Taxonomy-Genus-16S	NS	NS	NS	0.247619	0.0666667	1	-0.0666667	1	0	NA	INSIGNIFICANT
Bacteria;Firmicutes;Clostridia;Clostridiales;Christensenellaceae;Christensenellaceae_R-7 group	Microbiome-Taxonomy-Genus-16S	NS	NS	NS	0.147706	0.266667	0.518846	-0.2	0.486598	0.0666667	0.842398	INSIGNIFICANT
Bacteria;Firmicutes;Clostridia;Clostridiales;Christensenellaceae;unknown_Christensenellaceae	Microbiome-Taxonomy-Genus-16S	NS	NS	NS	0.546728	0.2	0.615187	-0.0666667	0.659917	0	0.906005	INSIGNIFICANT
Bacteria;Firmicutes;Clostridia;Clostridiales;Clostridiaceae 1;Clostridium_sensu_stricto 1	Microbiome-Taxonomy-Genus-16S	NS	NS	NS	1.66745e-05	-0.266667	0.631805	0.333333	0.631805	-0.133333	0.900086	INSIGNIFICANT
Bacteria;Firmicutes;Clostridia;Clostridiales;Clostridiaceae 1;Clostridium_sensu_stricto 3	Microbiome-Taxonomy-Genus-16S	NS	NS	NS	0.95683	0	NA	0	NA	0	NA	INSIGNIFICANT
Bacteria;Firmicutes;Clostridia;Clostridiales;Clostridiaceae 1;Sarcina	Microbiome-Taxonomy-Genus-16S	NS	NS	NS	0.0513642	0	NA	0.0666667	1	0.0666667	1	INSIGNIFICANT
Bacteria;Firmicutes;Clostridia;Clostridiales;Clostridiales_vadinBB60 group;Clostridiales_bacterium_enrichment_culture_clone 06-1235251-76	Microbiome-Taxonomy-Genus-16S	NS	NS	NS	0.0303917	0	NA	0.0666667	1	0.0666667	1	INSIGNIFICANT
Bacteria;Firmicutes;Clostridia;Clostridiales;Clostridiales_vadinBB60 group;uncultured_Clostridiales_bacterium	Microbiome-Taxonomy-Genus-16S	NS	NS	NS	0.95683	0	NA	0	NA	0	NA	INSIGNIFICANT
Bacteria;Firmicutes;Clostridia;Clostridiales;Clostridiales_vadinBB60 group;uncultured_organism	Microbiome-Taxonomy-Genus-16S	NS	NS	NS	0.95683	0	NA	0	NA	0	NA	INSIGNIFICANT
Bacteria;Firmicutes;Clostridia;Clostridiales;Clostridiales_vadinBB60 group;uncultured_Thermoanaerobacterales_bacterium	Microbiome-Taxonomy-Genus-16S	NS	NS	NS	0.95683	0	0.855132	0.0666667	0.855132	0.2	0.855132	INSIGNIFICANT
Bacteria;Firmicutes;Clostridia;Clostridiales;Clostridiales_vadinBB60 group;unknown_Clostridiales_vadinBB60 group	Microbiome-Taxonomy-Genus-16S	NS	NS	NS	0.95683	0	NA	0	NA	0	NA	INSIGNIFICANT
Bacteria;Firmicutes;Clostridia;Clostridiales;Defluviitaleaceae;Defluviitaleaceae_UCG-011	Microbiome-Taxonomy-Genus-16S	NS	NS	NS	0.967705	-0.133333	0.843806	0.133333	0.781917	0.133333	0.843806	INSIGNIFICANT
Bacteria;Firmicutes;Clostridia;Clostridiales;Eubacteriaceae;Anaerofustis	Microbiome-Taxonomy-Genus-16S	NS	NS	NS	0.95683	0	NA	0	NA	0	NA	INSIGNIFICANT
Bacteria;Firmicutes;Clostridia;Clostridiales;Eubacteriaceae;Eubacterium	Microbiome-Taxonomy-Genus-16S	NS	NS	NS	0.95683	0	NA	0	NA	0	NA	INSIGNIFICANT
Bacteria;Firmicutes;Clostridia;Clostridiales;Family_XI;Anaerococcus	Microbiome-Taxonomy-Genus-16S	NS	NS	NS	0.793461	-0.2	0.173568	0	NA	-0.2	0.173568	INSIGNIFICANT
Bacteria;Firmicutes;Clostridia;Clostridiales;Family_XI;Ezakiella	Microbiome-Taxonomy-Genus-16S	NS	NS	NS	0.13202	0.0666667	1	-0.0666667	1	0	NA	INSIGNIFICANT
Bacteria;Firmicutes;Clostridia;Clostridiales;Family_XI;Finegoldia	Microbiome-Taxonomy-Genus-16S	NS	NS	NS	0.0805507	0.133333	0.55664	-0.133333	0.55664	-0.0666667	0.586214	INSIGNIFICANT
Bacteria;Firmicutes;Clostridia;Clostridiales;Family_XI;Gallicola	Microbiome-Taxonomy-Genus-16S	NS	NS	NS	0.95683	0	NA	0	NA	0	NA	INSIGNIFICANT
Bacteria;Firmicutes;Clostridia;Clostridiales;Family_XI;Murdochiella	Microbiome-Taxonomy-Genus-16S	NS	NS	NS	0.95683	-0.0666667	1	0	NA	-0.0666667	1	INSIGNIFICANT
Bacteria;Firmicutes;Clostridia;Clostridiales;Family_XI;Peptoniphilus	Microbiome-Taxonomy-Genus-16S	NS	NS	NS	0.0167617	0.2	0.580712	-0.333333	0.163422	-0.133333	0.580712	INSIGNIFICANT
Bacteria;Firmicutes;Clostridia;Clostridiales;Family_XIII;[Eubacterium] brachy_group	Microbiome-Taxonomy-Genus-16S	NS	NS	NS	0.763461	-0.133333	1	0	1	0.0666667	1	INSIGNIFICANT
Bacteria;Firmicutes;Clostridia;Clostridiales;Family_XIII;[Eubacterium] nodatum_group	Microbiome-Taxonomy-Genus-16S	NS	NS	NS	0.0185128	0.2	0.53166	-0.4	0.0621186	-0.2	0.520758	INSIGNIFICANT
Bacteria;Firmicutes;Clostridia;Clostridiales;Family_XIII;Anaerovorax	Microbiome-Taxonomy-Genus-16S	NS	NS	NS	0.0361296	-0.0666667	1	0	NA	-0.0666667	1	INSIGNIFICANT
Bacteria;Firmicutes;Clostridia;Clostridiales;Family_XIII;Family_XIII_AD3011 group	Microbiome-Taxonomy-Genus-16S	NS	NS	NS	0.95683	0.333333	0.663567	-0.0666667	0.7795	0.0666667	0.7795	INSIGNIFICANT
Bacteria;Firmicutes;Clostridia;Clostridiales;Family_XIII;Family_XIII_UCG-001	Microbiome-Taxonomy-Genus-16S	NS	NS	NS	0.95683	0.0666667	0.944114	0.133333	0.944114	-0.2	0.944114	INSIGNIFICANT
Bacteria;Firmicutes;Clostridia;Clostridiales;Family_XIII;Mogibacterium	Microbiome-Taxonomy-Genus-16S	NS	NS	NS	0.95683	0	1	-0.0666667	1	0	1	INSIGNIFICANT
Bacteria;Firmicutes;Clostridia;Clostridiales;Family_XIII;S5-A14a	Microbiome-Taxonomy-Genus-16S	NS	NS	NS	0.95683	0	NA	0	NA	0	NA	INSIGNIFICANT
Bacteria;Firmicutes;Clostridia;Clostridiales;Family_XIII;unknown_Family_XIII	Microbiome-Taxonomy-Genus-16S	NS	NS	NS	0.95683	0	NA	0	NA	0	NA	INSIGNIFICANT
Bacteria;Firmicutes;Clostridia;Clostridiales;Lachnospiraceae;[Eubacterium] eligens_group	Microbiome-Taxonomy-Genus-16S	NS	NS	NS	0.125098	0.133333	0.345779	-0.133333	0.345779	0	NA	INSIGNIFICANT
Bacteria;Firmicutes;Clostridia;Clostridiales;Lachnospiraceae;[Eubacterium] fissicatena_group	Microbiome-Taxonomy-Genus-16S	NS	NS	NS	0.353511	0.0666667	1	0	1	0.0666667	1	INSIGNIFICANT
Bacteria;Firmicutes;Clostridia;Clostridiales;Lachnospiraceae;[Eubacterium] hallii_group	Microbiome-Taxonomy-Genus-16S	NS	NS	NS	0.95683	0.0666667	0.803955	0	0.803955	-0.333333	0.803955	INSIGNIFICANT
Bacteria;Firmicutes;Clostridia;Clostridiales;Lachnospiraceae;[Eubacterium] oxidoreducens_group	Microbiome-Taxonomy-Genus-16S	NS	NS	NS	0.456204	0.0666667	1	-0.133333	1	0	1	INSIGNIFICANT
Bacteria;Firmicutes;Clostridia;Clostridiales;Lachnospiraceae;[Eubacterium] ruminantium_group	Microbiome-Taxonomy-Genus-16S	NS	NS	NS	0.0463455	-0.333333	0.627226	-0.0666667	0.799846	-0.2	0.799846	INSIGNIFICANT
Bacteria;Firmicutes;Clostridia;Clostridiales;Lachnospiraceae;[Eubacterium] ventriosum_group	Microbiome-Taxonomy-Genus-16S	NS	NS	NS	0.753903	-0.0666667	0.789268	0.0666667	0.789268	0.0666667	0.789268	INSIGNIFICANT
Bacteria;Firmicutes;Clostridia;Clostridiales;Lachnospiraceae;[Eubacterium] xylanophilum_group	Microbiome-Taxonomy-Genus-16S	NS	YES-ENRICHED	NS	0.00304751	-0.266667	0.220671	0.733333	0.00890358	0.333333	0.12078	OK
Bacteria;Firmicutes;Clostridia;Clostridiales;Lachnospiraceae;[Ruminococcus] gauvreauii_group	Microbiome-Taxonomy-Genus-16S	NS	NS	NS	0.961512	0	0.59334	0	0.900086	0.266667	0.393712	INSIGNIFICANT
Bacteria;Firmicutes;Clostridia;Clostridiales;Lachnospiraceae;[Ruminococcus] gnavus_group	Microbiome-Taxonomy-Genus-16S	NS	NS	NS	0.25671	0	0.86122	0	0.86122	0.2	0.86122	INSIGNIFICANT
Bacteria;Firmicutes;Clostridia;Clostridiales;Lachnospiraceae;[Ruminococcus] torques_group	Microbiome-Taxonomy-Genus-16S	NS	NS	NS	2.29231e-05	0.333333	0.281433	-0.2	0.281433	-0.0666667	0.454285	INSIGNIFICANT
Bacteria;Firmicutes;Clostridia;Clostridiales;Lachnospiraceae;A2	Microbiome-Taxonomy-Genus-16S	NS	NS	NS	0.247937	-0.0666667	1	0.0666667	1	-0.0666667	1	INSIGNIFICANT
Bacteria;Firmicutes;Clostridia;Clostridiales;Lachnospiraceae;Acetitomaculum	Microbiome-Taxonomy-Genus-16S	NS	NS	NS	0.184134	0.133333	0.55664	0.0666667	1	0.133333	0.55664	INSIGNIFICANT
Bacteria;Firmicutes;Clostridia;Clostridiales;Lachnospiraceae;Anaerosporobacter	Microbiome-Taxonomy-Genus-16S	NS	NS	NS	0.218846	-0.0666667	1	0.0666667	1	0	1	INSIGNIFICANT
Bacteria;Firmicutes;Clostridia;Clostridiales;Lachnospiraceae;Anaerostipes	Microbiome-Taxonomy-Genus-16S	NS	NS	NS	0.293143	0.0666667	0.599487	0.0666667	0.599487	0.333333	0.599487	INSIGNIFICANT
Bacteria;Firmicutes;Clostridia;Clostridiales;Lachnospiraceae;ASF356	Microbiome-Taxonomy-Genus-16S	NS	NS	NS	0.141475	0	1	-0.0666667	1	-0.0666667	1	INSIGNIFICANT
Bacteria;Firmicutes;Clostridia;Clostridiales;Lachnospiraceae;Blautia	Microbiome-Taxonomy-Genus-16S	NS	NS	NS	0.95683	-0.2	0.887065	0.2	0.786713	0.333333	0.786713	INSIGNIFICANT
Bacteria;Firmicutes;Clostridia;Clostridiales;Lachnospiraceae;Butyrivibrio	Microbiome-Taxonomy-Genus-16S	NS	NS	NS	1.63093e-06	-0.133333	0.345779	0	NA	-0.133333	0.345779	INSIGNIFICANT
Bacteria;Firmicutes;Clostridia;Clostridiales;Lachnospiraceae;CAG-56	Microbiome-Taxonomy-Genus-16S	NS	NS	NS	0.95683	-0.0666667	1	0	NA	-0.0666667	1	INSIGNIFICANT
Bacteria;Firmicutes;Clostridia;Clostridiales;Lachnospiraceae;Cellulosilyticum	Microbiome-Taxonomy-Genus-16S	NS	NS	NS	0.160027	-0.0666667	1	0.0666667	1	0.0666667	1	INSIGNIFICANT
Bacteria;Firmicutes;Clostridia;Clostridiales;Lachnospiraceae;CHKCI001	Microbiome-Taxonomy-Genus-16S	NS	NS	NS	0.922769	0	1	-0.0666667	1	-0.0666667	1	INSIGNIFICANT
Bacteria;Firmicutes;Clostridia;Clostridiales;Lachnospiraceae;Coprococcus 1	Microbiome-Taxonomy-Genus-16S	NS	NS	NS	0.00445332	0.2	0.417841	-0.4	0.417841	0.0666667	0.674987	INSIGNIFICANT
Bacteria;Firmicutes;Clostridia;Clostridiales;Lachnospiraceae;Coprococcus 2	Microbiome-Taxonomy-Genus-16S	NS	NS	NS	0.352168	0.0666667	0.964454	0	0.964454	0.0666667	0.964454	INSIGNIFICANT
Bacteria;Firmicutes;Clostridia;Clostridiales;Lachnospiraceae;Coprococcus 3	Microbiome-Taxonomy-Genus-16S	NS	NS	NS	0.136622	-0.466667	0.0302905	0.533333	0.0302905	-0.2	0.394055	INSIGNIFICANT
Bacteria;Firmicutes;Clostridia;Clostridiales;Lachnospiraceae;Cuneatibacter	Microbiome-Taxonomy-Genus-16S	NS	NS	NS	0.676036	0.133333	1	0	1	0	1	INSIGNIFICANT
Bacteria;Firmicutes;Clostridia;Clostridiales;Lachnospiraceae;Dorea	Microbiome-Taxonomy-Genus-16S	NS	NS	NS	0.471718	-0.466667	0.227142	0.333333	0.227142	-0.0666667	0.454285	INSIGNIFICANT
Bacteria;Firmicutes;Clostridia;Clostridiales;Lachnospiraceae;Eisenbergiella	Microbiome-Taxonomy-Genus-16S	NS	NS	NS	0.95683	0.333333	0.227781	-0.0666667	0.634395	0.133333	0.528451	INSIGNIFICANT
Bacteria;Firmicutes;Clostridia;Clostridiales;Lachnospiraceae;Epulopiscium	Microbiome-Taxonomy-Genus-16S	NS	NS	NS	0.288947	-0.133333	1	0.0666667	1	0	1	INSIGNIFICANT
Bacteria;Firmicutes;Clostridia;Clostridiales;Lachnospiraceae;Fusicatenibacter	Microbiome-Taxonomy-Genus-16S	NS	NS	NS	0.000120119	-0.2	0.761536	0.333333	0.733063	0.333333	0.733063	INSIGNIFICANT
Bacteria;Firmicutes;Clostridia;Clostridiales;Lachnospiraceae;GCA-900066575	Microbiome-Taxonomy-Genus-16S	NS	NS	NS	0.0332461	0.4	0.222256	-0.0666667	0.858725	0.0666667	0.858725	INSIGNIFICANT
Bacteria;Firmicutes;Clostridia;Clostridiales;Lachnospiraceae;Howardella	Microbiome-Taxonomy-Genus-16S	NS	NS	NS	0.744243	0.0666667	0.799846	0.2	0.799846	0.333333	0.187527	INSIGNIFICANT
Bacteria;Firmicutes;Clostridia;Clostridiales;Lachnospiraceae;Hungatella	Microbiome-Taxonomy-Genus-16S	NS	NS	NS	0.000506992	0.266667	0.712438	-0.2	0.712438	-0.0666667	0.789472	INSIGNIFICANT
Bacteria;Firmicutes;Clostridia;Clostridiales;Lachnospiraceae;Lachnoanaerobaculum	Microbiome-Taxonomy-Genus-16S	NS	NS	NS	0.0441491	0.266667	0.592662	-0.266667	0.314272	-0.0666667	1	INSIGNIFICANT
Bacteria;Firmicutes;Clostridia;Clostridiales;Lachnospiraceae;Lachnoclostridium	Microbiome-Taxonomy-Genus-16S	YES-ENRICHED	YES-DEPLETED	NS	1.39439e-05	0.866667	0.0100708	-0.733333	0.0100708	0.333333	0.678772	OK
Bacteria;Firmicutes;Clostridia;Clostridiales;Lachnospiraceae;Lachnospira	Microbiome-Taxonomy-Genus-16S	YES-DEPLETED	NS	NS	0.0361296	-0.6	0.0404058	0.333333	0.226808	-0.2	0.378482	OK
Bacteria;Firmicutes;Clostridia;Clostridiales;Lachnospiraceae;Lachnospiraceae_FCS020 group	Microbiome-Taxonomy-Genus-16S	NS	NS	NS	0.0358547	-0.6	0.160492	0.466667	0.160492	0	0.924941	INSIGNIFICANT
Bacteria;Firmicutes;Clostridia;Clostridiales;Lachnospiraceae;Lachnospiraceae_FE2018 group	Microbiome-Taxonomy-Genus-16S	NS	NS	NS	0.680254	0	0.789268	-0.0666667	0.789268	0	0.789268	INSIGNIFICANT
Bacteria;Firmicutes;Clostridia;Clostridiales;Lachnospiraceae;Lachnospiraceae_ND3007 group	Microbiome-Taxonomy-Genus-16S	NS	NS	NS	0.222031	-0.333333	0.421204	0.6	0.0307617	0.333333	0.421204	INSIGNIFICANT
Bacteria;Firmicutes;Clostridia;Clostridiales;Lachnospiraceae;Lachnospiraceae_NK3A20 group	Microbiome-Taxonomy-Genus-16S	NS	NS	NS	0.95683	0	NA	0	NA	0	NA	INSIGNIFICANT
Bacteria;Firmicutes;Clostridia;Clostridiales;Lachnospiraceae;Lachnospiraceae_NK4A136 group	Microbiome-Taxonomy-Genus-16S	NS	NS	NS	0.922769	0.2	0.599487	0.333333	0.378571	0.466667	0.182522	INSIGNIFICANT
Bacteria;Firmicutes;Clostridia;Clostridiales;Lachnospiraceae;Lachnospiraceae_NK4B4 group	Microbiome-Taxonomy-Genus-16S	NS	NS	NS	0.95683	0	NA	0	NA	0	NA	INSIGNIFICANT
Bacteria;Firmicutes;Clostridia;Clostridiales;Lachnospiraceae;Lachnospiraceae_UCG-001	Microbiome-Taxonomy-Genus-16S	NS	NS	NS	0.134133	-0.133333	0.36346	0.2	0.36346	0	0.36346	INSIGNIFICANT
Bacteria;Firmicutes;Clostridia;Clostridiales;Lachnospiraceae;Lachnospiraceae_UCG-002	Microbiome-Taxonomy-Genus-16S	NS	NS	NS	0.104788	0.133333	0.55664	-0.133333	0.55664	0	1	INSIGNIFICANT
Bacteria;Firmicutes;Clostridia;Clostridiales;Lachnospiraceae;Lachnospiraceae_UCG-003	Microbiome-Taxonomy-Genus-16S	NS	NS	NS	0.187376	0	1	0	1	0	1	INSIGNIFICANT
Bacteria;Firmicutes;Clostridia;Clostridiales;Lachnospiraceae;Lachnospiraceae_UCG-004	Microbiome-Taxonomy-Genus-16S	NS	YES-ENRICHED	NS	0.0151397	-0.466667	0.232851	0.733333	0.0250854	0.4	0.232851	OK
Bacteria;Firmicutes;Clostridia;Clostridiales;Lachnospiraceae;Lachnospiraceae_UCG-008	Microbiome-Taxonomy-Genus-16S	NS	NS	NS	0.199767	0.4	0.270009	-0.266667	0.270764	0.266667	0.270764	INSIGNIFICANT
Bacteria;Firmicutes;Clostridia;Clostridiales;Lachnospiraceae;Lachnospiraceae_UCG-010	Microbiome-Taxonomy-Genus-16S	NS	NS	NS	0.664086	0.266667	0.529741	0	0.582629	0.266667	0.582629	INSIGNIFICANT
Bacteria;Firmicutes;Clostridia;Clostridiales;Lachnospiraceae;Marvinbryantia	Microbiome-Taxonomy-Genus-16S	NS	NS	NS	0.0558226	0.133333	0.407866	-0.133333	0.407866	0.133333	0.480008	INSIGNIFICANT
Bacteria;Firmicutes;Clostridia;Clostridiales;Lachnospiraceae;Moryella	Microbiome-Taxonomy-Genus-16S	NS	NS	NS	0.95683	0	1	-0.0666667	1	0	1	INSIGNIFICANT
Bacteria;Firmicutes;Clostridia;Clostridiales;Lachnospiraceae;Oribacterium	Microbiome-Taxonomy-Genus-16S	NS	NS	NS	0.0300228	-0.0666667	0.90383	-0.133333	0.90383	-0.2	0.90383	INSIGNIFICANT
Bacteria;Firmicutes;Clostridia;Clostridiales;Lachnospiraceae;Roseburia	Microbiome-Taxonomy-Genus-16S	NS	NS	NS	0.95683	0.266667	0.428109	0.0666667	0.649444	0.333333	0.428109	INSIGNIFICANT
Bacteria;Firmicutes;Clostridia;Clostridiales;Lachnospiraceae;Sellimonas	Microbiome-Taxonomy-Genus-16S	NS	NS	NS	0.0156426	0.2	0.634395	-0.133333	0.634395	0.2	0.634395	INSIGNIFICANT
Bacteria;Firmicutes;Clostridia;Clostridiales;Lachnospiraceae;Stomatobaculum	Microbiome-Taxonomy-Genus-16S	NS	NS	NS	0.0879902	-0.0666667	1	0	1	-0.0666667	1	INSIGNIFICANT
Bacteria;Firmicutes;Clostridia;Clostridiales;Lachnospiraceae;Tyzzerella	Microbiome-Taxonomy-Genus-16S	NS	NS	NS	0.1775	0.0666667	0.765594	0	0.765594	0.0666667	0.765594	INSIGNIFICANT
Bacteria;Firmicutes;Clostridia;Clostridiales;Lachnospiraceae;Tyzzerella 3	Microbiome-Taxonomy-Genus-16S	NS	NS	NS	0.00120793	0.2	0.47681	-0.333333	0.47681	-0.2	0.47681	INSIGNIFICANT
Bacteria;Firmicutes;Clostridia;Clostridiales;Lachnospiraceae;Tyzzerella 4	Microbiome-Taxonomy-Genus-16S	NS	NS	NS	0.95683	0.133333	0.436866	-0.133333	0.95906	0.266667	0.436866	INSIGNIFICANT
Bacteria;Firmicutes;Clostridia;Clostridiales;Lachnospiraceae;uncultured_organism	Microbiome-Taxonomy-Genus-16S	NS	NS	NS	0.00029616	0	0.972066	-0.4	0.972066	-0.333333	0.972066	INSIGNIFICANT
Bacteria;Firmicutes;Clostridia;Clostridiales;Lachnospiraceae;unknown_Lachnospiraceae	Microbiome-Taxonomy-Genus-16S	YES-DEPLETED	NS	NS	0.0151397	-0.6	0.00457764	0.333333	0.244199	-0.466667	0.244199	OK
Bacteria;Firmicutes;Clostridia;Clostridiales;Oscillospiraceae;Oscillibacter	Microbiome-Taxonomy-Genus-16S	NS	NS	NS	0.95683	0	NA	0	NA	0	NA	INSIGNIFICANT
Bacteria;Firmicutes;Clostridia;Clostridiales;Peptococcaceae;Peptococcus	Microbiome-Taxonomy-Genus-16S	NS	NS	NS	0.57443	-0.0666667	0.734402	0.133333	0.734402	0	0.734402	INSIGNIFICANT
Bacteria;Firmicutes;Clostridia;Clostridiales;Peptococcaceae;unknown_Peptococcaceae	Microbiome-Taxonomy-Genus-16S	NS	NS	NS	0.447391	-0.2	0.928887	0	1	0	1	INSIGNIFICANT
Bacteria;Firmicutes;Clostridia;Clostridiales;Peptostreptococcaceae;Intestinibacter	Microbiome-Taxonomy-Genus-16S	NS	NS	NS	0.153844	-0.4	0.349276	0.333333	0.628984	0	0.349276	INSIGNIFICANT
Bacteria;Firmicutes;Clostridia;Clostridiales;Peptostreptococcaceae;Paeniclostridium	Microbiome-Taxonomy-Genus-16S	NS	NS	NS	0.0315423	0.133333	0.345779	-0.133333	0.345779	0	NA	INSIGNIFICANT
Bacteria;Firmicutes;Clostridia;Clostridiales;Peptostreptococcaceae;Romboutsia	Microbiome-Taxonomy-Genus-16S	NS	NS	NS	0.000875954	-0.133333	0.706427	0.333333	0.378571	0.2	0.378571	INSIGNIFICANT
Bacteria;Firmicutes;Clostridia;Clostridiales;Peptostreptococcaceae;Terrisporobacter	Microbiome-Taxonomy-Genus-16S	NS	NS	NS	0.0122015	-0.0666667	0.937425	0.333333	0.50387	0.133333	0.937425	INSIGNIFICANT
Bacteria;Firmicutes;Clostridia;Clostridiales;Ruminococcaceae;[Eubacterium] coprostanoligenes_group	Microbiome-Taxonomy-Genus-16S	NS	NS	NS	0.39876	0	0.949932	-0.2	0.949932	0	0.949932	INSIGNIFICANT
Bacteria;Firmicutes;Clostridia;Clostridiales;Ruminococcaceae;Acetanaerobacterium	Microbiome-Taxonomy-Genus-16S	NS	NS	NS	0.824408	0.0666667	0.414216	0.2	0.414216	0.333333	0.160011	INSIGNIFICANT
Bacteria;Firmicutes;Clostridia;Clostridiales;Ruminococcaceae;Anaerofilum	Microbiome-Taxonomy-Genus-16S	NS	NS	NS	0.464976	0	0.622783	-0.2	0.421331	-0.133333	0.421331	INSIGNIFICANT
Bacteria;Firmicutes;Clostridia;Clostridiales;Ruminococcaceae;Anaerotruncus	Microbiome-Taxonomy-Genus-16S	NS	NS	NS	0.0408152	0.333333	0.161107	0	0.443994	0.333333	0.161107	INSIGNIFICANT
Bacteria;Firmicutes;Clostridia;Clostridiales;Ruminococcaceae;Angelakisella	Microbiome-Taxonomy-Genus-16S	NS	NS	NS	0.92254	0	1	0	1	0	NA	INSIGNIFICANT
Bacteria;Firmicutes;Clostridia;Clostridiales;Ruminococcaceae;Butyricicoccus	Microbiome-Taxonomy-Genus-16S	NS	NS	NS	0.379184	0.0666667	0.850107	0	0.850107	0.133333	0.850107	INSIGNIFICANT
Bacteria;Firmicutes;Clostridia;Clostridiales;Ruminococcaceae;CAG-352	Microbiome-Taxonomy-Genus-16S	NS	NS	NS	0.203942	-0.0666667	0.571608	-0.133333	0.518668	-0.2	0.518668	INSIGNIFICANT
Bacteria;Firmicutes;Clostridia;Clostridiales;Ruminococcaceae;Candidatus_Soleaferrea	Microbiome-Taxonomy-Genus-16S	NS	NS	NS	0.150988	0.133333	0.708528	0.2	0.725721	0.466667	0.547469	INSIGNIFICANT
Bacteria;Firmicutes;Clostridia;Clostridiales;Ruminococcaceae;DTU089	Microbiome-Taxonomy-Genus-16S	NS	NS	NS	0.958889	0.0666667	0.858709	-0.2	0.713393	-0.133333	0.713393	INSIGNIFICANT
Bacteria;Firmicutes;Clostridia;Clostridiales;Ruminococcaceae;Faecalibacterium	Microbiome-Taxonomy-Genus-16S	NS	NS	NS	0.293143	-0.0666667	0.524475	0.2	0.320984	0.2	0.524475	INSIGNIFICANT
Bacteria;Firmicutes;Clostridia;Clostridiales;Ruminococcaceae;Fastidiosipila	Microbiome-Taxonomy-Genus-16S	NS	NS	NS	0.95683	0	NA	0	NA	0	NA	INSIGNIFICANT
Bacteria;Firmicutes;Clostridia;Clostridiales;Ruminococcaceae;Flavonifractor	Microbiome-Taxonomy-Genus-16S	NS	NS	NS	0.00029616	0.666667	0.114759	-0.133333	0.185925	0.333333	0.293188	INSIGNIFICANT
Bacteria;Firmicutes;Clostridia;Clostridiales;Ruminococcaceae;Fournierella	Microbiome-Taxonomy-Genus-16S	NS	NS	NS	0.685024	0.0666667	0.6827	0	0.6827	0.266667	0.338857	INSIGNIFICANT
Bacteria;Firmicutes;Clostridia;Clostridiales;Ruminococcaceae;GCA-900066225	Microbiome-Taxonomy-Genus-16S	NS	NS	NS	0.454716	-0.0666667	1	-0.0666667	0.634017	-0.133333	0.634017	INSIGNIFICANT
Bacteria;Firmicutes;Clostridia;Clostridiales;Ruminococcaceae;Harryflintia	Microbiome-Taxonomy-Genus-16S	NS	NS	NS	0.0652192	-0.0666667	1	0.2	0.446744	0.133333	0.635566	INSIGNIFICANT
Bacteria;Firmicutes;Clostridia;Clostridiales;Ruminococcaceae;Hydrogenoanaerobacterium	Microbiome-Taxonomy-Genus-16S	NS	NS	NS	0.0879902	0.266667	0.150522	-0.2	0.280713	0.266667	0.150522	INSIGNIFICANT
Bacteria;Firmicutes;Clostridia;Clostridiales;Ruminococcaceae;Intestinimonas	Microbiome-Taxonomy-Genus-16S	NS	NS	NS	0.040133	0.4	0.193817	-0.133333	0.306803	0.266667	0.306803	INSIGNIFICANT
Bacteria;Firmicutes;Clostridia;Clostridiales;Ruminococcaceae;Negativibacillus	Microbiome-Taxonomy-Genus-16S	NS	NS	NS	0.447803	-0.2	0.633326	0.2	0.633326	0.2	0.721844	INSIGNIFICANT
Bacteria;Firmicutes;Clostridia;Clostridiales;Ruminococcaceae;Oscillibacter	Microbiome-Taxonomy-Genus-16S	NS	NS	NS	0.00304751	0.333333	0.349327	-0.466667	0.218994	0.4	0.509589	INSIGNIFICANT
Bacteria;Firmicutes;Clostridia;Clostridiales;Ruminococcaceae;Oscillospira	Microbiome-Taxonomy-Genus-16S	NS	NS	NS	0.685024	-0.133333	0.887954	0.2	0.887954	0.133333	0.887954	INSIGNIFICANT
Bacteria;Firmicutes;Clostridia;Clostridiales;Ruminococcaceae;Papillibacter	Microbiome-Taxonomy-Genus-16S	NS	NS	NS	0.664086	-0.0666667	0.796253	0	0.796253	-0.0666667	0.796253	INSIGNIFICANT
Bacteria;Firmicutes;Clostridia;Clostridiales;Ruminococcaceae;Phocea	Microbiome-Taxonomy-Genus-16S	NS	NS	NS	0.979232	-0.0666667	0.587937	0.133333	0.587937	0.2	0.587937	INSIGNIFICANT
Bacteria;Firmicutes;Clostridia;Clostridiales;Ruminococcaceae;Ruminiclostridium	Microbiome-Taxonomy-Genus-16S	NS	NS	NS	0.95683	0.133333	0.895027	0.2	0.895027	0.2	0.928372	INSIGNIFICANT
Bacteria;Firmicutes;Clostridia;Clostridiales;Ruminococcaceae;Ruminiclostridium 1	Microbiome-Taxonomy-Genus-16S	NS	NS	NS	0.478296	0	1	0.333333	0.158658	0.266667	0.158658	INSIGNIFICANT
Bacteria;Firmicutes;Clostridia;Clostridiales;Ruminococcaceae;Ruminiclostridium 5	Microbiome-Taxonomy-Genus-16S	NS	NS	NS	0.000113325	-0.6	0.0801393	0.333333	0.0801393	-0.0666667	0.820209	INSIGNIFICANT
Bacteria;Firmicutes;Clostridia;Clostridiales;Ruminococcaceae;Ruminiclostridium 6	Microbiome-Taxonomy-Genus-16S	NS	NS	NS	0.0645217	0.266667	0.321983	0.0666667	0.543206	0.2	0.674612	INSIGNIFICANT
Bacteria;Firmicutes;Clostridia;Clostridiales;Ruminococcaceae;Ruminiclostridium 9	Microbiome-Taxonomy-Genus-16S	NS	NS	NS	0.181762	0.0666667	0.864678	0.2	0.864678	0.0666667	0.864678	INSIGNIFICANT
Bacteria;Firmicutes;Clostridia;Clostridiales;Ruminococcaceae;Ruminococcaceae_NK4A214 group	Microbiome-Taxonomy-Genus-16S	NS	NS	NS	0.00079698	-0.466667	0.312619	0.466667	0.312619	0	1	INSIGNIFICANT
Bacteria;Firmicutes;Clostridia;Clostridiales;Ruminococcaceae;Ruminococcaceae_UCG-002	Microbiome-Taxonomy-Genus-16S	NS	NS	NS	0.174639	-0.2	0.576104	0.133333	0.576104	0.2	0.576104	INSIGNIFICANT
Bacteria;Firmicutes;Clostridia;Clostridiales;Ruminococcaceae;Ruminococcaceae_UCG-003	Microbiome-Taxonomy-Genus-16S	NS	YES-ENRICHED	NS	0.00905688	-0.2	0.221048	0.466667	0.0262622	0.466667	0.17361	OK
Bacteria;Firmicutes;Clostridia;Clostridiales;Ruminococcaceae;Ruminococcaceae_UCG-004	Microbiome-Taxonomy-Genus-16S	NS	NS	NS	0.218219	-0.2	1	-0.266667	1	-0.0666667	1	INSIGNIFICANT
Bacteria;Firmicutes;Clostridia;Clostridiales;Ruminococcaceae;Ruminococcaceae_UCG-005	Microbiome-Taxonomy-Genus-16S	NS	NS	NS	0.247937	0	0.850618	0.133333	0.850618	-0.0666667	0.850618	INSIGNIFICANT
Bacteria;Firmicutes;Clostridia;Clostridiales;Ruminococcaceae;Ruminococcaceae_UCG-009	Microbiome-Taxonomy-Genus-16S	NS	NS	NS	0.00523885	-0.266667	0.476033	0.133333	0.476033	0.0666667	0.476033	INSIGNIFICANT
Bacteria;Firmicutes;Clostridia;Clostridiales;Ruminococcaceae;Ruminococcaceae_UCG-010	Microbiome-Taxonomy-Genus-16S	NS	NS	NS	0.432559	-0.133333	0.620411	0.4	0.172412	0.0666667	0.964347	INSIGNIFICANT
Bacteria;Firmicutes;Clostridia;Clostridiales;Ruminococcaceae;Ruminococcaceae_UCG-011	Microbiome-Taxonomy-Genus-16S	NS	NS	NS	0.95683	-0.0666667	1	0	NA	-0.0666667	1	INSIGNIFICANT
Bacteria;Firmicutes;Clostridia;Clostridiales;Ruminococcaceae;Ruminococcaceae_UCG-013	Microbiome-Taxonomy-Genus-16S	NS	NS	NS	0.0237643	0.466667	0.0955811	-0.0666667	1	0.333333	0.0955811	INSIGNIFICANT
Bacteria;Firmicutes;Clostridia;Clostridiales;Ruminococcaceae;Ruminococcaceae_UCG-014	Microbiome-Taxonomy-Genus-16S	NS	NS	NS	0.0185128	-0.4	0.178923	0.333333	0.459834	0.0666667	0.833935	INSIGNIFICANT
Bacteria;Firmicutes;Clostridia;Clostridiales;Ruminococcaceae;Ruminococcaceae_V9D2013 group	Microbiome-Taxonomy-Genus-16S	NS	NS	NS	0.0702277	0.0666667	1	0.0666667	1	0.133333	1	INSIGNIFICANT
Bacteria;Firmicutes;Clostridia;Clostridiales;Ruminococcaceae;Ruminococcus 1	Microbiome-Taxonomy-Genus-16S	NS	NS	NS	0.95683	-0.266667	0.530158	0.2	0.530158	0.0666667	0.530158	INSIGNIFICANT
Bacteria;Firmicutes;Clostridia;Clostridiales;Ruminococcaceae;Ruminococcus 2	Microbiome-Taxonomy-Genus-16S	NS	NS	NS	0.0656238	-0.466667	0.0767212	0.2	0.141907	-0.0666667	0.977966	INSIGNIFICANT
Bacteria;Firmicutes;Clostridia;Clostridiales;Ruminococcaceae;Subdoligranulum	Microbiome-Taxonomy-Genus-16S	NS	NS	NS	0.403706	-0.333333	0.311646	-0.2	0.330261	-0.2	0.311646	INSIGNIFICANT
Bacteria;Firmicutes;Clostridia;Clostridiales;Ruminococcaceae;UBA1819	Microbiome-Taxonomy-Genus-16S	NS	NS	NS	0.484723	0.333333	1	-0.266667	0.855148	0.2	1	INSIGNIFICANT
Bacteria;Firmicutes;Clostridia;Clostridiales;Ruminococcaceae;unknown_Ruminococcaceae	Microbiome-Taxonomy-Genus-16S	NS	NS	NS	0.95683	0.2	0.45979	0.0666667	0.45979	0.0666667	0.561401	INSIGNIFICANT
Bacteria;Firmicutes;Clostridia;Clostridiales;Syntrophomonadaceae;Syntrophomonas	Microbiome-Taxonomy-Genus-16S	NS	NS	NS	0.95683	0	NA	0	NA	0	NA	INSIGNIFICANT
Bacteria;Firmicutes;Clostridia;Clostridiales;unknown_Clostridiales;unknown_Clostridiales	Microbiome-Taxonomy-Genus-16S	NS	NS	NS	0.664086	0.2	0.964294	-0.2	0.249244	0.0666667	0.964294	INSIGNIFICANT
Bacteria;Firmicutes;Clostridia;DTU014;unknown_DTU014;unknown_DTU014	Microbiome-Taxonomy-Genus-16S	NS	NS	NS	0.0303917	0	1	0	NA	0	1	INSIGNIFICANT
Bacteria;Firmicutes;Clostridia;unknown_Clostridia;unknown_Clostridia;unknown_Clostridia	Microbiome-Taxonomy-Genus-16S	NS	NS	NS	0.95683	0	NA	0	NA	0	NA	INSIGNIFICANT
Bacteria;Firmicutes;Erysipelotrichia;Erysipelotrichales;Erysipelotrichaceae;[Clostridium] innocuum_group	Microbiome-Taxonomy-Genus-16S	NS	NS	NS	0.0303917	-0.0666667	0.964436	-0.133333	0.964436	0.0666667	0.964436	INSIGNIFICANT
Bacteria;Firmicutes;Erysipelotrichia;Erysipelotrichales;Erysipelotrichaceae;Asteroleplasma	Microbiome-Taxonomy-Genus-16S	NS	NS	NS	0.95683	-0.0666667	1	0.0666667	1	0	1	INSIGNIFICANT
Bacteria;Firmicutes;Erysipelotrichia;Erysipelotrichales;Erysipelotrichaceae;Bulleidia	Microbiome-Taxonomy-Genus-16S	NS	NS	NS	0.95683	0	NA	0	NA	0	NA	INSIGNIFICANT
Bacteria;Firmicutes;Erysipelotrichia;Erysipelotrichales;Erysipelotrichaceae;Catenibacterium	Microbiome-Taxonomy-Genus-16S	NS	NS	NS	0.0122015	0.0666667	1	0	1	0	1	INSIGNIFICANT
Bacteria;Firmicutes;Erysipelotrichia;Erysipelotrichales;Erysipelotrichaceae;Dielma	Microbiome-Taxonomy-Genus-16S	NS	NS	NS	0.777338	0.2	0.508692	-0.0666667	0.855132	0	0.855132	INSIGNIFICANT
Bacteria;Firmicutes;Erysipelotrichia;Erysipelotrichales;Erysipelotrichaceae;Eggerthia	Microbiome-Taxonomy-Genus-16S	NS	NS	NS	0.92254	-0.0666667	1	0	NA	-0.0666667	1	INSIGNIFICANT
Bacteria;Firmicutes;Erysipelotrichia;Erysipelotrichales;Erysipelotrichaceae;Erysipelatoclostridium	Microbiome-Taxonomy-Genus-16S	YES-ENRICHED	YES-DEPLETED	NS	0.000368459	0.6	0.0387095	-0.666667	0.0387095	0	0.937449	OK
Bacteria;Firmicutes;Erysipelotrichia;Erysipelotrichales;Erysipelotrichaceae;Erysipelotrichaceae_UCG-003	Microbiome-Taxonomy-Genus-16S	NS	YES-DEPLETED	NS	0.0237866	0.6	0.0540475	-0.533333	0.0208401	0.4	0.75361	OK
Bacteria;Firmicutes;Erysipelotrichia;Erysipelotrichales;Erysipelotrichaceae;Erysipelotrichaceae_UCG-004	Microbiome-Taxonomy-Genus-16S	NS	NS	NS	0.293143	-0.133333	0.55664	0.133333	0.55664	-0.0666667	1	INSIGNIFICANT
Bacteria;Firmicutes;Erysipelotrichia;Erysipelotrichales;Erysipelotrichaceae;Erysipelotrichaceae_UCG-006	Microbiome-Taxonomy-Genus-16S	NS	NS	NS	0.352168	0	1	-0.0666667	1	-0.0666667	1	INSIGNIFICANT
Bacteria;Firmicutes;Erysipelotrichia;Erysipelotrichales;Erysipelotrichaceae;Faecalibaculum	Microbiome-Taxonomy-Genus-16S	NS	NS	NS	0.0444658	0.133333	0.371093	-0.133333	0.371093	0	NA	INSIGNIFICANT
Bacteria;Firmicutes;Erysipelotrichia;Erysipelotrichales;Erysipelotrichaceae;Faecalicoccus	Microbiome-Taxonomy-Genus-16S	NS	NS	NS	0.218846	0.0666667	0.634017	-0.133333	0.634017	-0.0666667	1	INSIGNIFICANT
Bacteria;Firmicutes;Erysipelotrichia;Erysipelotrichales;Erysipelotrichaceae;Faecalitalea	Microbiome-Taxonomy-Genus-16S	NS	NS	NS	0.571056	0.0666667	1	-0.2	0.544348	-0.0666667	0.634017	INSIGNIFICANT
Bacteria;Firmicutes;Erysipelotrichia;Erysipelotrichales;Erysipelotrichaceae;Holdemanella	Microbiome-Taxonomy-Genus-16S	NS	NS	NS	0.0571929	0.4	0.100516	0.0666667	0.571608	0.266667	0.146269	INSIGNIFICANT
Bacteria;Firmicutes;Erysipelotrichia;Erysipelotrichales;Erysipelotrichaceae;Holdemania	Microbiome-Taxonomy-Genus-16S	NS	NS	NS	0.95683	0.0666667	1	-0.133333	1	0	1	INSIGNIFICANT
Bacteria;Firmicutes;Erysipelotrichia;Erysipelotrichales;Erysipelotrichaceae;Merdibacter	Microbiome-Taxonomy-Genus-16S	NS	NS	NS	0.753903	0.133333	0.904004	-0.133333	0.904004	-0.0666667	0.904004	INSIGNIFICANT
Bacteria;Firmicutes;Erysipelotrichia;Erysipelotrichales;Erysipelotrichaceae;Solobacterium	Microbiome-Taxonomy-Genus-16S	NS	NS	NS	0.57443	-0.0666667	0.654882	0.0666667	0.654882	0.133333	0.654882	INSIGNIFICANT
Bacteria;Firmicutes;Erysipelotrichia;Erysipelotrichales;Erysipelotrichaceae;unknown_Erysipelotrichaceae	Microbiome-Taxonomy-Genus-16S	NS	NS	NS	0.325167	-0.0666667	0.90553	0	0.90553	-0.0666667	0.90553	INSIGNIFICANT
Bacteria;Firmicutes;Erysipelotrichia;Erysipelotrichales;unknown_Erysipelotrichales;unknown_Erysipelotrichales	Microbiome-Taxonomy-Genus-16S	NS	NS	NS	0.00972698	-0.133333	0.55664	0.133333	0.55664	-0.0666667	1	INSIGNIFICANT
Bacteria;Firmicutes;Negativicutes;Selenomonadales;Acidaminococcaceae;Acidaminococcus	Microbiome-Taxonomy-Genus-16S	NS	NS	NS	0.863147	-0.0666667	0.3017	0.133333	0.3017	0.2	0.3017	INSIGNIFICANT
Bacteria;Firmicutes;Negativicutes;Selenomonadales;Acidaminococcaceae;Phascolarctobacterium	Microbiome-Taxonomy-Genus-16S	NS	NS	NS	0.0238197	0.2	0.491739	0	0.937449	0.2	0.491739	INSIGNIFICANT
Bacteria;Firmicutes;Negativicutes;Selenomonadales;Acidaminococcaceae;Succiniclasticum	Microbiome-Taxonomy-Genus-16S	NS	NS	NS	0.247378	-0.0666667	1	0	NA	-0.0666667	1	INSIGNIFICANT
Bacteria;Firmicutes;Negativicutes;Selenomonadales;unknown_Selenomonadales;unknown_Selenomonadales	Microbiome-Taxonomy-Genus-16S	NS	NS	NS	0.293143	0	1	0.0666667	1	0.0666667	1	INSIGNIFICANT
Bacteria;Firmicutes;Negativicutes;Selenomonadales;Veillonellaceae;Allisonella	Microbiome-Taxonomy-Genus-16S	NS	NS	NS	0.763461	-0.333333	0.0885873	-0.133333	0.371093	-0.333333	0.0885873	INSIGNIFICANT
Bacteria;Firmicutes;Negativicutes;Selenomonadales;Veillonellaceae;Anaeroglobus	Microbiome-Taxonomy-Genus-16S	NS	NS	NS	0.226076	0	1	-0.0666667	1	-0.0666667	1	INSIGNIFICANT
Bacteria;Firmicutes;Negativicutes;Selenomonadales;Veillonellaceae;Anaerovibrio	Microbiome-Taxonomy-Genus-16S	NS	NS	NS	0.95683	0	NA	0	NA	0	NA	INSIGNIFICANT
[truncated: 13,919 more rows]
