# Supplementary material for: Fasting alters the gut microbiome reducing blood pressure and body weight in metabolic syndrome patients
Source: Nat Commun. 2021 Mar 30;12:1970. doi: 10.1038/s41467-021-22097-0 (PMC8010079; doi:10.1038/s41467-021-22097-0)
Supplement: Supplementary file 10 — Supplementary Data 7 [file 41467_2021_22097_MOESM10_ESM.xlsx]

## Sheet: Fasting+DASH, responders only
Feature	Space	Fasting effect	Recovery effect	Study effect	FDR (intervention model comparison)	Fasting effect size (Cliff's delta)	Fasting FDR (MWU post-hoc, N=3)	Recovery effect size (Cliff's delta)	Recovery FDR (MWU post-hoc, N=3)	Study effect size (Cliff's delta)	Study FDR (MWU post-hoc, N=3)
BMI	Host-Clinical	YES-DEPLETED	NS	YES-DEPLETED	2.02809e-10	-1	5.72205e-06	0.3	0.230513	-0.9	4.00543e-05
Body fat percentage	Host-Clinical	YES-ENRICHED	YES-DEPLETED	YES-DEPLETED	1.56147e-07	0.65	0.00155672	-0.6	0.00155672	-0.55	0.0157238
Central DBP	Host-Clinical	NS	NS	YES-DEPLETED	9.12325e-19	NA	NA	NA	NA	-0.684211	0.0140001
central SBP	Host-Clinical	NS	NS	YES-DEPLETED	8.05943e-20	NA	NA	NA	NA	-0.578947	0.00788254
DBP office	Host-Clinical	YES-DEPLETED	YES-ENRICHED	NS	0.00565917	-0.5	0.0185271	0.5	0.0185271	0.25	0.824799
HbA1C	Host-Clinical	NS	YES-ENRICHED	NS	0.000920479	-0.25	0.201204	0.7	0.00144768	0.3	0.11917
HbA1C IFCC	Host-Clinical	NS	YES-ENRICHED	NS	0.000519133	-0.25	0.169813	0.7	0.000967026	0.3	0.166999
HMV	Host-Clinical	NS	NS	YES-DEPLETED	4.7501e-19	NA	NA	NA	NA	-0.473684	0.00916636
Insulin	Host-Clinical	YES-DEPLETED	YES-ENRICHED	NS	0.0725552	-0.5	0.0218868	0.4	0.0455044	-0.2	0.654131
MAP	Host-Clinical	NS	NS	YES-DEPLETED	4.7501e-19	NA	NA	NA	NA	-0.578947	0.00933405
Plasma glucose	Host-Clinical	NS	YES-ENRICHED	NS	0.0172159	-0.3	0.381841	0.45	0.044475	0.1	0.525473
Pulse pressure	Host-Clinical	NS	NS	YES-DEPLETED	1.57145e-19	NA	NA	NA	NA	-0.684211	0.00282978
PWV	Host-Clinical	NS	NS	YES-DEPLETED	1.93245e-20	NA	NA	NA	NA	-0.578947	0.0227852
SBP ABPM	Host-Clinical	NS	NS	YES-DEPLETED	1.40655e-23	NA	NA	NA	NA	-0.5	0.0045218
SBP day	Host-Clinical	NS	NS	YES-DEPLETED	8.03204e-20	NA	NA	NA	NA	-0.526316	0.012213
SBP office	Host-Clinical	YES-DEPLETED	NS	NS	0.000397339	-0.5	0.0305562	0.3	0.140288	0	0.808251
Waist circumference	Host-Clinical	YES-DEPLETED	NS	YES-DEPLETED	7.96204e-08	-0.8	0.000503853	-0.15	0.0880369	-0.75	0.000503853
Weight	Host-Clinical	YES-DEPLETED	NS	YES-DEPLETED	6.53788e-08	-1	0.000286672	0.3	0.167147	-0.9	0.000472
WHR	Host-Clinical	YES-DEPLETED	NS	YES-DEPLETED	0.00231106	-0.55	0.0318217	-0.2	0.37022	-0.5	0.044363
CD14- CD16- % of HLA-DR+ CD4dim/-	Immunome	YES-DEPLETED	YES-ENRICHED	NS	0.000139538	-0.7	0.00273542	0.473684	0.00273542	0.157895	0.679428
CD14- CD16- HLA-DR+ CD4dim/- /ul	Immunome	NS	YES-ENRICHED	NS	0.00126448	-0.2	0.0543509	0.578947	0.0479164	0.157895	0.738091
CD14- CD16- HLA-DR+ % of CD4dim/-	Immunome	YES-DEPLETED	YES-ENRICHED	NS	0.000820524	-0.5	0.0353042	0.526316	0.0353042	0.263158	0.373596
CD161- CCR6- CXCR3- CD25+ CD4+ /ul	Immunome	YES-DEPLETED	YES-ENRICHED	YES-DEPLETED	0.0254964	-0.6	0.00697517	0.473684	0.032341	-0.578947	0.032341
CD19+ %	Immunome	YES-DEPLETED	YES-ENRICHED	NS	0.000158068	-0.5	0.0124626	0.473684	0.0124626	0.368421	0.312408
CD24- % of CD4high CD8dim	Immunome	YES-ENRICHED	YES-DEPLETED	NS	0.0711648	0.4	0.039477	-0.789474	0.0120211	-0.263158	0.332066
CD24- CD45RO- CD25- CD4+ CD8- CD3+ /ul	Immunome	NS	YES-ENRICHED	NS	0.0856705	-0.4	0.17098	0.578947	0.0214348	0.0526316	0.441334
CD24- CD45RO- CD25+ CD4+ CD8- CD3+ /ul	Immunome	YES-DEPLETED	YES-ENRICHED	NS	0.0732002	-0.5	0.0421284	0.263158	0.044159	-0.105263	0.289131
CD24- CD45RO+ CD25+ CD4+ CD8- CD3+ /ul	Immunome	YES-DEPLETED	NS	NS	0.00589655	-0.7	0.00506973	0.263158	0.272799	-0.157895	0.275341
CD24- CD45RO+ CD8+ CD4- CD3+ /ul	Immunome	YES-DEPLETED	NS	NS	0.00107585	-0.7	0.0249252	0.473684	0.0818596	-0.263158	0.373596
CD24+ % of CD4high CD8dim	Immunome	YES-DEPLETED	YES-ENRICHED	NS	0.000248247	-0.4	0.0359259	0.789474	0.00719833	0.263158	0.332066
CD24+ CD45RO- % of CD8+ CD4-	Immunome	NS	YES-ENRICHED	NS	0.000422273	-0.2	0.217917	0.368421	0.0356701	0.421053	0.217917
CD24+ CD45RO- CD8+ CD4- CD3+ /ul	Immunome	NS	YES-ENRICHED	NS	0.000139538	-0.3	0.0726614	0.473684	0.00606537	0.157895	0.489967
CD24+ CD45RO+ % of CD8+ CD4-	Immunome	NS	YES-ENRICHED	YES-ENRICHED	0.00659408	0	0.927279	0.421053	0.0441629	0.526316	0.0441629
CD24+ CD45RO+ CD8+ CD4- CD3+ /ul	Immunome	NS	YES-ENRICHED	YES-ENRICHED	0.00154847	0	0.898317	0.578947	0.0479164	0.578947	0.0485115
CD24+ CD4high CD8dim % of CD4+ CD8	Immunome	NS	YES-ENRICHED	NS	0.000139538	-0.5	0.10437	0.684211	0.00351334	0.157895	0.195633
CD25- % of CD4+	Immunome	YES-ENRICHED	NS	YES-ENRICHED	0.0152245	0.5	0.019397	0	0.930517	0.736842	0.019397
CD25- CD4+ /ul	Immunome	YES-DEPLETED	YES-ENRICHED	NS	0.00145847	-0.4	0.0399628	0.578947	0.0185394	-0.157895	0.738091
CD25- CD4+ CD8- CD3+ /ul	Immunome	YES-DEPLETED	YES-ENRICHED	NS	0.00132452	-0.5	0.0399628	0.473684	0.0185394	-0.157895	0.890568
CD25+ CD4+ CD8- CD3+ /ul	Immunome	YES-DEPLETED	YES-ENRICHED	NS	0.000139538	-0.7	0.00175667	0.473684	0.0211029	-0.263158	0.181866
CD25+ % of CD4+	Immunome	YES-DEPLETED	NS	YES-DEPLETED	0.0686949	-0.5	0.0109434	0.0526316	0.952984	-0.789474	0.0085144
CD25+ % of CD4+	Immunome	YES-DEPLETED	NS	YES-DEPLETED	0.0686949	-0.5	0.0109434	0.0526316	0.952984	-0.789474	0.0085144
CD25+ CD4+ /ul	Immunome	YES-DEPLETED	YES-ENRICHED	NS	0.00173565	-0.7	0.00362778	0.368421	0.034481	-0.578947	0.066288
CD25+ CD4+ /ul	Immunome	YES-DEPLETED	YES-ENRICHED	NS	0.00173565	-0.7	0.00362778	0.368421	0.034481	-0.578947	0.066288
CD27bright % of CD25- CD4+	Immunome	NS	YES-ENRICHED	NS	0.00677548	-0.3	0.0916719	0.578947	0.00762166	-0.0526316	0.859573
CD27bright CD25- % of CD4+	Immunome	NS	YES-ENRICHED	NS	0.00627998	-0.3	0.113777	0.578947	0.00193405	0.0526316	0.559509
CD4 Teff/Treg	Immunome	YES-ENRICHED	NS	NS	0.0498432	0.684211	0.0324783	-0.222222	0.733727	0.263158	0.170065
CD4+ CD25+%	Immunome	YES-DEPLETED	NS	NS	0.0686949	-0.5	0.0480985	0.157895	0.418041	-0.473684	0.0541019
CD4+ CD8- CD3+ /ul	Immunome	YES-DEPLETED	YES-ENRICHED	NS	0.000975537	-0.6	0.0145798	0.473684	0.0211029	0.0526316	0.890568
CD4high %	Immunome	YES-DEPLETED	NS	NS	0.0713009	-0.6	0.0191689	0.368421	0.489967	-0.473684	0.0601959
CD62L- CD45RO+ CD8+ CD4- CD3+ /ul	Immunome	YES-DEPLETED	YES-ENRICHED	NS	0.000139538	-0.8	0.00362778	0.578947	0.0185394	-0.263158	0.352459
CD62L+ CD45RO- CD25- CD4+ CD8- CD3+ /ul	Immunome	YES-DEPLETED	YES-ENRICHED	NS	0.000557414	-0.5	0.0399628	0.578947	0.0324783	0.157895	0.312408
CD62L+ CD45RO+ CD25+ CD4+ CD8- CD3+ /ul	Immunome	YES-DEPLETED	NS	NS	0.00166484	-0.55	0.00815159	0.473684	0.0903111	-0.368421	0.123188
CXCR3- CD25- CD4+ /ul	Immunome	YES-DEPLETED	YES-ENRICHED	NS	0.00551696	-0.6	0.0204248	0.684211	0.0159874	-0.0526316	0.738091
CXCR3- CD25+ % of CD4+	Immunome	YES-DEPLETED	NS	YES-DEPLETED	0.0493336	-0.5	0.00181389	-0.0526316	0.921715	-0.789474	0.000217438
CXCR3- CD25+ CD4+ /ul	Immunome	YES-DEPLETED	YES-ENRICHED	YES-DEPLETED	0.00126448	-0.7	0.00144768	0.368421	0.034481	-0.578947	0.049366
Foxp3+ Helios- CD4+ CD3+ /ul	Immunome	NS	YES-ENRICHED	NS	0.0183116	-0.3	0.19909	0.473684	0.0214348	-0.0526316	0.622562
Foxp3+ Ki67- CD4+ CD3+ /ul	Immunome	NS	YES-ENRICHED	NS	0.0111839	-0.3	0.345769	0.684211	0.0085144	0.0526316	0.708557
GMCSF- IL-2- IL-17+ CD4+ CD3+ /ul	Immunome	YES-DEPLETED	YES-ENRICHED	NS	0.000161856	-0.5	0.00958443	0.578947	0.00958443	0.0526316	0.56776
GMCSF- IL-2+ IL-17- CD4+ CD3+ /ul	Immunome	YES-DEPLETED	NS	NS	0.00551696	-0.8	0.00118446	0.263158	0.143269	-0.368421	0.257927
GMCSF+ IL-2- % of IL-17- CD3+	Immunome	YES-DEPLETED	YES-ENRICHED	NS	0.0981836	-0.35	0.0382575	0.578947	0.0283585	-0.0526316	0.952984
GMCSF+ IL-2- IL-17- % of CD3+	Immunome	YES-DEPLETED	YES-ENRICHED	NS	0.0994616	-0.35	0.0382575	0.578947	0.030006	-0.0526316	0.952984
GMCSF+ IL-2- IL-17- CD4+ CD3+ /ul	Immunome	YES-DEPLETED	YES-ENRICHED	NS	0.00334966	-0.4	0.00548172	0.789474	0.00156784	0.157895	0.622562
GMCSF+ IL-2- IL-17+ CD4+ CD3+ /ul	Immunome	NS	YES-ENRICHED	NS	0.0291263	-0.45	0.277524	0.578947	0.0473565	0	0.459084
GMCSF+ IL-2+ IL-17- CD4+ CD3+ /ul	Immunome	NS	YES-ENRICHED	NS	0.0375226	-0.35	0.0839098	0.526316	0.0442059	0.315789	0.295927
Helios- IFNg- CD4+ CD3+ /ul	Immunome	NS	YES-ENRICHED	NS	0.000139538	-0.3	0.0797539	0.578947	0.0214348	0.157895	0.418041
Helios- Ki67- CD4+ CD3+ /ul	Immunome	NS	YES-ENRICHED	NS	0.000154374	-0.3	0.113987	0.473684	0.0137329	0.473684	0.113987
HLA-DR+ CD4dim/- % of PBMCs	Immunome	YES-ENRICHED	NS	NS	0.0672918	0.6	0.0254515	-0.157895	0.217031	0.263158	0.286186
IFNg- IL17a- CD4+ CD3+ /ul	Immunome	YES-DEPLETED	YES-ENRICHED	NS	0.000162208	-0.6	0.0288506	0.578947	0.0214348	-0.0526316	0.984322
IFNg- TNFa- Va7.2+ CD161+ CD4- CD3+ /ul	Immunome	YES-DEPLETED	YES-ENRICHED	NS	0.00986173	-0.7	0.00304985	0.263158	0.0123482	0.263158	0.441334
IFNg+ TNFa- Va7.2+ CD161 % of CD3+	Immunome	YES-DEPLETED	NS	NS	0.00603942	-0.5	0.0139307	0.421053	0.255096	-0.263158	0.257927
IFNg+ TNFa- Va7.2+ CD161+ CD4- CD3+ /ul	Immunome	YES-DEPLETED	NS	NS	0.0017892	-0.7	0.0091866	0.421053	0.195633	-0.263158	0.195633
IFNg+ TNFa+ Va7.2+ CD161 % of CD3+	Immunome	YES-DEPLETED	NS	NS	0.0255432	-0.45	0.0399827	0.157895	0.448804	-0.263158	0.414379
IFNg+ TNFa+ Va7.2+ CD161+ CD4- CD3+ /ul	Immunome	YES-DEPLETED	NS	NS	0.00557973	-0.65	0.0136587	0.157895	0.420965	-0.157895	0.354945
IL-10- IL-2- IL-17+ % of CD3+	Immunome	YES-DEPLETED	NS	NS	0.0114904	-0.4	0.0145798	0.473684	0.074049	0.0526316	0.887069
IL-10- IL-2- IL-17+ CD4+ CD3+ /ul	Immunome	YES-DEPLETED	YES-ENRICHED	NS	0.000233524	-0.5	0.00406837	0.578947	0.00406837	0.0526316	0.594887
IL-10- IL-2+ IL-17- CD4+ CD3+ /ul	Immunome	YES-DEPLETED	YES-ENRICHED	NS	0.00147251	-0.8	0.000967026	0.473684	0.0185394	-0.157895	0.890568
IL-10- IL-2+ IL-17+ CD4+ CD3+ /ul	Immunome	YES-DEPLETED	YES-ENRICHED	NS	0.00320505	-0.45	0.044159	0.473684	0.044159	-0.0526316	0.670077
IL-10+ IL-2- IL-17- CD4+ CD3+ /ul	Immunome	YES-DEPLETED	YES-ENRICHED	NS	0.000139538	-0.3	0.0160332	0.789474	0.000217438	0.263158	0.210117
IL-10+ IL-2+ % of IL-17- CD3+	Immunome	YES-DEPLETED	NS	NS	0.0254964	-0.55	0.0283044	0.315789	0.0872052	-0.157895	0.890568
IL-10+ IL-2+ IL-17- % of CD3+	Immunome	YES-DEPLETED	NS	NS	0.0254964	-0.55	0.0283044	0.315789	0.0872052	-0.157895	0.890568
IL-10+ IL-2+ IL-17- CD4+ CD3+ /ul	Immunome	YES-DEPLETED	YES-ENRICHED	NS	0.000176992	-0.7	0.00144768	0.526316	0.00398405	0.0526316	0.594887
IL17a- IFNg- Va7.2+ CD161+ CD4- CD3+ /ul	Immunome	YES-DEPLETED	YES-ENRICHED	NS	0.00839815	-0.7	0.00697517	0.263158	0.0107174	0.368421	0.293499
IL17a- IFNg+ Va7.2+ CD161 % of CD3+	Immunome	YES-DEPLETED	NS	NS	0.0281489	-0.65	0.0128104	0.0526316	0.56776	-0.210526	0.309905
IL17a- IFNg+ Va7.2+ CD161+ CD4- CD3+ /ul	Immunome	YES-DEPLETED	NS	NS	0.0183116	-0.65	0.00713787	0.157895	0.395462	-0.157895	0.272799
IL17a- IL22- CD4+ CD3+ /ul	Immunome	YES-DEPLETED	YES-ENRICHED	NS	0.000257691	-0.4	0.0399628	0.684211	0.0085144	0.0526316	0.56776
IL17a- Ki67- CD4+ CD3+ /ul	Immunome	NS	YES-ENRICHED	NS	0.000250719	-0.3	0.0955839	0.578947	0.0117531	0.0526316	0.56776
IL17a- TNFa- Va7.2+ CD161+ CD4- CD3+ /ul	Immunome	YES-DEPLETED	YES-ENRICHED	NS	0.0090223	-0.8	0.00212288	0.263158	0.0107174	0.0526316	0.679428
IL17a- TNFa+ Va7.2+ CD161+ CD4- CD3+ /ul	Immunome	YES-DEPLETED	NS	NS	0.0255432	-0.55	0.022345	0.263158	0.507501	-0.157895	0.507501
IL17a+ IFNg+ % of TCRgd+ CD3+	Immunome	YES-DEPLETED	NS	NS	0.0904137	-0.4	0.0346187	0.210526	0.225935	-0.0526316	0.704828
IL17a+ IFNg+ TCRgd+ CD4- CD3+ /ul	Immunome	YES-DEPLETED	NS	NS	0.0894749	-0.5	0.0269237	0.105263	0.513592	0	0.513592
IL2- TNFa- Va7.2+ CD161+ CD4- CD3+ /ul	Immunome	YES-DEPLETED	YES-ENRICHED	NS	0.0148574	-0.7	0.00926971	0.263158	0.00926971	0.157895	0.418041
IL2+ TNFa+ Va7.2+ CD161+ CD4- CD3+ /ul	Immunome	YES-DEPLETED	NS	NS	0.0635091	-0.45	0.0240809	0.0526316	0.888841	-0.315789	0.15396
TNFa- IL-2- % of IL-17- CD3+	Immunome	YES-ENRICHED	NS	NS	0.0254397	0.8	0.00547084	-0.157895	0.177578	0.315789	0.057835
TNFa- IL-2- % of IL-17+ CD3+	Immunome	YES-ENRICHED	YES-DEPLETED	NS	0.0375481	0.5	0.0326826	-0.473684	0.0326826	0.263158	0.23663
TNFa- IL-2- IL-17- % of CD3+	Immunome	YES-ENRICHED	NS	NS	0.026863	0.8	0.0054658	-0.157895	0.168793	0.368421	0.0662483
TNFa- IL-2- IL-17+ CD4+ CD3+ /ul	Immunome	NS	YES-ENRICHED	NS	0.00126448	-0.4	0.0797539	0.578947	0.0214348	0.157895	0.418041
TNFa- IL-5- % of IL-17+ CD3+	Immunome	YES-ENRICHED	NS	NS	0.0688661	0.7	0.0191689	-0.368421	0.0668392	0.0526316	0.622562
TNFa- IL-5+ IL-17- CD4+ CD3+ /ul	Immunome	NS	YES-ENRICHED	NS	0.00274326	-0.1	0.184639	0.684211	0.0185394	0.0526316	0.594887
TNFa- IL-5+ IL-17+ CD4+ CD3+ /ul	Immunome	YES-DEPLETED	YES-ENRICHED	NS	0.0268225	-0.55	0.022345	0.368421	0.0271225	-0.263158	0.156403
TNFa+ IL-2- % of IL-17- CD3+	Immunome	YES-DEPLETED	NS	YES-DEPLETED	0.00166484	-0.7	0.00945854	0.157895	0.465317	-0.421053	0.0441629
TNFa+ IL-2- IL-17- % of CD3+	Immunome	YES-DEPLETED	NS	YES-DEPLETED	0.00129921	-0.7	0.00945854	0.157895	0.489967	-0.421053	0.0441629
TNFa+ IL-2- IL-17- CD4+ CD3+ /ul	Immunome	YES-DEPLETED	NS	NS	0.000141101	-0.6	0.00118446	0.473684	0.170065	-0.263158	0.225323
TNFa+ IL-2- IL-17+ % of CD3+	Immunome	YES-DEPLETED	NS	NS	0.00937774	-0.65	0.0446879	0.421053	0.0610068	-0.210526	0.459084
TNFa+ IL-2- IL-17+ CD4+ CD3+ /ul	Immunome	YES-DEPLETED	YES-ENRICHED	NS	0.000139538	-0.75	0.00413352	0.631579	0.00607341	0	0.695093
TNFa+ IL-2+ IL-17- CD4+ CD3+ /ul	Immunome	YES-DEPLETED	NS	NS	0.0133921	-0.6	0.0218868	0.157895	0.337984	-0.0526316	0.890568
TNFa+ IL-2+ IL-17+ CD4+ CD3+ /ul	Immunome	NS	YES-ENRICHED	NS	0.0183116	-0.4	0.0574508	0.526316	0.0404136	-0.263158	0.932107
TNFa+ IL-5- % of IL-17- CD3+	Immunome	YES-DEPLETED	NS	YES-DEPLETED	0.0378456	-0.6	0.0229683	0.0526316	1	-0.473684	0.0229683
TNFa+ IL-5- % of IL-17+ CD3+	Immunome	YES-DEPLETED	NS	YES-DEPLETED	0.00680772	-0.45	0.0382798	0.368421	0.218401	-0.263158	0.0382798
TNFa+ IL-5- IL-17- % of CD3+	Immunome	YES-DEPLETED	NS	YES-DEPLETED	0.0397693	-0.6	0.0253071	0.105263	1	-0.473684	0.0253071
TNFa+ IL-5- IL-17- CD4+ CD3+ /ul	Immunome	YES-DEPLETED	NS	NS	0.00599349	-0.7	0.00175667	0.263158	0.541218	-0.263158	0.272799
TNFa+ IL-5- IL-17+ CD4+ CD3+ /ul	Immunome	YES-DEPLETED	YES-ENRICHED	NS	0.000544767	-0.75	0.0136587	0.473684	0.0269063	0	0.459084
TNFa+ IL-5+ % of IL-17- CD3+	Immunome	YES-DEPLETED	NS	NS	0.000232325	-0.6	0.00212288	0.421053	0.067715	-0.0526316	0.872105
TNFa+ IL-5+ % of IL-17+ CD3+	Immunome	NS	YES-ENRICHED	NS	0.0196531	-0.15	0.378675	0.473684	0.0344202	0.315789	0.190736
TNFa+ IL-5+ IL-17- % of CD3+	Immunome	YES-DEPLETED	NS	NS	0.000232325	-0.6	0.00212288	0.421053	0.067715	-0.0526316	0.890568
TNFa+ IL-5+ IL-17- CD4+ CD3+ /ul	Immunome	YES-DEPLETED	YES-ENRICHED	NS	0.000139538	-0.7	0.000629425	0.578947	0.0141792	-0.0526316	1
TNFa+ IL-5+ IL-17+ % of CD3+	Immunome	YES-DEPLETED	YES-ENRICHED	NS	0.0196099	-0.35	0.0321515	0.315789	0.0301734	0.210526	0.393551
TNFa+ IL-5+ IL-17+ CD4+ CD3+ /ul	Immunome	YES-DEPLETED	YES-ENRICHED	NS	0.00197315	-0.45	0.0104693	0.473684	0.0104693	0.105263	0.244648
Va7.2+ CD161 CD4- CD3+ /ul	Immunome	YES-DEPLETED	YES-ENRICHED	NS	0.0387262	-0.7	0.00362778	0.263158	0.0271225	-0.0526316	0.768005
M00009: Citrate cycle (TCA cycle, Krebs cycle)	Microbiome-Function-KEGG/GMM-rarefied	YES-ENRICHED	NS	NS	0.0942087	0.466667	0.0100708	-0.333333	0.0955811	0.333333	0.25238
M00024: Phenylalanine biosynthesis, chorismate => phenylalanine	Microbiome-Function-KEGG/GMM-rarefied	NS	YES-ENRICHED	NS	0.0540747	0.333333	0.977966	0.733333	0.0452271	0.0666667	0.495392
M00025: Tyrosine biosynthesis, chorismate => tyrosine	Microbiome-Function-KEGG/GMM-rarefied	NS	YES-ENRICHED	NS	0.00162371	-0.333333	0.0618896	0.466667	0.0201416	0.0666667	0.421204
M00037: Melatonin biosynthesis, tryptophan => serotonin => melatonin	Microbiome-Function-KEGG/GMM-rarefied	NS	YES-DEPLETED	NS	0.00207687	0.333333	0.359131	-0.866667	0.0201416	-0.466667	0.233328
M00045: Histidine degradation, histidine => N-formiminoglutamate => glutamate	Microbiome-Function-KEGG/GMM-rarefied	NS	YES-DEPLETED	NS	0.0307631	0.466667	0.0618896	-0.466667	0.0452271	-0.2	0.359131
M00047: Creatine pathway	Microbiome-Function-KEGG/GMM-rarefied	NS	YES-DEPLETED	NS	0.0507487	0.2	0.0612102	-0.6	0.0128174	-0.0666667	0.887042
M00075: N-glycan biosynthesis, complex type	Microbiome-Function-KEGG/GMM-rarefied	NS	NS	YES-ENRICHED	0.0114766	0.2	0.294212	0.4	0.280939	0.666667	0.0430617
M00081: Pectin degradation	Microbiome-Function-KEGG/GMM-rarefied	NS	YES-DEPLETED	NS	0.00477605	0.2	0.253235	-0.6	0.0373535	-0.2	0.421204
M00120: Coenzyme A biosynthesis, pantothenate => CoA	Microbiome-Function-KEGG/GMM-rarefied	YES-DEPLETED	YES-ENRICHED	NS	0.0131534	-0.6	0.0452271	0.2	0.0452271	-0.0666667	1
M00135: GABA biosynthesis, eukaryotes, putrescine => GABA	Microbiome-Function-KEGG/GMM-rarefied	YES-ENRICHED	YES-DEPLETED	NS	0.0208726	0.466667	0.0452271	-0.466667	0.0452271	0.0666667	0.638672
M00166: Reductive pentose phosphate cycle, ribulose-5P => glyceraldehyde-3P	Microbiome-Function-KEGG/GMM-rarefied	NS	YES-ENRICHED	NS	0.00162371	-0.0666667	0.311646	0.6	0.00787354	0.466667	0.524475
M00180: RNA polymerase II, eukaryotes	Microbiome-Function-KEGG/GMM-rarefied	NS	NS	YES-ENRICHED	0.0368527	0.333333	0.312619	0.0666667	1	0.6	0.0307617
M00184: RNA polymerase, archaea	Microbiome-Function-KEGG/GMM-rarefied	NS	YES-ENRICHED	NS	0.0070775	-0.133333	0.583882	0.533333	0.0420872	0.4	0.27434
M00275: PTS system, cellobiose-specific II component	Microbiome-Function-KEGG/GMM-rarefied	NS	YES-DEPLETED	NS	0.0207175	0.2	0.719727	-0.466667	0.0373535	-0.2	0.0830383
M00277: PTS system, N-acetylgalactosamine-specific II component	Microbiome-Function-KEGG/GMM-rarefied	NS	NS	YES-DEPLETED	0.00257104	-0.333333	0.141907	0.2	0.599487	-0.466667	0.0201416
M00279: PTS system, galactitol-specific II component	Microbiome-Function-KEGG/GMM-rarefied	YES-ENRICHED	YES-DEPLETED	NS	0.00206743	0.733333	0.0270996	-0.733333	0.00457764	0.0666667	0.846924
M00283: PTS system, ascorbate-specific II component	Microbiome-Function-KEGG/GMM-rarefied	NS	YES-DEPLETED	NS	0.00206743	0.0666667	0.488708	-0.466667	0.0307617	-0.333333	0.124878
M00290: Holo-TFIIH complex	Microbiome-Function-KEGG/GMM-rarefied	YES-DEPLETED	YES-ENRICHED	NS	0.0050706	-0.466667	0.0452271	0.6	0.0452271	0.0666667	0.934082
M00359: Aminoacyl-tRNA biosynthesis, eukaryotes	Microbiome-Function-KEGG/GMM-rarefied	NS	YES-ENRICHED	NS	0.0522723	-0.2	0.281433	0.6	0.0307617	0.0666667	0.977966
M00360: Aminoacyl-tRNA biosynthesis, prokaryotes	Microbiome-Function-KEGG/GMM-rarefied	NS	YES-ENRICHED	NS	0.0278442	-0.2	0.227142	0.6	0.0161133	0.0666667	0.977966
M00376: 3-Hydroxypropionate bi-cycle	Microbiome-Function-KEGG/GMM-rarefied	NS	YES-DEPLETED	NS	0.0101556	0.466667	0.053009	-0.466667	0.0452271	-0.333333	0.359131
M00390: Exosome, archaea	Microbiome-Function-KEGG/GMM-rarefied	YES-DEPLETED	YES-ENRICHED	NS	0.00376611	-0.6	0.0315291	0.466667	0.0315291	0	0.777458
M00472: NarQ-NarP (nitrate respiration) two-component regulatory system	Microbiome-Function-KEGG/GMM-rarefied	YES-DEPLETED	NS	NS	0.0278442	-0.733333	0.0452271	0.2	0.378571	-0.2	0.629192
M00486: CitA-CitB (citrate fermentation) two-component regulatory system	Microbiome-Function-KEGG/GMM-rarefied	NS	YES-ENRICHED	NS	0.0983946	-0.466667	0.0533453	0.466667	0.0373068	-0.0666667	0.638672
M00518: GlnK-GlnL (glutamine utilization) two-component regulatory system	Microbiome-Function-KEGG/GMM-rarefied	YES-DEPLETED	YES-ENRICHED	NS	0.037761	-0.333333	0.0297796	0.6	0.0297796	-0.2	0.389404
M00537: Xylene degradation, xylene => methylbenzoate	Microbiome-Function-KEGG/GMM-rarefied	YES-ENRICHED	NS	NS	0.0160741	0.466667	0.0403495	-0.0666667	0.954698	0.333333	0.0912609
M00538: Toluene degradation, toluene => benzoate	Microbiome-Function-KEGG/GMM-rarefied	YES-ENRICHED	NS	NS	0.0160741	0.466667	0.0403495	-0.0666667	0.954698	0.333333	0.0912609
M00546: Purine degradation, xanthine => urea	Microbiome-Function-KEGG/GMM-rarefied	YES-ENRICHED	YES-DEPLETED	NS	0.0209797	0.466667	0.0452271	-0.466667	0.0452271	0.0666667	0.421204
M00550: Ascorbate degradation, ascorbate => D-xylulose-5P	Microbiome-Function-KEGG/GMM-rarefied	NS	YES-DEPLETED	NS	0.00398958	-0.0666667	0.638672	-0.6	0.0452271	-0.333333	0.415283
M00613: Anoxygenic photosynthesis in green nonsulfur bacteria	Microbiome-Function-KEGG/GMM-rarefied	NS	YES-DEPLETED	NS	0.0101556	0.466667	0.053009	-0.466667	0.0452271	-0.333333	0.359131
MF0045: trehalose degradation	Microbiome-Function-KEGG/GMM-rarefied	YES-ENRICHED	YES-DEPLETED	NS	0.0676294	0.6	0.0463113	-0.733333	0.0307617	-0.0666667	0.761536
MF0048: lactose degradation	Microbiome-Function-KEGG/GMM-rarefied	NS	YES-DEPLETED	NS	0.0100786	0.6	0.053009	-0.733333	0.0307617	-0.2	0.561401
MF0064: pectin degradation	Microbiome-Function-KEGG/GMM-rarefied	NS	YES-DEPLETED	NS	0.00477605	0.2	0.253235	-0.6	0.0373535	-0.2	0.421204
MF0068: glucarate degradation	Microbiome-Function-KEGG/GMM-rarefied	NS	YES-DEPLETED	NS	0.0546762	0.333333	0.180817	-0.733333	0.0201416	-0.2	0.25238
MF0069: galactarate degradation	Microbiome-Function-KEGG/GMM-rarefied	NS	YES-DEPLETED	NS	0.0932661	0.466667	0.141907	-0.733333	0.0452271	-0.0666667	0.276855
MF0085: pyruvate:formate lyase	Microbiome-Function-KEGG/GMM-rarefied	NS	YES-DEPLETED	NS	0.0271267	0.333333	0.343964	-0.466667	0.0452271	-0.333333	0.454285
MF0086: TCA cycle	Microbiome-Function-KEGG/GMM-rarefied	YES-ENRICHED	NS	NS	0.0148702	0.466667	0.0307617	-0.333333	0.160492	0.0666667	0.561401
MF0103: nitrate reduction (assimilatory)	Microbiome-Function-KEGG/GMM-rarefied	NS	YES-DEPLETED	NS	0.0307735	0.6	0.0618896	-0.733333	0.0452271	-0.0666667	0.890381
MF0121: propionate production (acrylate pathway)	Microbiome-Function-KEGG/GMM-rarefied	YES-ENRICHED	YES-DEPLETED	NS	0.0005212	0.733333	0.0161133	-0.466667	0.0202029	-0.0666667	0.561401
MF0126: propionate production via transferase	Microbiome-Function-KEGG/GMM-rarefied	YES-ENRICHED	YES-DEPLETED	NS	1.90041e-06	0.733333	0.00640869	-0.733333	0.00640869	-0.0666667	0.776381
MF0131: superoxide dismutase	Microbiome-Function-KEGG/GMM-rarefied	NS	YES-DEPLETED	NS	0.0101556	0.333333	0.207764	-0.466667	0.0373535	-0.466667	0.160492
Bacteria;Firmicutes;Erysipelotrichia	Microbiome-Taxonomy-Class-16S	NS	YES-DEPLETED	NS	0.00385453	0.733333	0.0718689	-0.466667	0.00787354	0.333333	0.719727
Bacteria;Proteobacteria;Deltaproteobacteria	Microbiome-Taxonomy-Class-16S	YES-ENRICHED	NS	NS	0.00506224	0.533333	0.0300629	-0.2	0.439782	0.0666667	0.775985
Bacteria;Actinobacteria;Actinobacteria;Actinomycetales;Actinomycetaceae	Microbiome-Taxonomy-Family-16S	NS	YES-DEPLETED	YES-DEPLETED	0.0232819	0.266667	0.850473	-0.733333	0.0121814	-0.466667	0.023615
Bacteria;Actinobacteria;Actinobacteria;Corynebacteriales;Corynebacteriaceae	Microbiome-Taxonomy-Family-16S	NS	NS	YES-DEPLETED	0.0232819	-0.266667	0.40867	-0.2	0.254346	-0.533333	0.039985
Bacteria;Bacteroidetes;Bacteroidia;Bacteroidales;Bacteroidaceae	Microbiome-Taxonomy-Family-16S	YES-ENRICHED	YES-DEPLETED	NS	0.000739401	0.733333	0.0100708	-0.866667	0.003479	-0.0666667	0.803955
Bacteria;Firmicutes;Erysipelotrichia;Erysipelotrichales;Erysipelotrichaceae	Microbiome-Taxonomy-Family-16S	NS	YES-DEPLETED	NS	0.00510052	0.733333	0.0618896	-0.466667	0.0147714	0.2	0.846924
Bacteria;Proteobacteria;Deltaproteobacteria;Desulfovibrionales;Desulfovibrionaceae	Microbiome-Taxonomy-Family-16S	YES-ENRICHED	NS	NS	0.00305802	0.466667	0.0437301	-0.2	0.417841	0	0.826007
Actinomycetaceae	Microbiome-Taxonomy-Family-mOTU2-rarefied	NS	YES-DEPLETED	YES-DEPLETED	0.00162406	0.133333	0.430918	-0.466667	0.0237722	-0.4	0.0237722
Bacteroidaceae	Microbiome-Taxonomy-Family-mOTU2-rarefied	NS	YES-DEPLETED	NS	0.020656	0.333333	0.229309	-0.466667	0.0452271	-0.333333	0.229309
Bacteria;Actinobacteria;Actinobacteria;Actinomycetales;Actinomycetaceae;Actinomyces	Microbiome-Taxonomy-Genus-16S	NS	YES-DEPLETED	YES-DEPLETED	0.0072952	0.333333	0.798153	-0.533333	0.0300629	-0.4	0.0355809
Bacteria;Actinobacteria;Coriobacteriia;Coriobacteriales;Eggerthellaceae;Eggerthella	Microbiome-Taxonomy-Genus-16S	NS	YES-DEPLETED	NS	0.060972	0.4	0.0511523	-0.533333	0.0256934	-0.0666667	0.752494
Bacteria;Bacteroidetes;Bacteroidia;Bacteroidales;Bacteroidaceae;Bacteroides	Microbiome-Taxonomy-Genus-16S	YES-ENRICHED	YES-DEPLETED	NS	0.000839794	0.733333	0.0100708	-0.866667	0.003479	-0.0666667	0.803955
Bacteria;Firmicutes;Clostridia;Clostridiales;Lachnospiraceae;[Eubacterium] xylanophilum_group	Microbiome-Taxonomy-Genus-16S	NS	YES-ENRICHED	NS	0.011419	-0.266667	0.220671	0.733333	0.00890358	0.333333	0.12078
Bacteria;Firmicutes;Clostridia;Clostridiales;Lachnospiraceae;Lachnoclostridium	Microbiome-Taxonomy-Genus-16S	YES-ENRICHED	YES-DEPLETED	NS	5.70035e-06	0.866667	0.0100708	-0.733333	0.0100708	0.333333	0.678772
Bacteria;Firmicutes;Clostridia;Clostridiales;Lachnospiraceae;Lachnospira	Microbiome-Taxonomy-Genus-16S	YES-DEPLETED	NS	NS	0.0214006	-0.6	0.0404058	0.333333	0.226808	-0.2	0.378482
Bacteria;Firmicutes;Clostridia;Clostridiales;Lachnospiraceae;Lachnospiraceae_UCG-004	Microbiome-Taxonomy-Genus-16S	NS	YES-ENRICHED	NS	0.0178881	-0.466667	0.232851	0.733333	0.0250854	0.4	0.232851
Bacteria;Firmicutes;Clostridia;Clostridiales;Lachnospiraceae;unknown_Lachnospiraceae	Microbiome-Taxonomy-Genus-16S	YES-DEPLETED	NS	NS	0.0157046	-0.6	0.00457764	0.333333	0.244199	-0.466667	0.244199
Bacteria;Firmicutes;Clostridia;Clostridiales;Ruminococcaceae;Ruminococcaceae_UCG-003	Microbiome-Taxonomy-Genus-16S	NS	YES-ENRICHED	NS	0.0153742	-0.2	0.221048	0.466667	0.0262622	0.466667	0.17361
Bacteria;Firmicutes;Erysipelotrichia;Erysipelotrichales;Erysipelotrichaceae;Erysipelatoclostridium	Microbiome-Taxonomy-Genus-16S	YES-ENRICHED	YES-DEPLETED	NS	0.0135719	0.6	0.0387095	-0.666667	0.0387095	0	0.937449
Bacteria;Firmicutes;Erysipelotrichia;Erysipelotrichales;Erysipelotrichaceae;Erysipelotrichaceae_UCG-003	Microbiome-Taxonomy-Genus-16S	NS	YES-DEPLETED	NS	0.00379483	0.6	0.0540475	-0.533333	0.0208401	0.4	0.75361
Bacteria;Firmicutes;Negativicutes;Selenomonadales;Veillonellaceae;Veillonella	Microbiome-Taxonomy-Genus-16S	NS	YES-DEPLETED	NS	0.0912534	0.266667	0.25088	-0.466667	0.026872	-0.2	0.569672
Bacteria;Proteobacteria;Alphaproteobacteria;Sphingomonadales;Sphingomonadaceae;Sphingomonas	Microbiome-Taxonomy-Genus-16S	YES-DEPLETED	NS	YES-DEPLETED	0.0533699	-0.333333	0.0477149	0	NA	-0.333333	0.0477149
Actinomyces	Microbiome-Taxonomy-Genus-mOTU2-rarefied	NS	YES-DEPLETED	YES-DEPLETED	0.00348963	0.133333	0.430918	-0.466667	0.0169281	-0.466667	0.0169281
Bacteroides	Microbiome-Taxonomy-Genus-mOTU2-rarefied	NS	YES-DEPLETED	NS	0.0364392	0.333333	0.229309	-0.466667	0.0452271	-0.333333	0.229309
Dialister	Microbiome-Taxonomy-Genus-mOTU2-rarefied	YES-DEPLETED	YES-ENRICHED	NS	0.000149481	-0.533333	0.0280072	0.6	0.0274551	-0.133333	0.721103
Bacteria;Actinobacteria;Actinobacteria;Actinomycetales	Microbiome-Taxonomy-Order-16S	NS	YES-DEPLETED	YES-DEPLETED	0.00978966	0.2	0.944234	-0.466667	0.00800881	-0.6	0.00800881
Bacteria;Actinobacteria;Coriobacteriia;Coriobacteriales	Microbiome-Taxonomy-Order-16S	NS	NS	YES-DEPLETED	0.020199	-0.0666667	0.421204	-0.466667	0.281433	-0.6	0.0452271
Bacteria;Firmicutes;Erysipelotrichia;Erysipelotrichales	Microbiome-Taxonomy-Order-16S	NS	YES-DEPLETED	NS	0.0022879	0.733333	0.0718689	-0.533333	0.0116414	0.2	0.846924
Bacteria;Proteobacteria;Deltaproteobacteria;Desulfovibrionales	Microbiome-Taxonomy-Order-16S	YES-ENRICHED	NS	NS	0.0022879	0.466667	0.0316866	-0.2	0.479797	0.0666667	0.649431
Actinomycetales	Microbiome-Taxonomy-Order-mOTU2-rarefied	NS	YES-DEPLETED	YES-DEPLETED	0.00183669	0.133333	0.430918	-0.466667	0.0237722	-0.4	0.0237722
OTU_1: Bacteria;Bacteroidetes;Bacteroidia;Bacteroidales;Bacteroidaceae;Bacteroides;uncultured organism;	Microbiome-Taxonomy-OTU-16S	YES-ENRICHED	YES-DEPLETED	NS	0.000777277	0.733333	0.0161133	-0.6	0.0186768	0.333333	0.454285
OTU_127: Bacteria;Firmicutes;Erysipelotrichia;Erysipelotrichales;Erysipelotrichaceae;Erysipelatoclostridium;?;	Microbiome-Taxonomy-OTU-16S	YES-ENRICHED	NS	NS	0.000630236	0.666667	0.0128286	-0.6	0.0540475	-0.133333	1
OTU_13: Bacteria;Bacteroidetes;Bacteroidia;Bacteroidales;Prevotellaceae;Prevotellaceae NK3B31 group;?;	Microbiome-Taxonomy-OTU-16S	YES-DEPLETED	NS	YES-DEPLETED	0.0640866	-0.466667	0.0311485	-0.0666667	0.571608	-0.533333	0.0311485
OTU_130: Bacteria;Actinobacteria;Coriobacteriia;Coriobacteriales;Eggerthellaceae;Enterorhabdus;?;	Microbiome-Taxonomy-OTU-16S	YES-ENRICHED	NS	NS	0.0640866	0.533333	0.0424422	-0.333333	0.353588	0.2	0.39718
OTU_143: Bacteria;Firmicutes;Clostridia;Clostridiales;Ruminococcaceae;Ruminiclostridium 5;?;	Microbiome-Taxonomy-OTU-16S	YES-DEPLETED	YES-ENRICHED	NS	0.000317482	-0.6	0.0414193	0.466667	0.0414193	-0.0666667	0.624664
OTU_147: Bacteria;Firmicutes;Clostridia;Clostridiales;Lachnospiraceae;[Eubacterium] xylanophilum group;?;	Microbiome-Taxonomy-OTU-16S	NS	YES-ENRICHED	NS	0.0168259	-0.266667	0.232851	0.6	0.0111542	0.333333	0.0958017
OTU_167: Bacteria;Actinobacteria;Coriobacteriia;Coriobacteriales;Eggerthellaceae;Eggerthella;?;	Microbiome-Taxonomy-OTU-16S	NS	YES-DEPLETED	NS	0.0618435	0.4	0.116334	-0.6	0.0429772	-0.266667	0.582629
OTU_169: Bacteria;Firmicutes;Clostridia;Clostridiales;Lachnospiraceae;Blautia;?;	Microbiome-Taxonomy-OTU-16S	NS	YES-DEPLETED	NS	0.0271389	0.4	0.174786	-0.533333	0.0323269	0.0666667	0.449355
OTU_175: Bacteria;Actinobacteria;Actinobacteria;Actinomycetales;Actinomycetaceae;Actinomyces;?;	Microbiome-Taxonomy-OTU-16S	NS	YES-DEPLETED	YES-DEPLETED	0.0416606	0.333333	0.820066	-0.6	0.0262005	-0.4	0.0355809
OTU_18: Bacteria;Firmicutes;Clostridia;Clostridiales;Ruminococcaceae;Faecalibacterium;metagenome;	Microbiome-Taxonomy-OTU-16S	NS	NS	YES-ENRICHED	0.00021523	-0.266667	0.131904	0.6	0.0612712	0.866667	0.00787354
OTU_31: Bacteria;Firmicutes;Erysipelotrichia;Erysipelotrichales;Erysipelotrichaceae;Erysipelotrichaceae UCG-003;uncultured organism;	Microbiome-Taxonomy-OTU-16S	YES-ENRICHED	YES-DEPLETED	NS	0.00504055	0.666667	0.0357362	-0.533333	0.0251215	0.266667	0.753552
OTU_368: Bacteria;Firmicutes;Clostridia;Clostridiales;Lachnospiraceae;Lachnoclostridium;[Clostridium] scindens;	Microbiome-Taxonomy-OTU-16S	YES-ENRICHED	YES-DEPLETED	NS	0.0640866	0.533333	0.0368361	-0.466667	0.0368361	-0.0666667	0.902584
OTU_43: Bacteria;Firmicutes;Clostridia;Clostridiales;Lachnospiraceae;Coprococcus 3;?;	Microbiome-Taxonomy-OTU-16S	YES-DEPLETED	YES-ENRICHED	NS	0.0892846	-0.6	0.0161133	0.533333	0.0302444	-0.2	0.359131
OTU_53: Bacteria;Firmicutes;Clostridia;Clostridiales;Lachnospiraceae;Lachnospira;uncultured organism;	Microbiome-Taxonomy-OTU-16S	YES-DEPLETED	YES-ENRICHED	NS	0.000374002	-0.733333	0.00997121	0.466667	0.031647	-0.133333	0.75361
OTU_55: Bacteria;Firmicutes;Clostridia;Clostridiales;Lachnospiraceae;?;?;	Microbiome-Taxonomy-OTU-16S	NS	YES-DEPLETED	NS	0.0640866	0.133333	0.414446	-0.4	0.0404136	-0.266667	0.135123
OTU_6: Bacteria;Firmicutes;Clostridia;Clostridiales;Lachnospiraceae;?;?;	Microbiome-Taxonomy-OTU-16S	YES-DEPLETED	NS	NS	0.00277488	-0.6	0.00256348	0.466667	0.0830383	-0.333333	0.302795
OTU_80: Bacteria;Bacteroidetes;Bacteroidia;Bacteroidales;Bacteroidaceae;Bacteroides;?;	Microbiome-Taxonomy-OTU-16S	YES-ENRICHED	YES-DEPLETED	NS	0.000317482	0.6	0.00711602	-0.466667	0.0226135	0.0666667	0.711719
Actinomyces sp. ICM39 [ref_mOTU_v2_0376]	Microbiome-Taxonomy-OTU-mOTU2-rarefied	NS	YES-DEPLETED	NS	0.0734014	0.133333	0.128978	-0.466667	0.0490241	-0.2	0.128978
Bacteroides dorei/vulgatus [ref_mOTU_v2_0898]	Microbiome-Taxonomy-OTU-mOTU2-rarefied	NS	YES-DEPLETED	NS	0.0220217	0.4	0.15396	-0.533333	0.0361108	-0.266667	0.232966
Bifidobacterium adolescentis [ref_mOTU_v2_1156]	Microbiome-Taxonomy-OTU-mOTU2-rarefied	YES-DEPLETED	NS	NS	0.00435577	-0.533333	0.0427986	0.4	0.0634729	0.133333	0.507348
Dorea longicatena [ref_mOTU_v2_4203]	Microbiome-Taxonomy-OTU-mOTU2-rarefied	YES-DEPLETED	NS	NS	0.0111734	-0.6	0.0259592	0.466667	0.0547286	-0.0666667	0.350291
Eubacterium eligens [ref_mOTU_v2_4389]	Microbiome-Taxonomy-OTU-mOTU2-rarefied	YES-ENRICHED	NS	NS	0.000255075	0.666667	0.0301734	-0.466667	0.209394	0	1
Faecalibacterium prausnitzii [ref_mOTU_v2_4875]	Microbiome-Taxonomy-OTU-mOTU2-rarefied	NS	YES-ENRICHED	NS	4.94645e-05	-0.266667	0.0564493	0.866667	0.00498508	0.133333	1
unknown Clostridiales [meta_mOTU_v2_5805]	Microbiome-Taxonomy-OTU-mOTU2-rarefied	NS	YES-ENRICHED	NS	0.0124695	-0.266667	0.234488	0.666667	0.0202772	0.333333	0.234488
unknown Clostridiales [meta_mOTU_v2_5978]	Microbiome-Taxonomy-OTU-mOTU2-rarefied	YES-ENRICHED	NS	YES-ENRICHED	0.0124695	0.6	0.0355427	0.133333	0.489854	0.4	0.0460889
unknown Clostridiales [meta_mOTU_v2_7093]	Microbiome-Taxonomy-OTU-mOTU2-rarefied	YES-DEPLETED	YES-ENRICHED	NS	0.0220217	-0.666667	0.0135125	0.533333	0.0206382	-0.133333	0.937183
unknown Clostridium [meta_mOTU_v2_6883]	Microbiome-Taxonomy-OTU-mOTU2-rarefied	NS	YES-ENRICHED	NS	0.000121036	-0.2	0.449804	0.533333	0.0299527	0.466667	0.0585952
unknown Eubacterium [meta_mOTU_v2_6509]	Microbiome-Taxonomy-OTU-mOTU2-rarefied	YES-DEPLETED	NS	NS	0.0792151	-0.533333	0.0424422	0.333333	0.0868609	0.0666667	0.554113
Bacteria;Actinobacteria;Actinobacteria;Actinomycetales	Microbiome-Taxonomy-Phylum-16S	NS	YES-DEPLETED	YES-DEPLETED	0.00978966	0.2	0.944234	-0.466667	0.00800881	-0.6	0.00800881
Bacteria;Actinobacteria;Coriobacteriia;Coriobacteriales	Microbiome-Taxonomy-Phylum-16S	NS	NS	YES-DEPLETED	0.020199	-0.0666667	0.421204	-0.466667	0.281433	-0.6	0.0452271
Bacteria;Firmicutes;Erysipelotrichia;Erysipelotrichales	Microbiome-Taxonomy-Phylum-16S	NS	YES-DEPLETED	NS	0.0022879	0.733333	0.0718689	-0.533333	0.0116414	0.2	0.846924
Bacteria;Proteobacteria;Deltaproteobacteria;Desulfovibrionales	Microbiome-Taxonomy-Phylum-16S	YES-ENRICHED	NS	NS	0.0022879	0.466667	0.0316866	-0.2	0.479797	0.0666667	0.649431
Bacteria;Actinobacteria;Actinobacteria;Actinomycetales;Actinomycetaceae;Actinomyces;Actinomyces_sp.	Microbiome-Taxonomy-Species-16S	NS	YES-DEPLETED	YES-DEPLETED	0.00875623	0.333333	0.711831	-0.6	0.00669839	-0.733333	0.00669839
Bacteria;Actinobacteria;Coriobacteriia;Coriobacteriales;Eggerthellaceae;Eggerthella;Eggerthella_sp.	Microbiome-Taxonomy-Species-16S	NS	YES-DEPLETED	NS	0.0279105	0.466667	0.0755568	-0.6	0.0320965	-0.333333	0.599957
Bacteria;Bacteroidetes;Bacteroidia;Bacteroidales;Bacteroidaceae;Bacteroides;Bacteroides_uncultured_organism	Microbiome-Taxonomy-Species-16S	YES-ENRICHED	YES-DEPLETED	NS	0.0013542	0.733333	0.0125427	-0.6	0.0125427	0.0666667	0.761536
Bacteria;Firmicutes;Clostridia;Clostridiales;Lachnospiraceae;[Eubacterium] xylanophilum_group;[Eubacterium] xylanophilum_group_sp.	Microbiome-Taxonomy-Species-16S	NS	YES-ENRICHED	NS	0.00475381	-0.266667	0.109334	0.6	0.0111542	0.333333	0.109334
Bacteria;Firmicutes;Clostridia;Clostridiales;Lachnospiraceae;Lachnoclostridium;Lachnoclostridium_sp.	Microbiome-Taxonomy-Species-16S	YES-ENRICHED	NS	NS	0.0393402	0.533333	0.0360911	-0.4	0.0665152	0.2	0.234525
Bacteria;Firmicutes;Clostridia;Clostridiales;Lachnospiraceae;Lachnoclostridium;Lachnoclostridium_uncultured_organism	Microbiome-Taxonomy-Species-16S	YES-ENRICHED	YES-DEPLETED	NS	0.000122625	0.733333	0.0323181	-0.6	0.0323181	0.333333	0.678772
Bacteria;Firmicutes;Clostridia;Clostridiales;Lachnospiraceae;Lachnospira;Lachnospira_uncultured_organism	Microbiome-Taxonomy-Species-16S	YES-DEPLETED	YES-ENRICHED	NS	4.29249e-05	-0.733333	0.0061469	0.733333	0.0061469	-0.0666667	0.550613
Bacteria;Firmicutes;Clostridia;Clostridiales;Ruminococcaceae;Faecalibacterium;Faecalibacterium_metagenome	Microbiome-Taxonomy-Species-16S	NS	YES-ENRICHED	YES-ENRICHED	0.000122625	-0.0666667	0.25238	0.733333	0.0452271	0.866667	0.00787354
Bacteria;Firmicutes;Erysipelotrichia;Erysipelotrichales;Erysipelotrichaceae;Erysipelatoclostridium;Erysipelatoclostridium_sp.	Microbiome-Taxonomy-Species-16S	YES-ENRICHED	YES-DEPLETED	NS	0.00371334	0.666667	0.0104826	-0.666667	0.0491505	0.2	0.381916
Bacteria;Firmicutes;Erysipelotrichia;Erysipelotrichales;Erysipelotrichaceae;Erysipelotrichaceae_UCG-003;Erysipelotrichaceae_UCG-003_uncultured_organism	Microbiome-Taxonomy-Species-16S	YES-ENRICHED	YES-DEPLETED	NS	0.00349863	0.733333	0.0379942	-0.466667	0.0237464	0.4	0.850582
Bacteria;Firmicutes;Negativicutes;Selenomonadales;Veillonellaceae;Veillonella;Veillonella_sp.	Microbiome-Taxonomy-Species-16S	NS	YES-DEPLETED	NS	0.0931649	0.266667	0.25088	-0.466667	0.0161012	-0.266667	0.550432
Actinomyces sp. ICM39	Microbiome-Taxonomy-Species-mOTU2-rarefied	NS	YES-DEPLETED	NS	0.0607433	0.133333	0.128978	-0.466667	0.0490241	-0.2	0.128978
Bacteroides sp. _C dorei_vulgatus_	Microbiome-Taxonomy-Species-mOTU2-rarefied	NS	YES-DEPLETED	NS	0.0170075	0.4	0.15396	-0.533333	0.0361108	-0.266667	0.232966
Bifidobacterium adolescentis	Microbiome-Taxonomy-Species-mOTU2-rarefied	YES-DEPLETED	NS	NS	0.002035	-0.533333	0.0427986	0.4	0.0634729	0.133333	0.507348
Eubacterium eligens	Microbiome-Taxonomy-Species-mOTU2-rarefied	YES-ENRICHED	NS	NS	0.000404872	0.666667	0.0301734	-0.466667	0.209394	0	1
Oscillibacter sp. 57_20	Microbiome-Taxonomy-Species-mOTU2-rarefied	NS	YES-ENRICHED	NS	0.0259559	-0.0666667	0.37384	0.666667	0.0358937	0.266667	0.148636
