# Supplementary material for: Fasting alters the gut microbiome reducing blood pressure and body weight in metabolic syndrome patients
Source: Nat Commun. 2021 Mar 30;12:1970. doi: 10.1038/s41467-021-22097-0 (PMC8010079; doi:10.1038/s41467-021-22097-0)
Supplement: Supplementary file 11 — Supplementary Data 8 [file 41467_2021_22097_MOESM11_ESM.xlsx]

## Sheet: DASH only
Feature	Space	Fasting effect	Recovery effect	Study effect	FDR (intervention model comparison)	Fasting effect size (Cliff's delta)	Fasting FDR (MWU post-hoc, N=3)	Recovery effect size (Cliff's delta)	Recovery FDR (MWU post-hoc, N=3)	Study effect size (Cliff's delta)	Study FDR (MWU post-hoc, N=3)
LDL	Host-Clinical	NS	YES-DEPLETED	NS	0.0325677	0.137931	0.138746	-0.482759	0.00428862	-0.344828	0.138746
LDL/HDL	Host-Clinical	NS	YES-DEPLETED	NS	0.0067519	0.275862	0.0928887	-0.551724	0.0209012	-0.241379	0.864731
Plasma glucose	Host-Clinical	NS	YES-ENRICHED	NS	0.00669602	-0.310345	0.301447	0.689655	0.00160158	0.344828	0.0880084
Reflex	Host-Clinical	NS	NS	YES-ENRICHED	3.34757e-30	NA	NA	NA	NA	0.310345	0.0133328
SBP office	Host-Clinical	YES-DEPLETED	NS	YES-DEPLETED	0.00105413	-0.62069	0.00873834	0.0344828	1	-0.655172	0.00873834
CD11c+ CD14+ % of CD3- CD19-	Immunome	YES-DEPLETED	NS	YES-DEPLETED	0.0293458	-0.448276	0.0181899	0.103448	0.778607	-0.586207	0.000993324
CD11c+ CD14+ CD3- CD19- % of PBMCs	Immunome	YES-DEPLETED	NS	YES-DEPLETED	0.0570443	-0.586207	0.00904276	-0.241379	0.183563	-0.448276	0.00367676
CD14lhi CD16- % of HLA-DR+ CD16+/HLA-DR- CD16-	Immunome	YES-DEPLETED	NS	YES-DEPLETED	0.0190581	-0.655172	0.00209809	0.103448	0.888222	-0.448276	0.00209809
CD14lhi CD16- HLA-DR+ CD16+/HLA-DR- CD16-% of PBMCs	Immunome	YES-DEPLETED	NS	YES-DEPLETED	0.0146311	-0.655172	0.0020593	0.103448	0.966034	-0.517241	0.0033206
CD14low CD16+ % of HLA-DR+ CD16+/HLA-DR- CD16-	Immunome	NS	YES-ENRICHED	NS	0.0570443	-0.241379	0.210369	0.655172	0.00794648	0.275862	0.210369
CD14low CD16+ HLA-DR+ CD16+/HLA-DR- CD16-% of PBMCs	Immunome	NS	YES-ENRICHED	NS	0.0503014	-0.310345	0.173078	0.655172	0.00554024	0.241379	0.173078
CD24- CD45RO+ % of CD25- CD4+ CD4high CD8-	Immunome	NS	YES-DEPLETED	NS	0.0772154	0.37931	0.120655	-0.413793	0.0231357	-0.448276	0.120655
CD24+ CD45RO- % of CD8+ CD4-	Immunome	NS	YES-ENRICHED	NS	0.0796123	-0.344828	0.199254	0.310345	0.0410906	0.241379	0.201998
CD25- CD4+ % of CD4high cells	Immunome	NS	YES-ENRICHED	YES-ENRICHED	0.0190581	0.137931	0.326773	0.344828	0.0280687	0.586207	0.0100691
CD25+ CD4+% of CD4high	Immunome	NS	YES-DEPLETED	YES-DEPLETED	0.0280554	-0.172414	0.42365	-0.37931	0.0193379	-0.62069	0.00824579
CD27- CXCR3+ % of CD25- CD4+	Immunome	NS	YES-DEPLETED	NS	0.00786329	0.172414	0.230092	-0.37931	0.0386925	-0.0344828	0.230092
CD27- CXCR3+ CD25- % of CD4+	Immunome	NS	YES-DEPLETED	NS	0.00786329	0.241379	0.217741	-0.344828	0.0430946	-0.0344828	0.217741
CD27- CXCR3+ CD25- CD4+ /ul	Immunome	NS	YES-DEPLETED	NS	0.0037258	0.241379	0.162353	-0.296296	0.022974	-0.111111	0.162353
CD27bright CXCR3+ CD25- % of CD4+	Immunome	NS	YES-DEPLETED	NS	0.0221958	-0.103448	0.781862	-0.37931	0.0442758	-0.206897	0.0952079
CD39+ CD45RA+ % of CD25high CD127low CD4+	Immunome	YES-ENRICHED	NS	YES-ENRICHED	0.00101014	0.413793	0.0393933	0.310345	0.17848	0.37931	0.0393933
CD39+ CD45RA+ CD25high CD127low % of CD4+	Immunome	YES-ENRICHED	NS	NS	0.0317453	0.551724	0.00848751	-0.0689655	0.453621	0.310345	0.20919
CD39+ CD45RA+ CD25high CD127low CD4+ /ul	Immunome	YES-ENRICHED	NS	NS	0.0665532	0.551724	0.00583404	-0.037037	0.404217	0.333333	0.159656
CD4- CD8+ % of CD3+	Immunome	NS	YES-DEPLETED	NS	0.051673	0.275862	0.190385	-0.448276	0.022708	-0.103448	0.190385
CD4- CD8+ % of PBMCs	Immunome	YES-ENRICHED	YES-DEPLETED	NS	0.0550531	0.413793	0.0113514	-0.37931	0.0113514	0.172414	0.634132
CD4 Tcm/Treg	Immunome	NS	YES-ENRICHED	YES-ENRICHED	0.000537036	-0.241379	0.190127	0.862069	8.51601e-06	0.37931	0.0221379
CD4 Tem/Tcm	Immunome	NS	YES-DEPLETED	YES-DEPLETED	0.00439081	0.241379	0.0963318	-0.793103	7.2822e-05	-0.448276	0.0251789
CD4 Tem/Tn	Immunome	NS	YES-DEPLETED	NS	0.0338423	0.5	0.0942209	-0.714286	0.000189543	-0.172414	0.162163
CD4 Tem/Treg	Immunome	YES-ENRICHED	NS	NS	0.0570443	0.37931	0.0388295	-0.310345	0.233502	0.172414	0.49465
CD4_Teff/Tn	Immunome	NS	YES-DEPLETED	NS	0.0343034	0.25	0.213245	-0.857143	9.99123e-06	-0.310345	0.213245
CD4+ CD8- % of CD3+	Immunome	NS	YES-ENRICHED	NS	0.057505	-0.310345	0.201998	0.586207	0.0153017	0.172414	0.201998
CD4+ CD8+ % of total cells	Immunome	YES-ENRICHED	YES-DEPLETED	NS	0.0493224	0.551724	0.00736851	-0.517241	0.00499899	-0.37931	0.0759889
CD56dim CD16- % of CD3-	Immunome	YES-ENRICHED	YES-DEPLETED	NS	7.21943e-07	0.517241	0.00019605	-0.655172	4.96576e-07	0.0344828	0.515403
CD56dim CD16- CD3- % of PBMCs	Immunome	YES-ENRICHED	YES-DEPLETED	NS	0.000393829	0.448276	0.0221379	-0.655172	0.00383924	-0.310345	0.304193
CD56dim CD16- CD3- % of PBMCs2	Immunome	YES-ENRICHED	YES-DEPLETED	NS	1.98666e-06	0.724138	0.000362964	-0.655172	0.000189699	-0.448276	0.0875746
CD56dim CD16- CD3- /ul	Immunome	YES-ENRICHED	YES-DEPLETED	NS	0.00786329	0.586207	0.00487078	-0.481481	0.00487078	-0.111111	0.915314
CD56dim CD16 high % of CD56+ CD3-	Immunome	YES-DEPLETED	YES-ENRICHED	NS	0.0191762	-0.586207	0.0104074	0.517241	0.00915559	0.0344828	0.66995
CD62+- CD45RO+ % of CD25- CD4+ CD4high CD8-	Immunome	NS	YES-ENRICHED	NS	0.0159069	-0.172414	0.144398	0.724138	0.000160083	0.241379	0.144398
CD62L- CD45RO- % of CD25- CD4+ CD4high CD8-	Immunome	NS	YES-DEPLETED	NS	0.057505	0.172414	0.12547	-0.37931	0.00794877	-0.137931	0.561462
CD62L- CD45RO- CD25- CD4+ % of CD4high CD8-	Immunome	NS	YES-DEPLETED	NS	0.051673	0.241379	0.119639	-0.37931	0.00897683	-0.137931	0.640633
CD62L- CD45RO+ % of CD25- CD4+ CD4high CD8-	Immunome	YES-ENRICHED	YES-DEPLETED	YES-DEPLETED	0.00913163	0.37931	0.029064	-0.724138	1.40928e-05	-0.37931	0.0268274
CD62L- CD45RO+ % of CD25+ CD4+ CD4high CD8-	Immunome	NS	YES-DEPLETED	YES-DEPLETED	0.000246838	0.37931	0.0980822	-0.793103	1.76679e-05	-0.586207	0.000299664
CD62L- CD45RO+ % of CD8+ CD4-	Immunome	YES-ENRICHED	YES-DEPLETED	NS	0.0222708	0.448276	0.00645016	-0.551724	0.00141998	-0.310345	0.104849
CD62L- CD45RO+ CD25- CD4+ % of CD4high CD8-	Immunome	YES-ENRICHED	YES-DEPLETED	NS	0.0289184	0.37931	0.0328475	-0.655172	0.00025999	-0.310345	0.0570467
CD62L- CD45RO+ CD25- CD4+ CD8- CD3+ /ul	Immunome	NS	YES-DEPLETED	NS	0.00786329	0.241379	0.0612385	-0.555556	0.0336003	-0.185185	0.360784
CD62L- CD45RO+ CD25+ CD4+ % of CD4high CD8-	Immunome	NS	YES-DEPLETED	YES-DEPLETED	0.000246838	0.37931	0.0980822	-0.793103	1.76679e-05	-0.586207	0.000299664
CD62L- CD45RO+ CD25+ CD4+ CD8- CD3+ /ul	Immunome	NS	YES-DEPLETED	YES-DEPLETED	6.34327e-05	0.172414	0.0919584	-0.777778	3.93391e-06	-0.407407	0.00532559
CD62L+ CD45RO- % of CD25- CD4+ CD4high CD8-	Immunome	NS	YES-ENRICHED	NS	0.0620407	-0.37931	0.0720396	0.655172	0.000651542	0.103448	0.10556
CD62L+ CD45RO- % of CD8+ CD4-	Immunome	YES-DEPLETED	YES-ENRICHED	NS	1.07247e-05	-0.586207	0.000825863	0.862069	1.11032e-05	0.241379	0.159809
CD62L+ CD45RO- CD25- CD4+ % of CD4high CD8-	Immunome	NS	YES-ENRICHED	NS	0.0395646	-0.37931	0.0631333	0.655172	0.000417419	0.103448	0.0919584
CD62L+ CD45RO- CD8+ CD4- CD3+ /ul	Immunome	YES-DEPLETED	YES-ENRICHED	NS	7.21943e-07	-0.586207	0.00133263	0.851852	2.23517e-07	0.185185	0.238572
CD62L+ CD45RO+ % of CD25+ CD4+ CD4high CD8-	Immunome	YES-DEPLETED	YES-ENRICHED	NS	0.00731045	-0.37931	0.0435961	0.724138	0.000388483	0.241379	0.127389
CD62L+ CD45RO+ % of CD8+ CD4-	Immunome	NS	YES-ENRICHED	NS	0.000155779	-0.241379	0.119639	0.517241	0.0133072	0.103448	0.197625
CD62L+ CD45RO+ CD25- CD4+ % of CD4high CD8-	Immunome	NS	YES-ENRICHED	NS	0.0121391	-0.172414	0.11948	0.724138	8.34279e-05	0.241379	0.11948
CD62L+ CD45RO+ CD25- CD4+ CD8- CD3+ /ul	Immunome	NS	YES-ENRICHED	YES-ENRICHED	0.0643714	-0.172414	0.20533	0.703704	0.000142381	0.407407	0.0478437
CD62L+ CD45RO+ CD8+ CD4- CD3+ /ul	Immunome	NS	YES-ENRICHED	NS	0.000444268	-0.37931	0.0843383	0.62963	0.00306277	0.259259	0.141406
CD8 Teff/Tn	Immunome	YES-ENRICHED	YES-DEPLETED	NS	4.18922e-06	0.37931	0.00209809	-0.724138	8.51601e-06	-0.310345	0.126033
CD8 Tem/Tcm	Immunome	YES-ENRICHED	YES-DEPLETED	NS	1.63548e-05	0.517241	0.00133263	-0.655172	4.14625e-06	-0.0344828	0.197625
CD8 Tem/Tn	Immunome	YES-ENRICHED	YES-DEPLETED	NS	3.79171e-05	0.655172	8.00416e-05	-0.793103	1.22935e-06	-0.241379	0.265208
CD8+ CD4+ CD56+ CD3+ % of PBMCs	Immunome	YES-ENRICHED	YES-DEPLETED	NS	0.0739661	0.37931	0.0244136	-0.551724	0.00764589	-0.0689655	0.584688
CXCR3- % of CD25- CD4+	Immunome	NS	YES-ENRICHED	NS	0.000444268	-0.103448	0.256242	0.586207	0.00367554	0.103448	0.0717655
CXCR3- % of CD25+ CD4+	Immunome	NS	YES-ENRICHED	NS	0.0160669	-0.275862	0.305404	0.344828	0.0247505	0	0.305404
CXCR3- CD25- % of CD4+	Immunome	NS	YES-ENRICHED	YES-ENRICHED	0.000961534	0.0344828	0.581321	0.517241	0.0061791	0.37931	0.0410877
CXCR3+ % of CD25- CD4+	Immunome	NS	YES-DEPLETED	NS	0.000444268	0.103448	0.256008	-0.586207	0.00220774	-0.103448	0.0682173
CXCR3+ % of CD25+ CD4+	Immunome	NS	YES-DEPLETED	NS	0.0159069	0.275862	0.309445	-0.344828	0.025608	0	0.310903
CXCR3+ CD25- % of CD4+	Immunome	NS	YES-DEPLETED	NS	0.000545536	0.103448	0.247323	-0.586207	0.00220774	-0.0344828	0.0877194
CXCR3+ CD25- CD4+ /ul	Immunome	NS	YES-DEPLETED	NS	0.0190581	0.241379	0.116685	-0.555556	0.00375791	-0.259259	0.116685
CXCR3+ CD25+ CD4+ /ul	Immunome	NS	YES-DEPLETED	NS	0.082706	0.137931	0.724121	-0.37037	0.0309353	-0.259259	0.0928482
FoxP3- CD39+ % of CD25high CD127low CD4+	Immunome	YES-ENRICHED	NS	NS	0.0823731	0.517241	0.0413845	-0.241379	0.122295	0.103448	0.407182
FoxP3- CD39+ CD25high CD127low % of CD4+	Immunome	NS	YES-DEPLETED	NS	0.00754953	0.344828	0.136741	-0.551724	0.0344027	-0.103448	0.782304
FoxP3- CD39+ CD25high CD127low CD4+ /ul	Immunome	NS	YES-DEPLETED	NS	0.0641642	0.448276	0.0753384	-0.407407	0.0463542	0.037037	0.647371
HLA-DR- % of CD4dim/-	Immunome	YES-ENRICHED	YES-DEPLETED	NS	0.042469	0.517241	0.00266526	-0.37931	0.0347476	0.103448	0.729349
HLA-DR+ CD4dim/- % of PBMCs	Immunome	YES-DEPLETED	NS	NS	0.0739661	-0.655172	0.0053373	0.310345	0.134412	0.103448	0.753866
HLA-DR+ % of CD4dim/-	Immunome	YES-DEPLETED	YES-ENRICHED	NS	0.042469	-0.517241	0.00460646	0.37931	0.0337948	-0.103448	0.721231
HLA-DR-CD4dim/- % of PBMCs	Immunome	YES-ENRICHED	YES-DEPLETED	NS	0.0934082	0.310345	0.0181862	-0.482759	0.0181862	0.0344828	0.811956
IFNg- IL17a+ % of CD3+	Immunome	YES-DEPLETED	NS	NS	0.00956764	-0.448276	0.0342127	-0.0344828	0.991373	-0.275862	0.134695
IL17a+ IL22- % of CD3+	Immunome	YES-DEPLETED	NS	NS	0.0330046	-0.344828	0.0391583	-0.0344828	0.745646	-0.172414	0.224048
Monocyetes % of viable	Immunome	YES-DEPLETED	NS	YES-DEPLETED	0.0570443	-0.586207	0.00526625	-0.241379	0.190127	-0.448276	0.0014963
Tcm/Treg	Immunome	NS	YES-ENRICHED	NS	5.54497e-05	-0.384615	0.094073	0.833333	1.78814e-06	0.36	0.067684
TCRgd+ CD4- CD8- % of CD3+	Immunome	NS	YES-DEPLETED	NS	0.0190581	0.137931	0.640611	-0.448276	0.0097428	-0.37931	0.0631243
TCRgd+ CD4- CD8- CD3+ /ul	Immunome	NS	YES-DEPLETED	NS	0.0190581	0.172414	0.274626	-0.333333	0.0336003	-0.259259	0.274626
Th1/Treg	Immunome	NS	YES-DEPLETED	NS	0.000801491	0.241379	0.119639	-0.655172	0.00544902	-0.0344828	0.392654
Th17/Treg	Immunome	YES-DEPLETED	NS	NS	0.0343034	-0.517241	0.0208149	0.0344828	0.467938	-0.241379	0.384012
TNFa- IL-2+ IL-17+ % of CD3+	Immunome	NS	YES-DEPLETED	NS	0.00243799	0.0344828	0.443131	-0.517241	0.0197126	-0.413793	0.090259
TNFa- IL-2+ IL-17+ CD4+ CD3+ /ul	Immunome	NS	YES-DEPLETED	NS	0.00101014	0.0344828	0.346325	-0.518519	0.0226587	-0.37037	0.125829
Bacteria;Firmicutes;Clostridia;Clostridiales;Lachnospiraceae;Lachnospiraceae_UCG-010	Microbiome-Taxonomy-Genus-16S	NS	YES-ENRICHED	NS	0.0386754	-0.304348	0.250798	0.434783	0.0301546	0.347826	0.194705
Bacteria;Actinobacteria;Actinobacteria;Bifidobacteriales	Microbiome-Taxonomy-Order-16S	NS	YES-ENRICHED	YES-ENRICHED	6.64666e-06	0.173913	0.251359	0.478261	0.0408301	0.434783	0.0408301
Bacteria;Epsilonbacteraeota;Campylobacteria;Campylobacterales	Microbiome-Taxonomy-Order-16S	YES-DEPLETED	NS	NS	0.0149439	-0.391304	0.0276166	0.26087	0.0637483	0.0434783	0.697254
OTU_1102: Bacteria;Firmicutes;Clostridia;Clostridiales;Ruminococcaceae;Ruminococcus 2;anaerobic digester metagenome;	Microbiome-Taxonomy-OTU-16S	NS	YES-ENRICHED	YES-ENRICHED	0.0798226	0	NA	0.217391	0.0368884	0.217391	0.0368884
Bacteria;Actinobacteria;Actinobacteria;Bifidobacteriales	Microbiome-Taxonomy-Phylum-16S	NS	YES-ENRICHED	YES-ENRICHED	6.64666e-06	0.173913	0.251359	0.478261	0.0408301	0.434783	0.0408301
Bacteria;Epsilonbacteraeota;Campylobacteria;Campylobacterales	Microbiome-Taxonomy-Phylum-16S	YES-DEPLETED	NS	NS	0.0149439	-0.391304	0.0276166	0.26087	0.0637483	0.0434783	0.697254
Bacteria;Bacteroidetes;Bacteroidia;Bacteroidales;Tannerellaceae;Parabacteroides;Parabacteroides_sp.	Microbiome-Taxonomy-Species-16S	NS	YES-DEPLETED	NS	0.0657871	0.304348	0.202448	-0.521739	0.0144693	-0.130435	0.468755
Bacteria;Firmicutes;Clostridia;Clostridiales;Christensenellaceae;Christensenellaceae_R-7 group;Christensenellaceae_R-7 group_sp.	Microbiome-Taxonomy-Species-16S	YES-ENRICHED	NS	YES-ENRICHED	0.0817127	0.478261	0.0294173	-0.173913	0.513402	0.347826	0.0294173
Bacteria;Firmicutes;Clostridia;Clostridiales;Lachnospiraceae;Eisenbergiella;Eisenbergiella_uncultured_organism	Microbiome-Taxonomy-Species-16S	NS	NS	YES-ENRICHED	0.0649336	0.173913	0.110906	0.0869565	0.524518	0.391304	0.0252999
Bacteria;Proteobacteria;Gammaproteobacteria;Betaproteobacteriales;Burkholderiaceae;Sutterella;Sutterella_uncultured_organism	Microbiome-Taxonomy-Species-16S	YES-ENRICHED	NS	NS	0.0352936	0.434783	0.0305668	-0.173913	0.614295	0.173913	0.124097
