# Supplementary material for: Fasting alters the gut microbiome reducing blood pressure and body weight in metabolic syndrome patients
Source: Nat Commun. 2021 Mar 30;12:1970. doi: 10.1038/s41467-021-22097-0 (PMC8010079; doi:10.1038/s41467-021-22097-0)
Supplement: Supplementary file 12 — Supplementary Data 9 [file 41467_2021_22097_MOESM12_ESM.xlsx]

## Sheet: Triangulation data
Microbiome	Immunome	Phenotype	Link	Microbiome vs phenotype	Microbiome vs immunome	Immunome vs phenotype
M00048: Inosine monophosphate biosynthesis, PRPP + glutamine => IMP	CD19+ %	Aix	2	-0.591353	-0.461443	NA
M00208: Glycine betaine/proline transport system	CD24- CD45RO+ CD8+ CD4- CD3+ /ul	Aix	2	0.54597	-0.517506	NA
M00048: Inosine monophosphate biosynthesis, PRPP + glutamine => IMP	CD24+ CD45RO- % of CD8+ CD4-	Aix	2	-0.591353	-0.403263	NA
M00208: Glycine betaine/proline transport system	CD62L- CD45RO+ CD8+ CD4- CD3+ /ul	Aix	2	0.54597	-0.577608	NA
M00048: Inosine monophosphate biosynthesis, PRPP + glutamine => IMP	HLA-DR+ CD4dim/- %	Aix	2	-0.591353	-0.483284	NA
Acidaminococcus	CD24- CD45RO- CD8+ CD4- CD3+ /ul	BMI	2	NA	0.413739	0.372796
Acidaminococcus intestini [ref_mOTU_v2_0391]	CD24- CD45RO- CD8+ CD4- CD3+ /ul	BMI	2	NA	0.370724	0.372796
Acidaminococcus intestini _C_	CD24- CD45RO- CD8+ CD4- CD3+ /ul	BMI	2	NA	0.370724	0.372796
Bacteria;Actinobacteria;Coriobacteriia;Coriobacteriales;Atopobiaceae;Olsenella;Olsenella_sp.	CD24- CD45RO- CD8+ CD4- CD3+ /ul	BMI	2	0.482387	NA	0.372796
Bacteria;Firmicutes;Clostridia;Clostridiales;Lachnospiraceae;Coprococcus 3	CD24- CD45RO- CD8+ CD4- CD3+ /ul	BMI	2	0.536312	NA	0.372796
Bacteria;Firmicutes;Clostridia;Clostridiales;Lachnospiraceae;Coprococcus 3;Coprococcus 3_sp.	CD24- CD45RO- CD8+ CD4- CD3+ /ul	BMI	2	0.54124	NA	0.372796
Bacteria;Firmicutes;Clostridia;Clostridiales;Ruminococcaceae;Ruminococcaceae_UCG-014;Ruminococcaceae_UCG-014_uncultured_organism	CD24- CD45RO- CD8+ CD4- CD3+ /ul	BMI	2	-0.426293	NA	0.372796
Bacteria;Firmicutes;Erysipelotrichia	CD24- CD45RO- CD8+ CD4- CD3+ /ul	BMI	2	-0.380657	NA	0.372796
Bacteroides clarus	CD24- CD45RO- CD8+ CD4- CD3+ /ul	BMI	2	NA	0.440726	0.372796
Bacteroides clarus [ref_mOTU_v2_4945]	CD24- CD45RO- CD8+ CD4- CD3+ /ul	BMI	2	NA	0.440726	0.372796
Desulfovibrio piger	CD24- CD45RO- CD8+ CD4- CD3+ /ul	BMI	2	NA	0.390239	0.372796
Desulfovibrio piger [ref_mOTU_v2_4205]	CD24- CD45RO- CD8+ CD4- CD3+ /ul	BMI	2	NA	0.390239	0.372796
Dialister invisus [meta_mOTU_v2_6402]	CD24- CD45RO- CD8+ CD4- CD3+ /ul	BMI	2	NA	0.423359	0.372796
Holdemanella	CD24- CD45RO- CD8+ CD4- CD3+ /ul	BMI	2	NA	0.532992	0.372796
Holdemanella biformis	CD24- CD45RO- CD8+ CD4- CD3+ /ul	BMI	2	NA	0.532992	0.372796
Holdemanella biformis [meta_mOTU_v2_7589]	CD24- CD45RO- CD8+ CD4- CD3+ /ul	BMI	2	NA	0.408488	0.372796
M00120: Coenzyme A biosynthesis, pantothenate => CoA	CD24- CD45RO- CD8+ CD4- CD3+ /ul	BMI	2	NA	0.420135	0.372796
M00123: Biotin biosynthesis, pimeloyl-ACP/CoA => biotin	CD24- CD45RO- CD8+ CD4- CD3+ /ul	BMI	2	NA	-0.516624	0.372796
M00176: Assimilatory sulfate reduction, sulfate => H2S	CD24- CD45RO- CD8+ CD4- CD3+ /ul	BMI	2	NA	-0.501023	0.372796
M00183: RNA polymerase, bacteria	CD24- CD45RO- CD8+ CD4- CD3+ /ul	BMI	2	NA	0.45528	0.372796
M00293: DNA polymerase zeta complex	CD24- CD45RO- CD8+ CD4- CD3+ /ul	BMI	2	NA	-0.552769	0.372796
M00475: BarA-UvrY (central carbon metabolism) two-component regulatory system	CD24- CD45RO- CD8+ CD4- CD3+ /ul	BMI	2	NA	-0.554974	0.372796
M00568: Catechol ortho-cleavage, catechol => 3-oxoadipate	CD24- CD45RO- CD8+ CD4- CD3+ /ul	BMI	2	NA	-0.484239	0.372796
M00573: Biotin biosynthesis, BioI pathway, long-chain-acyl-ACP => pimeloyl-ACP => biotin	CD24- CD45RO- CD8+ CD4- CD3+ /ul	BMI	2	NA	-0.516624	0.372796
M00577: Biotin biosynthesis, BioW pathway, pimelate => pimeloyl-CoA => biotin	CD24- CD45RO- CD8+ CD4- CD3+ /ul	BMI	2	NA	-0.512605	0.372796
M00579: Phosphate acetyltransferase-acetate kinase pathway, acetyl-CoA => acetate	CD24- CD45RO- CD8+ CD4- CD3+ /ul	BMI	2	NA	0.52616	0.372796
M00630: D-Galacturonate degradation (fungi), D-galacturonate => glycerol	CD24- CD45RO- CD8+ CD4- CD3+ /ul	BMI	2	NA	-0.505028	0.372796
M00664: Nodulation	CD24- CD45RO- CD8+ CD4- CD3+ /ul	BMI	2	NA	0.433177	0.372796
M00839: PdtaS-PdtaR two-component regulatory system	CD24- CD45RO- CD8+ CD4- CD3+ /ul	BMI	2	NA	-0.513482	0.372796
MF0034: glutamine degradation (oxoglutarate pathway)	CD24- CD45RO- CD8+ CD4- CD3+ /ul	BMI	2	NA	0.482645	0.372796
MF0101: Sulfate reduction (assimilatory)	CD24- CD45RO- CD8+ CD4- CD3+ /ul	BMI	2	NA	-0.501023	0.372796
OTU_254: Bacteria;Actinobacteria;Coriobacteriia;Coriobacteriales;Coriobacteriaceae;Collinsella;?;	CD24- CD45RO- CD8+ CD4- CD3+ /ul	BMI	2	NA	0.477695	0.372796
OTU_43: Bacteria;Firmicutes;Clostridia;Clostridiales;Lachnospiraceae;Coprococcus 3;?;	CD24- CD45RO- CD8+ CD4- CD3+ /ul	BMI	2	0.536852	NA	0.372796
Prevotella	CD24- CD45RO- CD8+ CD4- CD3+ /ul	BMI	2	NA	0.448495	0.372796
Prevotella sp. CAG:279	CD24- CD45RO- CD8+ CD4- CD3+ /ul	BMI	2	NA	0.392669	0.372796
Prevotella sp. CAG:279 [meta_mOTU_v2_6938]	CD24- CD45RO- CD8+ CD4- CD3+ /ul	BMI	2	NA	0.392669	0.372796
Prevotellaceae	CD24- CD45RO- CD8+ CD4- CD3+ /ul	BMI	2	NA	0.448459	0.372796
Senegalimassilia	CD24- CD45RO- CD8+ CD4- CD3+ /ul	BMI	2	NA	0.494931	0.372796
Senegalimassilia anaerobia	CD24- CD45RO- CD8+ CD4- CD3+ /ul	BMI	2	NA	0.494931	0.372796
Senegalimassilia anaerobia [ref_mOTU_v2_1606]	CD24- CD45RO- CD8+ CD4- CD3+ /ul	BMI	2	NA	0.494931	0.372796
unknown Atopobiaceae	CD24- CD45RO- CD8+ CD4- CD3+ /ul	BMI	2	NA	0.397056	0.372796
unknown Atopobiaceae [meta_mOTU_v2_6458]	CD24- CD45RO- CD8+ CD4- CD3+ /ul	BMI	2	NA	0.394947	0.372796
unknown Clostridiales [meta_mOTU_v2_5540]	CD24- CD45RO- CD8+ CD4- CD3+ /ul	BMI	2	NA	0.400296	0.372796
unknown Clostridiales [meta_mOTU_v2_7093]	CD24- CD45RO- CD8+ CD4- CD3+ /ul	BMI	2	NA	0.464657	0.372796
unknown Clostridiales [meta_mOTU_v2_7717]	CD24- CD45RO- CD8+ CD4- CD3+ /ul	BMI	2	NA	0.393687	0.372796
unknown Clostridiales [meta_mOTU_v2_7778]	CD24- CD45RO- CD8+ CD4- CD3+ /ul	BMI	2	NA	0.374191	0.372796
unknown Clostridiales [meta_mOTU_v2_7800]	CD24- CD45RO- CD8+ CD4- CD3+ /ul	BMI	2	NA	0.364693	0.372796
unknown Faecalibacterium [meta_mOTU_v2_7718]	CD24- CD45RO- CD8+ CD4- CD3+ /ul	BMI	2	NA	0.421785	0.372796
unknown Firmicutes [meta_mOTU_v2_6331]	CD24- CD45RO- CD8+ CD4- CD3+ /ul	BMI	2	NA	0.420299	0.372796
unknown Oscillibacter [meta_mOTU_v2_5944]	CD24- CD45RO- CD8+ CD4- CD3+ /ul	BMI	2	NA	0.575255	0.372796
unknown Prevotella [meta_mOTU_v2_6911]	CD24- CD45RO- CD8+ CD4- CD3+ /ul	BMI	2	NA	0.385657	0.372796
unknown Prevotella [meta_mOTU_v2_6968]	CD24- CD45RO- CD8+ CD4- CD3+ /ul	BMI	2	NA	0.4157	0.372796
unknown Ruminococcaceae [meta_mOTU_v2_6850]	CD24- CD45RO- CD8+ CD4- CD3+ /ul	BMI	2	NA	0.467408	0.372796
Bacteria;Actinobacteria;Coriobacteriia;Coriobacteriales;Atopobiaceae;Olsenella;Olsenella_sp.	CD31+ CD45RA- CD25high CD127low CD4+ /ul	BMI	2	0.482387	NA	0.419018
Bacteria;Firmicutes;Clostridia;Clostridiales;Lachnospiraceae;Coprococcus 3	CD31+ CD45RA- CD25high CD127low CD4+ /ul	BMI	2	0.536312	NA	0.419018
Bacteria;Firmicutes;Clostridia;Clostridiales;Lachnospiraceae;Coprococcus 3;Coprococcus 3_sp.	CD31+ CD45RA- CD25high CD127low CD4+ /ul	BMI	2	0.54124	NA	0.419018
Bacteria;Firmicutes;Clostridia;Clostridiales;Ruminococcaceae;Ruminococcaceae_UCG-014;Ruminococcaceae_UCG-014_uncultured_organism	CD31+ CD45RA- CD25high CD127low CD4+ /ul	BMI	2	-0.426293	NA	0.419018
Bacteria;Firmicutes;Erysipelotrichia	CD31+ CD45RA- CD25high CD127low CD4+ /ul	BMI	2	-0.380657	NA	0.419018
OTU_43: Bacteria;Firmicutes;Clostridia;Clostridiales;Lachnospiraceae;Coprococcus 3;?;	CD31+ CD45RA- CD25high CD127low CD4+ /ul	BMI	2	0.536852	NA	0.419018
unknown Clostridiales [meta_mOTU_v2_6721]	CD31+ CD45RA- CD25high CD127low CD4+ /ul	BMI	2	NA	-0.44973	0.419018
unknown Clostridiales [meta_mOTU_v2_6777]	CD31+ CD45RA- CD25high CD127low CD4+ /ul	BMI	2	NA	0.458498	0.419018
Veillonellaceae	CD31+ CD45RA- CD25high CD127low CD4+ /ul	BMI	2	NA	-0.487098	0.419018
Veillonellales	CD31+ CD45RA- CD25high CD127low CD4+ /ul	BMI	2	NA	-0.487098	0.419018
Bacteria;Actinobacteria;Coriobacteriia;Coriobacteriales;Atopobiaceae;Olsenella;Olsenella_sp.	CD31+ CD45RA+ CD25high CD127low CD4+ /ul	BMI	2	0.482387	NA	0.406682
Bacteria;Firmicutes;Clostridia;Clostridiales;Lachnospiraceae;Coprococcus 3	CD31+ CD45RA+ CD25high CD127low CD4+ /ul	BMI	2	0.536312	NA	0.406682
Bacteria;Firmicutes;Clostridia;Clostridiales;Lachnospiraceae;Coprococcus 3;Coprococcus 3_sp.	CD31+ CD45RA+ CD25high CD127low CD4+ /ul	BMI	2	0.54124	NA	0.406682
Bacteria;Firmicutes;Clostridia;Clostridiales;Ruminococcaceae;Ruminococcaceae_UCG-014;Ruminococcaceae_UCG-014_uncultured_organism	CD31+ CD45RA+ CD25high CD127low CD4+ /ul	BMI	2	-0.426293	NA	0.406682
Bacteria;Firmicutes;Erysipelotrichia	CD31+ CD45RA+ CD25high CD127low CD4+ /ul	BMI	2	-0.380657	NA	0.406682
OTU_43: Bacteria;Firmicutes;Clostridia;Clostridiales;Lachnospiraceae;Coprococcus 3;?;	CD31+ CD45RA+ CD25high CD127low CD4+ /ul	BMI	2	0.536852	NA	0.406682
Acidaminococcaceae	CD39- CD31+ CD25high CD127low CD4+ /ul	BMI	2	NA	0.36768	0.346789
Acidaminococcales	CD39- CD31+ CD25high CD127low CD4+ /ul	BMI	2	NA	0.36768	0.346789
Bacteria;Actinobacteria;Coriobacteriia;Coriobacteriales;Atopobiaceae;Olsenella;Olsenella_sp.	CD39- CD31+ CD25high CD127low CD4+ /ul	BMI	2	0.482387	NA	0.346789
Bacteria;Firmicutes;Clostridia;Clostridiales;Lachnospiraceae;Coprococcus 3	CD39- CD31+ CD25high CD127low CD4+ /ul	BMI	2	0.536312	NA	0.346789
Bacteria;Firmicutes;Clostridia;Clostridiales;Lachnospiraceae;Coprococcus 3;Coprococcus 3_sp.	CD39- CD31+ CD25high CD127low CD4+ /ul	BMI	2	0.54124	NA	0.346789
Bacteria;Firmicutes;Clostridia;Clostridiales;Ruminococcaceae;Ruminococcaceae_UCG-014;Ruminococcaceae_UCG-014_uncultured_organism	CD39- CD31+ CD25high CD127low CD4+ /ul	BMI	2	-0.426293	NA	0.346789
Bacteria;Firmicutes;Erysipelotrichia	CD39- CD31+ CD25high CD127low CD4+ /ul	BMI	2	-0.380657	NA	0.346789
M00408: ESCRT-0 complex	CD39- CD31+ CD25high CD127low CD4+ /ul	BMI	2	NA	-0.501262	0.346789
OTU_43: Bacteria;Firmicutes;Clostridia;Clostridiales;Lachnospiraceae;Coprococcus 3;?;	CD39- CD31+ CD25high CD127low CD4+ /ul	BMI	2	0.536852	NA	0.346789
Bacteria;Actinobacteria;Coriobacteriia;Coriobacteriales;Atopobiaceae;Olsenella;Olsenella_sp.	CD4_Tem/Treg	BMI	2	0.482387	NA	-0.38726
Bacteria;Firmicutes;Clostridia;Clostridiales;Lachnospiraceae;Coprococcus 3	CD4_Tem/Treg	BMI	2	0.536312	NA	-0.38726
Bacteria;Firmicutes;Clostridia;Clostridiales;Lachnospiraceae;Coprococcus 3;Coprococcus 3_sp.	CD4_Tem/Treg	BMI	2	0.54124	NA	-0.38726
Bacteria;Firmicutes;Clostridia;Clostridiales;Ruminococcaceae;Ruminococcaceae_UCG-014;Ruminococcaceae_UCG-014_uncultured_organism	CD4_Tem/Treg	BMI	3	-0.426293	0.509006	-0.38726
Bacteria;Firmicutes;Erysipelotrichia	CD4_Tem/Treg	BMI	2	-0.380657	NA	-0.38726
OTU_174: Bacteria;Firmicutes;Clostridia;Clostridiales;Ruminococcaceae;Ruminococcaceae UCG-014;uncultured organism;	CD4_Tem/Treg	BMI	2	NA	0.526507	-0.38726
OTU_43: Bacteria;Firmicutes;Clostridia;Clostridiales;Lachnospiraceae;Coprococcus 3;?;	CD4_Tem/Treg	BMI	2	0.536852	NA	-0.38726
OTU_97: Bacteria;Bacteroidetes;Bacteroidia;Bacteroidales;Marinifilaceae;Odoribacter;?;	CD4_Tem/Treg	BMI	2	NA	0.472617	-0.38726
Sutterella sp. CAG:351	CD4_Tem/Treg	BMI	2	NA	0.469504	-0.38726
Bacteria;Firmicutes;Clostridia;Clostridiales;Ruminococcaceae;Ruminococcaceae_UCG-014;Ruminococcaceae_UCG-014_uncultured_organism	CD4_Tem/Treg	BMI	2	-0.426293	0.482678	NA
Bacteria;Firmicutes;Clostridia;Clostridiales;Ruminococcaceae;Ruminococcaceae_UCG-014;Ruminococcaceae_UCG-014_uncultured_organism	CD56dim CD16high CD56+ CD3- %	BMI	2	-0.426293	-0.43569	NA
Bacteria;Actinobacteria;Coriobacteriia;Coriobacteriales;Atopobiaceae;Olsenella;Olsenella_sp.	CD62L+ CD45RO- CD25- CD4+ CD8- CD3+ /ul	BMI	2	0.482387	NA	0.425564
Bacteria;Firmicutes;Clostridia;Clostridiales;Lachnospiraceae;Coprococcus 3	CD62L+ CD45RO- CD25- CD4+ CD8- CD3+ /ul	BMI	2	0.536312	NA	0.425564
Bacteria;Firmicutes;Clostridia;Clostridiales;Lachnospiraceae;Coprococcus 3;Coprococcus 3_sp.	CD62L+ CD45RO- CD25- CD4+ CD8- CD3+ /ul	BMI	2	0.54124	NA	0.425564
Bacteria;Firmicutes;Clostridia;Clostridiales;Ruminococcaceae;Ruminococcaceae_UCG-014;Ruminococcaceae_UCG-014_uncultured_organism	CD62L+ CD45RO- CD25- CD4+ CD8- CD3+ /ul	BMI	2	-0.426293	NA	0.425564
Bacteria;Firmicutes;Erysipelotrichia	CD62L+ CD45RO- CD25- CD4+ CD8- CD3+ /ul	BMI	2	-0.380657	NA	0.425564
M00408: ESCRT-0 complex	CD62L+ CD45RO- CD25- CD4+ CD8- CD3+ /ul	BMI	2	NA	-0.466982	0.425564
M00630: D-Galacturonate degradation (fungi), D-galacturonate => glycerol	CD62L+ CD45RO- CD25- CD4+ CD8- CD3+ /ul	BMI	2	NA	-0.470954	0.425564
M00700: Multidrug resistance, efflux pump AbcA	CD62L+ CD45RO- CD25- CD4+ CD8- CD3+ /ul	BMI	2	NA	0.4512	0.425564
Oscillibacter sp. 57_20 [meta_mOTU_v2_5351]	CD62L+ CD45RO- CD25- CD4+ CD8- CD3+ /ul	BMI	2	NA	0.474106	0.425564
OTU_43: Bacteria;Firmicutes;Clostridia;Clostridiales;Lachnospiraceae;Coprococcus 3;?;	CD62L+ CD45RO- CD25- CD4+ CD8- CD3+ /ul	BMI	2	0.536852	NA	0.425564
Parabacteroides johnsonii	CD62L+ CD45RO- CD25- CD4+ CD8- CD3+ /ul	BMI	2	NA	-0.448972	0.425564
Parabacteroides johnsonii [ref_mOTU_v2_5296]	CD62L+ CD45RO- CD25- CD4+ CD8- CD3+ /ul	BMI	2	NA	-0.448972	0.425564
Sutterella sp. CAG:351	CD62L+ CD45RO- CD25- CD4+ CD8- CD3+ /ul	BMI	2	NA	-0.444717	0.425564
Sutterella sp. CAG:351 [meta_mOTU_v2_7305]	CD62L+ CD45RO- CD25- CD4+ CD8- CD3+ /ul	BMI	2	NA	-0.444717	0.425564
unknown Firmicutes [meta_mOTU_v2_6331]	CD62L+ CD45RO- CD25- CD4+ CD8- CD3+ /ul	BMI	2	NA	0.569147	0.425564
unknown Oscillibacter [meta_mOTU_v2_5944]	CD62L+ CD45RO- CD25- CD4+ CD8- CD3+ /ul	BMI	2	NA	0.457687	0.425564
Bacteria;Actinobacteria;Coriobacteriia;Coriobacteriales;Atopobiaceae;Olsenella;Olsenella_sp.	CD62L+ CD45RO- CD25+ CD4+ CD8- CD3+ /ul	BMI	2	0.482387	NA	0.532144
Bacteria;Bacteroidetes;Bacteroidia;Bacteroidales;Barnesiellaceae	CD62L+ CD45RO- CD25+ CD4+ CD8- CD3+ /ul	BMI	2	NA	-0.45587	0.532144
Bacteria;Bacteroidetes;Bacteroidia;Bacteroidales;Barnesiellaceae;Coprobacter	CD62L+ CD45RO- CD25+ CD4+ CD8- CD3+ /ul	BMI	2	NA	-0.423095	0.532144
Bacteria;Firmicutes;Clostridia;Clostridiales;Lachnospiraceae;Coprococcus 2	CD62L+ CD45RO- CD25+ CD4+ CD8- CD3+ /ul	BMI	2	NA	0.466759	0.532144
Bacteria;Firmicutes;Clostridia;Clostridiales;Lachnospiraceae;Coprococcus 2;Coprococcus 2_sp.	CD62L+ CD45RO- CD25+ CD4+ CD8- CD3+ /ul	BMI	2	NA	0.456725	0.532144
Bacteria;Firmicutes;Clostridia;Clostridiales;Lachnospiraceae;Coprococcus 3	CD62L+ CD45RO- CD25+ CD4+ CD8- CD3+ /ul	BMI	2	0.536312	NA	0.532144
Bacteria;Firmicutes;Clostridia;Clostridiales;Lachnospiraceae;Coprococcus 3;Coprococcus 3_sp.	CD62L+ CD45RO- CD25+ CD4+ CD8- CD3+ /ul	BMI	2	0.54124	NA	0.532144
Bacteria;Firmicutes;Clostridia;Clostridiales;Ruminococcaceae;Ruminococcaceae_UCG-014;Ruminococcaceae_UCG-014_uncultured_organism	CD62L+ CD45RO- CD25+ CD4+ CD8- CD3+ /ul	BMI	2	-0.426293	NA	0.532144
Bacteria;Firmicutes;Erysipelotrichia	CD62L+ CD45RO- CD25+ CD4+ CD8- CD3+ /ul	BMI	2	-0.380657	NA	0.532144
M00293: DNA polymerase zeta complex	CD62L+ CD45RO- CD25+ CD4+ CD8- CD3+ /ul	BMI	2	NA	-0.414666	0.532144
M00483: NreB-NreC (dissimilatory nitrate/nitrite reduction) two-component regulatory system	CD62L+ CD45RO- CD25+ CD4+ CD8- CD3+ /ul	BMI	2	NA	-0.395622	0.532144
M00595: Thiosulfate oxidation by SOX complex, thiosulfate => sulfate	CD62L+ CD45RO- CD25+ CD4+ CD8- CD3+ /ul	BMI	2	NA	0.417914	0.532144
M00630: D-Galacturonate degradation (fungi), D-galacturonate => glycerol	CD62L+ CD45RO- CD25+ CD4+ CD8- CD3+ /ul	BMI	2	NA	-0.481769	0.532144
M00658: VanS-VanR (actinomycete type vancomycin resistance) two-component regulatory system	CD62L+ CD45RO- CD25+ CD4+ CD8- CD3+ /ul	BMI	2	NA	0.412078	0.532144
M00700: Multidrug resistance, efflux pump AbcA	CD62L+ CD45RO- CD25+ CD4+ CD8- CD3+ /ul	BMI	2	NA	0.456988	0.532144
MF0114: acetyl-CoA to crotonyl-CoA	CD62L+ CD45RO- CD25+ CD4+ CD8- CD3+ /ul	BMI	2	NA	0.43602	0.532144
OTU_300: Bacteria;Actinobacteria;Coriobacteriia;Coriobacteriales;Coriobacteriales Incertae Sedis;?;?;	CD62L+ CD45RO- CD25+ CD4+ CD8- CD3+ /ul	BMI	2	NA	-0.486152	0.532144
OTU_32: Bacteria;Firmicutes;Clostridia;Clostridiales;Lachnospiraceae;Coprococcus 2;?;	CD62L+ CD45RO- CD25+ CD4+ CD8- CD3+ /ul	BMI	2	NA	0.473738	0.532144
OTU_43: Bacteria;Firmicutes;Clostridia;Clostridiales;Lachnospiraceae;Coprococcus 3;?;	CD62L+ CD45RO- CD25+ CD4+ CD8- CD3+ /ul	BMI	2	0.536852	NA	0.532144
Parabacteroides goldsteinii _C_	CD62L+ CD45RO- CD25+ CD4+ CD8- CD3+ /ul	BMI	2	NA	0.44224	0.532144
Parabacteroides johnsonii	CD62L+ CD45RO- CD25+ CD4+ CD8- CD3+ /ul	BMI	2	NA	-0.457177	0.532144
Acidaminococcus	CD62L+ CD45RO- CD8+ CD4- CD3+ /ul	BMI	2	NA	0.43537	0.363445
Bacteria;Actinobacteria;Coriobacteriia;Coriobacteriales;Atopobiaceae;Olsenella;Olsenella_sp.	CD62L+ CD45RO- CD8+ CD4- CD3+ /ul	BMI	2	0.482387	NA	0.363445
Bacteria;Firmicutes;Clostridia;Clostridiales;Lachnospiraceae;Coprococcus 2	CD62L+ CD45RO- CD8+ CD4- CD3+ /ul	BMI	2	NA	0.447355	0.363445
Bacteria;Firmicutes;Clostridia;Clostridiales;Lachnospiraceae;Coprococcus 3	CD62L+ CD45RO- CD8+ CD4- CD3+ /ul	BMI	2	0.536312	NA	0.363445
Bacteria;Firmicutes;Clostridia;Clostridiales;Lachnospiraceae;Coprococcus 3;Coprococcus 3_sp.	CD62L+ CD45RO- CD8+ CD4- CD3+ /ul	BMI	2	0.54124	NA	0.363445
Bacteria;Firmicutes;Clostridia;Clostridiales;Ruminococcaceae;Ruminococcaceae_UCG-014;Ruminococcaceae_UCG-014_uncultured_organism	CD62L+ CD45RO- CD8+ CD4- CD3+ /ul	BMI	2	-0.426293	NA	0.363445
Bacteria;Firmicutes;Erysipelotrichia	CD62L+ CD45RO- CD8+ CD4- CD3+ /ul	BMI	2	-0.380657	NA	0.363445
Bifidobacterium bifidum	CD62L+ CD45RO- CD8+ CD4- CD3+ /ul	BMI	2	NA	0.576247	0.363445
Bifidobacterium bifidum [ref_mOTU_v2_0786]	CD62L+ CD45RO- CD8+ CD4- CD3+ /ul	BMI	2	NA	0.576247	0.363445
Blautia	CD62L+ CD45RO- CD8+ CD4- CD3+ /ul	BMI	2	NA	-0.417981	0.363445
Holdemanella	CD62L+ CD45RO- CD8+ CD4- CD3+ /ul	BMI	2	NA	0.489893	0.363445
Holdemanella biformis	CD62L+ CD45RO- CD8+ CD4- CD3+ /ul	BMI	2	NA	0.489893	0.363445
Holdemanella biformis [meta_mOTU_v2_7589]	CD62L+ CD45RO- CD8+ CD4- CD3+ /ul	BMI	2	NA	0.487846	0.363445
Holdemania filiformis	CD62L+ CD45RO- CD8+ CD4- CD3+ /ul	BMI	2	NA	-0.425596	0.363445
Holdemania filiformis [ref_mOTU_v2_4459]	CD62L+ CD45RO- CD8+ CD4- CD3+ /ul	BMI	2	NA	-0.425596	0.363445
Lactobacillus mucosae	CD62L+ CD45RO- CD8+ CD4- CD3+ /ul	BMI	2	NA	0.429474	0.363445
Lactobacillus mucosae [ref_mOTU_v2_0568]	CD62L+ CD45RO- CD8+ CD4- CD3+ /ul	BMI	2	NA	0.429474	0.363445
M00020: Serine biosynthesis, glycerate-3P => serine	CD62L+ CD45RO- CD8+ CD4- CD3+ /ul	BMI	2	NA	0.435499	0.363445
M00044: Tyrosine degradation, tyrosine => homogentisate	CD62L+ CD45RO- CD8+ CD4- CD3+ /ul	BMI	2	NA	-0.448305	0.363445
M00096: C5 isoprenoid biosynthesis, non-mevalonate pathway	CD62L+ CD45RO- CD8+ CD4- CD3+ /ul	BMI	2	NA	0.402009	0.363445
M00140: C1-unit interconversion, prokaryotes	CD62L+ CD45RO- CD8+ CD4- CD3+ /ul	BMI	2	NA	0.426087	0.363445
M00159: V/A-type ATPase, prokaryotes	CD62L+ CD45RO- CD8+ CD4- CD3+ /ul	BMI	2	NA	-0.449616	0.363445
M00171: C4-dicarboxylic acid cycle, NAD - malic enzyme type	CD62L+ CD45RO- CD8+ CD4- CD3+ /ul	BMI	2	NA	0.404352	0.363445
M00176: Assimilatory sulfate reduction, sulfate => H2S	CD62L+ CD45RO- CD8+ CD4- CD3+ /ul	BMI	2	NA	-0.453891	0.363445
M00244: Putative zinc/manganese transport system	CD62L+ CD45RO- CD8+ CD4- CD3+ /ul	BMI	2	NA	0.460143	0.363445
M00342: Bacterial proteasome	CD62L+ CD45RO- CD8+ CD4- CD3+ /ul	BMI	2	NA	0.42694	0.363445
M00364: C10-C20 isoprenoid biosynthesis, bacteria	CD62L+ CD45RO- CD8+ CD4- CD3+ /ul	BMI	2	NA	0.491925	0.363445
M00365: C10-C20 isoprenoid biosynthesis, archaea	CD62L+ CD45RO- CD8+ CD4- CD3+ /ul	BMI	2	NA	0.457091	0.363445
M00630: D-Galacturonate degradation (fungi), D-galacturonate => glycerol	CD62L+ CD45RO- CD8+ CD4- CD3+ /ul	BMI	2	NA	-0.524123	0.363445
M00658: VanS-VanR (actinomycete type vancomycin resistance) two-component regulatory system	CD62L+ CD45RO- CD8+ CD4- CD3+ /ul	BMI	2	NA	0.582043	0.363445
M00700: Multidrug resistance, efflux pump AbcA	CD62L+ CD45RO- CD8+ CD4- CD3+ /ul	BMI	2	NA	0.465449	0.363445
M00715: Lincosamide resistance, efflux pump LmrB	CD62L+ CD45RO- CD8+ CD4- CD3+ /ul	BMI	2	NA	0.441444	0.363445
M00760: Erythromycin resistance, macrolide 2'-phosphotransferase I MphA	CD62L+ CD45RO- CD8+ CD4- CD3+ /ul	BMI	2	NA	0.456455	0.363445
MF0098: methanogenesis from carbon dioxide	CD62L+ CD45RO- CD8+ CD4- CD3+ /ul	BMI	2	NA	-0.482193	0.363445
MF0101: Sulfate reduction (assimilatory)	CD62L+ CD45RO- CD8+ CD4- CD3+ /ul	BMI	2	NA	-0.453891	0.363445
OTU_32: Bacteria;Firmicutes;Clostridia;Clostridiales;Lachnospiraceae;Coprococcus 2;?;	CD62L+ CD45RO- CD8+ CD4- CD3+ /ul	BMI	2	NA	0.480764	0.363445
OTU_43: Bacteria;Firmicutes;Clostridia;Clostridiales;Lachnospiraceae;Coprococcus 3;?;	CD62L+ CD45RO- CD8+ CD4- CD3+ /ul	BMI	2	0.536852	NA	0.363445
Prevotella	CD62L+ CD45RO- CD8+ CD4- CD3+ /ul	BMI	2	NA	0.413102	0.363445
Prevotellaceae	CD62L+ CD45RO- CD8+ CD4- CD3+ /ul	BMI	2	NA	0.45125	0.363445
unknown Atopobiaceae	CD62L+ CD45RO- CD8+ CD4- CD3+ /ul	BMI	2	NA	0.445954	0.363445
unknown Atopobiaceae [meta_mOTU_v2_6458]	CD62L+ CD45RO- CD8+ CD4- CD3+ /ul	BMI	2	NA	0.444445	0.363445
unknown Oscillibacter	CD62L+ CD45RO- CD8+ CD4- CD3+ /ul	BMI	2	NA	0.536328	0.363445
unknown Oscillibacter [meta_mOTU_v2_5944]	CD62L+ CD45RO- CD8+ CD4- CD3+ /ul	BMI	2	NA	0.636673	0.363445
Bacteria;Actinobacteria;Coriobacteriia;Coriobacteriales;Atopobiaceae;Olsenella;Olsenella_sp.	CXCR3+ CD25+ CD4+ /ul	BMI	2	0.482387	NA	0.391513
Bacteria;Firmicutes;Clostridia;Clostridiales;Lachnospiraceae;Coprococcus 3	CXCR3+ CD25+ CD4+ /ul	BMI	2	0.536312	NA	0.391513
Bacteria;Firmicutes;Clostridia;Clostridiales;Lachnospiraceae;Coprococcus 3;Coprococcus 3_sp.	CXCR3+ CD25+ CD4+ /ul	BMI	2	0.54124	NA	0.391513
Bacteria;Firmicutes;Clostridia;Clostridiales;Ruminococcaceae;Ruminococcaceae_UCG-014;Ruminococcaceae_UCG-014_uncultured_organism	CXCR3+ CD25+ CD4+ /ul	BMI	2	-0.426293	NA	0.391513
Bacteria;Firmicutes;Erysipelotrichia	CXCR3+ CD25+ CD4+ /ul	BMI	2	-0.380657	NA	0.391513
Desulfovibrio	CXCR3+ CD25+ CD4+ /ul	BMI	2	NA	0.45663	0.391513
OTU_180: Bacteria;Actinobacteria;Coriobacteriia;Coriobacteriales;Eggerthellaceae;?;?;	CXCR3+ CD25+ CD4+ /ul	BMI	2	NA	-0.537282	0.391513
OTU_43: Bacteria;Firmicutes;Clostridia;Clostridiales;Lachnospiraceae;Coprococcus 3;?;	CXCR3+ CD25+ CD4+ /ul	BMI	2	0.536852	NA	0.391513
Bacteria;Actinobacteria;Coriobacteriia;Coriobacteriales;Atopobiaceae;Olsenella;Olsenella_sp.	FoxP3+ CD31+ CD25high CD127low CD4+ /ul	BMI	2	0.482387	NA	0.419217
Bacteria;Firmicutes;Clostridia;Clostridiales;Lachnospiraceae;Coprococcus 3	FoxP3+ CD31+ CD25high CD127low CD4+ /ul	BMI	2	0.536312	NA	0.419217
Bacteria;Firmicutes;Clostridia;Clostridiales;Lachnospiraceae;Coprococcus 3;Coprococcus 3_sp.	FoxP3+ CD31+ CD25high CD127low CD4+ /ul	BMI	2	0.54124	NA	0.419217
Bacteria;Firmicutes;Clostridia;Clostridiales;Ruminococcaceae;Ruminococcaceae_UCG-014;Ruminococcaceae_UCG-014_uncultured_organism	FoxP3+ CD31+ CD25high CD127low CD4+ /ul	BMI	2	-0.426293	NA	0.419217
Bacteria;Firmicutes;Erysipelotrichia	FoxP3+ CD31+ CD25high CD127low CD4+ /ul	BMI	2	-0.380657	NA	0.419217
M00408: ESCRT-0 complex	FoxP3+ CD31+ CD25high CD127low CD4+ /ul	BMI	2	NA	-0.483472	0.419217
OTU_43: Bacteria;Firmicutes;Clostridia;Clostridiales;Lachnospiraceae;Coprococcus 3;?;	FoxP3+ CD31+ CD25high CD127low CD4+ /ul	BMI	2	0.536852	NA	0.419217
Bacteria;Actinobacteria;Coriobacteriia;Coriobacteriales;Atopobiaceae;Olsenella;Olsenella_sp.	Helios+ Ki67- CD4+ CD3+ /ul	BMI	2	0.482387	NA	0.373944
Bacteria;Firmicutes;Clostridia;Clostridiales;Lachnospiraceae;Coprococcus 3	Helios+ Ki67- CD4+ CD3+ /ul	BMI	2	0.536312	NA	0.373944
Bacteria;Firmicutes;Clostridia;Clostridiales;Lachnospiraceae;Coprococcus 3;Coprococcus 3_sp.	Helios+ Ki67- CD4+ CD3+ /ul	BMI	2	0.54124	NA	0.373944
Bacteria;Firmicutes;Clostridia;Clostridiales;Ruminococcaceae;Ruminococcaceae_UCG-013	Helios+ Ki67- CD4+ CD3+ /ul	BMI	2	NA	-0.456222	0.373944
Bacteria;Firmicutes;Clostridia;Clostridiales;Ruminococcaceae;Ruminococcaceae_UCG-014;Ruminococcaceae_UCG-014_uncultured_organism	Helios+ Ki67- CD4+ CD3+ /ul	BMI	2	-0.426293	NA	0.373944
Bacteria;Firmicutes;Erysipelotrichia	Helios+ Ki67- CD4+ CD3+ /ul	BMI	2	-0.380657	NA	0.373944
Eubacterium ventriosum	Helios+ Ki67- CD4+ CD3+ /ul	BMI	2	NA	0.461412	0.373944
OTU_43: Bacteria;Firmicutes;Clostridia;Clostridiales;Lachnospiraceae;Coprococcus 3;?;	Helios+ Ki67- CD4+ CD3+ /ul	BMI	2	0.536852	NA	0.373944
Bacteria;Actinobacteria;Coriobacteriia;Coriobacteriales;Atopobiaceae;Olsenella;Olsenella_sp.	IFNg- IL17a- IL22+ CD4+ CD3+ /ul	BMI	2	0.482387	NA	0.376377
Bacteria;Bacteroidetes;Bacteroidia;Bacteroidales;Rikenellaceae	IFNg- IL17a- IL22+ CD4+ CD3+ /ul	BMI	2	NA	0.438791	0.376377
Bacteria;Bacteroidetes;Bacteroidia;Bacteroidales;Rikenellaceae;Alistipes	IFNg- IL17a- IL22+ CD4+ CD3+ /ul	BMI	2	NA	0.442792	0.376377
Bacteria;Firmicutes;Clostridia;Clostridiales;Lachnospiraceae;Coprococcus 3	IFNg- IL17a- IL22+ CD4+ CD3+ /ul	BMI	2	0.536312	NA	0.376377
Bacteria;Firmicutes;Clostridia;Clostridiales;Lachnospiraceae;Coprococcus 3;Coprococcus 3_sp.	IFNg- IL17a- IL22+ CD4+ CD3+ /ul	BMI	2	0.54124	NA	0.376377
Bacteria;Firmicutes;Clostridia;Clostridiales;Ruminococcaceae;Ruminococcaceae_UCG-014;Ruminococcaceae_UCG-014_uncultured_organism	IFNg- IL17a- IL22+ CD4+ CD3+ /ul	BMI	2	-0.426293	NA	0.376377
Bacteria;Firmicutes;Erysipelotrichia	IFNg- IL17a- IL22+ CD4+ CD3+ /ul	BMI	2	-0.380657	NA	0.376377
M00408: ESCRT-0 complex	IFNg- IL17a- IL22+ CD4+ CD3+ /ul	BMI	2	NA	-0.492618	0.376377
OTU_43: Bacteria;Firmicutes;Clostridia;Clostridiales;Lachnospiraceae;Coprococcus 3;?;	IFNg- IL17a- IL22+ CD4+ CD3+ /ul	BMI	2	0.536852	NA	0.376377
Acidaminococcaceae	IL-10+ IL-2- IL-17- CD4+ CD3+ /ul	BMI	2	NA	0.477699	0.347997
Acidaminococcales	IL-10+ IL-2- IL-17- CD4+ CD3+ /ul	BMI	2	NA	0.477699	0.347997
Bacteria;Actinobacteria;Coriobacteriia;Coriobacteriales;Atopobiaceae;Olsenella;Olsenella_sp.	IL-10+ IL-2- IL-17- CD4+ CD3+ /ul	BMI	2	0.482387	NA	0.347997
Bacteria;Firmicutes;Clostridia;Clostridiales;Lachnospiraceae;Coprococcus 3	IL-10+ IL-2- IL-17- CD4+ CD3+ /ul	BMI	2	0.536312	NA	0.347997
Bacteria;Firmicutes;Clostridia;Clostridiales;Lachnospiraceae;Coprococcus 3;Coprococcus 3_sp.	IL-10+ IL-2- IL-17- CD4+ CD3+ /ul	BMI	2	0.54124	NA	0.347997
Bacteria;Firmicutes;Clostridia;Clostridiales;Ruminococcaceae;Ruminococcaceae_UCG-014;Ruminococcaceae_UCG-014_uncultured_organism	IL-10+ IL-2- IL-17- CD4+ CD3+ /ul	BMI	2	-0.426293	NA	0.347997
Bacteria;Firmicutes;Erysipelotrichia	IL-10+ IL-2- IL-17- CD4+ CD3+ /ul	BMI	2	-0.380657	NA	0.347997
M00664: Nodulation	IL-10+ IL-2- IL-17- CD4+ CD3+ /ul	BMI	2	NA	0.549566	0.347997
OTU_43: Bacteria;Firmicutes;Clostridia;Clostridiales;Lachnospiraceae;Coprococcus 3;?;	IL-10+ IL-2- IL-17- CD4+ CD3+ /ul	BMI	2	0.536852	NA	0.347997
Bacteria;Actinobacteria;Coriobacteriia;Coriobacteriales;Atopobiaceae;Olsenella;Olsenella_sp.	IL17a- IL22+ CD4+ CD3+ /ul	BMI	2	0.482387	NA	0.380916
Bacteria;Bacteroidetes;Bacteroidia;Bacteroidales;Rikenellaceae	IL17a- IL22+ CD4+ CD3+ /ul	BMI	2	NA	0.437439	0.380916
Bacteria;Firmicutes;Clostridia;Clostridiales;Lachnospiraceae;Coprococcus 3	IL17a- IL22+ CD4+ CD3+ /ul	BMI	2	0.536312	NA	0.380916
Bacteria;Firmicutes;Clostridia;Clostridiales;Lachnospiraceae;Coprococcus 3;Coprococcus 3_sp.	IL17a- IL22+ CD4+ CD3+ /ul	BMI	2	0.54124	NA	0.380916
Bacteria;Firmicutes;Clostridia;Clostridiales;Ruminococcaceae;Ruminococcaceae_UCG-014;Ruminococcaceae_UCG-014_uncultured_organism	IL17a- IL22+ CD4+ CD3+ /ul	BMI	2	-0.426293	NA	0.380916
Bacteria;Firmicutes;Erysipelotrichia	IL17a- IL22+ CD4+ CD3+ /ul	BMI	2	-0.380657	NA	0.380916
M00408: ESCRT-0 complex	IL17a- IL22+ CD4+ CD3+ /ul	BMI	2	NA	-0.483592	0.380916
OTU_43: Bacteria;Firmicutes;Clostridia;Clostridiales;Lachnospiraceae;Coprococcus 3;?;	IL17a- IL22+ CD4+ CD3+ /ul	BMI	2	0.536852	NA	0.380916
Bacteria;Actinobacteria;Coriobacteriia;Coriobacteriales;Atopobiaceae;Olsenella;Olsenella_sp.	TNFa- IL-5+ IL-17- CD4+ CD3+ /ul	BMI	2	0.482387	NA	0.403281
Bacteria;Firmicutes;Clostridia;Clostridiales;Lachnospiraceae;Coprococcus 3	TNFa- IL-5+ IL-17- CD4+ CD3+ /ul	BMI	2	0.536312	NA	0.403281
Bacteria;Firmicutes;Clostridia;Clostridiales;Lachnospiraceae;Coprococcus 3;Coprococcus 3_sp.	TNFa- IL-5+ IL-17- CD4+ CD3+ /ul	BMI	2	0.54124	NA	0.403281
Bacteria;Firmicutes;Clostridia;Clostridiales;Ruminococcaceae;Ruminococcaceae_UCG-014;Ruminococcaceae_UCG-014_uncultured_organism	TNFa- IL-5+ IL-17- CD4+ CD3+ /ul	BMI	2	-0.426293	NA	0.403281
Bacteria;Firmicutes;Erysipelotrichia	TNFa- IL-5+ IL-17- CD4+ CD3+ /ul	BMI	2	-0.380657	NA	0.403281
OTU_43: Bacteria;Firmicutes;Clostridia;Clostridiales;Lachnospiraceae;Coprococcus 3;?;	TNFa- IL-5+ IL-17- CD4+ CD3+ /ul	BMI	2	0.536852	NA	0.403281
Bacteroidales fam. _C Bacteroidaceae_Porphyromonadaceae_	CD24- CD45RO+ CD8+ CD4- CD3+ /ul	body fat percentage	2	0.504622	-0.40239	NA
Bacteroidales gen. _C Bacteroides sp._Porphyromonas sp._Parabacteroides distasonis_	CD24- CD45RO+ CD8+ CD4- CD3+ /ul	body fat percentage	2	0.504622	-0.40239	NA
Bacteroidales gen. _C Bacteroides_Porphyromonas_Parabacteroides_	CD24- CD45RO+ CD8+ CD4- CD3+ /ul	body fat percentage	2	0.504622	-0.40239	NA
Bacteroidales sp. [ref_mOTU_v2_1074]	CD24- CD45RO+ CD8+ CD4- CD3+ /ul	body fat percentage	2	0.504622	-0.40239	NA
Bacteroidales fam. _C Bacteroidaceae_Porphyromonadaceae_	CD25high CD127low % of CD4+	body fat percentage	2	0.504622	0.452203	NA
Bacteroidales gen. _C Bacteroides sp._Porphyromonas sp._Parabacteroides distasonis_	CD25high CD127low % of CD4+	body fat percentage	2	0.504622	0.452203	NA
Bacteroidales gen. _C Bacteroides_Porphyromonas_Parabacteroides_	CD25high CD127low % of CD4+	body fat percentage	2	0.504622	0.452203	NA
Bacteroidales sp. [ref_mOTU_v2_1074]	CD25high CD127low % of CD4+	body fat percentage	2	0.504622	0.452203	NA
M00466: NblS-NblR (photosynthesis) two-component regulatory system	CD25high CD127low % of CD4+	body fat percentage	2	0.493621	0.487525	NA
M00466: NblS-NblR (photosynthesis) two-component regulatory system	CD25high CD127low CD4+ /ul	body fat percentage	2	0.493621	0.452163	NA
M00466: NblS-NblR (photosynthesis) two-component regulatory system	CD4+ CD8+ %	body fat percentage	2	0.493621	-0.47827	NA
M00466: NblS-NblR (photosynthesis) two-component regulatory system	CD4+ CD8+ % of CD3+	body fat percentage	2	0.493621	-0.423981	NA
M00466: NblS-NblR (photosynthesis) two-component regulatory system	CD4+ CD8+ % of total cells	body fat percentage	2	0.493621	-0.58126	NA
Bacteroidales fam. _C Bacteroidaceae_Porphyromonadaceae_	CD62L- CD45RO+ CD8+ CD4- CD3+ /ul	body fat percentage	2	0.504622	-0.44521	NA
Bacteroidales gen. _C Bacteroides sp._Porphyromonas sp._Parabacteroides distasonis_	CD62L- CD45RO+ CD8+ CD4- CD3+ /ul	body fat percentage	2	0.504622	-0.44521	NA
Bacteroidales gen. _C Bacteroides_Porphyromonas_Parabacteroides_	CD62L- CD45RO+ CD8+ CD4- CD3+ /ul	body fat percentage	2	0.504622	-0.44521	NA
Bacteroidales sp. [ref_mOTU_v2_1074]	CD62L- CD45RO+ CD8+ CD4- CD3+ /ul	body fat percentage	2	0.504622	-0.44521	NA
Bacteroidales fam. _C Bacteroidaceae_Porphyromonadaceae_	FoxP3+ % of CD25high CD127low CD4+	body fat percentage	2	0.504622	0.461555	NA
Bacteroidales gen. _C Bacteroides sp._Porphyromonas sp._Parabacteroides distasonis_	FoxP3+ % of CD25high CD127low CD4+	body fat percentage	2	0.504622	0.461555	NA
Bacteroidales gen. _C Bacteroides_Porphyromonas_Parabacteroides_	FoxP3+ % of CD25high CD127low CD4+	body fat percentage	2	0.504622	0.461555	NA
Bacteroidales sp. [ref_mOTU_v2_1074]	FoxP3+ % of CD25high CD127low CD4+	body fat percentage	2	0.504622	0.461555	NA
Bacteroidales fam. _C Bacteroidaceae_Porphyromonadaceae_	FoxP3+ CD31- % of CD25high CD127low CD4+	body fat percentage	2	0.504622	0.467242	NA
Bacteroidales gen. _C Bacteroides sp._Porphyromonas sp._Parabacteroides distasonis_	FoxP3+ CD31- % of CD25high CD127low CD4+	body fat percentage	2	0.504622	0.467242	NA
Bacteroidales gen. _C Bacteroides_Porphyromonas_Parabacteroides_	FoxP3+ CD31- % of CD25high CD127low CD4+	body fat percentage	2	0.504622	0.467242	NA
Bacteroidales sp. [ref_mOTU_v2_1074]	FoxP3+ CD31- % of CD25high CD127low CD4+	body fat percentage	2	0.504622	0.467242	NA
M00466: NblS-NblR (photosynthesis) two-component regulatory system	FoxP3+ CD31- % of CD25high CD127low CD4+	body fat percentage	2	0.493621	0.42447	NA
Bacteroidales fam. _C Bacteroidaceae_Porphyromonadaceae_	FoxP3+ CD31- CD25high CD127low % of CD4+	body fat percentage	2	0.504622	0.497992	NA
Bacteroidales gen. _C Bacteroides sp._Porphyromonas sp._Parabacteroides distasonis_	FoxP3+ CD31- CD25high CD127low % of CD4+	body fat percentage	2	0.504622	0.497992	NA
Bacteroidales gen. _C Bacteroides_Porphyromonas_Parabacteroides_	FoxP3+ CD31- CD25high CD127low % of CD4+	body fat percentage	2	0.504622	0.497992	NA
Bacteroidales sp. [ref_mOTU_v2_1074]	FoxP3+ CD31- CD25high CD127low % of CD4+	body fat percentage	2	0.504622	0.497992	NA
M00466: NblS-NblR (photosynthesis) two-component regulatory system	FoxP3+ CD31- CD25high CD127low % of CD4+	body fat percentage	2	0.493621	0.517916	NA
M00466: NblS-NblR (photosynthesis) two-component regulatory system	FoxP3+ CD31- CD25high CD127low CD4+ /ul	body fat percentage	2	0.493621	0.476287	NA
M00466: NblS-NblR (photosynthesis) two-component regulatory system	FoxP3+ CD39- CD25high CD127low % of CD4+	body fat percentage	2	0.493621	0.538925	NA
M00466: NblS-NblR (photosynthesis) two-component regulatory system	FoxP3+ CD39- CD25high CD127low CD4+ /ul	body fat percentage	2	0.493621	0.526457	NA
Bacteroidales fam. _C Bacteroidaceae_Porphyromonadaceae_	FoxP3+ CD45RA- CD25high CD127 low % of CD4+	body fat percentage	2	0.504622	0.500362	NA
Bacteroidales gen. _C Bacteroides sp._Porphyromonas sp._Parabacteroides distasonis_	FoxP3+ CD45RA- CD25high CD127 low % of CD4+	body fat percentage	2	0.504622	0.500362	NA
Bacteroidales gen. _C Bacteroides_Porphyromonas_Parabacteroides_	FoxP3+ CD45RA- CD25high CD127 low % of CD4+	body fat percentage	2	0.504622	0.500362	NA
Bacteroidales sp. [ref_mOTU_v2_1074]	FoxP3+ CD45RA- CD25high CD127 low % of CD4+	body fat percentage	2	0.504622	0.500362	NA
M00466: NblS-NblR (photosynthesis) two-component regulatory system	FoxP3+ CD45RA- CD25high CD127 low % of CD4+	body fat percentage	2	0.493621	0.467597	NA
M00466: NblS-NblR (photosynthesis) two-component regulatory system	FoxP3+ CD45RA- CD25high CD127low CD4+ /ul	body fat percentage	2	0.493621	0.460997	NA
Bacteria;Firmicutes;Clostridia;Clostridiales;Ruminococcaceae;Ruminococcaceae_UCG-013	Helios+ Ki67- CD4+ CD3+ /ul	body fat percentage	2	NA	-0.456222	0.393109
Bacteroidales fam. _C Bacteroidaceae_Porphyromonadaceae_	Helios+ Ki67- CD4+ CD3+ /ul	body fat percentage	2	0.504622	NA	0.393109
Bacteroidales gen. _C Bacteroides sp._Porphyromonas sp._Parabacteroides distasonis_	Helios+ Ki67- CD4+ CD3+ /ul	body fat percentage	2	0.504622	NA	0.393109
Bacteroidales gen. _C Bacteroides_Porphyromonas_Parabacteroides_	Helios+ Ki67- CD4+ CD3+ /ul	body fat percentage	2	0.504622	NA	0.393109
Bacteroidales sp. [ref_mOTU_v2_1074]	Helios+ Ki67- CD4+ CD3+ /ul	body fat percentage	2	0.504622	NA	0.393109
Eubacterium ventriosum	Helios+ Ki67- CD4+ CD3+ /ul	body fat percentage	2	NA	0.461412	0.393109
M00265: PTS system, glucose-specific II component	Helios+ Ki67- CD4+ CD3+ /ul	body fat percentage	2	0.521981	NA	0.393109
M00456: ArcB-ArcA (anoxic redox control) two-component regulatory system	Helios+ Ki67- CD4+ CD3+ /ul	body fat percentage	2	0.486701	NA	0.393109
M00466: NblS-NblR (photosynthesis) two-component regulatory system	Helios+ Ki67- CD4+ CD3+ /ul	body fat percentage	2	0.493621	NA	0.393109
M00466: NblS-NblR (photosynthesis) two-component regulatory system	IL17a- IFNg+ % of TCRgd+ CD3+	body fat percentage	2	0.493621	0.437559	NA
M00466: NblS-NblR (photosynthesis) two-component regulatory system	TNFa+ IL-2- IL-17- % of CD3+	body fat percentage	2	0.493621	0.479018	NA
Bacteria;Proteobacteria;Gammaproteobacteria;Betaproteobacteriales;Burkholderiaceae;Sutterella	CD14low CD16+ % of HLA-DR+ CD16+/HLA-DR- CD16-	central DBP	2	-0.553255	-0.439302	NA
Bacteria;Proteobacteria;Gammaproteobacteria;Betaproteobacteriales	CD14low CD16+ % of HLA-DR+ CD16+/HLA-DR- CD16-	central DBP	2	-0.494453	-0.408617	NA
Bacteria;Proteobacteria;Gammaproteobacteria;Betaproteobacteriales;Burkholderiaceae;Sutterella	CD14low CD16+ HLA-DR+ CD16+/HLA-DR- CD16- /ul	central DBP	2	-0.553255	-0.432615	NA
Bacteria;Proteobacteria;Gammaproteobacteria;Betaproteobacteriales;Burkholderiaceae;Sutterella	CD14low CD16+ HLA-DR+ CD16+/HLA-DR- CD16-%	central DBP	2	-0.553255	-0.436916	NA
Bacteria;Proteobacteria;Gammaproteobacteria;Betaproteobacteriales	CD14low CD16+ HLA-DR+ CD16+/HLA-DR- CD16-%	central DBP	2	-0.494453	-0.420425	NA
Bacteria;Proteobacteria;Gammaproteobacteria;Betaproteobacteriales;Burkholderiaceae;Sutterella	CD4+ CD8+ %	central DBP	2	-0.553255	0.42025	NA
Bacteria;Proteobacteria;Gammaproteobacteria;Betaproteobacteriales	CD4+ CD8+ %	central DBP	2	-0.494453	0.39352	NA
Bacteria;Proteobacteria;Gammaproteobacteria;Betaproteobacteriales;Burkholderiaceae;Sutterella	CD4+ CD8+ % of CD3+	central DBP	2	-0.553255	0.462418	NA
Bacteria;Proteobacteria;Gammaproteobacteria;Betaproteobacteriales	CD4+ CD8+ % of CD3+	central DBP	2	-0.494453	0.445427	NA
Bacteria;Proteobacteria;Gammaproteobacteria;Betaproteobacteriales;Burkholderiaceae;Sutterella	CD4+ CD8+ CD3+ /ul	central DBP	2	-0.553255	0.427511	NA
Bacteria;Proteobacteria;Gammaproteobacteria;Betaproteobacteriales	CD4+ CD8+ CD3+ /ul	central DBP	2	-0.494453	0.449314	NA
Bacteria;Proteobacteria;Gammaproteobacteria;Betaproteobacteriales	CD4bright CD8dim CD4+ CD8+ % of CD3+	central DBP	2	-0.494453	0.40007	NA
Eggerthella lenta _C Clostridioides difficile_	CD56dim CD16+ % of CD3-	central DBP	2	-0.589714	-0.460504	NA
Eggerthella lenta [ref_mOTU_v2_0642]	CD56dim CD16+ % of CD3-	central DBP	2	-0.589714	-0.460504	NA
Eggerthella lenta _C Clostridioides difficile_	CD56dim CD16+ CD3- %	central DBP	2	-0.589714	-0.460504	NA
Eggerthella lenta [ref_mOTU_v2_0642]	CD56dim CD16+ CD3- %	central DBP	2	-0.589714	-0.460504	NA
Bacteria;Proteobacteria;Gammaproteobacteria;Betaproteobacteriales;Burkholderiaceae;Sutterella	FoxP3- CD45RA+ CD25high CD127 low % of CD4+	central DBP	2	-0.553255	-0.451207	NA
Eggerthella lenta _C Clostridioides difficile_	IL17a- IFNg+ Va7.2+ CD161+ CD4- CD3+ /ul	central DBP	2	-0.589714	-0.430924	NA
Eggerthella lenta [ref_mOTU_v2_0642]	IL17a- IFNg+ Va7.2+ CD161+ CD4- CD3+ /ul	central DBP	2	-0.589714	-0.430924	NA
Bacteria;Proteobacteria;Gammaproteobacteria;Betaproteobacteriales;Burkholderiaceae;Sutterella	Th1/Treg	central DBP	2	-0.553255	0.459785	NA
Bacteria;Proteobacteria;Gammaproteobacteria;Betaproteobacteriales;Burkholderiaceae	CD14low CD16+ % of HLA-DR+ CD16+/HLA-DR- CD16-	central SBP	2	-0.53842	-0.411814	NA
Bacteria;Proteobacteria;Gammaproteobacteria;Betaproteobacteriales	CD14low CD16+ % of HLA-DR+ CD16+/HLA-DR- CD16-	central SBP	2	-0.5459	-0.408617	NA
Bacteria;Proteobacteria;Gammaproteobacteria;Betaproteobacteriales;Burkholderiaceae	CD14low CD16+ HLA-DR+ CD16+/HLA-DR- CD16-%	central SBP	2	-0.53842	-0.423272	NA
Bacteria;Proteobacteria;Gammaproteobacteria;Betaproteobacteriales	CD14low CD16+ HLA-DR+ CD16+/HLA-DR- CD16-%	central SBP	2	-0.5459	-0.420425	NA
Clostridium sp. L2-50	CD24+ CD45RO+ CD25+ CD4+ % of CD4high CD8-	central SBP	2	NA	0.493987	0.46545
Bacteria;Proteobacteria;Gammaproteobacteria;Betaproteobacteriales;Burkholderiaceae	CD24+ CD45RO+ CD25+ CD4+ % of CD4high CD8-	central SBP	2	-0.53842	NA	0.46545
Bacteria;Proteobacteria;Gammaproteobacteria;Betaproteobacteriales	CD24+ CD45RO+ CD25+ CD4+ % of CD4high CD8-	central SBP	2	-0.5459	NA	0.46545
Clostridium sp. L2-50 [ref_mOTU_v2_4212]	CD24+ CD45RO+ CD25+ CD4+ % of CD4high CD8-	central SBP	2	NA	0.493987	0.46545
Bacteria;Proteobacteria;Gammaproteobacteria;Betaproteobacteriales	CD4+ CD8+ %	central SBP	2	-0.5459	0.39352	NA
Bacteria;Proteobacteria;Gammaproteobacteria;Betaproteobacteriales	CD4+ CD8+ % of CD3+	central SBP	2	-0.5459	0.445427	NA
Bacteria;Proteobacteria;Gammaproteobacteria;Betaproteobacteriales	CD4+ CD8+ CD3+ /ul	central SBP	2	-0.5459	0.449314	NA
Bacteria;Proteobacteria;Gammaproteobacteria;Betaproteobacteriales	CD4bright CD8dim CD4+ CD8+ % of CD3+	central SBP	2	-0.5459	0.40007	NA
Bacteria;Proteobacteria;Gammaproteobacteria;Betaproteobacteriales;Burkholderiaceae	CD8+ CD4+ % of CD56+ CD3+	central SBP	2	-0.53842	0.430914	NA
unknown Sutterella	GMCSF- IL-2- % of IL-17- CD3+	central SBP	2	NA	0.422089	-0.482957
OTU_496: Bacteria;Actinobacteria;Coriobacteriia;Coriobacteriales;Atopobiaceae;Libanicoccus;?;	GMCSF- IL-2- % of IL-17- CD3+	central SBP	2	NA	0.470783	-0.482957
Bacteria;Proteobacteria;Gammaproteobacteria;Betaproteobacteriales;Burkholderiaceae	GMCSF- IL-2- % of IL-17- CD3+	central SBP	2	-0.53842	NA	-0.482957
Bacteria;Proteobacteria;Gammaproteobacteria;Betaproteobacteriales	GMCSF- IL-2- % of IL-17- CD3+	central SBP	2	-0.5459	NA	-0.482957
unknown Bacteroidales [meta_mOTU_v2_5375]	GMCSF- IL-2- % of IL-17- CD3+	central SBP	2	NA	-0.439959	-0.482957
unknown Clostridiales [meta_mOTU_v2_5411]	GMCSF- IL-2- % of IL-17- CD3+	central SBP	2	NA	0.470355	-0.482957
unknown Sutterella	GMCSF- IL-2- IL-17- % of CD3+	central SBP	2	NA	0.439049	-0.488096
OTU_496: Bacteria;Actinobacteria;Coriobacteriia;Coriobacteriales;Atopobiaceae;Libanicoccus;?;	GMCSF- IL-2- IL-17- % of CD3+	central SBP	2	NA	0.465821	-0.488096
Bacteria;Proteobacteria;Gammaproteobacteria;Betaproteobacteriales;Burkholderiaceae	GMCSF- IL-2- IL-17- % of CD3+	central SBP	2	-0.53842	NA	-0.488096
Bacteria;Proteobacteria;Gammaproteobacteria;Betaproteobacteriales	GMCSF- IL-2- IL-17- % of CD3+	central SBP	2	-0.5459	NA	-0.488096
unknown Bacteroidales [meta_mOTU_v2_5375]	GMCSF- IL-2- IL-17- % of CD3+	central SBP	2	NA	-0.436021	-0.488096
OTU_103: Bacteria;Firmicutes;Erysipelotrichia;Erysipelotrichales;Erysipelotrichaceae;Solobacterium;?;	GMCSF- IL-2- IL-17- % of CD3+	central SBP	2	NA	0.504876	-0.488096
unknown Clostridiales [meta_mOTU_v2_5411]	GMCSF- IL-2- IL-17- % of CD3+	central SBP	2	NA	0.493604	-0.488096
MF0109: glycerol degradation (glycerol kinase pathway)	GMCSF+ IL-2+ % of IL-17- CD3+	central SBP	2	NA	-0.427676	0.466901
M00395: Decapping complex	GMCSF+ IL-2+ % of IL-17- CD3+	central SBP	2	NA	-0.461597	0.466901
Bacteria;Firmicutes;Negativicutes;Selenomonadales;Acidaminococcaceae;Acidaminococcus	GMCSF+ IL-2+ % of IL-17- CD3+	central SBP	2	NA	-0.469815	0.466901
unknown Sutterella	GMCSF+ IL-2+ % of IL-17- CD3+	central SBP	2	NA	-0.51825	0.466901
M00725: Cationic antimicrobial peptide (CAMP) resistance, dltABCD operon	GMCSF+ IL-2+ % of IL-17- CD3+	central SBP	2	NA	-0.418977	0.466901
Sutterella	GMCSF+ IL-2+ % of IL-17- CD3+	central SBP	2	NA	-0.449077	0.466901
M00504: DctB-DctD (C4-dicarboxylate transport) two-component regulatory system	GMCSF+ IL-2+ % of IL-17- CD3+	central SBP	2	NA	0.461917	0.466901
M00591: Putative xylitol transport system	GMCSF+ IL-2+ % of IL-17- CD3+	central SBP	2	NA	0.45133	0.466901
unknown Clostridiales [meta_mOTU_v2_6721]	GMCSF+ IL-2+ % of IL-17- CD3+	central SBP	2	NA	-0.45799	0.466901
Bacteria;Proteobacteria;Gammaproteobacteria;Betaproteobacteriales;Burkholderiaceae	GMCSF+ IL-2+ % of IL-17- CD3+	central SBP	2	-0.53842	NA	0.466901
Bacteria;Proteobacteria;Gammaproteobacteria;Betaproteobacteriales	GMCSF+ IL-2+ % of IL-17- CD3+	central SBP	2	-0.5459	NA	0.466901
_Eubacterium_ rectale	GMCSF+ IL-2+ % of IL-17- CD3+	central SBP	2	NA	-0.479851	0.466901
Dorea longicatena [ref_mOTU_v2_4203]	GMCSF+ IL-2+ % of IL-17- CD3+	central SBP	2	NA	-0.421808	0.466901
unknown Clostridiales [meta_mOTU_v2_5411]	GMCSF+ IL-2+ % of IL-17- CD3+	central SBP	2	NA	-0.446973	0.466901
M00158: F-type ATPase, eukaryotes	GMCSF+ IL-2+ % of IL-17- CD3+	central SBP	2	NA	0.425146	0.466901
Eubacterium rectale [ref_mOTU_v2_1416]	GMCSF+ IL-2+ % of IL-17- CD3+	central SBP	2	NA	-0.479851	0.466901
Bacteria;Firmicutes;Negativicutes;Selenomonadales;Acidaminococcaceae;Acidaminococcus;Acidaminococcus_sp.	GMCSF+ IL-2+ % of IL-17- CD3+	central SBP	2	NA	-0.486675	0.466901
Bacteria;Proteobacteria;Gammaproteobacteria;Betaproteobacteriales;Burkholderiaceae	GMCSF+ IL-2+ % of IL-17+ CD3+	central SBP	2	-0.53842	NA	0.527729
Bacteria;Proteobacteria;Gammaproteobacteria;Betaproteobacteriales	GMCSF+ IL-2+ % of IL-17+ CD3+	central SBP	2	-0.5459	NA	0.527729
MF0109: glycerol degradation (glycerol kinase pathway)	GMCSF+ IL-2+ IL-17- % of CD3+	central SBP	2	NA	-0.427018	0.465839
M00395: Decapping complex	GMCSF+ IL-2+ IL-17- % of CD3+	central SBP	2	NA	-0.459906	0.465839
Bacteria;Firmicutes;Negativicutes;Selenomonadales;Acidaminococcaceae;Acidaminococcus	GMCSF+ IL-2+ IL-17- % of CD3+	central SBP	2	NA	-0.469807	0.465839
unknown Sutterella	GMCSF+ IL-2+ IL-17- % of CD3+	central SBP	2	NA	-0.517383	0.465839
M00725: Cationic antimicrobial peptide (CAMP) resistance, dltABCD operon	GMCSF+ IL-2+ IL-17- % of CD3+	central SBP	2	NA	-0.420274	0.465839
Sutterella	GMCSF+ IL-2+ IL-17- % of CD3+	central SBP	2	NA	-0.450965	0.465839
M00504: DctB-DctD (C4-dicarboxylate transport) two-component regulatory system	GMCSF+ IL-2+ IL-17- % of CD3+	central SBP	2	NA	0.461543	0.465839
M00591: Putative xylitol transport system	GMCSF+ IL-2+ IL-17- % of CD3+	central SBP	2	NA	0.4508	0.465839
unknown Clostridiales [meta_mOTU_v2_6721]	GMCSF+ IL-2+ IL-17- % of CD3+	central SBP	2	NA	-0.458819	0.465839
Bacteria;Proteobacteria;Gammaproteobacteria;Betaproteobacteriales;Burkholderiaceae	GMCSF+ IL-2+ IL-17- % of CD3+	central SBP	2	-0.53842	NA	0.465839
Bacteria;Proteobacteria;Gammaproteobacteria;Betaproteobacteriales	GMCSF+ IL-2+ IL-17- % of CD3+	central SBP	2	-0.5459	NA	0.465839
_Eubacterium_ rectale	GMCSF+ IL-2+ IL-17- % of CD3+	central SBP	2	NA	-0.479122	0.465839
Dorea longicatena [ref_mOTU_v2_4203]	GMCSF+ IL-2+ IL-17- % of CD3+	central SBP	2	NA	-0.423062	0.465839
unknown Clostridiales [meta_mOTU_v2_5411]	GMCSF+ IL-2+ IL-17- % of CD3+	central SBP	2	NA	-0.446076	0.465839
M00158: F-type ATPase, eukaryotes	GMCSF+ IL-2+ IL-17- % of CD3+	central SBP	2	NA	0.427151	0.465839
Eubacterium rectale [ref_mOTU_v2_1416]	GMCSF+ IL-2+ IL-17- % of CD3+	central SBP	2	NA	-0.479122	0.465839
Bacteria;Firmicutes;Negativicutes;Selenomonadales;Acidaminococcaceae;Acidaminococcus;Acidaminococcus_sp.	GMCSF+ IL-2+ IL-17- % of CD3+	central SBP	2	NA	-0.485992	0.465839
Bacteria;Proteobacteria;Gammaproteobacteria;Betaproteobacteriales;Burkholderiaceae	IFNg+ TNFa+ Va7.2+ CD161 % of CD3+	central SBP	2	-0.53842	NA	0.519324
Bacteria;Proteobacteria;Gammaproteobacteria;Betaproteobacteriales	IFNg+ TNFa+ Va7.2+ CD161 % of CD3+	central SBP	2	-0.5459	NA	0.519324
M00209: Osmoprotectant transport system	IFNg+ TNFa+ Va7.2+ CD161 % of CD3+	central SBP	2	NA	-0.469249	0.519324
Barnesiella	IFNg+ TNFa+ Va7.2+ CD161+ CD4- CD3+ /ul	central SBP	2	NA	0.457525	0.470158
Hungatella hathewayi [ref_mOTU_v2_0882]	IFNg+ TNFa+ Va7.2+ CD161+ CD4- CD3+ /ul	central SBP	2	NA	-0.433488	0.470158
unknown Clostridiales [meta_mOTU_v2_6787]	IFNg+ TNFa+ Va7.2+ CD161+ CD4- CD3+ /ul	central SBP	2	NA	0.44849	0.470158
Barnesiella intestinihominis	IFNg+ TNFa+ Va7.2+ CD161+ CD4- CD3+ /ul	central SBP	2	NA	0.457525	0.470158
Barnesiella intestinihominis [ref_mOTU_v2_4880]	IFNg+ TNFa+ Va7.2+ CD161+ CD4- CD3+ /ul	central SBP	2	NA	0.457525	0.470158
Bacteria;Proteobacteria;Gammaproteobacteria;Betaproteobacteriales;Burkholderiaceae	IFNg+ TNFa+ Va7.2+ CD161+ CD4- CD3+ /ul	central SBP	2	-0.53842	NA	0.470158
Bacteria;Proteobacteria;Gammaproteobacteria;Betaproteobacteriales	IFNg+ TNFa+ Va7.2+ CD161+ CD4- CD3+ /ul	central SBP	2	-0.5459	NA	0.470158
Bacteroides eggerthii [ref_mOTU_v2_1410]	IFNg+ TNFa+ Va7.2+ CD161+ CD4- CD3+ /ul	central SBP	2	NA	0.475397	0.470158
Bacteroides eggerthii	IFNg+ TNFa+ Va7.2+ CD161+ CD4- CD3+ /ul	central SBP	2	NA	0.475397	0.470158
M00209: Osmoprotectant transport system	IFNg+ TNFa+ Va7.2+ CD161+ CD4- CD3+ /ul	central SBP	2	NA	-0.521189	0.470158
Barnesiella	IL17a- IFNg+ Va7.2+ CD161 % of CD3+	central SBP	2	NA	0.408999	0.496557
Alloscardovia	IL17a- IFNg+ Va7.2+ CD161 % of CD3+	central SBP	2	NA	-0.393539	0.496557
Bacteria;Firmicutes;Clostridia;Clostridiales;Lachnospiraceae;Tyzzerella 3	IL17a- IFNg+ Va7.2+ CD161 % of CD3+	central SBP	2	NA	0.526339	0.496557
Ruminococcaceae gen. incertae sedis	IL17a- IFNg+ Va7.2+ CD161 % of CD3+	central SBP	2	NA	-0.431252	0.496557
Bacteria;Proteobacteria;Gammaproteobacteria;Betaproteobacteriales;Burkholderiaceae	IL17a- IFNg+ Va7.2+ CD161 % of CD3+	central SBP	2	-0.53842	NA	0.496557
Bacteria;Proteobacteria;Gammaproteobacteria;Betaproteobacteriales	IL17a- IFNg+ Va7.2+ CD161 % of CD3+	central SBP	2	-0.5459	NA	0.496557
unknown Clostridiales [meta_mOTU_v2_7158]	IL17a- IFNg+ Va7.2+ CD161 % of CD3+	central SBP	2	NA	-0.486132	0.496557
OTU_92: Bacteria;Firmicutes;Clostridia;Clostridiales;Lachnospiraceae;Tyzzerella 3;?;	IL17a- IFNg+ Va7.2+ CD161 % of CD3+	central SBP	2	NA	0.512685	0.496557
Bacteria;Firmicutes;Clostridia;Clostridiales;Lachnospiraceae;Tyzzerella 3;Tyzzerella 3_sp.	IL17a- IFNg+ Va7.2+ CD161 % of CD3+	central SBP	2	NA	0.48978	0.496557
Alistipes shahii	IL17a- IFNg+ Va7.2+ CD161+ CD4- CD3+ /ul	central SBP	2	NA	0.411824	0.496651
Hungatella	IL17a- IFNg+ Va7.2+ CD161+ CD4- CD3+ /ul	central SBP	2	NA	-0.489125	0.496651
Barnesiella	IL17a- IFNg+ Va7.2+ CD161+ CD4- CD3+ /ul	central SBP	2	NA	0.510821	0.496651
Streptococcus anginosus [ref_mOTU_v2_0687]	IL17a- IFNg+ Va7.2+ CD161+ CD4- CD3+ /ul	central SBP	2	NA	-0.419994	0.496651
Streptococcus anginosus _C_	IL17a- IFNg+ Va7.2+ CD161+ CD4- CD3+ /ul	central SBP	2	NA	-0.419994	0.496651
Hungatella hathewayi [ref_mOTU_v2_0882]	IL17a- IFNg+ Va7.2+ CD161+ CD4- CD3+ /ul	central SBP	2	NA	-0.508945	0.496651
Alloscardovia	IL17a- IFNg+ Va7.2+ CD161+ CD4- CD3+ /ul	central SBP	2	NA	-0.393449	0.496651
unknown Clostridiales [meta_mOTU_v2_6787]	IL17a- IFNg+ Va7.2+ CD161+ CD4- CD3+ /ul	central SBP	2	NA	0.484572	0.496651
Barnesiella intestinihominis	IL17a- IFNg+ Va7.2+ CD161+ CD4- CD3+ /ul	central SBP	2	NA	0.510821	0.496651
Barnesiella intestinihominis [ref_mOTU_v2_4880]	IL17a- IFNg+ Va7.2+ CD161+ CD4- CD3+ /ul	central SBP	2	NA	0.510821	0.496651
Bacteria;Proteobacteria;Gammaproteobacteria;Betaproteobacteriales;Burkholderiaceae	IL17a- IFNg+ Va7.2+ CD161+ CD4- CD3+ /ul	central SBP	2	-0.53842	NA	0.496651
Bacteria;Proteobacteria;Gammaproteobacteria;Betaproteobacteriales	IL17a- IFNg+ Va7.2+ CD161+ CD4- CD3+ /ul	central SBP	2	-0.5459	NA	0.496651
Alloscardovia omnicolens	IL17a- IFNg+ Va7.2+ CD161+ CD4- CD3+ /ul	central SBP	2	NA	-0.393449	0.496651
Bacteroides eggerthii [ref_mOTU_v2_1410]	IL17a- IFNg+ Va7.2+ CD161+ CD4- CD3+ /ul	central SBP	2	NA	0.446572	0.496651
Eggerthella lenta _C Clostridioides difficile_	IL17a- IFNg+ Va7.2+ CD161+ CD4- CD3+ /ul	central SBP	2	NA	-0.430924	0.496651
Hungatella hathewayi	IL17a- IFNg+ Va7.2+ CD161+ CD4- CD3+ /ul	central SBP	2	NA	-0.489125	0.496651
Eggerthella lenta [ref_mOTU_v2_0642]	IL17a- IFNg+ Va7.2+ CD161+ CD4- CD3+ /ul	central SBP	2	NA	-0.430924	0.496651
Bacteroides eggerthii	IL17a- IFNg+ Va7.2+ CD161+ CD4- CD3+ /ul	central SBP	2	NA	0.446572	0.496651
M00209: Osmoprotectant transport system	IL17a- IFNg+ Va7.2+ CD161+ CD4- CD3+ /ul	central SBP	2	NA	-0.546415	0.496651
Barnesiella	IL17a- TNFa+ Va7.2+ CD161 % of CD3+	central SBP	2	NA	0.453424	0.535976
Alistipes inops	IL17a- TNFa+ Va7.2+ CD161 % of CD3+	central SBP	2	NA	0.434619	0.535976
Barnesiella intestinihominis	IL17a- TNFa+ Va7.2+ CD161 % of CD3+	central SBP	2	NA	0.453424	0.535976
Bacteria;Proteobacteria;Gammaproteobacteria;Betaproteobacteriales;Burkholderiaceae	IL17a- TNFa+ Va7.2+ CD161 % of CD3+	central SBP	2	-0.53842	NA	0.535976
Bacteria;Proteobacteria;Gammaproteobacteria;Betaproteobacteriales	IL17a- TNFa+ Va7.2+ CD161 % of CD3+	central SBP	2	-0.5459	NA	0.535976
Streptococcus parasanguinis [ref_mOTU_v2_0144]	IL17a- TNFa+ Va7.2+ CD161+ CD4- CD3+ /ul	central SBP	2	NA	-0.449255	0.516161
Hungatella	IL17a- TNFa+ Va7.2+ CD161+ CD4- CD3+ /ul	central SBP	2	NA	-0.447454	0.516161
Barnesiella	IL17a- TNFa+ Va7.2+ CD161+ CD4- CD3+ /ul	central SBP	2	NA	0.51803	0.516161
Hungatella hathewayi [ref_mOTU_v2_0882]	IL17a- TNFa+ Va7.2+ CD161+ CD4- CD3+ /ul	central SBP	2	NA	-0.456315	0.516161
Alloscardovia	IL17a- TNFa+ Va7.2+ CD161+ CD4- CD3+ /ul	central SBP	2	NA	-0.386145	0.516161
unknown Clostridiales [meta_mOTU_v2_6787]	IL17a- TNFa+ Va7.2+ CD161+ CD4- CD3+ /ul	central SBP	2	NA	0.456098	0.516161
Porphyromonadaceae	IL17a- TNFa+ Va7.2+ CD161+ CD4- CD3+ /ul	central SBP	2	NA	0.448938	0.516161
Streptococcus parasanguinis	IL17a- TNFa+ Va7.2+ CD161+ CD4- CD3+ /ul	central SBP	2	NA	-0.449255	0.516161
Barnesiella intestinihominis	IL17a- TNFa+ Va7.2+ CD161+ CD4- CD3+ /ul	central SBP	2	NA	0.51803	0.516161
Barnesiella intestinihominis [ref_mOTU_v2_4880]	IL17a- TNFa+ Va7.2+ CD161+ CD4- CD3+ /ul	central SBP	2	NA	0.51803	0.516161
Bacteria;Proteobacteria;Gammaproteobacteria;Betaproteobacteriales;Burkholderiaceae	IL17a- TNFa+ Va7.2+ CD161+ CD4- CD3+ /ul	central SBP	2	-0.53842	NA	0.516161
Bacteria;Proteobacteria;Gammaproteobacteria;Betaproteobacteriales	IL17a- TNFa+ Va7.2+ CD161+ CD4- CD3+ /ul	central SBP	2	-0.5459	NA	0.516161
Bacteroides eggerthii [ref_mOTU_v2_1410]	IL17a- TNFa+ Va7.2+ CD161+ CD4- CD3+ /ul	central SBP	2	NA	0.48052	0.516161
Hungatella hathewayi	IL17a- TNFa+ Va7.2+ CD161+ CD4- CD3+ /ul	central SBP	2	NA	-0.447454	0.516161
Bacteroides eggerthii	IL17a- TNFa+ Va7.2+ CD161+ CD4- CD3+ /ul	central SBP	2	NA	0.48052	0.516161
M00209: Osmoprotectant transport system	IL17a- TNFa+ Va7.2+ CD161+ CD4- CD3+ /ul	central SBP	2	NA	-0.493237	0.516161
OTU_513: Bacteria;Lentisphaerae;Lentisphaeria;Victivallales;Victivallaceae;Victivallis;?;	Th1/Treg	central SBP	2	NA	0.54621	-0.49027
OTU_259: Bacteria;Firmicutes;Bacilli;Lactobacillales;Lactobacillaceae;Lactobacillus;?;	Th1/Treg	central SBP	2	NA	-0.475404	-0.49027
Bacteria;Verrucomicrobia;Verrucomicrobiae;Opitutales	Th1/Treg	central SBP	2	NA	0.42315	-0.49027
Bacteria;Bacteroidetes;Bacteroidia	Th1/Treg	central SBP	2	NA	0.457134	-0.49027
Clostridium sp. AT4 [meta_mOTU_v2_7263]	Th1/Treg	central SBP	2	NA	-0.485075	-0.49027
Bacteria;Proteobacteria;Gammaproteobacteria;Betaproteobacteriales;Burkholderiaceae;Sutterella	Th1/Treg	central SBP	2	NA	0.459785	-0.49027
Bacteria;Bacteroidetes;Bacteroidia;Bacteroidales	Th1/Treg	central SBP	2	NA	0.454504	-0.49027
Bacteria;Firmicutes;Clostridia;Clostridiales	Th1/Treg	central SBP	2	NA	-0.443941	-0.49027
Bacteria;Verrucomicrobia;Verrucomicrobiae;Opitutales;Puniceicoccaceae	Th1/Treg	central SBP	2	NA	0.463808	-0.49027
OTU_754: Bacteria;Bacteroidetes;Bacteroidia;Bacteroidales;Prevotellaceae;Prevotella 9;Prevotellaceae bacterium DJF_RP17;	Th1/Treg	central SBP	2	NA	0.471079	-0.49027
Clostridium sp. AT4	Th1/Treg	central SBP	2	NA	-0.485075	-0.49027
Bacteria;Proteobacteria;Gammaproteobacteria;Betaproteobacteriales;Burkholderiaceae	Th1/Treg	central SBP	2	-0.53842	NA	-0.49027
Bacteria;Proteobacteria;Gammaproteobacteria;Betaproteobacteriales	Th1/Treg	central SBP	2	-0.5459	NA	-0.49027
Bacteria;Firmicutes;Clostridia	Th1/Treg	central SBP	2	NA	-0.447198	-0.49027
OTU_73: Bacteria;Firmicutes;Bacilli;Lactobacillales;Streptococcaceae;Streptococcus;?;	Th1/Treg	central SBP	2	NA	-0.460746	-0.49027
M00175: Nitrogen fixation, nitrogen => ammonia	TNFa- IL-2+ % of IL-17- CD3+	central SBP	2	NA	-0.457899	0.460178
Sutterella	TNFa- IL-2+ % of IL-17- CD3+	central SBP	2	NA	-0.45096	0.460178
Bacteria;Proteobacteria;Gammaproteobacteria;Betaproteobacteriales;Burkholderiaceae	TNFa- IL-2+ % of IL-17- CD3+	central SBP	2	-0.53842	NA	0.460178
Bacteria;Proteobacteria;Gammaproteobacteria;Betaproteobacteriales	TNFa- IL-2+ % of IL-17- CD3+	central SBP	2	-0.5459	NA	0.460178
unknown Clostridiales [meta_mOTU_v2_5411]	TNFa- IL-2+ % of IL-17- CD3+	central SBP	2	NA	-0.439817	0.460178
M00175: Nitrogen fixation, nitrogen => ammonia	TNFa- IL-2+ IL-17- % of CD3+	central SBP	2	NA	-0.457227	0.464205
Sutterella	TNFa- IL-2+ IL-17- % of CD3+	central SBP	2	NA	-0.450551	0.464205
Bacteria;Proteobacteria;Gammaproteobacteria;Betaproteobacteriales;Burkholderiaceae	TNFa- IL-2+ IL-17- % of CD3+	central SBP	2	-0.53842	NA	0.464205
Bacteria;Proteobacteria;Gammaproteobacteria;Betaproteobacteriales	TNFa- IL-2+ IL-17- % of CD3+	central SBP	2	-0.5459	NA	0.464205
unknown Clostridiales [meta_mOTU_v2_5411]	TNFa- IL-2+ IL-17- % of CD3+	central SBP	2	NA	-0.442988	0.464205
Acidaminococcus	CD11c+ CD14- CD16- HLA-DR+ CD4dim/- %	cholesterol	2	-0.422597	-0.432066	NA
Acidaminococcus	CD19+ %	cholesterol	2	-0.422597	-0.462552	NA
Coprococcus catus [ref_mOTU_v2_4874]	CD24- CD45RO- % of CD8+ CD4-	cholesterol	2	-0.448876	0.412942	NA
Acidaminococcus	CD24- CD45RO- % of CD8+ CD4-	cholesterol	2	-0.422597	0.489763	NA
Acidaminococcus	CD24- CD45RO- CD25- CD4+ CD8- CD3+ /ul	cholesterol	2	-0.422597	0.464555	NA
Acidaminococcus	CD24- CD45RO+ CD25- CD4+ % of CD4high CD8-	cholesterol	2	-0.422597	-0.396118	NA
Coprococcus catus [ref_mOTU_v2_4874]	CD24+ CD45RO- % of CD8+ CD4-	cholesterol	2	-0.448876	-0.3701	NA
Coprococcus catus	CD24+ CD45RO- % of CD8+ CD4-	cholesterol	2	-0.448876	-0.3701	NA
Acidaminococcus	CD27- % of CD25- CD4+	cholesterol	2	-0.422597	0.482228	NA
Acidaminococcus	CD27- CD25- % of CD4+	cholesterol	2	-0.422597	0.486637	NA
Coprococcus catus [ref_mOTU_v2_4874]	CD4_Teff/Treg	cholesterol	2	-0.448876	0.48459	NA
Coprococcus catus	CD4_Teff/Treg	cholesterol	2	-0.448876	0.48459	NA
Acidaminococcus	CD4_Teff/Treg	cholesterol	2	-0.422597	0.389269	NA
Acidaminococcus	CD4high %	cholesterol	2	-0.422597	0.464036	NA
Coprococcus catus [ref_mOTU_v2_4874]	CD62L- CD45RO- % of CD25- CD4+ CD4high CD8-	cholesterol	2	-0.448876	0.455043	NA
Coprococcus catus	CD62L- CD45RO- % of CD25- CD4+ CD4high CD8-	cholesterol	2	-0.448876	0.455043	NA
OTU_191: Bacteria;Firmicutes;Clostridia;Clostridiales;Ruminococcaceae;Subdoligranulum;?;	CD62L- CD45RO- % of CD8+ CD4-	cholesterol	2	NA	-0.406696	-0.352374
Hungatella	CD62L- CD45RO- % of CD8+ CD4-	cholesterol	2	-0.430344	NA	-0.352374
Rhodospirillales	CD62L- CD45RO- % of CD8+ CD4-	cholesterol	2	0.467039	NA	-0.352374
Bacteria;Bacteroidetes;Bacteroidia;Bacteroidales;Tannerellaceae	CD62L- CD45RO- % of CD8+ CD4-	cholesterol	2	-0.424057	NA	-0.352374
Coprococcus catus [ref_mOTU_v2_4874]	CD62L- CD45RO- % of CD8+ CD4-	cholesterol	2	-0.448876	NA	-0.352374
unknown Synergistaceae	CD62L- CD45RO- % of CD8+ CD4-	cholesterol	2	0.423026	NA	-0.352374
Alphaproteobacteria	CD62L- CD45RO- % of CD8+ CD4-	cholesterol	2	0.467039	NA	-0.352374
OTU_10: Bacteria;Firmicutes;Clostridia;Clostridiales;Ruminococcaceae;Ruminococcus 1;?;	CD62L- CD45RO- % of CD8+ CD4-	cholesterol	2	NA	-0.418718	-0.352374
M00212: Ribose transport system	CD62L- CD45RO- % of CD8+ CD4-	cholesterol	2	NA	0.432296	-0.352374
M00319: Manganese/zinc/iron transport system	CD62L- CD45RO- % of CD8+ CD4-	cholesterol	2	NA	-0.494584	-0.352374
Azospirillum sp. CAG:239	CD62L- CD45RO- % of CD8+ CD4-	cholesterol	2	0.544657	NA	-0.352374
Sutterella	CD62L- CD45RO- % of CD8+ CD4-	cholesterol	2	-0.491756	NA	-0.352374
Azospirillum	CD62L- CD45RO- % of CD8+ CD4-	cholesterol	2	0.468271	NA	-0.352374
Bacteria;Firmicutes;Clostridia;Clostridiales;Family_XIII;Family_XIII_AD3011 group	CD62L- CD45RO- % of CD8+ CD4-	cholesterol	2	NA	-0.401326	-0.352374
Coprococcus catus	CD62L- CD45RO- % of CD8+ CD4-	cholesterol	2	-0.448876	NA	-0.352374
OTU_155: Bacteria;Bacteroidetes;Bacteroidia;Bacteroidales;Barnesiellaceae;Coprobacter;uncultured organism;	CD62L- CD45RO- % of CD8+ CD4-	cholesterol	2	NA	-0.46532	-0.352374
OTU_228: Bacteria;Firmicutes;Clostridia;Clostridiales;Ruminococcaceae;Ruminococcaceae UCG-010;metagenome;	CD62L- CD45RO- % of CD8+ CD4-	cholesterol	2	NA	-0.572261	-0.352374
Bacteria;Bacteroidetes;Bacteroidia;Bacteroidales;Barnesiellaceae	CD62L- CD45RO- % of CD8+ CD4-	cholesterol	2	NA	-0.476617	-0.352374
Sutterellaceae	CD62L- CD45RO- % of CD8+ CD4-	cholesterol	2	-0.387931	NA	-0.352374
Bacteria;Firmicutes;Clostridia;Clostridiales;Ruminococcaceae	CD62L- CD45RO- % of CD8+ CD4-	cholesterol	2	NA	-0.522987	-0.352374
Bacteria;Actinobacteria;Coriobacteriia;Coriobacteriales;Coriobacteriales_Incertae_Sedis;unknown_Coriobacteriales_Incertae_Sedis;unknown_Coriobacteriales_Incertae_Sedis	CD62L- CD45RO- % of CD8+ CD4-	cholesterol	2	NA	-0.397022	-0.352374
M00676: PI3K-Akt signaling	CD62L- CD45RO- % of CD8+ CD4-	cholesterol	2	-0.421739	NA	-0.352374
OTU_369: Bacteria;Tenericutes;Mollicutes;Mollicutes RF39;?;?;?;	CD62L- CD45RO- % of CD8+ CD4-	cholesterol	2	NA	-0.433686	-0.352374
Bacteria;Bacteroidetes;Bacteroidia;Bacteroidales;Barnesiellaceae;Coprobacter	CD62L- CD45RO- % of CD8+ CD4-	cholesterol	2	NA	-0.478672	-0.352374
Hungatella hathewayi	CD62L- CD45RO- % of CD8+ CD4-	cholesterol	2	-0.430344	NA	-0.352374
Azospirillum sp. CAG:239 [meta_mOTU_v2_5386]	CD62L- CD45RO- % of CD8+ CD4-	cholesterol	2	0.544657	NA	-0.352374
M00158: F-type ATPase, eukaryotes	CD62L- CD45RO- % of CD8+ CD4-	cholesterol	2	0.443906	NA	-0.352374
Bacteria;Firmicutes;Clostridia;Clostridiales;Lachnospiraceae;Lachnoclostridium;Lachnoclostridium_uncultured_organism	CD62L- CD45RO- % of CD8+ CD4-	cholesterol	2	NA	0.44909	-0.352374
Acidaminococcus	CD62L- CD45RO- % of CD8+ CD4-	cholesterol	2	-0.422597	NA	-0.352374
Rhodospirillaceae	CD62L- CD45RO- % of CD8+ CD4-	cholesterol	2	0.468271	NA	-0.352374
Bacteria;Bacteroidetes;Bacteroidia;Bacteroidales;Barnesiellaceae;Coprobacter;Coprobacter_uncultured_organism	CD62L- CD45RO- % of CD8+ CD4-	cholesterol	2	NA	-0.45739	-0.352374
Coprococcus catus [ref_mOTU_v2_4874]	CD62L- CD45RO- CD25- CD4+ % of CD4high CD8-	cholesterol	2	-0.448876	0.455016	NA
Coprococcus catus	CD62L- CD45RO- CD25- CD4+ % of CD4high CD8-	cholesterol	2	-0.448876	0.455016	NA
M00676: PI3K-Akt signaling	CD62L+ CD45RO- % of CD8+ CD4-	cholesterol	2	-0.421739	0.41399	NA
Acidaminococcus	CD62L+ CD45RO- CD8+ CD4- CD3+ /ul	cholesterol	2	-0.422597	0.43537	NA
Hungatella	GMCSF- IL-2+ IL-17- CD4+ CD3+ /ul	cholesterol	2	-0.430344	NA	0.348087
Rhodospirillales	GMCSF- IL-2+ IL-17- CD4+ CD3+ /ul	cholesterol	2	0.467039	NA	0.348087
Bacteria;Bacteroidetes;Bacteroidia;Bacteroidales;Tannerellaceae	GMCSF- IL-2+ IL-17- CD4+ CD3+ /ul	cholesterol	2	-0.424057	NA	0.348087
Coprococcus catus [ref_mOTU_v2_4874]	GMCSF- IL-2+ IL-17- CD4+ CD3+ /ul	cholesterol	2	-0.448876	NA	0.348087
unknown Synergistaceae	GMCSF- IL-2+ IL-17- CD4+ CD3+ /ul	cholesterol	2	0.423026	NA	0.348087
OTU_496: Bacteria;Actinobacteria;Coriobacteriia;Coriobacteriales;Atopobiaceae;Libanicoccus;?;	GMCSF- IL-2+ IL-17- CD4+ CD3+ /ul	cholesterol	2	NA	-0.467536	0.348087
Alphaproteobacteria	GMCSF- IL-2+ IL-17- CD4+ CD3+ /ul	cholesterol	2	0.467039	NA	0.348087
M00496: ComD-ComE (competence) two-component regulatory system	GMCSF- IL-2+ IL-17- CD4+ CD3+ /ul	cholesterol	2	NA	-0.475846	0.348087
Azospirillum sp. CAG:239	GMCSF- IL-2+ IL-17- CD4+ CD3+ /ul	cholesterol	2	0.544657	NA	0.348087
Sutterella	GMCSF- IL-2+ IL-17- CD4+ CD3+ /ul	cholesterol	2	-0.491756	NA	0.348087
Azospirillum	GMCSF- IL-2+ IL-17- CD4+ CD3+ /ul	cholesterol	2	0.468271	NA	0.348087
Coprococcus catus	GMCSF- IL-2+ IL-17- CD4+ CD3+ /ul	cholesterol	2	-0.448876	NA	0.348087
Sutterellaceae	GMCSF- IL-2+ IL-17- CD4+ CD3+ /ul	cholesterol	2	-0.387931	NA	0.348087
M00676: PI3K-Akt signaling	GMCSF- IL-2+ IL-17- CD4+ CD3+ /ul	cholesterol	2	-0.421739	NA	0.348087
Hungatella hathewayi	GMCSF- IL-2+ IL-17- CD4+ CD3+ /ul	cholesterol	2	-0.430344	NA	0.348087
Azospirillum sp. CAG:239 [meta_mOTU_v2_5386]	GMCSF- IL-2+ IL-17- CD4+ CD3+ /ul	cholesterol	2	0.544657	NA	0.348087
M00158: F-type ATPase, eukaryotes	GMCSF- IL-2+ IL-17- CD4+ CD3+ /ul	cholesterol	2	0.443906	NA	0.348087
Acidaminococcus	GMCSF- IL-2+ IL-17- CD4+ CD3+ /ul	cholesterol	2	-0.422597	NA	0.348087
Rhodospirillaceae	GMCSF- IL-2+ IL-17- CD4+ CD3+ /ul	cholesterol	2	0.468271	NA	0.348087
Sutterella	GMCSF+ IL-2+ IL-17- CD4+ CD3+ /ul	cholesterol	2	-0.491756	-0.445172	NA
M00158: F-type ATPase, eukaryotes	GMCSF+ IL-2+ IL-17- CD4+ CD3+ /ul	cholesterol	2	0.443906	0.44601	NA
Acidaminococcus	HLA-DR+ CD4dim/- %	cholesterol	2	-0.422597	-0.464931	NA
Hungatella	IL-10- IL-2+ IL-17- CD4+ CD3+ /ul	cholesterol	2	-0.430344	NA	0.37294
Rhodospirillales	IL-10- IL-2+ IL-17- CD4+ CD3+ /ul	cholesterol	2	0.467039	NA	0.37294
Bacteria;Bacteroidetes;Bacteroidia;Bacteroidales;Tannerellaceae	IL-10- IL-2+ IL-17- CD4+ CD3+ /ul	cholesterol	2	-0.424057	NA	0.37294
Coprococcus catus [ref_mOTU_v2_4874]	IL-10- IL-2+ IL-17- CD4+ CD3+ /ul	cholesterol	2	-0.448876	NA	0.37294
unknown Synergistaceae	IL-10- IL-2+ IL-17- CD4+ CD3+ /ul	cholesterol	2	0.423026	NA	0.37294
Alphaproteobacteria	IL-10- IL-2+ IL-17- CD4+ CD3+ /ul	cholesterol	2	0.467039	NA	0.37294
Azospirillum sp. CAG:239	IL-10- IL-2+ IL-17- CD4+ CD3+ /ul	cholesterol	2	0.544657	NA	0.37294
Sutterella	IL-10- IL-2+ IL-17- CD4+ CD3+ /ul	cholesterol	2	-0.491756	NA	0.37294
Azospirillum	IL-10- IL-2+ IL-17- CD4+ CD3+ /ul	cholesterol	2	0.468271	NA	0.37294
Coprococcus catus	IL-10- IL-2+ IL-17- CD4+ CD3+ /ul	cholesterol	2	-0.448876	NA	0.37294
Sutterellaceae	IL-10- IL-2+ IL-17- CD4+ CD3+ /ul	cholesterol	2	-0.387931	NA	0.37294
M00676: PI3K-Akt signaling	IL-10- IL-2+ IL-17- CD4+ CD3+ /ul	cholesterol	2	-0.421739	NA	0.37294
Hungatella hathewayi	IL-10- IL-2+ IL-17- CD4+ CD3+ /ul	cholesterol	2	-0.430344	NA	0.37294
Azospirillum sp. CAG:239 [meta_mOTU_v2_5386]	IL-10- IL-2+ IL-17- CD4+ CD3+ /ul	cholesterol	2	0.544657	NA	0.37294
M00158: F-type ATPase, eukaryotes	IL-10- IL-2+ IL-17- CD4+ CD3+ /ul	cholesterol	2	0.443906	NA	0.37294
Acidaminococcus	IL-10- IL-2+ IL-17- CD4+ CD3+ /ul	cholesterol	2	-0.422597	NA	0.37294
Rhodospirillaceae	IL-10- IL-2+ IL-17- CD4+ CD3+ /ul	cholesterol	2	0.468271	NA	0.37294
Hungatella	IL17a- IFNg+ Va7.2+ CD161+ CD4- CD3+ /ul	cholesterol	2	-0.430344	-0.489125	NA
Hungatella hathewayi	IL17a- IFNg+ Va7.2+ CD161+ CD4- CD3+ /ul	cholesterol	2	-0.430344	-0.489125	NA
Hungatella	IL17a- TNFa+ Va7.2+ CD161+ CD4- CD3+ /ul	cholesterol	2	-0.430344	-0.447454	NA
Hungatella hathewayi	IL17a- TNFa+ Va7.2+ CD161+ CD4- CD3+ /ul	cholesterol	2	-0.430344	-0.447454	NA
Hungatella	IL2- TNFa+ Va7.2+ CD161+ CD4- CD3+ /ul	cholesterol	2	-0.430344	-0.435681	NA
Hungatella hathewayi	IL2- TNFa+ Va7.2+ CD161+ CD4- CD3+ /ul	cholesterol	2	-0.430344	-0.435681	NA
Hungatella	TNFa- IL-2+ IL-17- CD4+ CD3+ /ul	cholesterol	2	-0.430344	NA	0.454597
Rhodospirillales	TNFa- IL-2+ IL-17- CD4+ CD3+ /ul	cholesterol	2	0.467039	NA	0.454597
Bacteria;Bacteroidetes;Bacteroidia;Bacteroidales;Tannerellaceae	TNFa- IL-2+ IL-17- CD4+ CD3+ /ul	cholesterol	2	-0.424057	NA	0.454597
Coprococcus catus [ref_mOTU_v2_4874]	TNFa- IL-2+ IL-17- CD4+ CD3+ /ul	cholesterol	2	-0.448876	NA	0.454597
unknown Synergistaceae	TNFa- IL-2+ IL-17- CD4+ CD3+ /ul	cholesterol	2	0.423026	NA	0.454597
Alphaproteobacteria	TNFa- IL-2+ IL-17- CD4+ CD3+ /ul	cholesterol	2	0.467039	NA	0.454597
Azospirillum sp. CAG:239	TNFa- IL-2+ IL-17- CD4+ CD3+ /ul	cholesterol	2	0.544657	NA	0.454597
Sutterella	TNFa- IL-2+ IL-17- CD4+ CD3+ /ul	cholesterol	2	-0.491756	NA	0.454597
Azospirillum	TNFa- IL-2+ IL-17- CD4+ CD3+ /ul	cholesterol	2	0.468271	NA	0.454597
Coprococcus catus	TNFa- IL-2+ IL-17- CD4+ CD3+ /ul	cholesterol	2	-0.448876	NA	0.454597
Sutterellaceae	TNFa- IL-2+ IL-17- CD4+ CD3+ /ul	cholesterol	2	-0.387931	NA	0.454597
M00676: PI3K-Akt signaling	TNFa- IL-2+ IL-17- CD4+ CD3+ /ul	cholesterol	2	-0.421739	NA	0.454597
Hungatella hathewayi	TNFa- IL-2+ IL-17- CD4+ CD3+ /ul	cholesterol	2	-0.430344	NA	0.454597
Azospirillum sp. CAG:239 [meta_mOTU_v2_5386]	TNFa- IL-2+ IL-17- CD4+ CD3+ /ul	cholesterol	2	0.544657	NA	0.454597
M00158: F-type ATPase, eukaryotes	TNFa- IL-2+ IL-17- CD4+ CD3+ /ul	cholesterol	2	0.443906	NA	0.454597
Acidaminococcus	TNFa- IL-2+ IL-17- CD4+ CD3+ /ul	cholesterol	2	-0.422597	NA	0.454597
Rhodospirillaceae	TNFa- IL-2+ IL-17- CD4+ CD3+ /ul	cholesterol	2	0.468271	NA	0.454597
Bacteria;Bacteroidetes;Bacteroidia;Bacteroidales;Prevotellaceae;Paraprevotella	CD123+ CD14- CD16- HLA-DR+ CD4dim/- %	creatinine	2	-0.461632	-0.420453	NA
OTU_142: Bacteria;Firmicutes;Clostridia;Clostridiales;Ruminococcaceae;Ruminococcaceae UCG-014;?;	CD161- CCR6- CXCR3- CD25- CD4+ /ul	creatinine	2	-0.447184	-0.467335	NA
OTU_142: Bacteria;Firmicutes;Clostridia;Clostridiales;Ruminococcaceae;Ruminococcaceae UCG-014;?;	CD161- CCR6- CXCR3- CD25+ CD4+ /ul	creatinine	2	-0.447184	-0.48576	NA
bacterium LF-3 [ref_mOTU_v2_3608]	CD161+ CCR6- CXCR3- CD25- CD4+ /ul	creatinine	2	NA	-0.422037	-0.461497
Bacteroides plebeius [ref_mOTU_v2_4343]	CD161+ CCR6- CXCR3- CD25+ CD4+ /ul	creatinine	2	NA	-0.458774	-0.399606
Bacteria fam. incertae sedis	CD161+ CCR6- CXCR3- CD25+ CD4+ /ul	creatinine	2	NA	-0.43957	-0.399606
OTU_99: Bacteria;Firmicutes;Clostridia;Clostridiales;Ruminococcaceae;Ruminococcus 1;uncultured Ruminococcus sp.;	CD161+ CCR6- CXCR3- CD25+ CD4+ /ul	creatinine	2	0.477209	NA	-0.399606
OTU_658: Bacteria;Actinobacteria;Coriobacteriia;Coriobacteriales;Atopobiaceae;?;?;	CD161+ CCR6- CXCR3- CD25+ CD4+ /ul	creatinine	2	-0.453133	NA	-0.399606
Bacteria gen. incertae sedis	CD161+ CCR6- CXCR3- CD25+ CD4+ /ul	creatinine	2	NA	-0.43957	-0.399606
Bacteria;Actinobacteria;Coriobacteriia;Coriobacteriales;Eggerthellaceae;Slackia;Slackia_Slackia_equolifaciens	CD161+ CCR6- CXCR3- CD25+ CD4+ /ul	creatinine	2	-0.45316	NA	-0.399606
OTU_330: Bacteria;Bacteroidetes;Bacteroidia;Bacteroidales;Rikenellaceae;Alistipes;?;	CD161+ CCR6- CXCR3- CD25+ CD4+ /ul	creatinine	2	-0.521335	NA	-0.399606
unknown Clostridiales [meta_mOTU_v2_6190]	CD161+ CCR6- CXCR3- CD25+ CD4+ /ul	creatinine	2	NA	-0.474056	-0.399606
bacterium LF-3	CD161+ CCR6- CXCR3- CD25+ CD4+ /ul	creatinine	2	NA	-0.515244	-0.399606
Bacteria;Bacteroidetes;Bacteroidia;Bacteroidales;Prevotellaceae;Paraprevotella	CD161+ CCR6- CXCR3- CD25+ CD4+ /ul	creatinine	2	-0.461632	NA	-0.399606
Bacteria class incertae sedis	CD161+ CCR6- CXCR3- CD25+ CD4+ /ul	creatinine	2	NA	-0.43957	-0.399606
Staphylococcaceae	CD161+ CCR6- CXCR3- CD25+ CD4+ /ul	creatinine	2	0.404166	NA	-0.399606
Bacteria phylum incertae sedis	CD161+ CCR6- CXCR3- CD25+ CD4+ /ul	creatinine	2	NA	-0.43957	-0.399606
bacterium LF-3 [ref_mOTU_v2_3608]	CD161+ CCR6- CXCR3- CD25+ CD4+ /ul	creatinine	2	NA	-0.515244	-0.399606
OTU_142: Bacteria;Firmicutes;Clostridia;Clostridiales;Ruminococcaceae;Ruminococcaceae UCG-014;?;	CD161+ CCR6- CXCR3- CD25+ CD4+ /ul	creatinine	2	-0.447184	NA	-0.399606
Bacteroides plebeius	CD161+ CCR6- CXCR3- CD25+ CD4+ /ul	creatinine	2	NA	-0.458774	-0.399606
Bacteria order incertae sedis	CD161+ CCR6- CXCR3- CD25+ CD4+ /ul	creatinine	2	NA	-0.43957	-0.399606
OTU_99: Bacteria;Firmicutes;Clostridia;Clostridiales;Ruminococcaceae;Ruminococcus 1;uncultured Ruminococcus sp.;	CD4- CD8- % of CD3+	creatinine	2	0.477209	NA	0.407274
OTU_658: Bacteria;Actinobacteria;Coriobacteriia;Coriobacteriales;Atopobiaceae;?;?;	CD4- CD8- % of CD3+	creatinine	2	-0.453133	NA	0.407274
Bacteria;Actinobacteria;Coriobacteriia;Coriobacteriales;Eggerthellaceae;Slackia;Slackia_Slackia_equolifaciens	CD4- CD8- % of CD3+	creatinine	2	-0.45316	NA	0.407274
OTU_74: Bacteria;Firmicutes;Clostridia;Clostridiales;Ruminococcaceae;[Eubacterium] coprostanoligenes group;?;	CD4- CD8- % of CD3+	creatinine	2	NA	-0.464971	0.407274
OTU_330: Bacteria;Bacteroidetes;Bacteroidia;Bacteroidales;Rikenellaceae;Alistipes;?;	CD4- CD8- % of CD3+	creatinine	2	-0.521335	NA	0.407274
Bacteria;Bacteroidetes;Bacteroidia;Bacteroidales;Prevotellaceae;Paraprevotella	CD4- CD8- % of CD3+	creatinine	2	-0.461632	NA	0.407274
Staphylococcaceae	CD4- CD8- % of CD3+	creatinine	2	0.404166	NA	0.407274
OTU_142: Bacteria;Firmicutes;Clostridia;Clostridiales;Ruminococcaceae;Ruminococcaceae UCG-014;?;	CD4- CD8- % of CD3+	creatinine	2	-0.447184	NA	0.407274
unknown Firmicutes [meta_mOTU_v2_6331]	CD4+ CD8- CD3+ /ul	creatinine	2	NA	0.482939	-0.337258
M00664: Nodulation	CD4+ CD8- CD3+ /ul	creatinine	2	NA	0.506007	-0.337258
M00408: ESCRT-0 complex	CD4+ CD8- CD3+ /ul	creatinine	2	NA	-0.472848	-0.337258
OTU_99: Bacteria;Firmicutes;Clostridia;Clostridiales;Ruminococcaceae;Ruminococcus 1;uncultured Ruminococcus sp.;	CD4+ CD8- CD3+ /ul	creatinine	2	0.477209	NA	-0.337258
OTU_658: Bacteria;Actinobacteria;Coriobacteriia;Coriobacteriales;Atopobiaceae;?;?;	CD4+ CD8- CD3+ /ul	creatinine	2	-0.453133	NA	-0.337258
Bacteria;Actinobacteria;Coriobacteriia;Coriobacteriales;Eggerthellaceae;Slackia;Slackia_Slackia_equolifaciens	CD4+ CD8- CD3+ /ul	creatinine	2	-0.45316	NA	-0.337258
Bacteria;Synergistetes;Synergistia;Synergistales;Synergistaceae;Pyramidobacter;Pyramidobacter_sp.	CD4+ CD8- CD3+ /ul	creatinine	2	NA	0.434954	-0.337258
OTU_330: Bacteria;Bacteroidetes;Bacteroidia;Bacteroidales;Rikenellaceae;Alistipes;?;	CD4+ CD8- CD3+ /ul	creatinine	2	-0.521335	NA	-0.337258
Bacteria;Bacteroidetes;Bacteroidia;Bacteroidales;Prevotellaceae;Paraprevotella	CD4+ CD8- CD3+ /ul	creatinine	2	-0.461632	NA	-0.337258
Staphylococcaceae	CD4+ CD8- CD3+ /ul	creatinine	2	0.404166	NA	-0.337258
OTU_142: Bacteria;Firmicutes;Clostridia;Clostridiales;Ruminococcaceae;Ruminococcaceae UCG-014;?;	CD4+ CD8- CD3+ /ul	creatinine	2	-0.447184	NA	-0.337258
Bacteria;Firmicutes;Clostridia;Clostridiales;Lachnospiraceae;Acetitomaculum;Acetitomaculum_Firmicutes_bacterium_CAG_194_44_15	CD4+ CD8- CD3+ /ul	creatinine	2	NA	-0.45328	-0.337258
M00145: NAD(P)H:quinone oxidoreductase, chloroplasts and cyanobacteria	CD4high %	creatinine	2	NA	-0.463909	-0.338049
OTU_99: Bacteria;Firmicutes;Clostridia;Clostridiales;Ruminococcaceae;Ruminococcus 1;uncultured Ruminococcus sp.;	CD4high %	creatinine	2	0.477209	NA	-0.338049
OTU_658: Bacteria;Actinobacteria;Coriobacteriia;Coriobacteriales;Atopobiaceae;?;?;	CD4high %	creatinine	2	-0.453133	NA	-0.338049
M00700: Multidrug resistance, efflux pump AbcA	CD4high %	creatinine	2	NA	0.468644	-0.338049
Bacteria;Actinobacteria;Coriobacteriia;Coriobacteriales;Eggerthellaceae;Slackia;Slackia_Slackia_equolifaciens	CD4high %	creatinine	2	-0.45316	NA	-0.338049
MF0050: melibiose degradation	CD4high %	creatinine	2	NA	0.445675	-0.338049
OTU_330: Bacteria;Bacteroidetes;Bacteroidia;Bacteroidales;Rikenellaceae;Alistipes;?;	CD4high %	creatinine	2	-0.521335	NA	-0.338049
unknown Clostridiales [meta_mOTU_v2_6190]	CD4high %	creatinine	2	NA	-0.451611	-0.338049
Bacteria;Bacteroidetes;Bacteroidia;Bacteroidales;Prevotellaceae;Paraprevotella	CD4high %	creatinine	2	-0.461632	NA	-0.338049
Staphylococcaceae	CD4high %	creatinine	2	0.404166	NA	-0.338049
M00702: Multidrug resistance, efflux pump NorB	CD4high %	creatinine	2	NA	0.496364	-0.338049
M00533: Homoprotocatechuate degradation, homoprotocatechuate => 2-oxohept-3-enedioate	CD4high %	creatinine	2	NA	0.465077	-0.338049
Acidaminococcus	CD4high %	creatinine	2	NA	0.464036	-0.338049
OTU_142: Bacteria;Firmicutes;Clostridia;Clostridiales;Ruminococcaceae;Ruminococcaceae UCG-014;?;	CD4high %	creatinine	2	-0.447184	NA	-0.338049
Bacteria;Firmicutes;Clostridia;Clostridiales;Peptococcaceae;Peptococcus	CD4high %	creatinine	2	NA	-0.462092	-0.338049
OTU_658: Bacteria;Actinobacteria;Coriobacteriia;Coriobacteriales;Atopobiaceae;?;?;	CD56 high CD16- % of CD56+ CD3-	creatinine	2	-0.453133	-0.517074	NA
Bacteria;Firmicutes;Clostridia;Clostridiales;Ruminococcaceae;Ruminococcaceae_UCG-013	Foxp3- Ki67+ CD4+ CD3+ /ul	creatinine	2	NA	-0.433988	-0.372499
unknown Firmicutes [meta_mOTU_v2_6331]	Helios- IFNg- CD4+ CD3+ /ul	creatinine	2	NA	0.494	-0.34653
M00664: Nodulation	Helios- IFNg- CD4+ CD3+ /ul	creatinine	2	NA	0.487918	-0.34653
OTU_99: Bacteria;Firmicutes;Clostridia;Clostridiales;Ruminococcaceae;Ruminococcus 1;uncultured Ruminococcus sp.;	Helios- IFNg- CD4+ CD3+ /ul	creatinine	2	0.477209	NA	-0.34653
OTU_658: Bacteria;Actinobacteria;Coriobacteriia;Coriobacteriales;Atopobiaceae;?;?;	Helios- IFNg- CD4+ CD3+ /ul	creatinine	2	-0.453133	NA	-0.34653
Bacteria;Actinobacteria;Coriobacteriia;Coriobacteriales;Eggerthellaceae;Slackia;Slackia_Slackia_equolifaciens	Helios- IFNg- CD4+ CD3+ /ul	creatinine	2	-0.45316	NA	-0.34653
OTU_330: Bacteria;Bacteroidetes;Bacteroidia;Bacteroidales;Rikenellaceae;Alistipes;?;	Helios- IFNg- CD4+ CD3+ /ul	creatinine	2	-0.521335	NA	-0.34653
Bacteria;Bacteroidetes;Bacteroidia;Bacteroidales;Prevotellaceae;Paraprevotella	Helios- IFNg- CD4+ CD3+ /ul	creatinine	2	-0.461632	NA	-0.34653
Staphylococcaceae	Helios- IFNg- CD4+ CD3+ /ul	creatinine	2	0.404166	NA	-0.34653
OTU_142: Bacteria;Firmicutes;Clostridia;Clostridiales;Ruminococcaceae;Ruminococcaceae UCG-014;?;	Helios- IFNg- CD4+ CD3+ /ul	creatinine	2	-0.447184	NA	-0.34653
Bacteria;Firmicutes;Clostridia;Clostridiales;Ruminococcaceae;Ruminococcaceae_UCG-013;Ruminococcaceae_UCG-013_sp.	Helios- Ki67+ CD4+ CD3+ /ul	creatinine	2	NA	-0.505495	-0.357347
Bacteria;Firmicutes;Clostridia;Clostridiales;Ruminococcaceae;Ruminococcaceae_UCG-013	Helios- Ki67+ CD4+ CD3+ /ul	creatinine	2	NA	-0.504197	-0.357347
OTU_99: Bacteria;Firmicutes;Clostridia;Clostridiales;Ruminococcaceae;Ruminococcus 1;uncultured Ruminococcus sp.;	Helios+ IFNg- CD4+ CD3+ /ul	creatinine	2	0.477209	-0.46887	NA
Bacteroides dorei/vulgatus [ref_mOTU_v2_0898]	HLA-DR-CD4dim/- %	creatinine	2	NA	-0.469032	0.345072
Bacteroides sp. _C dorei_vulgatus_	HLA-DR-CD4dim/- %	creatinine	2	NA	-0.469032	0.345072
OTU_142: Bacteria;Firmicutes;Clostridia;Clostridiales;Ruminococcaceae;Ruminococcaceae UCG-014;?;	TCRgd+ % of CD4- CD8- CD3+	creatinine	2	-0.447184	-0.570127	NA
Bacteria;Firmicutes;Erysipelotrichia;Erysipelotrichales;Erysipelotrichaceae;Holdemanella	TNFa- IL-5- % of IL-17- CD3+	creatinine	2	NA	0.426143	0.389639
OTU_99: Bacteria;Firmicutes;Clostridia;Clostridiales;Ruminococcaceae;Ruminococcus 1;uncultured Ruminococcus sp.;	TNFa- IL-5- % of IL-17- CD3+	creatinine	2	0.477209	NA	0.389639
OTU_658: Bacteria;Actinobacteria;Coriobacteriia;Coriobacteriales;Atopobiaceae;?;?;	TNFa- IL-5- % of IL-17- CD3+	creatinine	2	-0.453133	NA	0.389639
Bacteria;Actinobacteria;Coriobacteriia;Coriobacteriales;Eggerthellaceae;Slackia;Slackia_Slackia_equolifaciens	TNFa- IL-5- % of IL-17- CD3+	creatinine	2	-0.45316	NA	0.389639
OTU_330: Bacteria;Bacteroidetes;Bacteroidia;Bacteroidales;Rikenellaceae;Alistipes;?;	TNFa- IL-5- % of IL-17- CD3+	creatinine	2	-0.521335	NA	0.389639
Bacteria;Bacteroidetes;Bacteroidia;Bacteroidales;Prevotellaceae;Paraprevotella	TNFa- IL-5- % of IL-17- CD3+	creatinine	2	-0.461632	NA	0.389639
Staphylococcaceae	TNFa- IL-5- % of IL-17- CD3+	creatinine	2	0.404166	NA	0.389639
OTU_142: Bacteria;Firmicutes;Clostridia;Clostridiales;Ruminococcaceae;Ruminococcaceae UCG-014;?;	TNFa- IL-5- % of IL-17- CD3+	creatinine	2	-0.447184	NA	0.389639
unknown Firmicutes [meta_mOTU_v2_6331]	TNFa- IL-5- % of IL-17+ CD3+	creatinine	2	NA	-0.513381	0.361756
OTU_99: Bacteria;Firmicutes;Clostridia;Clostridiales;Ruminococcaceae;Ruminococcus 1;uncultured Ruminococcus sp.;	TNFa- IL-5- % of IL-17+ CD3+	creatinine	2	0.477209	NA	0.361756
OTU_658: Bacteria;Actinobacteria;Coriobacteriia;Coriobacteriales;Atopobiaceae;?;?;	TNFa- IL-5- % of IL-17+ CD3+	creatinine	2	-0.453133	NA	0.361756
Bacteria;Actinobacteria;Coriobacteriia;Coriobacteriales;Eggerthellaceae;Slackia;Slackia_Slackia_equolifaciens	TNFa- IL-5- % of IL-17+ CD3+	creatinine	2	-0.45316	NA	0.361756
OTU_330: Bacteria;Bacteroidetes;Bacteroidia;Bacteroidales;Rikenellaceae;Alistipes;?;	TNFa- IL-5- % of IL-17+ CD3+	creatinine	2	-0.521335	NA	0.361756
Bacteria;Bacteroidetes;Bacteroidia;Bacteroidales;Prevotellaceae;Paraprevotella	TNFa- IL-5- % of IL-17+ CD3+	creatinine	2	-0.461632	NA	0.361756
M00630: D-Galacturonate degradation (fungi), D-galacturonate => glycerol	TNFa- IL-5- % of IL-17+ CD3+	creatinine	2	NA	0.516347	0.361756
Staphylococcaceae	TNFa- IL-5- % of IL-17+ CD3+	creatinine	2	0.404166	NA	0.361756
OTU_142: Bacteria;Firmicutes;Clostridia;Clostridiales;Ruminococcaceae;Ruminococcaceae UCG-014;?;	TNFa- IL-5- % of IL-17+ CD3+	creatinine	2	-0.447184	NA	0.361756
Bacteria;Firmicutes;Erysipelotrichia;Erysipelotrichales;Erysipelotrichaceae;Holdemanella	TNFa- IL-5- IL-17- % of CD3+	creatinine	2	NA	0.421092	0.382795
OTU_99: Bacteria;Firmicutes;Clostridia;Clostridiales;Ruminococcaceae;Ruminococcus 1;uncultured Ruminococcus sp.;	TNFa- IL-5- IL-17- % of CD3+	creatinine	2	0.477209	NA	0.382795
OTU_658: Bacteria;Actinobacteria;Coriobacteriia;Coriobacteriales;Atopobiaceae;?;?;	TNFa- IL-5- IL-17- % of CD3+	creatinine	2	-0.453133	NA	0.382795
Bacteria;Actinobacteria;Coriobacteriia;Coriobacteriales;Eggerthellaceae;Slackia;Slackia_Slackia_equolifaciens	TNFa- IL-5- IL-17- % of CD3+	creatinine	2	-0.45316	NA	0.382795
OTU_330: Bacteria;Bacteroidetes;Bacteroidia;Bacteroidales;Rikenellaceae;Alistipes;?;	TNFa- IL-5- IL-17- % of CD3+	creatinine	2	-0.521335	NA	0.382795
Bacteria;Bacteroidetes;Bacteroidia;Bacteroidales;Prevotellaceae;Paraprevotella	TNFa- IL-5- IL-17- % of CD3+	creatinine	2	-0.461632	NA	0.382795
Bacteria;Synergistetes;Synergistia;Synergistales;Synergistaceae;Pyramidobacter	TNFa- IL-5- IL-17- % of CD3+	creatinine	2	NA	-0.399132	0.382795
Staphylococcaceae	TNFa- IL-5- IL-17- % of CD3+	creatinine	2	0.404166	NA	0.382795
OTU_142: Bacteria;Firmicutes;Clostridia;Clostridiales;Ruminococcaceae;Ruminococcaceae UCG-014;?;	TNFa- IL-5- IL-17- % of CD3+	creatinine	2	-0.447184	NA	0.382795
Bacteria;Firmicutes;Clostridia;Clostridiales;unknown_Clostridiales;unknown_Clostridiales;unknown_Clostridiales	CD14low CD16+ % of HLA-DR+ CD16+/HLA-DR- CD16-	CRP	2	-0.467474	0.497584	NA
Bacteria;Firmicutes;Clostridia;Clostridiales;unknown_Clostridiales;unknown_Clostridiales	CD14low CD16+ % of HLA-DR+ CD16+/HLA-DR- CD16-	CRP	2	-0.479635	0.550937	NA
Bacteria;Firmicutes;Clostridia;Clostridiales;unknown_Clostridiales;unknown_Clostridiales;unknown_Clostridiales	CD14low CD16+ HLA-DR+ CD16+/HLA-DR- CD16- /ul	CRP	2	-0.467474	0.462893	NA
Bacteria;Firmicutes;Clostridia;Clostridiales;unknown_Clostridiales;unknown_Clostridiales	CD14low CD16+ HLA-DR+ CD16+/HLA-DR- CD16- /ul	CRP	2	-0.479635	0.514876	NA
Bacteria;Firmicutes;Clostridia;Clostridiales;unknown_Clostridiales;unknown_Clostridiales;unknown_Clostridiales	CD14low CD16+ HLA-DR+ CD16+/HLA-DR- CD16-%	CRP	2	-0.467474	0.482634	NA
Bacteria;Firmicutes;Clostridia;Clostridiales;unknown_Clostridiales;unknown_Clostridiales	CD14low CD16+ HLA-DR+ CD16+/HLA-DR- CD16-%	CRP	2	-0.479635	0.53808	NA
Bacteria;Proteobacteria;Deltaproteobacteria;Desulfovibrionales;Desulfovibrionaceae	CD161- CCR6- CXCR3- CD25- CD4+ /ul	CRP	2	NA	-0.473087	0.43446
Bacteria;Firmicutes;Clostridia;Clostridiales;unknown_Clostridiales;unknown_Clostridiales;unknown_Clostridiales	CD161- CCR6- CXCR3- CD25- CD4+ /ul	CRP	2	-0.467474	NA	0.43446
M00615: Nitrate assimilation	CD161- CCR6- CXCR3- CD25- CD4+ /ul	CRP	2	0.452224	NA	0.43446
Bacteria;Proteobacteria;Deltaproteobacteria;Desulfovibrionales	CD161- CCR6- CXCR3- CD25- CD4+ /ul	CRP	2	NA	-0.476178	0.43446
M00296: BER complex	CD161- CCR6- CXCR3- CD25- CD4+ /ul	CRP	2	-0.418967	NA	0.43446
M00090: Phosphatidylcholine (PC) biosynthesis, choline => PC	CD161- CCR6- CXCR3- CD25- CD4+ /ul	CRP	2	NA	-0.41764	0.43446
M00531: Assimilatory nitrate reduction, nitrate => ammonia	CD161- CCR6- CXCR3- CD25- CD4+ /ul	CRP	2	0.436647	NA	0.43446
M00436: Sulfonate transport system	CD161- CCR6- CXCR3- CD25- CD4+ /ul	CRP	2	0.447019	NA	0.43446
Bacteria;Proteobacteria;Deltaproteobacteria;Desulfovibrionales;Desulfovibrionaceae;Bilophila	CD161- CCR6- CXCR3- CD25- CD4+ /ul	CRP	2	NA	-0.474647	0.43446
Ruminococcus sp. CAG:177	CD161- CCR6- CXCR3- CD25- CD4+ /ul	CRP	2	NA	-0.509426	0.43446
Tyzzerella	CD161- CCR6- CXCR3- CD25- CD4+ /ul	CRP	2	0.438379	NA	0.43446
M00279: PTS system, galactitol-specific II component	CD161- CCR6- CXCR3- CD25- CD4+ /ul	CRP	2	0.420399	NA	0.43446
Bacteria;Firmicutes;Clostridia;Clostridiales;Defluviitaleaceae;Defluviitaleaceae_UCG-011;Defluviitaleaceae_UCG-011_sp.	CD161- CCR6- CXCR3- CD25- CD4+ /ul	CRP	2	-0.470946	NA	0.43446
OTU_70: Bacteria;Proteobacteria;Deltaproteobacteria;Desulfovibrionales;Desulfovibrionaceae;Bilophila;?;	CD161- CCR6- CXCR3- CD25- CD4+ /ul	CRP	2	NA	-0.477661	0.43446
Ruminococcus sp. CAG:177 [meta_mOTU_v2_6664]	CD161- CCR6- CXCR3- CD25- CD4+ /ul	CRP	2	NA	-0.490716	0.43446
Bacteria;Proteobacteria;Deltaproteobacteria;Desulfovibrionales;Desulfovibrionaceae;Bilophila;Bilophila_sp.	CD161- CCR6- CXCR3- CD25- CD4+ /ul	CRP	2	NA	-0.470276	0.43446
Bacteria;Firmicutes;Clostridia;Clostridiales;unknown_Clostridiales;unknown_Clostridiales	CD161- CCR6- CXCR3- CD25- CD4+ /ul	CRP	2	-0.479635	NA	0.43446
M00489: DctS-DctR (C4-dicarboxylate transport) two-component regulatory system	CD161- CCR6- CXCR3- CD25- CD4+ /ul	CRP	2	NA	0.423236	0.43446
Bacteria;Proteobacteria;Deltaproteobacteria	CD161- CCR6- CXCR3- CD25- CD4+ /ul	CRP	2	NA	-0.481031	0.43446
OTU_142: Bacteria;Firmicutes;Clostridia;Clostridiales;Ruminococcaceae;Ruminococcaceae UCG-014;?;	CD161- CCR6- CXCR3- CD25- CD4+ /ul	CRP	2	NA	-0.467335	0.43446
M00184: RNA polymerase, archaea	CD161- CCR6- CXCR3- CD25- CD4+ /ul	CRP	2	-0.489056	NA	0.43446
OTU_567: Bacteria;Firmicutes;Clostridia;Clostridiales;Ruminococcaceae;?;?;	CD161- CCR6- CXCR3- CD25- CD4+ /ul	CRP	2	-0.57141	NA	0.43446
M00184: RNA polymerase, archaea	CD24+ CD45RO+ CD8+ CD4- CD3+ /ul	CRP	2	-0.489056	0.409063	NA
M00615: Nitrate assimilation	CD27bright CD161+ CCR6+ CXCR3- CD25- CD4+ /ul	CRP	2	0.452224	0.535384	NA
M00495: AgrC-AgrA (exoprotein synthesis) two-component regulatory system	CD39+ CD31- CD25high CD127low CD4+ /ul	CRP	2	NA	-0.448324	0.425588
Bacteria;Firmicutes;Clostridia;Clostridiales;unknown_Clostridiales;unknown_Clostridiales;unknown_Clostridiales	CD39+ CD31- CD25high CD127low CD4+ /ul	CRP	2	-0.467474	NA	0.425588
M00615: Nitrate assimilation	CD39+ CD31- CD25high CD127low CD4+ /ul	CRP	2	0.452224	NA	0.425588
M00296: BER complex	CD39+ CD31- CD25high CD127low CD4+ /ul	CRP	3	-0.418967	-0.454158	0.425588
M00352: Spliceosome, U2-snRNP	CD39+ CD31- CD25high CD127low CD4+ /ul	CRP	2	NA	-0.531113	0.425588
M00531: Assimilatory nitrate reduction, nitrate => ammonia	CD39+ CD31- CD25high CD127low CD4+ /ul	CRP	2	0.436647	NA	0.425588
M00436: Sulfonate transport system	CD39+ CD31- CD25high CD127low CD4+ /ul	CRP	2	0.447019	NA	0.425588
M00161: Photosystem II	CD39+ CD31- CD25high CD127low CD4+ /ul	CRP	2	NA	-0.387362	0.425588
Tyzzerella	CD39+ CD31- CD25high CD127low CD4+ /ul	CRP	2	0.438379	NA	0.425588
M00279: PTS system, galactitol-specific II component	CD39+ CD31- CD25high CD127low CD4+ /ul	CRP	2	0.420399	NA	0.425588
Bacteria;Firmicutes;Clostridia;Clostridiales;Defluviitaleaceae;Defluviitaleaceae_UCG-011;Defluviitaleaceae_UCG-011_sp.	CD39+ CD31- CD25high CD127low CD4+ /ul	CRP	2	-0.470946	NA	0.425588
Bacteria;Firmicutes;Clostridia;Clostridiales;unknown_Clostridiales;unknown_Clostridiales	CD39+ CD31- CD25high CD127low CD4+ /ul	CRP	2	-0.479635	NA	0.425588
M00406: TREX complex	CD39+ CD31- CD25high CD127low CD4+ /ul	CRP	2	NA	-0.46346	0.425588
M00184: RNA polymerase, archaea	CD39+ CD31- CD25high CD127low CD4+ /ul	CRP	2	-0.489056	NA	0.425588
OTU_567: Bacteria;Firmicutes;Clostridia;Clostridiales;Ruminococcaceae;?;?;	CD39+ CD31- CD25high CD127low CD4+ /ul	CRP	2	-0.57141	NA	0.425588
Tyzzerella nexilis	CD39+ CD45RA- CD25high CD127low CD4+ /ul	CRP	2	NA	0.410818	0.398609
Bacteria;Firmicutes;Clostridia;Clostridiales;unknown_Clostridiales;unknown_Clostridiales;unknown_Clostridiales	CD39+ CD45RA- CD25high CD127low CD4+ /ul	CRP	2	-0.467474	NA	0.398609
M00615: Nitrate assimilation	CD39+ CD45RA- CD25high CD127low CD4+ /ul	CRP	2	0.452224	NA	0.398609
M00296: BER complex	CD39+ CD45RA- CD25high CD127low CD4+ /ul	CRP	3	-0.418967	-0.461884	0.398609
Tyzzerella nexilis [ref_mOTU_v2_4366]	CD39+ CD45RA- CD25high CD127low CD4+ /ul	CRP	2	NA	0.410818	0.398609
M00352: Spliceosome, U2-snRNP	CD39+ CD45RA- CD25high CD127low CD4+ /ul	CRP	2	NA	-0.506	0.398609
Eubacterium sp. CAG:202 [meta_mOTU_v2_7449]	CD39+ CD45RA- CD25high CD127low CD4+ /ul	CRP	2	NA	-0.478692	0.398609
MF0037: arginine degradation (AST/succinyltransferase pathway)	CD39+ CD45RA- CD25high CD127low CD4+ /ul	CRP	2	NA	0.396645	0.398609
M00531: Assimilatory nitrate reduction, nitrate => ammonia	CD39+ CD45RA- CD25high CD127low CD4+ /ul	CRP	2	0.436647	NA	0.398609
M00436: Sulfonate transport system	CD39+ CD45RA- CD25high CD127low CD4+ /ul	CRP	2	0.447019	NA	0.398609
unknown Firmicutes [meta_mOTU_v2_7454]	CD39+ CD45RA- CD25high CD127low CD4+ /ul	CRP	2	NA	-0.410757	0.398609
Tyzzerella	CD39+ CD45RA- CD25high CD127low CD4+ /ul	CRP	2	0.438379	NA	0.398609
M00279: PTS system, galactitol-specific II component	CD39+ CD45RA- CD25high CD127low CD4+ /ul	CRP	2	0.420399	NA	0.398609
Bacteria;Firmicutes;Clostridia;Clostridiales;Defluviitaleaceae;Defluviitaleaceae_UCG-011;Defluviitaleaceae_UCG-011_sp.	CD39+ CD45RA- CD25high CD127low CD4+ /ul	CRP	2	-0.470946	NA	0.398609
Eubacterium sp. CAG:202	CD39+ CD45RA- CD25high CD127low CD4+ /ul	CRP	2	NA	-0.478692	0.398609
Bacteria;Firmicutes;Clostridia;Clostridiales;unknown_Clostridiales;unknown_Clostridiales	CD39+ CD45RA- CD25high CD127low CD4+ /ul	CRP	2	-0.479635	NA	0.398609
M00184: RNA polymerase, archaea	CD39+ CD45RA- CD25high CD127low CD4+ /ul	CRP	2	-0.489056	NA	0.398609
OTU_567: Bacteria;Firmicutes;Clostridia;Clostridiales;Ruminococcaceae;?;?;	CD39+ CD45RA- CD25high CD127low CD4+ /ul	CRP	2	-0.57141	NA	0.398609
M00296: BER complex	CD4_Teff/Treg	CRP	2	-0.418967	0.498879	NA
Tyzzerella	CD4_Teff/Treg	CRP	2	0.438379	-0.384057	NA
M00296: BER complex	CD62L- CD45RO- % of CD25- CD4+ CD4high CD8-	CRP	2	-0.418967	0.450921	NA
M00296: BER complex	CD62L- CD45RO- CD25- CD4+ % of CD4high CD8-	CRP	2	-0.418967	0.462132	NA
Eggerthella lenta _C Clostridioides difficile_	IL17a- IFNg+ Va7.2+ CD161+ CD4- CD3+ /ul	DBP ABPM	2	-0.584719	-0.430924	NA
Eggerthella lenta [ref_mOTU_v2_0642]	IL17a- IFNg+ Va7.2+ CD161+ CD4- CD3+ /ul	DBP ABPM	2	-0.584719	-0.430924	NA
Eggerthella lenta _C Clostridioides difficile_	IL17a- IFNg+ Va7.2+ CD161+ CD4- CD3+ /ul	DBP day ABPM	2	-0.579305	-0.430924	NA
Eggerthella lenta [ref_mOTU_v2_0642]	IL17a- IFNg+ Va7.2+ CD161+ CD4- CD3+ /ul	DBP day ABPM	2	-0.579305	-0.430924	NA
Bacteria;Firmicutes;Clostridia;Clostridiales;Lachnospiraceae;Anaerostipes	CD14- CD16- HLA-DR+ CD4dim/- %	DBP office	2	-0.446358	0.451167	NA
Bacteria;Firmicutes;Clostridia;Clostridiales;Lachnospiraceae	CD14- CD16- HLA-DR+ CD4dim/- %	DBP office	2	-0.420623	0.439014	NA
Bacteria;Firmicutes;Clostridia;Clostridiales;Lachnospiraceae	CD14- CD16- HLA-DR+ CD4dim/- /ul	DBP office	2	-0.420623	0.417925	NA
Bacteria;Firmicutes;Clostridia;Clostridiales;Lachnospiraceae;Anaerostipes	CD14- CD16- HLA-DR+ % of CD4dim/-	DBP office	2	-0.446358	0.466826	NA
Bacteria;Firmicutes;Clostridia;Clostridiales;Lachnospiraceae;Anaerostipes;Anaerostipes_sp.	CD14- CD16- HLA-DR+ % of CD4dim/-	DBP office	2	-0.453802	0.458865	NA
Bacteria;Firmicutes;Clostridia;Clostridiales;Lachnospiraceae	CD14- CD16- HLA-DR+ % of CD4dim/-	DBP office	2	-0.420623	0.410268	NA
Bacteria;Firmicutes;Clostridia;Clostridiales;Ruminococcaceae;Ruminococcaceae_UCG-009	CD14low CD16+ % of HLA-DR+ CD16+/HLA-DR- CD16-	DBP office	2	0.401549	0.394028	NA
Bacteria;Firmicutes;Clostridia;Clostridiales;Ruminococcaceae;Ruminococcaceae_UCG-009	CD14low CD16+ HLA-DR+ CD16+/HLA-DR- CD16-%	DBP office	2	0.401549	0.392147	NA
unknown Peptostreptococcaceae	CD24- CD45RO+ CD8+ CD4- CD3+ /ul	DBP office	2	NA	0.375608	0.430585
Bacteria;Firmicutes;Clostridia;Clostridiales;Lachnospiraceae;Anaerostipes	CD24- CD45RO+ CD8+ CD4- CD3+ /ul	DBP office	2	-0.446358	NA	0.430585
OTU_191: Bacteria;Firmicutes;Clostridia;Clostridiales;Ruminococcaceae;Subdoligranulum;?;	CD24- CD45RO+ CD8+ CD4- CD3+ /ul	DBP office	2	NA	0.457275	0.430585
OTU_94: Bacteria;Bacteroidetes;Bacteroidia;Bacteroidales;Rikenellaceae;Alistipes;?;	CD24- CD45RO+ CD8+ CD4- CD3+ /ul	DBP office	2	NA	0.488705	0.430585
M00474: RcsC-RcsD-RcsB (capsule synthesis) two-component regulatory system	CD24- CD45RO+ CD8+ CD4- CD3+ /ul	DBP office	2	NA	-0.474281	0.430585
M00224: Fluoroquinolone transport system	CD24- CD45RO+ CD8+ CD4- CD3+ /ul	DBP office	2	NA	-0.470939	0.430585
Bacteria;Firmicutes;Clostridia;Clostridiales;Lachnospiraceae;Roseburia;Roseburia_sp.	CD24- CD45RO+ CD8+ CD4- CD3+ /ul	DBP office	2	0.420791	NA	0.430585
Bacteria;Firmicutes;Clostridia;Clostridiales;Lachnospiraceae;Anaerostipes;Anaerostipes_sp.	CD24- CD45RO+ CD8+ CD4- CD3+ /ul	DBP office	2	-0.453802	NA	0.430585
MF0104: nitrate reduction (dissimilatory)	CD24- CD45RO+ CD8+ CD4- CD3+ /ul	DBP office	2	NA	-0.425035	0.430585
Bacteria;Firmicutes;Clostridia;Clostridiales;Ruminococcaceae;Ruminiclostridium 5;Ruminiclostridium 5_sp.	CD24- CD45RO+ CD8+ CD4- CD3+ /ul	DBP office	2	0.453307	NA	0.430585
unknown Eggerthella	CD24- CD45RO+ CD8+ CD4- CD3+ /ul	DBP office	2	0.446346	NA	0.430585
Bacteria;Firmicutes;Clostridia;Clostridiales;Ruminococcaceae;Ruminococcaceae_UCG-009;Ruminococcaceae_UCG-009_sp.	CD24- CD45RO+ CD8+ CD4- CD3+ /ul	DBP office	2	0.462645	NA	0.430585
Bacteria;Firmicutes;Clostridia;Clostridiales;Ruminococcaceae;Ruminococcaceae_UCG-009	CD24- CD45RO+ CD8+ CD4- CD3+ /ul	DBP office	2	0.401549	NA	0.430585
Bacteroidales sp. [ref_mOTU_v2_1074]	CD24- CD45RO+ CD8+ CD4- CD3+ /ul	DBP office	3	-0.470884	-0.40239	0.430585
Anaerotruncus	CD24- CD45RO+ CD8+ CD4- CD3+ /ul	DBP office	2	-0.461176	NA	0.430585
M00208: Glycine betaine/proline transport system	CD24- CD45RO+ CD8+ CD4- CD3+ /ul	DBP office	2	NA	-0.517506	0.430585
Bacteria;Bacteroidetes;Bacteroidia;Bacteroidales;Bacteroidaceae;Bacteroides	CD24- CD45RO+ CD8+ CD4- CD3+ /ul	DBP office	2	-0.433156	NA	0.430585
Bacteria;Firmicutes;Clostridia;Clostridiales;Ruminococcaceae;Ruminococcaceae_UCG-003	CD24- CD45RO+ CD8+ CD4- CD3+ /ul	DBP office	2	0.406041	NA	0.430585
Bacteria;Firmicutes;Clostridia;Clostridiales;Lachnospiraceae	CD24- CD45RO+ CD8+ CD4- CD3+ /ul	DBP office	2	-0.420623	NA	0.430585
Bacteria;Bacteroidetes;Bacteroidia;Bacteroidales;Bacteroidaceae	CD24- CD45RO+ CD8+ CD4- CD3+ /ul	DBP office	2	-0.435532	NA	0.430585
unknown Bacteroidales [meta_mOTU_v2_6670]	CD24- CD45RO+ CD8+ CD4- CD3+ /ul	DBP office	2	NA	0.417731	0.430585
Bacteroidales fam. _C Bacteroidaceae_Porphyromonadaceae_	CD24- CD45RO+ CD8+ CD4- CD3+ /ul	DBP office	3	-0.470884	-0.40239	0.430585
Blautia obeum [ref_mOTU_v2_4719]	CD24- CD45RO+ CD8+ CD4- CD3+ /ul	DBP office	2	NA	0.480349	0.430585
Bacteria;Firmicutes;Clostridia;Clostridiales;Lachnospiraceae;Lachnoclostridium;Lachnoclostridium_uncultured_organism	CD24- CD45RO+ CD8+ CD4- CD3+ /ul	DBP office	2	-0.501119	NA	0.430585
M00530: Dissimilatory nitrate reduction, nitrate => ammonia	CD24- CD45RO+ CD8+ CD4- CD3+ /ul	DBP office	2	NA	-0.465569	0.430585
Bacteroidales gen. _C Bacteroides_Porphyromonas_Parabacteroides_	CD24- CD45RO+ CD8+ CD4- CD3+ /ul	DBP office	3	-0.470884	-0.40239	0.430585
Anaerotruncus colihominis	CD24- CD45RO+ CD8+ CD4- CD3+ /ul	DBP office	2	-0.428723	NA	0.430585
Faecalibacterium prausnitzii [ref_mOTU_v2_4910]	CD24- CD45RO+ CD8+ CD4- CD3+ /ul	DBP office	2	0.46892	NA	0.430585
Bacteria;Firmicutes;Clostridia;Clostridiales;Lachnospiraceae;Lachnoclostridium	CD24- CD45RO+ CD8+ CD4- CD3+ /ul	DBP office	2	-0.49756	NA	0.430585
Bacteroidales gen. _C Bacteroides sp._Porphyromonas sp._Parabacteroides distasonis_	CD24- CD45RO+ CD8+ CD4- CD3+ /ul	DBP office	3	-0.470884	-0.40239	0.430585
Bacteria;Firmicutes;Clostridia;Clostridiales;Lachnospiraceae	CD24- CD4high CD8dim % of CD4+ CD8	DBP office	2	-0.420623	-0.445303	NA
Bacteroidales sp. [ref_mOTU_v2_1074]	CD25high CD127low % of CD4+	DBP office	2	-0.470884	0.452203	NA
Bacteroidales fam. _C Bacteroidaceae_Porphyromonadaceae_	CD25high CD127low % of CD4+	DBP office	2	-0.470884	0.452203	NA
Bacteroidales gen. _C Bacteroides_Porphyromonas_Parabacteroides_	CD25high CD127low % of CD4+	DBP office	2	-0.470884	0.452203	NA
Bacteroidales gen. _C Bacteroides sp._Porphyromonas sp._Parabacteroides distasonis_	CD25high CD127low % of CD4+	DBP office	2	-0.470884	0.452203	NA
Bacteria;Firmicutes;Clostridia;Clostridiales;Lachnospiraceae	CD4high CD8dim % of CD4+ CD8+	DBP office	2	-0.420623	-0.453527	NA
Bacteria;Firmicutes;Clostridia;Clostridiales;Ruminococcaceae;Ruminococcaceae_UCG-009	CD56dim CD16- CD3- %	DBP office	2	0.401549	-0.38464	NA
Bacteria;Firmicutes;Clostridia;Clostridiales;Lachnospiraceae;Anaerostipes	CD56dim CD16 high % of CD56+ CD3-	DBP office	2	-0.446358	-0.413065	NA
Bacteria;Firmicutes;Clostridia;Clostridiales;Lachnospiraceae;Anaerostipes;Anaerostipes_sp.	CD56dim CD16 high % of CD56+ CD3-	DBP office	2	-0.453802	-0.428763	NA
Bacteria;Firmicutes;Clostridia;Clostridiales;Lachnospiraceae	CD56dim CD16 high % of CD56+ CD3-	DBP office	2	-0.420623	-0.424417	NA
Bacteria;Firmicutes;Clostridia;Clostridiales;Lachnospiraceae;Lachnoclostridium;Lachnoclostridium_uncultured_organism	CD62L- CD45RO- % of CD8+ CD4-	DBP office	2	-0.501119	0.44909	NA
unknown Peptostreptococcaceae	CD62L- CD45RO+ CD8+ CD4- CD3+ /ul	DBP office	2	NA	0.438607	0.451892
Bacteria;Firmicutes;Clostridia;Clostridiales;Lachnospiraceae;Anaerostipes	CD62L- CD45RO+ CD8+ CD4- CD3+ /ul	DBP office	2	-0.446358	NA	0.451892
MF0041: histidine degradation	CD62L- CD45RO+ CD8+ CD4- CD3+ /ul	DBP office	2	NA	-0.495689	0.451892
M00474: RcsC-RcsD-RcsB (capsule synthesis) two-component regulatory system	CD62L- CD45RO+ CD8+ CD4- CD3+ /ul	DBP office	2	NA	-0.535046	0.451892
M00224: Fluoroquinolone transport system	CD62L- CD45RO+ CD8+ CD4- CD3+ /ul	DBP office	2	NA	-0.482395	0.451892
Bacteria;Firmicutes;Clostridia;Clostridiales;Lachnospiraceae;Roseburia;Roseburia_sp.	CD62L- CD45RO+ CD8+ CD4- CD3+ /ul	DBP office	2	0.420791	NA	0.451892
MF0048: lactose degradation	CD62L- CD45RO+ CD8+ CD4- CD3+ /ul	DBP office	2	NA	-0.471757	0.451892
M00293: DNA polymerase zeta complex	CD62L- CD45RO+ CD8+ CD4- CD3+ /ul	DBP office	2	NA	-0.364164	0.451892
unknown Peptostreptococcaceae [meta_mOTU_v2_7331]	CD62L- CD45RO+ CD8+ CD4- CD3+ /ul	DBP office	2	NA	0.440991	0.451892
M00360: Aminoacyl-tRNA biosynthesis, prokaryotes	CD62L- CD45RO+ CD8+ CD4- CD3+ /ul	DBP office	2	NA	0.401535	0.451892
Bacteria;Firmicutes;Clostridia;Clostridiales;Lachnospiraceae;Anaerostipes;Anaerostipes_sp.	CD62L- CD45RO+ CD8+ CD4- CD3+ /ul	DBP office	2	-0.453802	NA	0.451892
MF0104: nitrate reduction (dissimilatory)	CD62L- CD45RO+ CD8+ CD4- CD3+ /ul	DBP office	2	NA	-0.47352	0.451892
Bacteria;Firmicutes;Clostridia;Clostridiales;Ruminococcaceae;Ruminiclostridium 5;Ruminiclostridium 5_sp.	CD62L- CD45RO+ CD8+ CD4- CD3+ /ul	DBP office	2	0.453307	NA	0.451892
Blautia producta	CD62L- CD45RO+ CD8+ CD4- CD3+ /ul	DBP office	2	NA	-0.417165	0.451892
M00045: Histidine degradation, histidine => N-formiminoglutamate => glutamate	CD62L- CD45RO+ CD8+ CD4- CD3+ /ul	DBP office	2	NA	-0.487454	0.451892
unknown Eggerthella	CD62L- CD45RO+ CD8+ CD4- CD3+ /ul	DBP office	2	0.446346	NA	0.451892
MF0014: glutamate degradation (4-aminobutanoate pathway)	CD62L- CD45RO+ CD8+ CD4- CD3+ /ul	DBP office	2	NA	-0.441509	0.451892
Bacteria;Firmicutes;Clostridia;Clostridiales;Ruminococcaceae;Ruminococcaceae_UCG-009;Ruminococcaceae_UCG-009_sp.	CD62L- CD45RO+ CD8+ CD4- CD3+ /ul	DBP office	2	0.462645	NA	0.451892
M00260: DNA polymerase III complex, bacteria	CD62L- CD45RO+ CD8+ CD4- CD3+ /ul	DBP office	2	NA	0.383851	0.451892
M00455: TorS-TorR (TMAO respiration) two-component regulatory system	CD62L- CD45RO+ CD8+ CD4- CD3+ /ul	DBP office	2	NA	-0.501388	0.451892
MF0050: melibiose degradation	CD62L- CD45RO+ CD8+ CD4- CD3+ /ul	DBP office	2	NA	-0.41856	0.451892
Bacteria;Firmicutes;Clostridia;Clostridiales;Ruminococcaceae;Ruminococcaceae_UCG-009	CD62L- CD45RO+ CD8+ CD4- CD3+ /ul	DBP office	2	0.401549	NA	0.451892
M00698: Multidrug resistance, efflux pump BpeEF-OprC	CD62L- CD45RO+ CD8+ CD4- CD3+ /ul	DBP office	2	NA	-0.467154	0.451892
Bacteroidales sp. [ref_mOTU_v2_1074]	CD62L- CD45RO+ CD8+ CD4- CD3+ /ul	DBP office	3	-0.470884	-0.44521	0.451892
Anaerotruncus	CD62L- CD45RO+ CD8+ CD4- CD3+ /ul	DBP office	2	-0.461176	NA	0.451892
M00208: Glycine betaine/proline transport system	CD62L- CD45RO+ CD8+ CD4- CD3+ /ul	DBP office	2	NA	-0.577608	0.451892
Bacteria;Bacteroidetes;Bacteroidia;Bacteroidales;Bacteroidaceae;Bacteroides	CD62L- CD45RO+ CD8+ CD4- CD3+ /ul	DBP office	2	-0.433156	NA	0.451892
Bacteria;Firmicutes;Clostridia;Clostridiales;Ruminococcaceae;Ruminococcaceae_UCG-003	CD62L- CD45RO+ CD8+ CD4- CD3+ /ul	DBP office	2	0.406041	NA	0.451892
M00335: Sec (secretion) system	CD62L- CD45RO+ CD8+ CD4- CD3+ /ul	DBP office	2	NA	0.41034	0.451892
M00391: Exosome, eukaryotes	CD62L- CD45RO+ CD8+ CD4- CD3+ /ul	DBP office	2	NA	0.404965	0.451892
Bacteria;Firmicutes;Clostridia;Clostridiales;Lachnospiraceae	CD62L- CD45RO+ CD8+ CD4- CD3+ /ul	DBP office	2	-0.420623	NA	0.451892
Bacteria;Bacteroidetes;Bacteroidia;Bacteroidales;Bacteroidaceae	CD62L- CD45RO+ CD8+ CD4- CD3+ /ul	DBP office	2	-0.435532	NA	0.451892
unknown Clostridiales [meta_mOTU_v2_6672]	CD62L- CD45RO+ CD8+ CD4- CD3+ /ul	DBP office	2	NA	-0.489785	0.451892
unknown Bacteroidales [meta_mOTU_v2_6670]	CD62L- CD45RO+ CD8+ CD4- CD3+ /ul	DBP office	2	NA	0.420796	0.451892
Bacteroidales fam. _C Bacteroidaceae_Porphyromonadaceae_	CD62L- CD45RO+ CD8+ CD4- CD3+ /ul	DBP office	3	-0.470884	-0.44521	0.451892
Blautia obeum [ref_mOTU_v2_4719]	CD62L- CD45RO+ CD8+ CD4- CD3+ /ul	DBP office	2	NA	0.524571	0.451892
Bacteria;Firmicutes;Clostridia;Clostridiales;Lachnospiraceae;Lachnoclostridium;Lachnoclostridium_uncultured_organism	CD62L- CD45RO+ CD8+ CD4- CD3+ /ul	DBP office	2	-0.501119	NA	0.451892
M00530: Dissimilatory nitrate reduction, nitrate => ammonia	CD62L- CD45RO+ CD8+ CD4- CD3+ /ul	DBP office	2	NA	-0.506764	0.451892
Bacteroidales gen. _C Bacteroides_Porphyromonas_Parabacteroides_	CD62L- CD45RO+ CD8+ CD4- CD3+ /ul	DBP office	3	-0.470884	-0.44521	0.451892
Anaerotruncus colihominis	CD62L- CD45RO+ CD8+ CD4- CD3+ /ul	DBP office	2	-0.428723	NA	0.451892
Faecalibacterium prausnitzii [ref_mOTU_v2_4910]	CD62L- CD45RO+ CD8+ CD4- CD3+ /ul	DBP office	2	0.46892	NA	0.451892
M00166: Reductive pentose phosphate cycle, ribulose-5P => glyceraldehyde-3P	CD62L- CD45RO+ CD8+ CD4- CD3+ /ul	DBP office	2	NA	0.405773	0.451892
Bacteria;Firmicutes;Clostridia;Clostridiales;Lachnospiraceae;Lachnoclostridium	CD62L- CD45RO+ CD8+ CD4- CD3+ /ul	DBP office	2	-0.49756	NA	0.451892
Bacteroidales gen. _C Bacteroides sp._Porphyromonas sp._Parabacteroides distasonis_	CD62L- CD45RO+ CD8+ CD4- CD3+ /ul	DBP office	3	-0.470884	-0.44521	0.451892
Bacteria;Firmicutes;Clostridia;Clostridiales;Lachnospiraceae;Anaerostipes	FoxP3+ % of CD25high CD127low CD4+	DBP office	2	-0.446358	0.45054	NA
Bacteroidales sp. [ref_mOTU_v2_1074]	FoxP3+ % of CD25high CD127low CD4+	DBP office	2	-0.470884	0.461555	NA
Bacteria;Firmicutes;Clostridia;Clostridiales;Lachnospiraceae	FoxP3+ % of CD25high CD127low CD4+	DBP office	2	-0.420623	0.401361	NA
Bacteroidales fam. _C Bacteroidaceae_Porphyromonadaceae_	FoxP3+ % of CD25high CD127low CD4+	DBP office	2	-0.470884	0.461555	NA
Bacteroidales gen. _C Bacteroides_Porphyromonas_Parabacteroides_	FoxP3+ % of CD25high CD127low CD4+	DBP office	2	-0.470884	0.461555	NA
Bacteroidales gen. _C Bacteroides sp._Porphyromonas sp._Parabacteroides distasonis_	FoxP3+ % of CD25high CD127low CD4+	DBP office	2	-0.470884	0.461555	NA
Bacteria;Firmicutes;Clostridia;Clostridiales;Lachnospiraceae;Anaerostipes	FoxP3+ CD31- % of CD25high CD127low CD4+	DBP office	2	-0.446358	0.509994	NA
Bacteria;Firmicutes;Clostridia;Clostridiales;Lachnospiraceae;Anaerostipes;Anaerostipes_sp.	FoxP3+ CD31- % of CD25high CD127low CD4+	DBP office	2	-0.453802	0.502078	NA
Bacteroidales sp. [ref_mOTU_v2_1074]	FoxP3+ CD31- % of CD25high CD127low CD4+	DBP office	2	-0.470884	0.467242	NA
Bacteria;Firmicutes;Clostridia;Clostridiales;Lachnospiraceae	FoxP3+ CD31- % of CD25high CD127low CD4+	DBP office	2	-0.420623	0.437802	NA
Bacteroidales fam. _C Bacteroidaceae_Porphyromonadaceae_	FoxP3+ CD31- % of CD25high CD127low CD4+	DBP office	2	-0.470884	0.467242	NA
Bacteroidales gen. _C Bacteroides_Porphyromonas_Parabacteroides_	FoxP3+ CD31- % of CD25high CD127low CD4+	DBP office	2	-0.470884	0.467242	NA
Bacteroidales gen. _C Bacteroides sp._Porphyromonas sp._Parabacteroides distasonis_	FoxP3+ CD31- % of CD25high CD127low CD4+	DBP office	2	-0.470884	0.467242	NA
Bacteroidales sp. [ref_mOTU_v2_1074]	FoxP3+ CD31- CD25high CD127low % of CD4+	DBP office	2	-0.470884	0.497992	NA
Bacteroidales fam. _C Bacteroidaceae_Porphyromonadaceae_	FoxP3+ CD31- CD25high CD127low % of CD4+	DBP office	2	-0.470884	0.497992	NA
Bacteroidales gen. _C Bacteroides_Porphyromonas_Parabacteroides_	FoxP3+ CD31- CD25high CD127low % of CD4+	DBP office	2	-0.470884	0.497992	NA
Bacteroidales gen. _C Bacteroides sp._Porphyromonas sp._Parabacteroides distasonis_	FoxP3+ CD31- CD25high CD127low % of CD4+	DBP office	2	-0.470884	0.497992	NA
Bacteria;Firmicutes;Clostridia;Clostridiales;Lachnospiraceae;Anaerostipes	FoxP3+ CD45RA- % of CD25high CD127 low CD4+	DBP office	2	-0.446358	0.42629	NA
Bacteroidales sp. [ref_mOTU_v2_1074]	FoxP3+ CD45RA- CD25high CD127 low % of CD4+	DBP office	2	-0.470884	0.500362	NA
Bacteroidales fam. _C Bacteroidaceae_Porphyromonadaceae_	FoxP3+ CD45RA- CD25high CD127 low % of CD4+	DBP office	2	-0.470884	0.500362	NA
Bacteroidales gen. _C Bacteroides_Porphyromonas_Parabacteroides_	FoxP3+ CD45RA- CD25high CD127 low % of CD4+	DBP office	2	-0.470884	0.500362	NA
Bacteroidales gen. _C Bacteroides sp._Porphyromonas sp._Parabacteroides distasonis_	FoxP3+ CD45RA- CD25high CD127 low % of CD4+	DBP office	2	-0.470884	0.500362	NA
Bacteria;Firmicutes;Clostridia;Clostridiales;Lachnospiraceae;Lachnoclostridium;Lachnoclostridium_uncultured_organism	GMCSF- IL-2+ % of IL-17+ CD3+	DBP office	2	-0.501119	0.405456	NA
Bacteria;Firmicutes;Clostridia;Clostridiales;Lachnospiraceae;Anaerostipes	IL-10- IL-2- IL-17+ % of CD3+	DBP office	2	-0.446358	NA	0.396566
Bacteria;Firmicutes;Clostridia;Clostridiales;Lachnospiraceae;Roseburia;Roseburia_sp.	IL-10- IL-2- IL-17+ % of CD3+	DBP office	2	0.420791	NA	0.396566
Bacteria;Firmicutes;Clostridia;Clostridiales;Lachnospiraceae;Anaerostipes;Anaerostipes_sp.	IL-10- IL-2- IL-17+ % of CD3+	DBP office	2	-0.453802	NA	0.396566
Bacteria;Firmicutes;Clostridia;Clostridiales;Ruminococcaceae;Ruminiclostridium 5;Ruminiclostridium 5_sp.	IL-10- IL-2- IL-17+ % of CD3+	DBP office	2	0.453307	NA	0.396566
M00038: Tryptophan metabolism, tryptophan => kynurenine => 2-aminomuconate	IL-10- IL-2- IL-17+ % of CD3+	DBP office	2	NA	0.466192	0.396566
M00483: NreB-NreC (dissimilatory nitrate/nitrite reduction) two-component regulatory system	IL-10- IL-2- IL-17+ % of CD3+	DBP office	2	NA	0.447465	0.396566
unknown Eggerthella	IL-10- IL-2- IL-17+ % of CD3+	DBP office	2	0.446346	NA	0.396566
Bacteria;Firmicutes;Negativicutes;Selenomonadales;unknown_Selenomonadales	IL-10- IL-2- IL-17+ % of CD3+	DBP office	2	NA	0.403015	0.396566
Bacteria;Firmicutes;Clostridia;Clostridiales;Ruminococcaceae;Ruminococcaceae_UCG-009;Ruminococcaceae_UCG-009_sp.	IL-10- IL-2- IL-17+ % of CD3+	DBP office	2	0.462645	NA	0.396566
Bacteria;Firmicutes;Clostridia;Clostridiales;Ruminococcaceae;Ruminococcaceae_UCG-009	IL-10- IL-2- IL-17+ % of CD3+	DBP office	2	0.401549	NA	0.396566
Bacteroidales sp. [ref_mOTU_v2_1074]	IL-10- IL-2- IL-17+ % of CD3+	DBP office	2	-0.470884	NA	0.396566
Anaerotruncus	IL-10- IL-2- IL-17+ % of CD3+	DBP office	2	-0.461176	NA	0.396566
Bacteria;Bacteroidetes;Bacteroidia;Bacteroidales;Bacteroidaceae;Bacteroides	IL-10- IL-2- IL-17+ % of CD3+	DBP office	2	-0.433156	NA	0.396566
Bacteria;Firmicutes;Clostridia;Clostridiales;Ruminococcaceae;Ruminococcaceae_UCG-003	IL-10- IL-2- IL-17+ % of CD3+	DBP office	2	0.406041	NA	0.396566
Bacteria;Firmicutes;Clostridia;Clostridiales;Lachnospiraceae	IL-10- IL-2- IL-17+ % of CD3+	DBP office	2	-0.420623	NA	0.396566
Bacteria;Bacteroidetes;Bacteroidia;Bacteroidales;Bacteroidaceae	IL-10- IL-2- IL-17+ % of CD3+	DBP office	2	-0.435532	NA	0.396566
Bacteroidales fam. _C Bacteroidaceae_Porphyromonadaceae_	IL-10- IL-2- IL-17+ % of CD3+	DBP office	2	-0.470884	NA	0.396566
Bacteria;Firmicutes;Clostridia;Clostridiales;Lachnospiraceae;Lachnoclostridium;Lachnoclostridium_uncultured_organism	IL-10- IL-2- IL-17+ % of CD3+	DBP office	2	-0.501119	NA	0.396566
Bacteroidales gen. _C Bacteroides_Porphyromonas_Parabacteroides_	IL-10- IL-2- IL-17+ % of CD3+	DBP office	2	-0.470884	NA	0.396566
Anaerotruncus colihominis	IL-10- IL-2- IL-17+ % of CD3+	DBP office	2	-0.428723	NA	0.396566
Faecalibacterium prausnitzii [ref_mOTU_v2_4910]	IL-10- IL-2- IL-17+ % of CD3+	DBP office	2	0.46892	NA	0.396566
Bacteria;Firmicutes;Clostridia;Clostridiales;Lachnospiraceae;Lachnoclostridium	IL-10- IL-2- IL-17+ % of CD3+	DBP office	2	-0.49756	NA	0.396566
Bacteroidales gen. _C Bacteroides sp._Porphyromonas sp._Parabacteroides distasonis_	IL-10- IL-2- IL-17+ % of CD3+	DBP office	2	-0.470884	NA	0.396566
Bacteria;Firmicutes;Clostridia;Clostridiales;Lachnospiraceae;Anaerostipes	TNFa- IL-5+ IL-17+ % of CD3+	DBP office	2	-0.446358	NA	0.430205
Bacteria;Firmicutes;Clostridia;Clostridiales;Lachnospiraceae;Roseburia;Roseburia_sp.	TNFa- IL-5+ IL-17+ % of CD3+	DBP office	2	0.420791	NA	0.430205
unknown Firmicutes [meta_mOTU_v2_6331]	TNFa- IL-5+ IL-17+ % of CD3+	DBP office	2	NA	-0.458715	0.430205
Bacteria;Firmicutes;Clostridia;Clostridiales;Lachnospiraceae;Anaerostipes;Anaerostipes_sp.	TNFa- IL-5+ IL-17+ % of CD3+	DBP office	2	-0.453802	NA	0.430205
Bacteria;Firmicutes;Clostridia;Clostridiales;Ruminococcaceae;Ruminiclostridium 5;Ruminiclostridium 5_sp.	TNFa- IL-5+ IL-17+ % of CD3+	DBP office	2	0.453307	NA	0.430205
M00483: NreB-NreC (dissimilatory nitrate/nitrite reduction) two-component regulatory system	TNFa- IL-5+ IL-17+ % of CD3+	DBP office	2	NA	0.503645	0.430205
unknown Eggerthella	TNFa- IL-5+ IL-17+ % of CD3+	DBP office	2	0.446346	NA	0.430205
Bacteria;Firmicutes;Negativicutes;Selenomonadales;unknown_Selenomonadales	TNFa- IL-5+ IL-17+ % of CD3+	DBP office	2	NA	0.429961	0.430205
Bacteria;Firmicutes;Clostridia;Clostridiales;Ruminococcaceae;Ruminococcaceae_UCG-009;Ruminococcaceae_UCG-009_sp.	TNFa- IL-5+ IL-17+ % of CD3+	DBP office	2	0.462645	NA	0.430205
Bacteria;Firmicutes;Clostridia;Clostridiales;Ruminococcaceae;Ruminococcaceae_UCG-009	TNFa- IL-5+ IL-17+ % of CD3+	DBP office	2	0.401549	NA	0.430205
Bacteroidales sp. [ref_mOTU_v2_1074]	TNFa- IL-5+ IL-17+ % of CD3+	DBP office	2	-0.470884	NA	0.430205
Anaerotruncus	TNFa- IL-5+ IL-17+ % of CD3+	DBP office	2	-0.461176	NA	0.430205
Bacteria;Bacteroidetes;Bacteroidia;Bacteroidales;Bacteroidaceae;Bacteroides	TNFa- IL-5+ IL-17+ % of CD3+	DBP office	2	-0.433156	NA	0.430205
Bacteria;Firmicutes;Clostridia;Clostridiales;Ruminococcaceae;Ruminococcaceae_UCG-003	TNFa- IL-5+ IL-17+ % of CD3+	DBP office	2	0.406041	NA	0.430205
Bacteria;Firmicutes;Clostridia;Clostridiales;Lachnospiraceae	TNFa- IL-5+ IL-17+ % of CD3+	DBP office	2	-0.420623	NA	0.430205
Bacteria;Bacteroidetes;Bacteroidia;Bacteroidales;Bacteroidaceae	TNFa- IL-5+ IL-17+ % of CD3+	DBP office	2	-0.435532	NA	0.430205
Bacteroidales fam. _C Bacteroidaceae_Porphyromonadaceae_	TNFa- IL-5+ IL-17+ % of CD3+	DBP office	2	-0.470884	NA	0.430205
Bacteria;Firmicutes;Clostridia;Clostridiales;Lachnospiraceae;Lachnoclostridium;Lachnoclostridium_uncultured_organism	TNFa- IL-5+ IL-17+ % of CD3+	DBP office	2	-0.501119	NA	0.430205
Bacteroidales gen. _C Bacteroides_Porphyromonas_Parabacteroides_	TNFa- IL-5+ IL-17+ % of CD3+	DBP office	2	-0.470884	NA	0.430205
unknown Clostridiales [meta_mOTU_v2_7778]	TNFa- IL-5+ IL-17+ % of CD3+	DBP office	2	NA	-0.48021	0.430205
Anaerotruncus colihominis	TNFa- IL-5+ IL-17+ % of CD3+	DBP office	2	-0.428723	NA	0.430205
Faecalibacterium prausnitzii [ref_mOTU_v2_4910]	TNFa- IL-5+ IL-17+ % of CD3+	DBP office	2	0.46892	NA	0.430205
Bacteria;Firmicutes;Clostridia;Clostridiales;Lachnospiraceae;Lachnoclostridium	TNFa- IL-5+ IL-17+ % of CD3+	DBP office	2	-0.49756	NA	0.430205
Bacteroidales gen. _C Bacteroides sp._Porphyromonas sp._Parabacteroides distasonis_	TNFa- IL-5+ IL-17+ % of CD3+	DBP office	2	-0.470884	NA	0.430205
Bacteria;Firmicutes;Clostridia;Clostridiales;Lachnospiraceae;Anaerostipes	TNFa- IL-5+ IL-17+ CD4+ CD3+ /ul	DBP office	2	-0.446358	NA	0.413976
Bacteria;Firmicutes;Clostridia;Clostridiales;Lachnospiraceae;Roseburia;Roseburia_sp.	TNFa- IL-5+ IL-17+ CD4+ CD3+ /ul	DBP office	2	0.420791	NA	0.413976
Bacteria;Firmicutes;Clostridia;Clostridiales;Lachnospiraceae;Anaerostipes;Anaerostipes_sp.	TNFa- IL-5+ IL-17+ CD4+ CD3+ /ul	DBP office	2	-0.453802	NA	0.413976
Bacteria;Firmicutes;Clostridia;Clostridiales;Ruminococcaceae;Ruminiclostridium 5;Ruminiclostridium 5_sp.	TNFa- IL-5+ IL-17+ CD4+ CD3+ /ul	DBP office	2	0.453307	NA	0.413976
M00483: NreB-NreC (dissimilatory nitrate/nitrite reduction) two-component regulatory system	TNFa- IL-5+ IL-17+ CD4+ CD3+ /ul	DBP office	2	NA	0.483429	0.413976
unknown Eggerthella	TNFa- IL-5+ IL-17+ CD4+ CD3+ /ul	DBP office	2	0.446346	NA	0.413976
Bacteria;Firmicutes;Negativicutes;Selenomonadales;unknown_Selenomonadales	TNFa- IL-5+ IL-17+ CD4+ CD3+ /ul	DBP office	2	NA	0.439694	0.413976
Bacteria;Firmicutes;Clostridia;Clostridiales;Ruminococcaceae;Ruminococcaceae_UCG-009;Ruminococcaceae_UCG-009_sp.	TNFa- IL-5+ IL-17+ CD4+ CD3+ /ul	DBP office	2	0.462645	NA	0.413976
Bacteria;Firmicutes;Clostridia;Clostridiales;Ruminococcaceae;Ruminococcaceae_UCG-009	TNFa- IL-5+ IL-17+ CD4+ CD3+ /ul	DBP office	2	0.401549	NA	0.413976
Bacteroidales sp. [ref_mOTU_v2_1074]	TNFa- IL-5+ IL-17+ CD4+ CD3+ /ul	DBP office	2	-0.470884	NA	0.413976
Anaerotruncus	TNFa- IL-5+ IL-17+ CD4+ CD3+ /ul	DBP office	2	-0.461176	NA	0.413976
Bacteria;Bacteroidetes;Bacteroidia;Bacteroidales;Bacteroidaceae;Bacteroides	TNFa- IL-5+ IL-17+ CD4+ CD3+ /ul	DBP office	2	-0.433156	NA	0.413976
Bacteria;Firmicutes;Clostridia;Clostridiales;Ruminococcaceae;Ruminococcaceae_UCG-003	TNFa- IL-5+ IL-17+ CD4+ CD3+ /ul	DBP office	2	0.406041	NA	0.413976
Bacteria;Firmicutes;Clostridia;Clostridiales;Lachnospiraceae	TNFa- IL-5+ IL-17+ CD4+ CD3+ /ul	DBP office	2	-0.420623	NA	0.413976
Bacteria;Bacteroidetes;Bacteroidia;Bacteroidales;Bacteroidaceae	TNFa- IL-5+ IL-17+ CD4+ CD3+ /ul	DBP office	2	-0.435532	NA	0.413976
Bacteroidales fam. _C Bacteroidaceae_Porphyromonadaceae_	TNFa- IL-5+ IL-17+ CD4+ CD3+ /ul	DBP office	2	-0.470884	NA	0.413976
Bacteria;Firmicutes;Clostridia;Clostridiales;Lachnospiraceae;Lachnoclostridium;Lachnoclostridium_uncultured_organism	TNFa- IL-5+ IL-17+ CD4+ CD3+ /ul	DBP office	2	-0.501119	NA	0.413976
Bacteroidales gen. _C Bacteroides_Porphyromonas_Parabacteroides_	TNFa- IL-5+ IL-17+ CD4+ CD3+ /ul	DBP office	2	-0.470884	NA	0.413976
Anaerotruncus colihominis	TNFa- IL-5+ IL-17+ CD4+ CD3+ /ul	DBP office	2	-0.428723	NA	0.413976
Faecalibacterium prausnitzii [ref_mOTU_v2_4910]	TNFa- IL-5+ IL-17+ CD4+ CD3+ /ul	DBP office	2	0.46892	NA	0.413976
Bacteria;Firmicutes;Clostridia;Clostridiales;Lachnospiraceae;Lachnoclostridium	TNFa- IL-5+ IL-17+ CD4+ CD3+ /ul	DBP office	2	-0.49756	NA	0.413976
Bacteroidales gen. _C Bacteroides sp._Porphyromonas sp._Parabacteroides distasonis_	TNFa- IL-5+ IL-17+ CD4+ CD3+ /ul	DBP office	2	-0.470884	NA	0.413976
M00293: DNA polymerase zeta complex	CD11c+ CD14- CD16- HLA-DR+ CD4dim/- %	eGFR	2	-0.340872	0.473422	NA
M00630: D-Galacturonate degradation (fungi), D-galacturonate => glycerol	CD11c+ CD14- CD16- HLA-DR+ CD4dim/- %	eGFR	2	-0.432489	0.421002	NA
M00488: DcuS-DcuR (C4-dicarboxylate metabolism) two-component regulatory system	CD123+ CD14- CD16- HLA-DR+ CD4dim/- %	eGFR	2	-0.397479	NA	-0.373458
M00197: Putative fructooligosaccharide transport system	CD123+ CD14- CD16- HLA-DR+ CD4dim/- %	eGFR	2	0.329485	NA	-0.373458
unknown Atopobiaceae [meta_mOTU_v2_6458]	CD123+ CD14- CD16- HLA-DR+ CD4dim/- %	eGFR	2	0.43959	NA	-0.373458
Bacteria;Firmicutes;Clostridia;Clostridiales;Lachnospiraceae;[Eubacterium] ruminantium_group	CD123+ CD14- CD16- HLA-DR+ CD4dim/- %	eGFR	2	0.422943	NA	-0.373458
M00822: Multidrug resistance, efflux pump MexMN-OprM	CD123+ CD14- CD16- HLA-DR+ CD4dim/- %	eGFR	2	-0.37278	NA	-0.373458
MF0130: peroxidase	CD123+ CD14- CD16- HLA-DR+ CD4dim/- %	eGFR	2	-0.379832	NA	-0.373458
M00642: Multidrug resistance, efflux pump MexJK-OprM	CD123+ CD14- CD16- HLA-DR+ CD4dim/- %	eGFR	2	-0.36065	NA	-0.373458
M00538: Toluene degradation, toluene => benzoate	CD123+ CD14- CD16- HLA-DR+ CD4dim/- %	eGFR	2	-0.427472	NA	-0.373458
M00474: RcsC-RcsD-RcsB (capsule synthesis) two-component regulatory system	CD123+ CD14- CD16- HLA-DR+ CD4dim/- %	eGFR	2	-0.471413	NA	-0.373458
Bacteroides	CD123+ CD14- CD16- HLA-DR+ CD4dim/- %	eGFR	2	-0.376368	NA	-0.373458
M00460: MprB-MprA (maintenance of persistent infection) two-component regulatory system	CD123+ CD14- CD16- HLA-DR+ CD4dim/- %	eGFR	2	-0.422566	NA	-0.373458
M00709: Macrolide resistance, MacAB-TolC transporter	CD123+ CD14- CD16- HLA-DR+ CD4dim/- %	eGFR	2	-0.366935	NA	-0.373458
Blautia producta [ref_mOTU_v2_4020]	CD123+ CD14- CD16- HLA-DR+ CD4dim/- %	eGFR	2	-0.392175	NA	-0.373458
M00768: Multidrug resistance, efflux pump GesABC	CD123+ CD14- CD16- HLA-DR+ CD4dim/- %	eGFR	2	-0.37278	NA	-0.373458
OTU_208: Bacteria;Firmicutes;Clostridia;Clostridiales;Ruminococcaceae;Ruminococcaceae UCG-002;?;	CD123+ CD14- CD16- HLA-DR+ CD4dim/- %	eGFR	2	0.471948	NA	-0.373458
Paraprevotella	CD123+ CD14- CD16- HLA-DR+ CD4dim/- %	eGFR	2	0.36088	NA	-0.373458
Erysipelotrichaceae sp. _C Coprobacillus_Erysipelatoclostridium ramosum_	CD123+ CD14- CD16- HLA-DR+ CD4dim/- %	eGFR	2	-0.405665	NA	-0.373458
Bacteria;Actinobacteria;Coriobacteriia;Coriobacteriales;Eggerthellaceae;Senegalimassilia;Senegalimassilia_sp.	CD123+ CD14- CD16- HLA-DR+ CD4dim/- %	eGFR	2	NA	-0.423859	-0.373458
Bacteria;Firmicutes;Clostridia;Clostridiales;Ruminococcaceae;Ruminococcus 1;Ruminococcus 1_uncultured_Ruminococcus_sp.	CD123+ CD14- CD16- HLA-DR+ CD4dim/- %	eGFR	2	-0.509759	NA	-0.373458
Clostridium sp. CAG:273	CD123+ CD14- CD16- HLA-DR+ CD4dim/- %	eGFR	2	NA	-0.502688	-0.373458
M00293: DNA polymerase zeta complex	CD123+ CD14- CD16- HLA-DR+ CD4dim/- %	eGFR	2	-0.340872	NA	-0.373458
Bacteria;Actinobacteria;Coriobacteriia;Coriobacteriales;Eggerthellaceae;Senegalimassilia	CD123+ CD14- CD16- HLA-DR+ CD4dim/- %	eGFR	2	NA	-0.453368	-0.373458
M00505: KinB-AlgB (alginate production) two-component regulatory system	CD123+ CD14- CD16- HLA-DR+ CD4dim/- %	eGFR	2	-0.36366	NA	-0.373458
M00104: Bile acid biosynthesis, cholesterol => cholate/chenodeoxycholate	CD123+ CD14- CD16- HLA-DR+ CD4dim/- %	eGFR	2	0.41515	NA	-0.373458
M00643: Multidrug resistance, efflux pump MexXY-OprM	CD123+ CD14- CD16- HLA-DR+ CD4dim/- %	eGFR	2	-0.355608	NA	-0.373458
Bacteria;Firmicutes;Clostridia;Clostridiales;Lachnospiraceae;Anaerostipes;Anaerostipes_sp.	CD123+ CD14- CD16- HLA-DR+ CD4dim/- %	eGFR	2	-0.417914	NA	-0.373458
MF0104: nitrate reduction (dissimilatory)	CD123+ CD14- CD16- HLA-DR+ CD4dim/- %	eGFR	2	-0.413855	NA	-0.373458
Bacteria;Firmicutes;Clostridia;Clostridiales;Ruminococcaceae;Ruminococcaceae_NK4A214 group;Ruminococcaceae_NK4A214 group_sp.	CD123+ CD14- CD16- HLA-DR+ CD4dim/- %	eGFR	2	NA	-0.498242	-0.373458
M00042: Catecholamine biosynthesis, tyrosine => dopamine => noradrenaline => adrenaline	CD123+ CD14- CD16- HLA-DR+ CD4dim/- %	eGFR	2	-0.515632	NA	-0.373458
Bacteroides massiliensis	CD123+ CD14- CD16- HLA-DR+ CD4dim/- %	eGFR	2	0.417377	NA	-0.373458
M00326: RTX toxin transport system	CD123+ CD14- CD16- HLA-DR+ CD4dim/- %	eGFR	2	-0.376909	NA	-0.373458
M00068: Glycosphingolipid biosynthesis, globo-series, LacCer => Gb4Cer	CD123+ CD14- CD16- HLA-DR+ CD4dim/- %	eGFR	2	0.341253	NA	-0.373458
Blautia producta	CD123+ CD14- CD16- HLA-DR+ CD4dim/- %	eGFR	2	-0.49407	NA	-0.373458
M00554: Nucleotide sugar biosynthesis, galactose => UDP-galactose	CD123+ CD14- CD16- HLA-DR+ CD4dim/- %	eGFR	2	0.353401	NA	-0.373458
Bacteroidaceae	CD123+ CD14- CD16- HLA-DR+ CD4dim/- %	eGFR	2	-0.376368	NA	-0.373458
unknown Clostridiales [meta_mOTU_v2_6852]	CD123+ CD14- CD16- HLA-DR+ CD4dim/- %	eGFR	2	0.419842	NA	-0.373458
M00646: Multidrug resistance, efflux pump AcrAD-TolC	CD123+ CD14- CD16- HLA-DR+ CD4dim/- %	eGFR	2	-0.378809	NA	-0.373458
M00724: Cationic antimicrobial peptide (CAMP) resistance, palmitoyl transferase PagP	CD123+ CD14- CD16- HLA-DR+ CD4dim/- %	eGFR	2	-0.448653	NA	-0.373458
Erysipelotrichaceae sp. [ref_mOTU_v2_0885]	CD123+ CD14- CD16- HLA-DR+ CD4dim/- %	eGFR	2	-0.405665	NA	-0.373458
M00456: ArcB-ArcA (anoxic redox control) two-component regulatory system	CD123+ CD14- CD16- HLA-DR+ CD4dim/- %	eGFR	2	-0.427419	NA	-0.373458
OTU_99: Bacteria;Firmicutes;Clostridia;Clostridiales;Ruminococcaceae;Ruminococcus 1;uncultured Ruminococcus sp.;	CD123+ CD14- CD16- HLA-DR+ CD4dim/- %	eGFR	2	-0.555434	NA	-0.373458
MF0132: superoxide reductase	CD123+ CD14- CD16- HLA-DR+ CD4dim/- %	eGFR	2	0.382137	NA	-0.373458
M00325: alpha-Hemolysin/cyclolysin transport system	CD123+ CD14- CD16- HLA-DR+ CD4dim/- %	eGFR	2	-0.366204	NA	-0.373458
Bacteroides massiliensis [ref_mOTU_v2_0455]	CD123+ CD14- CD16- HLA-DR+ CD4dim/- %	eGFR	2	0.417377	NA	-0.373458
MF0034: glutamine degradation (oxoglutarate pathway)	CD123+ CD14- CD16- HLA-DR+ CD4dim/- %	eGFR	2	0.4019	NA	-0.373458
OTU_62: Bacteria;Firmicutes;Clostridia;Clostridiales;Ruminococcaceae;Ruminococcaceae NK4A214 group;metagenome;	CD123+ CD14- CD16- HLA-DR+ CD4dim/- %	eGFR	2	0.518207	NA	-0.373458
M00429: Competence-related DNA transformation transporter	CD123+ CD14- CD16- HLA-DR+ CD4dim/- %	eGFR	2	0.360654	NA	-0.373458
Holdemanella biformis [meta_mOTU_v2_7589]	CD123+ CD14- CD16- HLA-DR+ CD4dim/- %	eGFR	2	0.403762	NA	-0.373458
MF0129: catalase	CD123+ CD14- CD16- HLA-DR+ CD4dim/- %	eGFR	2	-0.369627	NA	-0.373458
M00718: Multidrug resistance, efflux pump MexAB-OprM	CD123+ CD14- CD16- HLA-DR+ CD4dim/- %	eGFR	2	-0.386153	NA	-0.373458
MF0122: propionate production (succinate pathway)	CD123+ CD14- CD16- HLA-DR+ CD4dim/- %	eGFR	2	-0.402192	NA	-0.373458
M00696: Multidrug resistance, efflux pump AcrEF-TolC	CD123+ CD14- CD16- HLA-DR+ CD4dim/- %	eGFR	2	-0.371757	NA	-0.373458
Bacteria;Firmicutes;Clostridia;Clostridiales;Ruminococcaceae;Ruminiclostridium 6;Ruminiclostridium 6_sp.	CD123+ CD14- CD16- HLA-DR+ CD4dim/- %	eGFR	2	NA	-0.423946	-0.373458
M00571: AlgE-type Mannuronan C-5-Epimerase transport system	CD123+ CD14- CD16- HLA-DR+ CD4dim/- %	eGFR	2	-0.367958	NA	-0.373458
M00343: Archaeal proteasome	CD123+ CD14- CD16- HLA-DR+ CD4dim/- %	eGFR	2	-0.330486	NA	-0.373458
M00120: Coenzyme A biosynthesis, pantothenate => CoA	CD123+ CD14- CD16- HLA-DR+ CD4dim/- %	eGFR	2	0.355685	NA	-0.373458
MF0052: chondroitin sulfate and dermatan sulfate degradation	CD123+ CD14- CD16- HLA-DR+ CD4dim/- %	eGFR	2	-0.421081	NA	-0.373458
M00497: GlnL-GlnG (nitrogen regulation) two-component regulatory system	CD123+ CD14- CD16- HLA-DR+ CD4dim/- %	eGFR	2	-0.373113	NA	-0.373458
M00741: Propanoyl-CoA metabolism, propanoyl-CoA => succinyl-CoA	CD123+ CD14- CD16- HLA-DR+ CD4dim/- %	eGFR	2	-0.34779	NA	-0.373458
Erysipelotrichaceae gen. _C Coprobacillus_Erysipelatoclostridium_	CD123+ CD14- CD16- HLA-DR+ CD4dim/- %	eGFR	2	-0.405665	NA	-0.373458
Bacteria;Firmicutes;Clostridia;Clostridiales;Lachnospiraceae;[Eubacterium] ruminantium_group;[Eubacterium] ruminantium_group_sp.	CD123+ CD14- CD16- HLA-DR+ CD4dim/- %	eGFR	2	0.451626	NA	-0.373458
MF0124: Fucose degradation	CD123+ CD14- CD16- HLA-DR+ CD4dim/- %	eGFR	2	-0.390453	NA	-0.373458
Bacteria;Firmicutes;Clostridia;Clostridiales;Lachnospiraceae;Coprococcus 3;Coprococcus 3_sp.	CD123+ CD14- CD16- HLA-DR+ CD4dim/- %	eGFR	2	0.422357	NA	-0.373458
M00641: Multidrug resistance, efflux pump MexEF-OprN	CD123+ CD14- CD16- HLA-DR+ CD4dim/- %	eGFR	2	-0.417212	NA	-0.373458
M00746: Multidrug resistance, repression of porin OmpF	CD123+ CD14- CD16- HLA-DR+ CD4dim/- %	eGFR	2	-0.419813	NA	-0.373458
M00392: Ski complex	CD123+ CD14- CD16- HLA-DR+ CD4dim/- %	eGFR	2	-0.392072	NA	-0.373458
M00480: VraS-VraR (cell-wall peptidoglycan synthesis) two-component regulatory system	CD123+ CD14- CD16- HLA-DR+ CD4dim/- %	eGFR	2	0.352559	NA	-0.373458
M00449: CreC-CreB (phosphate regulation) two-component regulatory system	CD123+ CD14- CD16- HLA-DR+ CD4dim/- %	eGFR	2	-0.33656	NA	-0.373458
Bacteria;Tenericutes;Mollicutes;Mollicutes_RF39	CD123+ CD14- CD16- HLA-DR+ CD4dim/- %	eGFR	2	NA	-0.419475	-0.373458
M00720: Multidrug resistance, efflux pump VexEF-TolC	CD123+ CD14- CD16- HLA-DR+ CD4dim/- %	eGFR	2	-0.367958	NA	-0.373458
unknown Ruminococcaceae [meta_mOTU_v2_6905]	CD123+ CD14- CD16- HLA-DR+ CD4dim/- %	eGFR	2	0.407948	NA	-0.373458
Clostridium sp. CAG:217 [meta_mOTU_v2_7451]	CD123+ CD14- CD16- HLA-DR+ CD4dim/- %	eGFR	2	0.502464	NA	-0.373458
M00573: Biotin biosynthesis, BioI pathway, long-chain-acyl-ACP => pimeloyl-ACP => biotin	CD123+ CD14- CD16- HLA-DR+ CD4dim/- %	eGFR	2	-0.416003	NA	-0.373458
uncultured Eubacterium sp. [meta_mOTU_v2_5477]	CD123+ CD14- CD16- HLA-DR+ CD4dim/- %	eGFR	2	0.416523	NA	-0.373458
M00537: Xylene degradation, xylene => methylbenzoate	CD123+ CD14- CD16- HLA-DR+ CD4dim/- %	eGFR	2	-0.427472	NA	-0.373458
M00647: Multidrug resistance, efflux pump AcrAB-TolC/SmeDEF	CD123+ CD14- CD16- HLA-DR+ CD4dim/- %	eGFR	2	-0.371136	NA	-0.373458
Lachnoclostridium	CD123+ CD14- CD16- HLA-DR+ CD4dim/- %	eGFR	2	-0.356246	NA	-0.373458
M00485: KinABCDE-Spo0FA (sporulation control) two-component regulatory system	CD123+ CD14- CD16- HLA-DR+ CD4dim/- %	eGFR	2	0.348374	NA	-0.373458
M00328: Hemophore/metalloprotease transport system	CD123+ CD14- CD16- HLA-DR+ CD4dim/- %	eGFR	2	-0.382824	NA	-0.373458
Clostridium sp. CAG:273 [meta_mOTU_v2_5681]	CD123+ CD14- CD16- HLA-DR+ CD4dim/- %	eGFR	2	NA	-0.502688	-0.373458
Bacteria;Firmicutes;Clostridia;Clostridiales;Lachnospiraceae	CD123+ CD14- CD16- HLA-DR+ CD4dim/- %	eGFR	2	-0.470647	NA	-0.373458
Bacteria;Bacteroidetes;Bacteroidia;Bacteroidales;Prevotellaceae;Paraprevotella	CD123+ CD14- CD16- HLA-DR+ CD4dim/- %	eGFR	2	NA	-0.420453	-0.373458
M00687: MAPK (ERK1/2) signaling	CD123+ CD14- CD16- HLA-DR+ CD4dim/- %	eGFR	2	0.4498	NA	-0.373458
M00630: D-Galacturonate degradation (fungi), D-galacturonate => glycerol	CD123+ CD14- CD16- HLA-DR+ CD4dim/- %	eGFR	2	-0.432489	NA	-0.373458
unknown Faecalibacterium [meta_mOTU_v2_5815]	CD123+ CD14- CD16- HLA-DR+ CD4dim/- %	eGFR	2	0.410073	NA	-0.373458
M00029: Urea cycle	CD123+ CD14- CD16- HLA-DR+ CD4dim/- %	eGFR	2	0.326528	NA	-0.373458
M00123: Biotin biosynthesis, pimeloyl-ACP/CoA => biotin	CD123+ CD14- CD16- HLA-DR+ CD4dim/- %	eGFR	2	-0.416003	NA	-0.373458
unknown Ruminococcus [meta_mOTU_v2_7275]	CD123+ CD14- CD16- HLA-DR+ CD4dim/- %	eGFR	2	0.444296	NA	-0.373458
Bacteria;Firmicutes;Clostridia;Clostridiales;Lachnospiraceae;Coprococcus 3	CD123+ CD14- CD16- HLA-DR+ CD4dim/- %	eGFR	2	0.42521	NA	-0.373458
M00337: Immunoproteasome	CD123+ CD14- CD16- HLA-DR+ CD4dim/- %	eGFR	2	0.480424	NA	-0.373458
M00699: Multidrug resistance, efflux pump AmeABC	CD123+ CD14- CD16- HLA-DR+ CD4dim/- %	eGFR	2	-0.382864	NA	-0.373458
M00697: Multidrug resistance, efflux pump MdtEF-TolC	CD123+ CD14- CD16- HLA-DR+ CD4dim/- %	eGFR	2	-0.37015	NA	-0.373458
Enterobacteriaceae sp. [ref_mOTU_v2_0036]	CD123+ CD14- CD16- HLA-DR+ CD4dim/- %	eGFR	2	-0.391661	NA	-0.373458
M00339: RaxAB-RaxC type I secretion system	CD123+ CD14- CD16- HLA-DR+ CD4dim/- %	eGFR	2	-0.369127	NA	-0.373458
Clostridium sp. CAG:217	CD123+ CD14- CD16- HLA-DR+ CD4dim/- %	eGFR	2	0.502464	NA	-0.373458
M00143: NADH dehydrogenase (ubiquinone) Fe-S protein/flavoprotein complex, mitochondria	CD123+ CD14- CD16- HLA-DR+ CD4dim/- %	eGFR	2	-0.389587	NA	-0.373458
M00530: Dissimilatory nitrate reduction, nitrate => ammonia	CD123+ CD14- CD16- HLA-DR+ CD4dim/- %	eGFR	2	-0.415641	NA	-0.373458
M00475: BarA-UvrY (central carbon metabolism) two-component regulatory system	CD123+ CD14- CD16- HLA-DR+ CD4dim/- %	eGFR	2	-0.352031	NA	-0.373458
Enterobacteriaceae sp. _C Escherichia coli_Escherichia fergusonii_Shigella boydii_Shigella dysenteriae_Shigella flexneri_Shigella sonnei_	CD123+ CD14- CD16- HLA-DR+ CD4dim/- %	eGFR	2	-0.391661	NA	-0.373458
M00096: C5 isoprenoid biosynthesis, non-mevalonate pathway	CD123+ CD14- CD16- HLA-DR+ CD4dim/- %	eGFR	2	0.352466	NA	-0.373458
M00340: Proteasome, 20S core particle	CD123+ CD14- CD16- HLA-DR+ CD4dim/- %	eGFR	2	0.480157	NA	-0.373458
M00575: Pertussis pathogenicity signature 2, T1SS	CD123+ CD14- CD16- HLA-DR+ CD4dim/- %	eGFR	2	-0.36076	NA	-0.373458
unknown Clostridiales [meta_mOTU_v2_6629]	CD123+ CD14- CD16- HLA-DR+ CD4dim/- %	eGFR	2	-0.410203	NA	-0.373458
Enterobacteriaceae	CD123+ CD14- CD16- HLA-DR+ CD4dim/- %	eGFR	2	-0.358665	NA	-0.373458
M00821: Multidrug resistance, efflux pump TriABC-TolC	CD123+ CD14- CD16- HLA-DR+ CD4dim/- %	eGFR	2	-0.367958	NA	-0.373458
M00209: Osmoprotectant transport system	CD123+ CD14- CD16- HLA-DR+ CD4dim/- %	eGFR	2	-0.341213	NA	-0.373458
M00204: Trehalose/maltose transport system	CD123+ CD14- CD16- HLA-DR+ CD4dim/- %	eGFR	2	-0.435099	NA	-0.373458
Enterobacteriaceae gen. _C Escherichia_Shigella_	CD123+ CD14- CD16- HLA-DR+ CD4dim/- %	eGFR	2	-0.391661	NA	-0.373458
M00605: Glucose/mannose transport system	CD123+ CD14- CD16- HLA-DR+ CD4dim/- %	eGFR	2	0.347157	NA	-0.373458
Bacteria;Firmicutes;Clostridia;Clostridiales;Ruminococcaceae;Ruminococcaceae_NK4A214 group	CD123+ CD14- CD16- HLA-DR+ CD4dim/- %	eGFR	2	0.46995	NA	-0.373458
uncultured Eubacterium sp.	CD123+ CD14- CD16- HLA-DR+ CD4dim/- %	eGFR	2	0.39179	NA	-0.373458
MF0131: superoxide dismutase	CD123+ CD14- CD16- HLA-DR+ CD4dim/- %	eGFR	2	-0.418634	NA	-0.373458
unknown Clostridiales [meta_mOTU_v2_7782]	CD123+ CD14- CD16- HLA-DR+ CD4dim/- %	eGFR	2	0.382237	NA	-0.373458
M00577: Biotin biosynthesis, BioW pathway, pimelate => pimeloyl-CoA => biotin	CD123+ CD14- CD16- HLA-DR+ CD4dim/- %	eGFR	2	-0.416149	NA	-0.373458
Bacteria;Firmicutes;Clostridia;Clostridiales;Ruminococcaceae;Ruminococcaceae_NK4A214 group;Ruminococcaceae_NK4A214 group_metagenome	CD123+ CD14- CD16- HLA-DR+ CD4dim/- %	eGFR	2	0.48982	NA	-0.373458
unknown Atopobiaceae	CD123+ CD14- CD16- HLA-DR+ CD4dim/- %	eGFR	2	0.439891	NA	-0.373458
Bacteroides	CD14- CD16- HLA-DR+ CD4dim/- %	eGFR	2	-0.376368	0.401027	NA
Bacteroidaceae	CD14- CD16- HLA-DR+ CD4dim/- %	eGFR	2	-0.376368	0.401027	NA
MF0052: chondroitin sulfate and dermatan sulfate degradation	CD14- CD16- HLA-DR+ CD4dim/- %	eGFR	2	-0.421081	0.403796	NA
M00573: Biotin biosynthesis, BioI pathway, long-chain-acyl-ACP => pimeloyl-ACP => biotin	CD14- CD16- HLA-DR+ CD4dim/- %	eGFR	2	-0.416003	0.434855	NA
Bacteria;Firmicutes;Clostridia;Clostridiales;Lachnospiraceae	CD14- CD16- HLA-DR+ CD4dim/- %	eGFR	2	-0.470647	0.439014	NA
M00123: Biotin biosynthesis, pimeloyl-ACP/CoA => biotin	CD14- CD16- HLA-DR+ CD4dim/- %	eGFR	2	-0.416003	0.434855	NA
M00096: C5 isoprenoid biosynthesis, non-mevalonate pathway	CD14- CD16- HLA-DR+ CD4dim/- %	eGFR	2	0.352466	-0.425081	NA
M00577: Biotin biosynthesis, BioW pathway, pimelate => pimeloyl-CoA => biotin	CD14- CD16- HLA-DR+ CD4dim/- %	eGFR	2	-0.416149	0.434599	NA
Bacteria;Firmicutes;Clostridia;Clostridiales;Lachnospiraceae	CD14- CD16- HLA-DR+ CD4dim/- /ul	eGFR	2	-0.470647	0.417925	NA
Bacteria;Firmicutes;Clostridia;Clostridiales;Lachnospiraceae;Anaerostipes;Anaerostipes_sp.	CD14- CD16- HLA-DR+ % of CD4dim/-	eGFR	2	-0.417914	0.458865	NA
M00573: Biotin biosynthesis, BioI pathway, long-chain-acyl-ACP => pimeloyl-ACP => biotin	CD14- CD16- HLA-DR+ % of CD4dim/-	eGFR	2	-0.416003	0.414021	NA
Bacteria;Firmicutes;Clostridia;Clostridiales;Lachnospiraceae	CD14- CD16- HLA-DR+ % of CD4dim/-	eGFR	2	-0.470647	0.410268	NA
M00123: Biotin biosynthesis, pimeloyl-ACP/CoA => biotin	CD14- CD16- HLA-DR+ % of CD4dim/-	eGFR	2	-0.416003	0.414021	NA
M00577: Biotin biosynthesis, BioW pathway, pimelate => pimeloyl-CoA => biotin	CD14- CD16- HLA-DR+ % of CD4dim/-	eGFR	2	-0.416149	0.413509	NA
M00429: Competence-related DNA transformation transporter	CD14lhi CD16- % of HLA-DR+ CD16+/HLA-DR- CD16-	eGFR	2	0.360654	-0.413976	NA
M00429: Competence-related DNA transformation transporter	CD14lhi CD16- HLA-DR+ CD16+/HLA-DR- CD16-%	eGFR	2	0.360654	-0.412847	NA
M00630: D-Galacturonate degradation (fungi), D-galacturonate => glycerol	CD161- CCR6- % of CXCR3- CD25+ CD4+	eGFR	2	-0.432489	0.469624	NA
M00293: DNA polymerase zeta complex	CD161+ CCR6- CXCR3- CD25- CD4+ /ul	eGFR	2	-0.340872	-0.432744	NA
MF0052: chondroitin sulfate and dermatan sulfate degradation	CD161+ CCR6- CXCR3- CD25- CD4+ /ul	eGFR	2	-0.421081	-0.423054	NA
Blautia producta [ref_mOTU_v2_4020]	CD19+ %	eGFR	2	-0.392175	0.415097	NA
Holdemanella biformis [meta_mOTU_v2_7589]	CD19+ %	eGFR	2	0.403762	-0.455607	NA
M00096: C5 isoprenoid biosynthesis, non-mevalonate pathway	CD19+ %	eGFR	2	0.352466	-0.487166	NA
M00343: Archaeal proteasome	CD24- CD45RO- % of CD8+ CD4-	eGFR	2	-0.330486	-0.46138	NA
M00630: D-Galacturonate degradation (fungi), D-galacturonate => glycerol	CD24- CD45RO- % of CD8+ CD4-	eGFR	2	-0.432489	-0.453629	NA
unknown Atopobiaceae [meta_mOTU_v2_6458]	CD24- CD45RO- CD8+ CD4- CD3+ /ul	eGFR	2	0.43959	0.394947	NA
M00293: DNA polymerase zeta complex	CD24- CD45RO- CD8+ CD4- CD3+ /ul	eGFR	2	-0.340872	-0.552769	NA
MF0034: glutamine degradation (oxoglutarate pathway)	CD24- CD45RO- CD8+ CD4- CD3+ /ul	eGFR	2	0.4019	0.482645	NA
Holdemanella biformis [meta_mOTU_v2_7589]	CD24- CD45RO- CD8+ CD4- CD3+ /ul	eGFR	2	0.403762	0.408488	NA
M00120: Coenzyme A biosynthesis, pantothenate => CoA	CD24- CD45RO- CD8+ CD4- CD3+ /ul	eGFR	2	0.355685	0.420135	NA
M00573: Biotin biosynthesis, BioI pathway, long-chain-acyl-ACP => pimeloyl-ACP => biotin	CD24- CD45RO- CD8+ CD4- CD3+ /ul	eGFR	2	-0.416003	-0.516624	NA
M00630: D-Galacturonate degradation (fungi), D-galacturonate => glycerol	CD24- CD45RO- CD8+ CD4- CD3+ /ul	eGFR	2	-0.432489	-0.505028	NA
M00123: Biotin biosynthesis, pimeloyl-ACP/CoA => biotin	CD24- CD45RO- CD8+ CD4- CD3+ /ul	eGFR	2	-0.416003	-0.516624	NA
M00475: BarA-UvrY (central carbon metabolism) two-component regulatory system	CD24- CD45RO- CD8+ CD4- CD3+ /ul	eGFR	2	-0.352031	-0.554974	NA
M00577: Biotin biosynthesis, BioW pathway, pimelate => pimeloyl-CoA => biotin	CD24- CD45RO- CD8+ CD4- CD3+ /ul	eGFR	2	-0.416149	-0.512605	NA
unknown Atopobiaceae	CD24- CD45RO- CD8+ CD4- CD3+ /ul	eGFR	2	0.439891	0.397056	NA
unknown Atopobiaceae [meta_mOTU_v2_6458]	CD24- CD45RO+ % of CD25- CD4+ CD4high CD8-	eGFR	2	0.43959	-0.440037	NA
Bacteria;Firmicutes;Clostridia;Clostridiales;Ruminococcaceae;Ruminococcus 1;Ruminococcus 1_uncultured_Ruminococcus_sp.	CD24- CD45RO+ % of CD25- CD4+ CD4high CD8-	eGFR	2	-0.509759	0.463649	NA
M00042: Catecholamine biosynthesis, tyrosine => dopamine => noradrenaline => adrenaline	CD24- CD45RO+ % of CD25- CD4+ CD4high CD8-	eGFR	2	-0.515632	0.460111	NA
Blautia producta	CD24- CD45RO+ % of CD25- CD4+ CD4high CD8-	eGFR	2	-0.49407	0.376503	NA
Clostridium sp. CAG:217 [meta_mOTU_v2_7451]	CD24- CD45RO+ % of CD25- CD4+ CD4high CD8-	eGFR	2	0.502464	-0.405606	NA
Clostridium sp. CAG:217	CD24- CD45RO+ % of CD25- CD4+ CD4high CD8-	eGFR	2	0.502464	-0.405606	NA
unknown Atopobiaceae	CD24- CD45RO+ % of CD25- CD4+ CD4high CD8-	eGFR	2	0.439891	-0.440217	NA
M00293: DNA polymerase zeta complex	CD24- CD45RO+ % of CD25+ CD4+ CD4high CD8-	eGFR	2	-0.340872	0.431278	NA
MF0132: superoxide reductase	CD24- CD45RO+ % of CD25+ CD4+ CD4high CD8-	eGFR	2	0.382137	-0.442409	NA
unknown Atopobiaceae [meta_mOTU_v2_6458]	CD24- CD45RO+ CD25- CD4+ % of CD4high CD8-	eGFR	2	0.43959	-0.436695	NA
Bacteria;Firmicutes;Clostridia;Clostridiales;Ruminococcaceae;Ruminococcus 1;Ruminococcus 1_uncultured_Ruminococcus_sp.	CD24- CD45RO+ CD25- CD4+ % of CD4high CD8-	eGFR	2	-0.509759	0.463655	NA
M00042: Catecholamine biosynthesis, tyrosine => dopamine => noradrenaline => adrenaline	CD24- CD45RO+ CD25- CD4+ % of CD4high CD8-	eGFR	2	-0.515632	0.453098	NA
Blautia producta	CD24- CD45RO+ CD25- CD4+ % of CD4high CD8-	eGFR	2	-0.49407	0.383614	NA
MF0132: superoxide reductase	CD24- CD45RO+ CD25- CD4+ % of CD4high CD8-	eGFR	2	0.382137	-0.447755	NA
Clostridium sp. CAG:217 [meta_mOTU_v2_7451]	CD24- CD45RO+ CD25- CD4+ % of CD4high CD8-	eGFR	2	0.502464	-0.402078	NA
Clostridium sp. CAG:217	CD24- CD45RO+ CD25- CD4+ % of CD4high CD8-	eGFR	2	0.502464	-0.402078	NA
unknown Atopobiaceae	CD24- CD45RO+ CD25- CD4+ % of CD4high CD8-	eGFR	2	0.439891	-0.436633	NA
Holdemanella biformis [meta_mOTU_v2_7589]	CD24- CD45RO+ CD25+ CD4+ % of CD4high CD8-	eGFR	2	0.403762	-0.453356	NA
M00474: RcsC-RcsD-RcsB (capsule synthesis) two-component regulatory system	CD24- CD45RO+ CD8+ CD4- CD3+ /ul	eGFR	2	-0.471413	-0.474281	NA
MF0104: nitrate reduction (dissimilatory)	CD24- CD45RO+ CD8+ CD4- CD3+ /ul	eGFR	2	-0.413855	-0.425035	NA
M00530: Dissimilatory nitrate reduction, nitrate => ammonia	CD24- CD45RO+ CD8+ CD4- CD3+ /ul	eGFR	2	-0.415641	-0.465569	NA
M00104: Bile acid biosynthesis, cholesterol => cholate/chenodeoxycholate	CD24- CD4high CD8dim % of CD4+ CD8	eGFR	2	0.41515	0.460247	NA
Bacteria;Firmicutes;Clostridia;Clostridiales;Lachnospiraceae	CD24- CD4high CD8dim % of CD4+ CD8	eGFR	2	-0.470647	-0.445303	NA
unknown Atopobiaceae [meta_mOTU_v2_6458]	CD24+ CD45RO- % of CD25+ CD4+ CD4high CD8-	eGFR	2	0.43959	0.448197	NA
Bacteria;Firmicutes;Clostridia;Clostridiales;Ruminococcaceae;Ruminococcus 1;Ruminococcus 1_uncultured_Ruminococcus_sp.	CD24+ CD45RO- % of CD25+ CD4+ CD4high CD8-	eGFR	2	-0.509759	-0.434702	NA
Holdemanella biformis [meta_mOTU_v2_7589]	CD24+ CD45RO- % of CD25+ CD4+ CD4high CD8-	eGFR	2	0.403762	0.426078	NA
M00641: Multidrug resistance, efflux pump MexEF-OprN	CD24+ CD45RO- % of CD25+ CD4+ CD4high CD8-	eGFR	2	-0.417212	-0.417597	NA
M00630: D-Galacturonate degradation (fungi), D-galacturonate => glycerol	CD24+ CD45RO- % of CD25+ CD4+ CD4high CD8-	eGFR	2	-0.432489	-0.467312	NA
unknown Atopobiaceae	CD24+ CD45RO- % of CD25+ CD4+ CD4high CD8-	eGFR	2	0.439891	0.448348	NA
Blautia producta [ref_mOTU_v2_4020]	CD24+ CD45RO- % of CD8+ CD4-	eGFR	2	-0.392175	0.375139	NA
Holdemanella biformis [meta_mOTU_v2_7589]	CD24+ CD45RO- % of CD8+ CD4-	eGFR	2	0.403762	-0.514778	NA
M00096: C5 isoprenoid biosynthesis, non-mevalonate pathway	CD24+ CD45RO- % of CD8+ CD4-	eGFR	2	0.352466	-0.464554	NA
unknown Atopobiaceae	CD24+ CD45RO- CD25+ CD4+ % of CD4high CD8-	eGFR	2	0.439891	0.416873	NA
M00630: D-Galacturonate degradation (fungi), D-galacturonate => glycerol	CD24+ CD45RO- CD25+ CD4+ CD8- CD3+ /ul	eGFR	2	-0.432489	-0.481816	NA
unknown Atopobiaceae	CD24+ CD45RO- CD25+ CD4+ CD8- CD3+ /ul	eGFR	2	0.439891	0.40971	NA
M00488: DcuS-DcuR (C4-dicarboxylate metabolism) two-component regulatory system	CD24+ CD4high CD8dim /ul	eGFR	2	-0.397479	NA	0.389719
M00197: Putative fructooligosaccharide transport system	CD24+ CD4high CD8dim /ul	eGFR	2	0.329485	NA	0.389719
unknown Atopobiaceae [meta_mOTU_v2_6458]	CD24+ CD4high CD8dim /ul	eGFR	2	0.43959	NA	0.389719
Bacteria;Firmicutes;Clostridia;Clostridiales;Lachnospiraceae;[Eubacterium] ruminantium_group	CD24+ CD4high CD8dim /ul	eGFR	2	0.422943	NA	0.389719
M00822: Multidrug resistance, efflux pump MexMN-OprM	CD24+ CD4high CD8dim /ul	eGFR	2	-0.37278	NA	0.389719
MF0130: peroxidase	CD24+ CD4high CD8dim /ul	eGFR	2	-0.379832	NA	0.389719
M00642: Multidrug resistance, efflux pump MexJK-OprM	CD24+ CD4high CD8dim /ul	eGFR	2	-0.36065	NA	0.389719
M00538: Toluene degradation, toluene => benzoate	CD24+ CD4high CD8dim /ul	eGFR	2	-0.427472	NA	0.389719
M00474: RcsC-RcsD-RcsB (capsule synthesis) two-component regulatory system	CD24+ CD4high CD8dim /ul	eGFR	2	-0.471413	NA	0.389719
Bacteroides	CD24+ CD4high CD8dim /ul	eGFR	2	-0.376368	NA	0.389719
M00460: MprB-MprA (maintenance of persistent infection) two-component regulatory system	CD24+ CD4high CD8dim /ul	eGFR	2	-0.422566	NA	0.389719
M00709: Macrolide resistance, MacAB-TolC transporter	CD24+ CD4high CD8dim /ul	eGFR	2	-0.366935	NA	0.389719
Blautia producta [ref_mOTU_v2_4020]	CD24+ CD4high CD8dim /ul	eGFR	2	-0.392175	NA	0.389719
M00768: Multidrug resistance, efflux pump GesABC	CD24+ CD4high CD8dim /ul	eGFR	2	-0.37278	NA	0.389719
OTU_208: Bacteria;Firmicutes;Clostridia;Clostridiales;Ruminococcaceae;Ruminococcaceae UCG-002;?;	CD24+ CD4high CD8dim /ul	eGFR	2	0.471948	NA	0.389719
Paraprevotella	CD24+ CD4high CD8dim /ul	eGFR	2	0.36088	NA	0.389719
Erysipelotrichaceae sp. _C Coprobacillus_Erysipelatoclostridium ramosum_	CD24+ CD4high CD8dim /ul	eGFR	2	-0.405665	NA	0.389719
Bacteria;Firmicutes;Clostridia;Clostridiales;Ruminococcaceae;Ruminococcus 1;Ruminococcus 1_uncultured_Ruminococcus_sp.	CD24+ CD4high CD8dim /ul	eGFR	2	-0.509759	NA	0.389719
M00293: DNA polymerase zeta complex	CD24+ CD4high CD8dim /ul	eGFR	2	-0.340872	NA	0.389719
M00505: KinB-AlgB (alginate production) two-component regulatory system	CD24+ CD4high CD8dim /ul	eGFR	2	-0.36366	NA	0.389719
M00104: Bile acid biosynthesis, cholesterol => cholate/chenodeoxycholate	CD24+ CD4high CD8dim /ul	eGFR	2	0.41515	NA	0.389719
M00643: Multidrug resistance, efflux pump MexXY-OprM	CD24+ CD4high CD8dim /ul	eGFR	2	-0.355608	NA	0.389719
Bacteria;Firmicutes;Clostridia;Clostridiales;Lachnospiraceae;Anaerostipes;Anaerostipes_sp.	CD24+ CD4high CD8dim /ul	eGFR	2	-0.417914	NA	0.389719
MF0104: nitrate reduction (dissimilatory)	CD24+ CD4high CD8dim /ul	eGFR	2	-0.413855	NA	0.389719
M00042: Catecholamine biosynthesis, tyrosine => dopamine => noradrenaline => adrenaline	CD24+ CD4high CD8dim /ul	eGFR	2	-0.515632	NA	0.389719
Bacteroides massiliensis	CD24+ CD4high CD8dim /ul	eGFR	2	0.417377	NA	0.389719
M00326: RTX toxin transport system	CD24+ CD4high CD8dim /ul	eGFR	2	-0.376909	NA	0.389719
M00068: Glycosphingolipid biosynthesis, globo-series, LacCer => Gb4Cer	CD24+ CD4high CD8dim /ul	eGFR	2	0.341253	NA	0.389719
Blautia producta	CD24+ CD4high CD8dim /ul	eGFR	2	-0.49407	NA	0.389719
M00554: Nucleotide sugar biosynthesis, galactose => UDP-galactose	CD24+ CD4high CD8dim /ul	eGFR	2	0.353401	NA	0.389719
Bacteroidaceae	CD24+ CD4high CD8dim /ul	eGFR	2	-0.376368	NA	0.389719
unknown Clostridiales [meta_mOTU_v2_6852]	CD24+ CD4high CD8dim /ul	eGFR	2	0.419842	NA	0.389719
M00646: Multidrug resistance, efflux pump AcrAD-TolC	CD24+ CD4high CD8dim /ul	eGFR	2	-0.378809	NA	0.389719
M00724: Cationic antimicrobial peptide (CAMP) resistance, palmitoyl transferase PagP	CD24+ CD4high CD8dim /ul	eGFR	2	-0.448653	NA	0.389719
Erysipelotrichaceae sp. [ref_mOTU_v2_0885]	CD24+ CD4high CD8dim /ul	eGFR	2	-0.405665	NA	0.389719
unknown Burkholderiales	CD24+ CD4high CD8dim /ul	eGFR	2	NA	-0.449589	0.389719
M00456: ArcB-ArcA (anoxic redox control) two-component regulatory system	CD24+ CD4high CD8dim /ul	eGFR	2	-0.427419	NA	0.389719
OTU_99: Bacteria;Firmicutes;Clostridia;Clostridiales;Ruminococcaceae;Ruminococcus 1;uncultured Ruminococcus sp.;	CD24+ CD4high CD8dim /ul	eGFR	2	-0.555434	NA	0.389719
MF0132: superoxide reductase	CD24+ CD4high CD8dim /ul	eGFR	2	0.382137	NA	0.389719
M00325: alpha-Hemolysin/cyclolysin transport system	CD24+ CD4high CD8dim /ul	eGFR	2	-0.366204	NA	0.389719
Bacteroides massiliensis [ref_mOTU_v2_0455]	CD24+ CD4high CD8dim /ul	eGFR	2	0.417377	NA	0.389719
MF0034: glutamine degradation (oxoglutarate pathway)	CD24+ CD4high CD8dim /ul	eGFR	2	0.4019	NA	0.389719
OTU_62: Bacteria;Firmicutes;Clostridia;Clostridiales;Ruminococcaceae;Ruminococcaceae NK4A214 group;metagenome;	CD24+ CD4high CD8dim /ul	eGFR	2	0.518207	NA	0.389719
M00429: Competence-related DNA transformation transporter	CD24+ CD4high CD8dim /ul	eGFR	2	0.360654	NA	0.389719
Holdemanella biformis [meta_mOTU_v2_7589]	CD24+ CD4high CD8dim /ul	eGFR	2	0.403762	NA	0.389719
MF0129: catalase	CD24+ CD4high CD8dim /ul	eGFR	2	-0.369627	NA	0.389719
M00718: Multidrug resistance, efflux pump MexAB-OprM	CD24+ CD4high CD8dim /ul	eGFR	2	-0.386153	NA	0.389719
MF0122: propionate production (succinate pathway)	CD24+ CD4high CD8dim /ul	eGFR	2	-0.402192	NA	0.389719
M00696: Multidrug resistance, efflux pump AcrEF-TolC	CD24+ CD4high CD8dim /ul	eGFR	2	-0.371757	NA	0.389719
M00571: AlgE-type Mannuronan C-5-Epimerase transport system	CD24+ CD4high CD8dim /ul	eGFR	2	-0.367958	NA	0.389719
M00343: Archaeal proteasome	CD24+ CD4high CD8dim /ul	eGFR	2	-0.330486	NA	0.389719
M00120: Coenzyme A biosynthesis, pantothenate => CoA	CD24+ CD4high CD8dim /ul	eGFR	2	0.355685	NA	0.389719
MF0052: chondroitin sulfate and dermatan sulfate degradation	CD24+ CD4high CD8dim /ul	eGFR	2	-0.421081	NA	0.389719
M00497: GlnL-GlnG (nitrogen regulation) two-component regulatory system	CD24+ CD4high CD8dim /ul	eGFR	2	-0.373113	NA	0.389719
M00741: Propanoyl-CoA metabolism, propanoyl-CoA => succinyl-CoA	CD24+ CD4high CD8dim /ul	eGFR	2	-0.34779	NA	0.389719
Erysipelotrichaceae gen. _C Coprobacillus_Erysipelatoclostridium_	CD24+ CD4high CD8dim /ul	eGFR	2	-0.405665	NA	0.389719
Bacteria;Firmicutes;Clostridia;Clostridiales;Lachnospiraceae;[Eubacterium] ruminantium_group;[Eubacterium] ruminantium_group_sp.	CD24+ CD4high CD8dim /ul	eGFR	2	0.451626	NA	0.389719
MF0124: Fucose degradation	CD24+ CD4high CD8dim /ul	eGFR	2	-0.390453	NA	0.389719
Bacteria;Firmicutes;Clostridia;Clostridiales;Lachnospiraceae;Coprococcus 3;Coprococcus 3_sp.	CD24+ CD4high CD8dim /ul	eGFR	2	0.422357	NA	0.389719
M00641: Multidrug resistance, efflux pump MexEF-OprN	CD24+ CD4high CD8dim /ul	eGFR	2	-0.417212	NA	0.389719
M00746: Multidrug resistance, repression of porin OmpF	CD24+ CD4high CD8dim /ul	eGFR	2	-0.419813	NA	0.389719
M00392: Ski complex	CD24+ CD4high CD8dim /ul	eGFR	2	-0.392072	NA	0.389719
M00480: VraS-VraR (cell-wall peptidoglycan synthesis) two-component regulatory system	CD24+ CD4high CD8dim /ul	eGFR	2	0.352559	NA	0.389719
M00449: CreC-CreB (phosphate regulation) two-component regulatory system	CD24+ CD4high CD8dim /ul	eGFR	2	-0.33656	NA	0.389719
M00720: Multidrug resistance, efflux pump VexEF-TolC	CD24+ CD4high CD8dim /ul	eGFR	2	-0.367958	NA	0.389719
unknown Ruminococcaceae [meta_mOTU_v2_6905]	CD24+ CD4high CD8dim /ul	eGFR	2	0.407948	NA	0.389719
Clostridium sp. CAG:217 [meta_mOTU_v2_7451]	CD24+ CD4high CD8dim /ul	eGFR	2	0.502464	NA	0.389719
M00573: Biotin biosynthesis, BioI pathway, long-chain-acyl-ACP => pimeloyl-ACP => biotin	CD24+ CD4high CD8dim /ul	eGFR	2	-0.416003	NA	0.389719
uncultured Eubacterium sp. [meta_mOTU_v2_5477]	CD24+ CD4high CD8dim /ul	eGFR	2	0.416523	NA	0.389719
M00537: Xylene degradation, xylene => methylbenzoate	CD24+ CD4high CD8dim /ul	eGFR	2	-0.427472	NA	0.389719
M00647: Multidrug resistance, efflux pump AcrAB-TolC/SmeDEF	CD24+ CD4high CD8dim /ul	eGFR	2	-0.371136	NA	0.389719
Lachnoclostridium	CD24+ CD4high CD8dim /ul	eGFR	2	-0.356246	NA	0.389719
M00485: KinABCDE-Spo0FA (sporulation control) two-component regulatory system	CD24+ CD4high CD8dim /ul	eGFR	2	0.348374	NA	0.389719
M00328: Hemophore/metalloprotease transport system	CD24+ CD4high CD8dim /ul	eGFR	2	-0.382824	NA	0.389719
Bacteria;Firmicutes;Clostridia;Clostridiales;Lachnospiraceae	CD24+ CD4high CD8dim /ul	eGFR	2	-0.470647	NA	0.389719
M00687: MAPK (ERK1/2) signaling	CD24+ CD4high CD8dim /ul	eGFR	2	0.4498	NA	0.389719
M00630: D-Galacturonate degradation (fungi), D-galacturonate => glycerol	CD24+ CD4high CD8dim /ul	eGFR	2	-0.432489	NA	0.389719
unknown Faecalibacterium [meta_mOTU_v2_5815]	CD24+ CD4high CD8dim /ul	eGFR	2	0.410073	NA	0.389719
M00029: Urea cycle	CD24+ CD4high CD8dim /ul	eGFR	2	0.326528	NA	0.389719
M00123: Biotin biosynthesis, pimeloyl-ACP/CoA => biotin	CD24+ CD4high CD8dim /ul	eGFR	2	-0.416003	NA	0.389719
unknown Ruminococcus [meta_mOTU_v2_7275]	CD24+ CD4high CD8dim /ul	eGFR	2	0.444296	NA	0.389719
Bacteria;Firmicutes;Clostridia;Clostridiales;Lachnospiraceae;Coprococcus 3	CD24+ CD4high CD8dim /ul	eGFR	2	0.42521	NA	0.389719
M00337: Immunoproteasome	CD24+ CD4high CD8dim /ul	eGFR	2	0.480424	NA	0.389719
M00699: Multidrug resistance, efflux pump AmeABC	CD24+ CD4high CD8dim /ul	eGFR	2	-0.382864	NA	0.389719
M00697: Multidrug resistance, efflux pump MdtEF-TolC	CD24+ CD4high CD8dim /ul	eGFR	2	-0.37015	NA	0.389719
Enterobacteriaceae sp. [ref_mOTU_v2_0036]	CD24+ CD4high CD8dim /ul	eGFR	2	-0.391661	NA	0.389719
M00339: RaxAB-RaxC type I secretion system	CD24+ CD4high CD8dim /ul	eGFR	2	-0.369127	NA	0.389719
Clostridium sp. CAG:217	CD24+ CD4high CD8dim /ul	eGFR	2	0.502464	NA	0.389719
M00143: NADH dehydrogenase (ubiquinone) Fe-S protein/flavoprotein complex, mitochondria	CD24+ CD4high CD8dim /ul	eGFR	2	-0.389587	NA	0.389719
M00530: Dissimilatory nitrate reduction, nitrate => ammonia	CD24+ CD4high CD8dim /ul	eGFR	2	-0.415641	NA	0.389719
M00475: BarA-UvrY (central carbon metabolism) two-component regulatory system	CD24+ CD4high CD8dim /ul	eGFR	2	-0.352031	NA	0.389719
Enterobacteriaceae sp. _C Escherichia coli_Escherichia fergusonii_Shigella boydii_Shigella dysenteriae_Shigella flexneri_Shigella sonnei_	CD24+ CD4high CD8dim /ul	eGFR	2	-0.391661	NA	0.389719
M00096: C5 isoprenoid biosynthesis, non-mevalonate pathway	CD24+ CD4high CD8dim /ul	eGFR	2	0.352466	NA	0.389719
M00340: Proteasome, 20S core particle	CD24+ CD4high CD8dim /ul	eGFR	2	0.480157	NA	0.389719
M00575: Pertussis pathogenicity signature 2, T1SS	CD24+ CD4high CD8dim /ul	eGFR	2	-0.36076	NA	0.389719
unknown Clostridiales [meta_mOTU_v2_6629]	CD24+ CD4high CD8dim /ul	eGFR	2	-0.410203	NA	0.389719
Enterobacteriaceae	CD24+ CD4high CD8dim /ul	eGFR	2	-0.358665	NA	0.389719
M00821: Multidrug resistance, efflux pump TriABC-TolC	CD24+ CD4high CD8dim /ul	eGFR	2	-0.367958	NA	0.389719
M00209: Osmoprotectant transport system	CD24+ CD4high CD8dim /ul	eGFR	2	-0.341213	NA	0.389719
M00204: Trehalose/maltose transport system	CD24+ CD4high CD8dim /ul	eGFR	2	-0.435099	NA	0.389719
Enterobacteriaceae gen. _C Escherichia_Shigella_	CD24+ CD4high CD8dim /ul	eGFR	2	-0.391661	NA	0.389719
M00605: Glucose/mannose transport system	CD24+ CD4high CD8dim /ul	eGFR	2	0.347157	NA	0.389719
Bacteria;Firmicutes;Clostridia;Clostridiales;Ruminococcaceae;Ruminococcaceae_NK4A214 group	CD24+ CD4high CD8dim /ul	eGFR	2	0.46995	NA	0.389719
uncultured Eubacterium sp.	CD24+ CD4high CD8dim /ul	eGFR	2	0.39179	NA	0.389719
MF0131: superoxide dismutase	CD24+ CD4high CD8dim /ul	eGFR	2	-0.418634	NA	0.389719
unknown Clostridiales [meta_mOTU_v2_7782]	CD24+ CD4high CD8dim /ul	eGFR	2	0.382237	NA	0.389719
M00577: Biotin biosynthesis, BioW pathway, pimelate => pimeloyl-CoA => biotin	CD24+ CD4high CD8dim /ul	eGFR	2	-0.416149	NA	0.389719
Bacteria;Firmicutes;Clostridia;Clostridiales;Lachnospiraceae;Acetitomaculum;Acetitomaculum_Firmicutes_bacterium_CAG_194_44_15	CD24+ CD4high CD8dim /ul	eGFR	2	NA	-0.441001	0.389719
Bacteria;Firmicutes;Clostridia;Clostridiales;Ruminococcaceae;Ruminococcaceae_NK4A214 group;Ruminococcaceae_NK4A214 group_metagenome	CD24+ CD4high CD8dim /ul	eGFR	2	0.48982	NA	0.389719
unknown Atopobiaceae	CD24+ CD4high CD8dim /ul	eGFR	2	0.439891	NA	0.389719
M00488: DcuS-DcuR (C4-dicarboxylate metabolism) two-component regulatory system	CD25- CD4+ /ul	eGFR	2	-0.397479	NA	0.340369
M00197: Putative fructooligosaccharide transport system	CD25- CD4+ /ul	eGFR	2	0.329485	NA	0.340369
unknown Atopobiaceae [meta_mOTU_v2_6458]	CD25- CD4+ /ul	eGFR	2	0.43959	NA	0.340369
Bacteria;Firmicutes;Clostridia;Clostridiales;Lachnospiraceae;[Eubacterium] ruminantium_group	CD25- CD4+ /ul	eGFR	2	0.422943	NA	0.340369
M00822: Multidrug resistance, efflux pump MexMN-OprM	CD25- CD4+ /ul	eGFR	2	-0.37278	NA	0.340369
MF0130: peroxidase	CD25- CD4+ /ul	eGFR	2	-0.379832	NA	0.340369
M00642: Multidrug resistance, efflux pump MexJK-OprM	CD25- CD4+ /ul	eGFR	2	-0.36065	NA	0.340369
M00538: Toluene degradation, toluene => benzoate	CD25- CD4+ /ul	eGFR	2	-0.427472	NA	0.340369
M00474: RcsC-RcsD-RcsB (capsule synthesis) two-component regulatory system	CD25- CD4+ /ul	eGFR	2	-0.471413	NA	0.340369
Bacteroides	CD25- CD4+ /ul	eGFR	2	-0.376368	NA	0.340369
M00460: MprB-MprA (maintenance of persistent infection) two-component regulatory system	CD25- CD4+ /ul	eGFR	2	-0.422566	NA	0.340369
M00709: Macrolide resistance, MacAB-TolC transporter	CD25- CD4+ /ul	eGFR	2	-0.366935	NA	0.340369
Blautia producta [ref_mOTU_v2_4020]	CD25- CD4+ /ul	eGFR	2	-0.392175	NA	0.340369
M00768: Multidrug resistance, efflux pump GesABC	CD25- CD4+ /ul	eGFR	2	-0.37278	NA	0.340369
OTU_208: Bacteria;Firmicutes;Clostridia;Clostridiales;Ruminococcaceae;Ruminococcaceae UCG-002;?;	CD25- CD4+ /ul	eGFR	2	0.471948	NA	0.340369
Paraprevotella	CD25- CD4+ /ul	eGFR	2	0.36088	NA	0.340369
unknown Firmicutes [meta_mOTU_v2_6331]	CD25- CD4+ /ul	eGFR	2	NA	0.503882	0.340369
Erysipelotrichaceae sp. _C Coprobacillus_Erysipelatoclostridium ramosum_	CD25- CD4+ /ul	eGFR	2	-0.405665	NA	0.340369
Bacteria;Firmicutes;Clostridia;Clostridiales;Ruminococcaceae;Ruminococcus 1;Ruminococcus 1_uncultured_Ruminococcus_sp.	CD25- CD4+ /ul	eGFR	2	-0.509759	NA	0.340369
M00664: Nodulation	CD25- CD4+ /ul	eGFR	2	NA	0.478892	0.340369
M00293: DNA polymerase zeta complex	CD25- CD4+ /ul	eGFR	2	-0.340872	NA	0.340369
M00505: KinB-AlgB (alginate production) two-component regulatory system	CD25- CD4+ /ul	eGFR	2	-0.36366	NA	0.340369
M00104: Bile acid biosynthesis, cholesterol => cholate/chenodeoxycholate	CD25- CD4+ /ul	eGFR	2	0.41515	NA	0.340369
M00643: Multidrug resistance, efflux pump MexXY-OprM	CD25- CD4+ /ul	eGFR	2	-0.355608	NA	0.340369
Bacteria;Firmicutes;Clostridia;Clostridiales;Lachnospiraceae;Anaerostipes;Anaerostipes_sp.	CD25- CD4+ /ul	eGFR	2	-0.417914	NA	0.340369
MF0104: nitrate reduction (dissimilatory)	CD25- CD4+ /ul	eGFR	2	-0.413855	NA	0.340369
M00042: Catecholamine biosynthesis, tyrosine => dopamine => noradrenaline => adrenaline	CD25- CD4+ /ul	eGFR	2	-0.515632	NA	0.340369
Bacteroides massiliensis	CD25- CD4+ /ul	eGFR	2	0.417377	NA	0.340369
M00326: RTX toxin transport system	CD25- CD4+ /ul	eGFR	2	-0.376909	NA	0.340369
M00068: Glycosphingolipid biosynthesis, globo-series, LacCer => Gb4Cer	CD25- CD4+ /ul	eGFR	2	0.341253	NA	0.340369
Blautia producta	CD25- CD4+ /ul	eGFR	2	-0.49407	NA	0.340369
M00554: Nucleotide sugar biosynthesis, galactose => UDP-galactose	CD25- CD4+ /ul	eGFR	2	0.353401	NA	0.340369
Bacteroidaceae	CD25- CD4+ /ul	eGFR	2	-0.376368	NA	0.340369
unknown Clostridiales [meta_mOTU_v2_6852]	CD25- CD4+ /ul	eGFR	2	0.419842	NA	0.340369
M00646: Multidrug resistance, efflux pump AcrAD-TolC	CD25- CD4+ /ul	eGFR	2	-0.378809	NA	0.340369
M00724: Cationic antimicrobial peptide (CAMP) resistance, palmitoyl transferase PagP	CD25- CD4+ /ul	eGFR	2	-0.448653	NA	0.340369
Erysipelotrichaceae sp. [ref_mOTU_v2_0885]	CD25- CD4+ /ul	eGFR	2	-0.405665	NA	0.340369
M00456: ArcB-ArcA (anoxic redox control) two-component regulatory system	CD25- CD4+ /ul	eGFR	2	-0.427419	NA	0.340369
OTU_99: Bacteria;Firmicutes;Clostridia;Clostridiales;Ruminococcaceae;Ruminococcus 1;uncultured Ruminococcus sp.;	CD25- CD4+ /ul	eGFR	2	-0.555434	NA	0.340369
MF0132: superoxide reductase	CD25- CD4+ /ul	eGFR	2	0.382137	NA	0.340369
M00325: alpha-Hemolysin/cyclolysin transport system	CD25- CD4+ /ul	eGFR	2	-0.366204	NA	0.340369
Bacteroides massiliensis [ref_mOTU_v2_0455]	CD25- CD4+ /ul	eGFR	2	0.417377	NA	0.340369
MF0034: glutamine degradation (oxoglutarate pathway)	CD25- CD4+ /ul	eGFR	2	0.4019	NA	0.340369
OTU_62: Bacteria;Firmicutes;Clostridia;Clostridiales;Ruminococcaceae;Ruminococcaceae NK4A214 group;metagenome;	CD25- CD4+ /ul	eGFR	2	0.518207	NA	0.340369
M00429: Competence-related DNA transformation transporter	CD25- CD4+ /ul	eGFR	2	0.360654	NA	0.340369
Holdemanella biformis [meta_mOTU_v2_7589]	CD25- CD4+ /ul	eGFR	2	0.403762	NA	0.340369
MF0129: catalase	CD25- CD4+ /ul	eGFR	2	-0.369627	NA	0.340369
M00718: Multidrug resistance, efflux pump MexAB-OprM	CD25- CD4+ /ul	eGFR	2	-0.386153	NA	0.340369
MF0122: propionate production (succinate pathway)	CD25- CD4+ /ul	eGFR	2	-0.402192	NA	0.340369
M00696: Multidrug resistance, efflux pump AcrEF-TolC	CD25- CD4+ /ul	eGFR	2	-0.371757	NA	0.340369
M00571: AlgE-type Mannuronan C-5-Epimerase transport system	CD25- CD4+ /ul	eGFR	2	-0.367958	NA	0.340369
M00343: Archaeal proteasome	CD25- CD4+ /ul	eGFR	2	-0.330486	NA	0.340369
M00120: Coenzyme A biosynthesis, pantothenate => CoA	CD25- CD4+ /ul	eGFR	2	0.355685	NA	0.340369
MF0052: chondroitin sulfate and dermatan sulfate degradation	CD25- CD4+ /ul	eGFR	2	-0.421081	NA	0.340369
M00497: GlnL-GlnG (nitrogen regulation) two-component regulatory system	CD25- CD4+ /ul	eGFR	2	-0.373113	NA	0.340369
M00741: Propanoyl-CoA metabolism, propanoyl-CoA => succinyl-CoA	CD25- CD4+ /ul	eGFR	2	-0.34779	NA	0.340369
Erysipelotrichaceae gen. _C Coprobacillus_Erysipelatoclostridium_	CD25- CD4+ /ul	eGFR	2	-0.405665	NA	0.340369
Bacteria;Firmicutes;Clostridia;Clostridiales;Lachnospiraceae;[Eubacterium] ruminantium_group;[Eubacterium] ruminantium_group_sp.	CD25- CD4+ /ul	eGFR	2	0.451626	NA	0.340369
MF0124: Fucose degradation	CD25- CD4+ /ul	eGFR	2	-0.390453	NA	0.340369
Bacteria;Firmicutes;Clostridia;Clostridiales;Lachnospiraceae;Coprococcus 3;Coprococcus 3_sp.	CD25- CD4+ /ul	eGFR	2	0.422357	NA	0.340369
M00641: Multidrug resistance, efflux pump MexEF-OprN	CD25- CD4+ /ul	eGFR	2	-0.417212	NA	0.340369
M00746: Multidrug resistance, repression of porin OmpF	CD25- CD4+ /ul	eGFR	2	-0.419813	NA	0.340369
M00392: Ski complex	CD25- CD4+ /ul	eGFR	2	-0.392072	NA	0.340369
M00480: VraS-VraR (cell-wall peptidoglycan synthesis) two-component regulatory system	CD25- CD4+ /ul	eGFR	2	0.352559	NA	0.340369
M00449: CreC-CreB (phosphate regulation) two-component regulatory system	CD25- CD4+ /ul	eGFR	2	-0.33656	NA	0.340369
M00720: Multidrug resistance, efflux pump VexEF-TolC	CD25- CD4+ /ul	eGFR	2	-0.367958	NA	0.340369
unknown Ruminococcaceae [meta_mOTU_v2_6905]	CD25- CD4+ /ul	eGFR	2	0.407948	NA	0.340369
Clostridium sp. CAG:217 [meta_mOTU_v2_7451]	CD25- CD4+ /ul	eGFR	2	0.502464	NA	0.340369
M00573: Biotin biosynthesis, BioI pathway, long-chain-acyl-ACP => pimeloyl-ACP => biotin	CD25- CD4+ /ul	eGFR	2	-0.416003	NA	0.340369
uncultured Eubacterium sp. [meta_mOTU_v2_5477]	CD25- CD4+ /ul	eGFR	2	0.416523	NA	0.340369
M00537: Xylene degradation, xylene => methylbenzoate	CD25- CD4+ /ul	eGFR	2	-0.427472	NA	0.340369
M00647: Multidrug resistance, efflux pump AcrAB-TolC/SmeDEF	CD25- CD4+ /ul	eGFR	2	-0.371136	NA	0.340369
Lachnoclostridium	CD25- CD4+ /ul	eGFR	2	-0.356246	NA	0.340369
M00485: KinABCDE-Spo0FA (sporulation control) two-component regulatory system	CD25- CD4+ /ul	eGFR	2	0.348374	NA	0.340369
M00328: Hemophore/metalloprotease transport system	CD25- CD4+ /ul	eGFR	2	-0.382824	NA	0.340369
Bacteria;Firmicutes;Clostridia;Clostridiales;Lachnospiraceae	CD25- CD4+ /ul	eGFR	2	-0.470647	NA	0.340369
M00687: MAPK (ERK1/2) signaling	CD25- CD4+ /ul	eGFR	2	0.4498	NA	0.340369
M00630: D-Galacturonate degradation (fungi), D-galacturonate => glycerol	CD25- CD4+ /ul	eGFR	2	-0.432489	NA	0.340369
unknown Faecalibacterium [meta_mOTU_v2_5815]	CD25- CD4+ /ul	eGFR	2	0.410073	NA	0.340369
M00029: Urea cycle	CD25- CD4+ /ul	eGFR	2	0.326528	NA	0.340369
M00123: Biotin biosynthesis, pimeloyl-ACP/CoA => biotin	CD25- CD4+ /ul	eGFR	2	-0.416003	NA	0.340369
unknown Ruminococcus [meta_mOTU_v2_7275]	CD25- CD4+ /ul	eGFR	2	0.444296	NA	0.340369
Bacteria;Firmicutes;Clostridia;Clostridiales;Lachnospiraceae;Coprococcus 3	CD25- CD4+ /ul	eGFR	2	0.42521	NA	0.340369
M00337: Immunoproteasome	CD25- CD4+ /ul	eGFR	2	0.480424	NA	0.340369
M00699: Multidrug resistance, efflux pump AmeABC	CD25- CD4+ /ul	eGFR	2	-0.382864	NA	0.340369
M00697: Multidrug resistance, efflux pump MdtEF-TolC	CD25- CD4+ /ul	eGFR	2	-0.37015	NA	0.340369
Enterobacteriaceae sp. [ref_mOTU_v2_0036]	CD25- CD4+ /ul	eGFR	2	-0.391661	NA	0.340369
M00339: RaxAB-RaxC type I secretion system	CD25- CD4+ /ul	eGFR	2	-0.369127	NA	0.340369
Clostridium sp. CAG:217	CD25- CD4+ /ul	eGFR	2	0.502464	NA	0.340369
M00143: NADH dehydrogenase (ubiquinone) Fe-S protein/flavoprotein complex, mitochondria	CD25- CD4+ /ul	eGFR	2	-0.389587	NA	0.340369
M00530: Dissimilatory nitrate reduction, nitrate => ammonia	CD25- CD4+ /ul	eGFR	2	-0.415641	NA	0.340369
M00475: BarA-UvrY (central carbon metabolism) two-component regulatory system	CD25- CD4+ /ul	eGFR	2	-0.352031	NA	0.340369
Enterobacteriaceae sp. _C Escherichia coli_Escherichia fergusonii_Shigella boydii_Shigella dysenteriae_Shigella flexneri_Shigella sonnei_	CD25- CD4+ /ul	eGFR	2	-0.391661	NA	0.340369
M00096: C5 isoprenoid biosynthesis, non-mevalonate pathway	CD25- CD4+ /ul	eGFR	2	0.352466	NA	0.340369
M00340: Proteasome, 20S core particle	CD25- CD4+ /ul	eGFR	2	0.480157	NA	0.340369
M00575: Pertussis pathogenicity signature 2, T1SS	CD25- CD4+ /ul	eGFR	2	-0.36076	NA	0.340369
unknown Clostridiales [meta_mOTU_v2_6629]	CD25- CD4+ /ul	eGFR	2	-0.410203	NA	0.340369
Enterobacteriaceae	CD25- CD4+ /ul	eGFR	2	-0.358665	NA	0.340369
M00821: Multidrug resistance, efflux pump TriABC-TolC	CD25- CD4+ /ul	eGFR	2	-0.367958	NA	0.340369
M00209: Osmoprotectant transport system	CD25- CD4+ /ul	eGFR	2	-0.341213	NA	0.340369
M00204: Trehalose/maltose transport system	CD25- CD4+ /ul	eGFR	2	-0.435099	NA	0.340369
Enterobacteriaceae gen. _C Escherichia_Shigella_	CD25- CD4+ /ul	eGFR	2	-0.391661	NA	0.340369
M00605: Glucose/mannose transport system	CD25- CD4+ /ul	eGFR	2	0.347157	NA	0.340369
Bacteria;Firmicutes;Clostridia;Clostridiales;Ruminococcaceae;Ruminococcaceae_NK4A214 group	CD25- CD4+ /ul	eGFR	2	0.46995	NA	0.340369
uncultured Eubacterium sp.	CD25- CD4+ /ul	eGFR	2	0.39179	NA	0.340369
MF0131: superoxide dismutase	CD25- CD4+ /ul	eGFR	2	-0.418634	NA	0.340369
unknown Clostridiales [meta_mOTU_v2_7782]	CD25- CD4+ /ul	eGFR	2	0.382237	NA	0.340369
M00577: Biotin biosynthesis, BioW pathway, pimelate => pimeloyl-CoA => biotin	CD25- CD4+ /ul	eGFR	2	-0.416149	NA	0.340369
Bacteria;Firmicutes;Clostridia;Clostridiales;Lachnospiraceae;Acetitomaculum;Acetitomaculum_Firmicutes_bacterium_CAG_194_44_15	CD25- CD4+ /ul	eGFR	2	NA	-0.453186	0.340369
Bacteria;Firmicutes;Clostridia;Clostridiales;Ruminococcaceae;Ruminococcaceae_NK4A214 group;Ruminococcaceae_NK4A214 group_metagenome	CD25- CD4+ /ul	eGFR	2	0.48982	NA	0.340369
unknown Atopobiaceae	CD25- CD4+ /ul	eGFR	2	0.439891	NA	0.340369
M00488: DcuS-DcuR (C4-dicarboxylate metabolism) two-component regulatory system	CD25- CD4+ CD8- CD3+ /ul	eGFR	2	-0.397479	NA	0.331183
M00197: Putative fructooligosaccharide transport system	CD25- CD4+ CD8- CD3+ /ul	eGFR	2	0.329485	NA	0.331183
unknown Atopobiaceae [meta_mOTU_v2_6458]	CD25- CD4+ CD8- CD3+ /ul	eGFR	2	0.43959	NA	0.331183
Bacteria;Firmicutes;Clostridia;Clostridiales;Lachnospiraceae;[Eubacterium] ruminantium_group	CD25- CD4+ CD8- CD3+ /ul	eGFR	2	0.422943	NA	0.331183
M00822: Multidrug resistance, efflux pump MexMN-OprM	CD25- CD4+ CD8- CD3+ /ul	eGFR	2	-0.37278	NA	0.331183
MF0130: peroxidase	CD25- CD4+ CD8- CD3+ /ul	eGFR	2	-0.379832	NA	0.331183
M00642: Multidrug resistance, efflux pump MexJK-OprM	CD25- CD4+ CD8- CD3+ /ul	eGFR	2	-0.36065	NA	0.331183
M00538: Toluene degradation, toluene => benzoate	CD25- CD4+ CD8- CD3+ /ul	eGFR	2	-0.427472	NA	0.331183
M00474: RcsC-RcsD-RcsB (capsule synthesis) two-component regulatory system	CD25- CD4+ CD8- CD3+ /ul	eGFR	2	-0.471413	NA	0.331183
Bacteroides	CD25- CD4+ CD8- CD3+ /ul	eGFR	2	-0.376368	NA	0.331183
M00460: MprB-MprA (maintenance of persistent infection) two-component regulatory system	CD25- CD4+ CD8- CD3+ /ul	eGFR	2	-0.422566	NA	0.331183
M00709: Macrolide resistance, MacAB-TolC transporter	CD25- CD4+ CD8- CD3+ /ul	eGFR	2	-0.366935	NA	0.331183
Blautia producta [ref_mOTU_v2_4020]	CD25- CD4+ CD8- CD3+ /ul	eGFR	2	-0.392175	NA	0.331183
M00768: Multidrug resistance, efflux pump GesABC	CD25- CD4+ CD8- CD3+ /ul	eGFR	2	-0.37278	NA	0.331183
OTU_208: Bacteria;Firmicutes;Clostridia;Clostridiales;Ruminococcaceae;Ruminococcaceae UCG-002;?;	CD25- CD4+ CD8- CD3+ /ul	eGFR	2	0.471948	NA	0.331183
Paraprevotella	CD25- CD4+ CD8- CD3+ /ul	eGFR	2	0.36088	NA	0.331183
unknown Firmicutes [meta_mOTU_v2_6331]	CD25- CD4+ CD8- CD3+ /ul	eGFR	2	NA	0.489099	0.331183
Erysipelotrichaceae sp. _C Coprobacillus_Erysipelatoclostridium ramosum_	CD25- CD4+ CD8- CD3+ /ul	eGFR	2	-0.405665	NA	0.331183
Bacteria;Firmicutes;Clostridia;Clostridiales;Ruminococcaceae;Ruminococcus 1;Ruminococcus 1_uncultured_Ruminococcus_sp.	CD25- CD4+ CD8- CD3+ /ul	eGFR	2	-0.509759	NA	0.331183
M00664: Nodulation	CD25- CD4+ CD8- CD3+ /ul	eGFR	2	NA	0.486146	0.331183
M00293: DNA polymerase zeta complex	CD25- CD4+ CD8- CD3+ /ul	eGFR	2	-0.340872	NA	0.331183
M00505: KinB-AlgB (alginate production) two-component regulatory system	CD25- CD4+ CD8- CD3+ /ul	eGFR	2	-0.36366	NA	0.331183
M00104: Bile acid biosynthesis, cholesterol => cholate/chenodeoxycholate	CD25- CD4+ CD8- CD3+ /ul	eGFR	2	0.41515	NA	0.331183
M00643: Multidrug resistance, efflux pump MexXY-OprM	CD25- CD4+ CD8- CD3+ /ul	eGFR	2	-0.355608	NA	0.331183
Bacteria;Firmicutes;Clostridia;Clostridiales;Lachnospiraceae;Anaerostipes;Anaerostipes_sp.	CD25- CD4+ CD8- CD3+ /ul	eGFR	2	-0.417914	NA	0.331183
MF0104: nitrate reduction (dissimilatory)	CD25- CD4+ CD8- CD3+ /ul	eGFR	2	-0.413855	NA	0.331183
M00042: Catecholamine biosynthesis, tyrosine => dopamine => noradrenaline => adrenaline	CD25- CD4+ CD8- CD3+ /ul	eGFR	2	-0.515632	NA	0.331183
Bacteroides massiliensis	CD25- CD4+ CD8- CD3+ /ul	eGFR	2	0.417377	NA	0.331183
M00326: RTX toxin transport system	CD25- CD4+ CD8- CD3+ /ul	eGFR	2	-0.376909	NA	0.331183
M00068: Glycosphingolipid biosynthesis, globo-series, LacCer => Gb4Cer	CD25- CD4+ CD8- CD3+ /ul	eGFR	2	0.341253	NA	0.331183
Blautia producta	CD25- CD4+ CD8- CD3+ /ul	eGFR	2	-0.49407	NA	0.331183
M00554: Nucleotide sugar biosynthesis, galactose => UDP-galactose	CD25- CD4+ CD8- CD3+ /ul	eGFR	2	0.353401	NA	0.331183
Bacteroidaceae	CD25- CD4+ CD8- CD3+ /ul	eGFR	2	-0.376368	NA	0.331183
unknown Clostridiales [meta_mOTU_v2_6852]	CD25- CD4+ CD8- CD3+ /ul	eGFR	2	0.419842	NA	0.331183
M00646: Multidrug resistance, efflux pump AcrAD-TolC	CD25- CD4+ CD8- CD3+ /ul	eGFR	2	-0.378809	NA	0.331183
M00724: Cationic antimicrobial peptide (CAMP) resistance, palmitoyl transferase PagP	CD25- CD4+ CD8- CD3+ /ul	eGFR	2	-0.448653	NA	0.331183
Erysipelotrichaceae sp. [ref_mOTU_v2_0885]	CD25- CD4+ CD8- CD3+ /ul	eGFR	2	-0.405665	NA	0.331183
M00456: ArcB-ArcA (anoxic redox control) two-component regulatory system	CD25- CD4+ CD8- CD3+ /ul	eGFR	2	-0.427419	NA	0.331183
OTU_99: Bacteria;Firmicutes;Clostridia;Clostridiales;Ruminococcaceae;Ruminococcus 1;uncultured Ruminococcus sp.;	CD25- CD4+ CD8- CD3+ /ul	eGFR	2	-0.555434	NA	0.331183
MF0132: superoxide reductase	CD25- CD4+ CD8- CD3+ /ul	eGFR	2	0.382137	NA	0.331183
M00325: alpha-Hemolysin/cyclolysin transport system	CD25- CD4+ CD8- CD3+ /ul	eGFR	2	-0.366204	NA	0.331183
Bacteroides massiliensis [ref_mOTU_v2_0455]	CD25- CD4+ CD8- CD3+ /ul	eGFR	2	0.417377	NA	0.331183
MF0034: glutamine degradation (oxoglutarate pathway)	CD25- CD4+ CD8- CD3+ /ul	eGFR	2	0.4019	NA	0.331183
OTU_62: Bacteria;Firmicutes;Clostridia;Clostridiales;Ruminococcaceae;Ruminococcaceae NK4A214 group;metagenome;	CD25- CD4+ CD8- CD3+ /ul	eGFR	2	0.518207	NA	0.331183
M00429: Competence-related DNA transformation transporter	CD25- CD4+ CD8- CD3+ /ul	eGFR	2	0.360654	NA	0.331183
Holdemanella biformis [meta_mOTU_v2_7589]	CD25- CD4+ CD8- CD3+ /ul	eGFR	2	0.403762	NA	0.331183
MF0129: catalase	CD25- CD4+ CD8- CD3+ /ul	eGFR	2	-0.369627	NA	0.331183
M00718: Multidrug resistance, efflux pump MexAB-OprM	CD25- CD4+ CD8- CD3+ /ul	eGFR	2	-0.386153	NA	0.331183
MF0122: propionate production (succinate pathway)	CD25- CD4+ CD8- CD3+ /ul	eGFR	2	-0.402192	NA	0.331183
M00696: Multidrug resistance, efflux pump AcrEF-TolC	CD25- CD4+ CD8- CD3+ /ul	eGFR	2	-0.371757	NA	0.331183
M00571: AlgE-type Mannuronan C-5-Epimerase transport system	CD25- CD4+ CD8- CD3+ /ul	eGFR	2	-0.367958	NA	0.331183
M00343: Archaeal proteasome	CD25- CD4+ CD8- CD3+ /ul	eGFR	2	-0.330486	NA	0.331183
M00120: Coenzyme A biosynthesis, pantothenate => CoA	CD25- CD4+ CD8- CD3+ /ul	eGFR	2	0.355685	NA	0.331183
MF0052: chondroitin sulfate and dermatan sulfate degradation	CD25- CD4+ CD8- CD3+ /ul	eGFR	2	-0.421081	NA	0.331183
M00497: GlnL-GlnG (nitrogen regulation) two-component regulatory system	CD25- CD4+ CD8- CD3+ /ul	eGFR	2	-0.373113	NA	0.331183
M00741: Propanoyl-CoA metabolism, propanoyl-CoA => succinyl-CoA	CD25- CD4+ CD8- CD3+ /ul	eGFR	2	-0.34779	NA	0.331183
Erysipelotrichaceae gen. _C Coprobacillus_Erysipelatoclostridium_	CD25- CD4+ CD8- CD3+ /ul	eGFR	2	-0.405665	NA	0.331183
Bacteria;Firmicutes;Clostridia;Clostridiales;Lachnospiraceae;[Eubacterium] ruminantium_group;[Eubacterium] ruminantium_group_sp.	CD25- CD4+ CD8- CD3+ /ul	eGFR	2	0.451626	NA	0.331183
MF0124: Fucose degradation	CD25- CD4+ CD8- CD3+ /ul	eGFR	2	-0.390453	NA	0.331183
Bacteria;Firmicutes;Clostridia;Clostridiales;Lachnospiraceae;Coprococcus 3;Coprococcus 3_sp.	CD25- CD4+ CD8- CD3+ /ul	eGFR	2	0.422357	NA	0.331183
M00641: Multidrug resistance, efflux pump MexEF-OprN	CD25- CD4+ CD8- CD3+ /ul	eGFR	2	-0.417212	NA	0.331183
M00746: Multidrug resistance, repression of porin OmpF	CD25- CD4+ CD8- CD3+ /ul	eGFR	2	-0.419813	NA	0.331183
M00392: Ski complex	CD25- CD4+ CD8- CD3+ /ul	eGFR	2	-0.392072	NA	0.331183
M00480: VraS-VraR (cell-wall peptidoglycan synthesis) two-component regulatory system	CD25- CD4+ CD8- CD3+ /ul	eGFR	2	0.352559	NA	0.331183
M00449: CreC-CreB (phosphate regulation) two-component regulatory system	CD25- CD4+ CD8- CD3+ /ul	eGFR	2	-0.33656	NA	0.331183
M00720: Multidrug resistance, efflux pump VexEF-TolC	CD25- CD4+ CD8- CD3+ /ul	eGFR	2	-0.367958	NA	0.331183
unknown Ruminococcaceae [meta_mOTU_v2_6905]	CD25- CD4+ CD8- CD3+ /ul	eGFR	2	0.407948	NA	0.331183
Clostridium sp. CAG:217 [meta_mOTU_v2_7451]	CD25- CD4+ CD8- CD3+ /ul	eGFR	2	0.502464	NA	0.331183
M00573: Biotin biosynthesis, BioI pathway, long-chain-acyl-ACP => pimeloyl-ACP => biotin	CD25- CD4+ CD8- CD3+ /ul	eGFR	2	-0.416003	NA	0.331183
uncultured Eubacterium sp. [meta_mOTU_v2_5477]	CD25- CD4+ CD8- CD3+ /ul	eGFR	2	0.416523	NA	0.331183
M00537: Xylene degradation, xylene => methylbenzoate	CD25- CD4+ CD8- CD3+ /ul	eGFR	2	-0.427472	NA	0.331183
M00647: Multidrug resistance, efflux pump AcrAB-TolC/SmeDEF	CD25- CD4+ CD8- CD3+ /ul	eGFR	2	-0.371136	NA	0.331183
Lachnoclostridium	CD25- CD4+ CD8- CD3+ /ul	eGFR	2	-0.356246	NA	0.331183
M00485: KinABCDE-Spo0FA (sporulation control) two-component regulatory system	CD25- CD4+ CD8- CD3+ /ul	eGFR	2	0.348374	NA	0.331183
M00328: Hemophore/metalloprotease transport system	CD25- CD4+ CD8- CD3+ /ul	eGFR	2	-0.382824	NA	0.331183
Bacteria;Firmicutes;Clostridia;Clostridiales;Lachnospiraceae	CD25- CD4+ CD8- CD3+ /ul	eGFR	2	-0.470647	NA	0.331183
M00687: MAPK (ERK1/2) signaling	CD25- CD4+ CD8- CD3+ /ul	eGFR	2	0.4498	NA	0.331183
M00630: D-Galacturonate degradation (fungi), D-galacturonate => glycerol	CD25- CD4+ CD8- CD3+ /ul	eGFR	2	-0.432489	NA	0.331183
unknown Faecalibacterium [meta_mOTU_v2_5815]	CD25- CD4+ CD8- CD3+ /ul	eGFR	2	0.410073	NA	0.331183
M00029: Urea cycle	CD25- CD4+ CD8- CD3+ /ul	eGFR	2	0.326528	NA	0.331183
M00123: Biotin biosynthesis, pimeloyl-ACP/CoA => biotin	CD25- CD4+ CD8- CD3+ /ul	eGFR	2	-0.416003	NA	0.331183
unknown Ruminococcus [meta_mOTU_v2_7275]	CD25- CD4+ CD8- CD3+ /ul	eGFR	2	0.444296	NA	0.331183
Bacteria;Firmicutes;Clostridia;Clostridiales;Lachnospiraceae;Coprococcus 3	CD25- CD4+ CD8- CD3+ /ul	eGFR	2	0.42521	NA	0.331183
M00337: Immunoproteasome	CD25- CD4+ CD8- CD3+ /ul	eGFR	2	0.480424	NA	0.331183
M00699: Multidrug resistance, efflux pump AmeABC	CD25- CD4+ CD8- CD3+ /ul	eGFR	2	-0.382864	NA	0.331183
M00697: Multidrug resistance, efflux pump MdtEF-TolC	CD25- CD4+ CD8- CD3+ /ul	eGFR	2	-0.37015	NA	0.331183
Enterobacteriaceae sp. [ref_mOTU_v2_0036]	CD25- CD4+ CD8- CD3+ /ul	eGFR	2	-0.391661	NA	0.331183
M00339: RaxAB-RaxC type I secretion system	CD25- CD4+ CD8- CD3+ /ul	eGFR	2	-0.369127	NA	0.331183
Clostridium sp. CAG:217	CD25- CD4+ CD8- CD3+ /ul	eGFR	2	0.502464	NA	0.331183
M00143: NADH dehydrogenase (ubiquinone) Fe-S protein/flavoprotein complex, mitochondria	CD25- CD4+ CD8- CD3+ /ul	eGFR	2	-0.389587	NA	0.331183
M00530: Dissimilatory nitrate reduction, nitrate => ammonia	CD25- CD4+ CD8- CD3+ /ul	eGFR	2	-0.415641	NA	0.331183
M00475: BarA-UvrY (central carbon metabolism) two-component regulatory system	CD25- CD4+ CD8- CD3+ /ul	eGFR	2	-0.352031	NA	0.331183
Enterobacteriaceae sp. _C Escherichia coli_Escherichia fergusonii_Shigella boydii_Shigella dysenteriae_Shigella flexneri_Shigella sonnei_	CD25- CD4+ CD8- CD3+ /ul	eGFR	2	-0.391661	NA	0.331183
M00096: C5 isoprenoid biosynthesis, non-mevalonate pathway	CD25- CD4+ CD8- CD3+ /ul	eGFR	2	0.352466	NA	0.331183
M00340: Proteasome, 20S core particle	CD25- CD4+ CD8- CD3+ /ul	eGFR	2	0.480157	NA	0.331183
M00575: Pertussis pathogenicity signature 2, T1SS	CD25- CD4+ CD8- CD3+ /ul	eGFR	2	-0.36076	NA	0.331183
unknown Clostridiales [meta_mOTU_v2_6629]	CD25- CD4+ CD8- CD3+ /ul	eGFR	2	-0.410203	NA	0.331183
Enterobacteriaceae	CD25- CD4+ CD8- CD3+ /ul	eGFR	2	-0.358665	NA	0.331183
M00821: Multidrug resistance, efflux pump TriABC-TolC	CD25- CD4+ CD8- CD3+ /ul	eGFR	2	-0.367958	NA	0.331183
M00209: Osmoprotectant transport system	CD25- CD4+ CD8- CD3+ /ul	eGFR	2	-0.341213	NA	0.331183
M00204: Trehalose/maltose transport system	CD25- CD4+ CD8- CD3+ /ul	eGFR	2	-0.435099	NA	0.331183
Enterobacteriaceae gen. _C Escherichia_Shigella_	CD25- CD4+ CD8- CD3+ /ul	eGFR	2	-0.391661	NA	0.331183
M00605: Glucose/mannose transport system	CD25- CD4+ CD8- CD3+ /ul	eGFR	2	0.347157	NA	0.331183
Bacteria;Firmicutes;Clostridia;Clostridiales;Ruminococcaceae;Ruminococcaceae_NK4A214 group	CD25- CD4+ CD8- CD3+ /ul	eGFR	2	0.46995	NA	0.331183
uncultured Eubacterium sp.	CD25- CD4+ CD8- CD3+ /ul	eGFR	2	0.39179	NA	0.331183
MF0131: superoxide dismutase	CD25- CD4+ CD8- CD3+ /ul	eGFR	2	-0.418634	NA	0.331183
unknown Clostridiales [meta_mOTU_v2_7782]	CD25- CD4+ CD8- CD3+ /ul	eGFR	2	0.382237	NA	0.331183
M00577: Biotin biosynthesis, BioW pathway, pimelate => pimeloyl-CoA => biotin	CD25- CD4+ CD8- CD3+ /ul	eGFR	2	-0.416149	NA	0.331183
Bacteria;Firmicutes;Clostridia;Clostridiales;Lachnospiraceae;Acetitomaculum;Acetitomaculum_Firmicutes_bacterium_CAG_194_44_15	CD25- CD4+ CD8- CD3+ /ul	eGFR	2	NA	-0.453186	0.331183
Bacteria;Firmicutes;Clostridia;Clostridiales;Ruminococcaceae;Ruminococcaceae_NK4A214 group;Ruminococcaceae_NK4A214 group_metagenome	CD25- CD4+ CD8- CD3+ /ul	eGFR	2	0.48982	NA	0.331183
unknown Atopobiaceae	CD25- CD4+ CD8- CD3+ /ul	eGFR	2	0.439891	NA	0.331183
Blautia producta [ref_mOTU_v2_4020]	CD25high CD127low % of CD4+	eGFR	2	-0.392175	0.503722	NA
unknown Clostridiales [meta_mOTU_v2_6852]	CD25high CD127low % of CD4+	eGFR	2	0.419842	-0.430197	NA
unknown Clostridiales [meta_mOTU_v2_6629]	CD25high CD127low % of CD4+	eGFR	2	-0.410203	0.50515	NA
M00488: DcuS-DcuR (C4-dicarboxylate metabolism) two-component regulatory system	CD31- CD45RA+ CD25high CD127low CD4+ /ul	eGFR	2	-0.397479	NA	0.350651
M00197: Putative fructooligosaccharide transport system	CD31- CD45RA+ CD25high CD127low CD4+ /ul	eGFR	2	0.329485	NA	0.350651
unknown Atopobiaceae [meta_mOTU_v2_6458]	CD31- CD45RA+ CD25high CD127low CD4+ /ul	eGFR	2	0.43959	NA	0.350651
Bacteria;Firmicutes;Clostridia;Clostridiales;Lachnospiraceae;[Eubacterium] ruminantium_group	CD31- CD45RA+ CD25high CD127low CD4+ /ul	eGFR	2	0.422943	NA	0.350651
M00822: Multidrug resistance, efflux pump MexMN-OprM	CD31- CD45RA+ CD25high CD127low CD4+ /ul	eGFR	2	-0.37278	NA	0.350651
MF0130: peroxidase	CD31- CD45RA+ CD25high CD127low CD4+ /ul	eGFR	2	-0.379832	NA	0.350651
M00642: Multidrug resistance, efflux pump MexJK-OprM	CD31- CD45RA+ CD25high CD127low CD4+ /ul	eGFR	2	-0.36065	NA	0.350651
M00538: Toluene degradation, toluene => benzoate	CD31- CD45RA+ CD25high CD127low CD4+ /ul	eGFR	2	-0.427472	NA	0.350651
M00474: RcsC-RcsD-RcsB (capsule synthesis) two-component regulatory system	CD31- CD45RA+ CD25high CD127low CD4+ /ul	eGFR	2	-0.471413	NA	0.350651
Bacteroides	CD31- CD45RA+ CD25high CD127low CD4+ /ul	eGFR	2	-0.376368	NA	0.350651
M00460: MprB-MprA (maintenance of persistent infection) two-component regulatory system	CD31- CD45RA+ CD25high CD127low CD4+ /ul	eGFR	2	-0.422566	NA	0.350651
M00709: Macrolide resistance, MacAB-TolC transporter	CD31- CD45RA+ CD25high CD127low CD4+ /ul	eGFR	2	-0.366935	NA	0.350651
Blautia producta [ref_mOTU_v2_4020]	CD31- CD45RA+ CD25high CD127low CD4+ /ul	eGFR	2	-0.392175	NA	0.350651
M00768: Multidrug resistance, efflux pump GesABC	CD31- CD45RA+ CD25high CD127low CD4+ /ul	eGFR	2	-0.37278	NA	0.350651
OTU_208: Bacteria;Firmicutes;Clostridia;Clostridiales;Ruminococcaceae;Ruminococcaceae UCG-002;?;	CD31- CD45RA+ CD25high CD127low CD4+ /ul	eGFR	2	0.471948	NA	0.350651
Paraprevotella	CD31- CD45RA+ CD25high CD127low CD4+ /ul	eGFR	2	0.36088	NA	0.350651
Erysipelotrichaceae sp. _C Coprobacillus_Erysipelatoclostridium ramosum_	CD31- CD45RA+ CD25high CD127low CD4+ /ul	eGFR	2	-0.405665	NA	0.350651
Bacteria;Firmicutes;Clostridia;Clostridiales;Ruminococcaceae;Ruminococcus 1;Ruminococcus 1_uncultured_Ruminococcus_sp.	CD31- CD45RA+ CD25high CD127low CD4+ /ul	eGFR	2	-0.509759	NA	0.350651
M00293: DNA polymerase zeta complex	CD31- CD45RA+ CD25high CD127low CD4+ /ul	eGFR	2	-0.340872	NA	0.350651
M00505: KinB-AlgB (alginate production) two-component regulatory system	CD31- CD45RA+ CD25high CD127low CD4+ /ul	eGFR	2	-0.36366	NA	0.350651
M00104: Bile acid biosynthesis, cholesterol => cholate/chenodeoxycholate	CD31- CD45RA+ CD25high CD127low CD4+ /ul	eGFR	2	0.41515	NA	0.350651
M00643: Multidrug resistance, efflux pump MexXY-OprM	CD31- CD45RA+ CD25high CD127low CD4+ /ul	eGFR	2	-0.355608	NA	0.350651
Bacteria;Firmicutes;Clostridia;Clostridiales;Lachnospiraceae;Anaerostipes;Anaerostipes_sp.	CD31- CD45RA+ CD25high CD127low CD4+ /ul	eGFR	2	-0.417914	NA	0.350651
MF0104: nitrate reduction (dissimilatory)	CD31- CD45RA+ CD25high CD127low CD4+ /ul	eGFR	2	-0.413855	NA	0.350651
M00042: Catecholamine biosynthesis, tyrosine => dopamine => noradrenaline => adrenaline	CD31- CD45RA+ CD25high CD127low CD4+ /ul	eGFR	2	-0.515632	NA	0.350651
Bacteroides massiliensis	CD31- CD45RA+ CD25high CD127low CD4+ /ul	eGFR	2	0.417377	NA	0.350651
Bacteria;Firmicutes;Clostridia;Clostridiales;Ruminococcaceae;Ruminiclostridium;Ruminiclostridium_uncultured_organism	CD31- CD45RA+ CD25high CD127low CD4+ /ul	eGFR	2	NA	-0.500684	0.350651
M00326: RTX toxin transport system	CD31- CD45RA+ CD25high CD127low CD4+ /ul	eGFR	2	-0.376909	NA	0.350651
M00068: Glycosphingolipid biosynthesis, globo-series, LacCer => Gb4Cer	CD31- CD45RA+ CD25high CD127low CD4+ /ul	eGFR	2	0.341253	NA	0.350651
Blautia producta	CD31- CD45RA+ CD25high CD127low CD4+ /ul	eGFR	2	-0.49407	NA	0.350651
M00554: Nucleotide sugar biosynthesis, galactose => UDP-galactose	CD31- CD45RA+ CD25high CD127low CD4+ /ul	eGFR	2	0.353401	NA	0.350651
Bacteroidaceae	CD31- CD45RA+ CD25high CD127low CD4+ /ul	eGFR	2	-0.376368	NA	0.350651
M00777: Avermectin biosynthesis, 2-methylbutanoyl-CoA/isobutyryl-CoA => 6,8a-Seco-6,8a-deoxy-5-oxoavermectin 1a/1b aglycone => avermectin A1a/B1a/A1b/B1b	CD31- CD45RA+ CD25high CD127low CD4+ /ul	eGFR	2	NA	0.428544	0.350651
unknown Clostridiales [meta_mOTU_v2_6852]	CD31- CD45RA+ CD25high CD127low CD4+ /ul	eGFR	2	0.419842	NA	0.350651
M00646: Multidrug resistance, efflux pump AcrAD-TolC	CD31- CD45RA+ CD25high CD127low CD4+ /ul	eGFR	2	-0.378809	NA	0.350651
M00724: Cationic antimicrobial peptide (CAMP) resistance, palmitoyl transferase PagP	CD31- CD45RA+ CD25high CD127low CD4+ /ul	eGFR	2	-0.448653	NA	0.350651
Erysipelotrichaceae sp. [ref_mOTU_v2_0885]	CD31- CD45RA+ CD25high CD127low CD4+ /ul	eGFR	2	-0.405665	NA	0.350651
M00408: ESCRT-0 complex	CD31- CD45RA+ CD25high CD127low CD4+ /ul	eGFR	2	NA	-0.519427	0.350651
M00456: ArcB-ArcA (anoxic redox control) two-component regulatory system	CD31- CD45RA+ CD25high CD127low CD4+ /ul	eGFR	2	-0.427419	NA	0.350651
Streptococcus parasanguinis	CD31- CD45RA+ CD25high CD127low CD4+ /ul	eGFR	2	NA	-0.453554	0.350651
OTU_99: Bacteria;Firmicutes;Clostridia;Clostridiales;Ruminococcaceae;Ruminococcus 1;uncultured Ruminococcus sp.;	CD31- CD45RA+ CD25high CD127low CD4+ /ul	eGFR	2	-0.555434	NA	0.350651
MF0132: superoxide reductase	CD31- CD45RA+ CD25high CD127low CD4+ /ul	eGFR	2	0.382137	NA	0.350651
M00325: alpha-Hemolysin/cyclolysin transport system	CD31- CD45RA+ CD25high CD127low CD4+ /ul	eGFR	2	-0.366204	NA	0.350651
Bacteroides massiliensis [ref_mOTU_v2_0455]	CD31- CD45RA+ CD25high CD127low CD4+ /ul	eGFR	2	0.417377	NA	0.350651
MF0034: glutamine degradation (oxoglutarate pathway)	CD31- CD45RA+ CD25high CD127low CD4+ /ul	eGFR	2	0.4019	NA	0.350651
OTU_62: Bacteria;Firmicutes;Clostridia;Clostridiales;Ruminococcaceae;Ruminococcaceae NK4A214 group;metagenome;	CD31- CD45RA+ CD25high CD127low CD4+ /ul	eGFR	2	0.518207	NA	0.350651
M00429: Competence-related DNA transformation transporter	CD31- CD45RA+ CD25high CD127low CD4+ /ul	eGFR	2	0.360654	NA	0.350651
Holdemanella biformis [meta_mOTU_v2_7589]	CD31- CD45RA+ CD25high CD127low CD4+ /ul	eGFR	2	0.403762	NA	0.350651
MF0129: catalase	CD31- CD45RA+ CD25high CD127low CD4+ /ul	eGFR	2	-0.369627	NA	0.350651
M00718: Multidrug resistance, efflux pump MexAB-OprM	CD31- CD45RA+ CD25high CD127low CD4+ /ul	eGFR	2	-0.386153	NA	0.350651
MF0122: propionate production (succinate pathway)	CD31- CD45RA+ CD25high CD127low CD4+ /ul	eGFR	2	-0.402192	NA	0.350651
M00696: Multidrug resistance, efflux pump AcrEF-TolC	CD31- CD45RA+ CD25high CD127low CD4+ /ul	eGFR	2	-0.371757	NA	0.350651
M00571: AlgE-type Mannuronan C-5-Epimerase transport system	CD31- CD45RA+ CD25high CD127low CD4+ /ul	eGFR	2	-0.367958	NA	0.350651
M00343: Archaeal proteasome	CD31- CD45RA+ CD25high CD127low CD4+ /ul	eGFR	2	-0.330486	NA	0.350651
M00120: Coenzyme A biosynthesis, pantothenate => CoA	CD31- CD45RA+ CD25high CD127low CD4+ /ul	eGFR	2	0.355685	NA	0.350651
MF0052: chondroitin sulfate and dermatan sulfate degradation	CD31- CD45RA+ CD25high CD127low CD4+ /ul	eGFR	2	-0.421081	NA	0.350651
M00497: GlnL-GlnG (nitrogen regulation) two-component regulatory system	CD31- CD45RA+ CD25high CD127low CD4+ /ul	eGFR	2	-0.373113	NA	0.350651
M00741: Propanoyl-CoA metabolism, propanoyl-CoA => succinyl-CoA	CD31- CD45RA+ CD25high CD127low CD4+ /ul	eGFR	2	-0.34779	NA	0.350651
Erysipelotrichaceae gen. _C Coprobacillus_Erysipelatoclostridium_	CD31- CD45RA+ CD25high CD127low CD4+ /ul	eGFR	2	-0.405665	NA	0.350651
Bacteria;Firmicutes;Clostridia;Clostridiales;Lachnospiraceae;[Eubacterium] ruminantium_group;[Eubacterium] ruminantium_group_sp.	CD31- CD45RA+ CD25high CD127low CD4+ /ul	eGFR	2	0.451626	NA	0.350651
MF0124: Fucose degradation	CD31- CD45RA+ CD25high CD127low CD4+ /ul	eGFR	2	-0.390453	NA	0.350651
Bacteria;Firmicutes;Clostridia;Clostridiales;Lachnospiraceae;Coprococcus 3;Coprococcus 3_sp.	CD31- CD45RA+ CD25high CD127low CD4+ /ul	eGFR	2	0.422357	NA	0.350651
M00641: Multidrug resistance, efflux pump MexEF-OprN	CD31- CD45RA+ CD25high CD127low CD4+ /ul	eGFR	2	-0.417212	NA	0.350651
M00746: Multidrug resistance, repression of porin OmpF	CD31- CD45RA+ CD25high CD127low CD4+ /ul	eGFR	2	-0.419813	NA	0.350651
Bacteria;Firmicutes;Erysipelotrichia;Erysipelotrichales;Erysipelotrichaceae;Solobacterium;Solobacterium_sp.	CD31- CD45RA+ CD25high CD127low CD4+ /ul	eGFR	2	NA	-0.419043	0.350651
M00392: Ski complex	CD31- CD45RA+ CD25high CD127low CD4+ /ul	eGFR	2	-0.392072	NA	0.350651
M00480: VraS-VraR (cell-wall peptidoglycan synthesis) two-component regulatory system	CD31- CD45RA+ CD25high CD127low CD4+ /ul	eGFR	2	0.352559	NA	0.350651
M00449: CreC-CreB (phosphate regulation) two-component regulatory system	CD31- CD45RA+ CD25high CD127low CD4+ /ul	eGFR	2	-0.33656	NA	0.350651
M00720: Multidrug resistance, efflux pump VexEF-TolC	CD31- CD45RA+ CD25high CD127low CD4+ /ul	eGFR	2	-0.367958	NA	0.350651
unknown Ruminococcaceae [meta_mOTU_v2_6905]	CD31- CD45RA+ CD25high CD127low CD4+ /ul	eGFR	2	0.407948	NA	0.350651
Clostridium sp. CAG:217 [meta_mOTU_v2_7451]	CD31- CD45RA+ CD25high CD127low CD4+ /ul	eGFR	2	0.502464	NA	0.350651
M00573: Biotin biosynthesis, BioI pathway, long-chain-acyl-ACP => pimeloyl-ACP => biotin	CD31- CD45RA+ CD25high CD127low CD4+ /ul	eGFR	2	-0.416003	NA	0.350651
uncultured Eubacterium sp. [meta_mOTU_v2_5477]	CD31- CD45RA+ CD25high CD127low CD4+ /ul	eGFR	2	0.416523	NA	0.350651
M00537: Xylene degradation, xylene => methylbenzoate	CD31- CD45RA+ CD25high CD127low CD4+ /ul	eGFR	2	-0.427472	NA	0.350651
M00647: Multidrug resistance, efflux pump AcrAB-TolC/SmeDEF	CD31- CD45RA+ CD25high CD127low CD4+ /ul	eGFR	2	-0.371136	NA	0.350651
Lachnoclostridium	CD31- CD45RA+ CD25high CD127low CD4+ /ul	eGFR	2	-0.356246	NA	0.350651
M00485: KinABCDE-Spo0FA (sporulation control) two-component regulatory system	CD31- CD45RA+ CD25high CD127low CD4+ /ul	eGFR	2	0.348374	NA	0.350651
M00328: Hemophore/metalloprotease transport system	CD31- CD45RA+ CD25high CD127low CD4+ /ul	eGFR	2	-0.382824	NA	0.350651
Bacteria;Firmicutes;Clostridia;Clostridiales;Lachnospiraceae	CD31- CD45RA+ CD25high CD127low CD4+ /ul	eGFR	2	-0.470647	NA	0.350651
M00687: MAPK (ERK1/2) signaling	CD31- CD45RA+ CD25high CD127low CD4+ /ul	eGFR	2	0.4498	NA	0.350651
M00630: D-Galacturonate degradation (fungi), D-galacturonate => glycerol	CD31- CD45RA+ CD25high CD127low CD4+ /ul	eGFR	2	-0.432489	NA	0.350651
unknown Faecalibacterium [meta_mOTU_v2_5815]	CD31- CD45RA+ CD25high CD127low CD4+ /ul	eGFR	2	0.410073	NA	0.350651
M00029: Urea cycle	CD31- CD45RA+ CD25high CD127low CD4+ /ul	eGFR	2	0.326528	NA	0.350651
M00123: Biotin biosynthesis, pimeloyl-ACP/CoA => biotin	CD31- CD45RA+ CD25high CD127low CD4+ /ul	eGFR	2	-0.416003	NA	0.350651
M00059: Glycosaminoglycan biosynthesis, heparan sulfate backbone	CD31- CD45RA+ CD25high CD127low CD4+ /ul	eGFR	2	NA	0.452996	0.350651
unknown Ruminococcus [meta_mOTU_v2_7275]	CD31- CD45RA+ CD25high CD127low CD4+ /ul	eGFR	2	0.444296	NA	0.350651
Bacteria;Firmicutes;Clostridia;Clostridiales;Lachnospiraceae;Coprococcus 3	CD31- CD45RA+ CD25high CD127low CD4+ /ul	eGFR	2	0.42521	NA	0.350651
M00337: Immunoproteasome	CD31- CD45RA+ CD25high CD127low CD4+ /ul	eGFR	2	0.480424	NA	0.350651
M00699: Multidrug resistance, efflux pump AmeABC	CD31- CD45RA+ CD25high CD127low CD4+ /ul	eGFR	2	-0.382864	NA	0.350651
M00697: Multidrug resistance, efflux pump MdtEF-TolC	CD31- CD45RA+ CD25high CD127low CD4+ /ul	eGFR	2	-0.37015	NA	0.350651
Enterobacteriaceae sp. [ref_mOTU_v2_0036]	CD31- CD45RA+ CD25high CD127low CD4+ /ul	eGFR	2	-0.391661	NA	0.350651
M00339: RaxAB-RaxC type I secretion system	CD31- CD45RA+ CD25high CD127low CD4+ /ul	eGFR	2	-0.369127	NA	0.350651
Clostridium sp. CAG:217	CD31- CD45RA+ CD25high CD127low CD4+ /ul	eGFR	2	0.502464	NA	0.350651
M00143: NADH dehydrogenase (ubiquinone) Fe-S protein/flavoprotein complex, mitochondria	CD31- CD45RA+ CD25high CD127low CD4+ /ul	eGFR	2	-0.389587	NA	0.350651
M00530: Dissimilatory nitrate reduction, nitrate => ammonia	CD31- CD45RA+ CD25high CD127low CD4+ /ul	eGFR	2	-0.415641	NA	0.350651
M00475: BarA-UvrY (central carbon metabolism) two-component regulatory system	CD31- CD45RA+ CD25high CD127low CD4+ /ul	eGFR	2	-0.352031	NA	0.350651
Enterobacteriaceae sp. _C Escherichia coli_Escherichia fergusonii_Shigella boydii_Shigella dysenteriae_Shigella flexneri_Shigella sonnei_	CD31- CD45RA+ CD25high CD127low CD4+ /ul	eGFR	2	-0.391661	NA	0.350651
M00096: C5 isoprenoid biosynthesis, non-mevalonate pathway	CD31- CD45RA+ CD25high CD127low CD4+ /ul	eGFR	2	0.352466	NA	0.350651
MF0017: alanine degradation (racemase pathway)	CD31- CD45RA+ CD25high CD127low CD4+ /ul	eGFR	2	NA	0.438407	0.350651
M00340: Proteasome, 20S core particle	CD31- CD45RA+ CD25high CD127low CD4+ /ul	eGFR	2	0.480157	NA	0.350651
M00575: Pertussis pathogenicity signature 2, T1SS	CD31- CD45RA+ CD25high CD127low CD4+ /ul	eGFR	2	-0.36076	NA	0.350651
unknown Clostridiales [meta_mOTU_v2_6629]	CD31- CD45RA+ CD25high CD127low CD4+ /ul	eGFR	2	-0.410203	NA	0.350651
Enterobacteriaceae	CD31- CD45RA+ CD25high CD127low CD4+ /ul	eGFR	2	-0.358665	NA	0.350651
M00821: Multidrug resistance, efflux pump TriABC-TolC	CD31- CD45RA+ CD25high CD127low CD4+ /ul	eGFR	2	-0.367958	NA	0.350651
M00209: Osmoprotectant transport system	CD31- CD45RA+ CD25high CD127low CD4+ /ul	eGFR	2	-0.341213	NA	0.350651
M00204: Trehalose/maltose transport system	CD31- CD45RA+ CD25high CD127low CD4+ /ul	eGFR	2	-0.435099	NA	0.350651
Enterobacteriaceae gen. _C Escherichia_Shigella_	CD31- CD45RA+ CD25high CD127low CD4+ /ul	eGFR	2	-0.391661	NA	0.350651
M00605: Glucose/mannose transport system	CD31- CD45RA+ CD25high CD127low CD4+ /ul	eGFR	2	0.347157	NA	0.350651
Bacteria;Firmicutes;Clostridia;Clostridiales;Ruminococcaceae;Ruminococcaceae_NK4A214 group	CD31- CD45RA+ CD25high CD127low CD4+ /ul	eGFR	2	0.46995	NA	0.350651
uncultured Eubacterium sp.	CD31- CD45RA+ CD25high CD127low CD4+ /ul	eGFR	2	0.39179	NA	0.350651
MF0131: superoxide dismutase	CD31- CD45RA+ CD25high CD127low CD4+ /ul	eGFR	2	-0.418634	NA	0.350651
unknown Clostridiales [meta_mOTU_v2_7782]	CD31- CD45RA+ CD25high CD127low CD4+ /ul	eGFR	2	0.382237	NA	0.350651
M00577: Biotin biosynthesis, BioW pathway, pimelate => pimeloyl-CoA => biotin	CD31- CD45RA+ CD25high CD127low CD4+ /ul	eGFR	2	-0.416149	NA	0.350651
Bacteria;Firmicutes;Clostridia;Clostridiales;Ruminococcaceae;Ruminococcaceae_NK4A214 group;Ruminococcaceae_NK4A214 group_metagenome	CD31- CD45RA+ CD25high CD127low CD4+ /ul	eGFR	2	0.48982	NA	0.350651
unknown Atopobiaceae	CD31- CD45RA+ CD25high CD127low CD4+ /ul	eGFR	2	0.439891	NA	0.350651
M00488: DcuS-DcuR (C4-dicarboxylate metabolism) two-component regulatory system	CD39- CD45RA+ CD25high CD127low CD4+ /ul	eGFR	2	-0.397479	NA	0.344553
M00197: Putative fructooligosaccharide transport system	CD39- CD45RA+ CD25high CD127low CD4+ /ul	eGFR	2	0.329485	NA	0.344553
unknown Atopobiaceae [meta_mOTU_v2_6458]	CD39- CD45RA+ CD25high CD127low CD4+ /ul	eGFR	2	0.43959	NA	0.344553
Bacteria;Firmicutes;Clostridia;Clostridiales;Lachnospiraceae;[Eubacterium] ruminantium_group	CD39- CD45RA+ CD25high CD127low CD4+ /ul	eGFR	2	0.422943	NA	0.344553
M00822: Multidrug resistance, efflux pump MexMN-OprM	CD39- CD45RA+ CD25high CD127low CD4+ /ul	eGFR	2	-0.37278	NA	0.344553
MF0130: peroxidase	CD39- CD45RA+ CD25high CD127low CD4+ /ul	eGFR	2	-0.379832	NA	0.344553
M00642: Multidrug resistance, efflux pump MexJK-OprM	CD39- CD45RA+ CD25high CD127low CD4+ /ul	eGFR	2	-0.36065	NA	0.344553
M00538: Toluene degradation, toluene => benzoate	CD39- CD45RA+ CD25high CD127low CD4+ /ul	eGFR	2	-0.427472	NA	0.344553
M00474: RcsC-RcsD-RcsB (capsule synthesis) two-component regulatory system	CD39- CD45RA+ CD25high CD127low CD4+ /ul	eGFR	2	-0.471413	NA	0.344553
Bacteroides	CD39- CD45RA+ CD25high CD127low CD4+ /ul	eGFR	2	-0.376368	NA	0.344553
M00460: MprB-MprA (maintenance of persistent infection) two-component regulatory system	CD39- CD45RA+ CD25high CD127low CD4+ /ul	eGFR	2	-0.422566	NA	0.344553
M00709: Macrolide resistance, MacAB-TolC transporter	CD39- CD45RA+ CD25high CD127low CD4+ /ul	eGFR	2	-0.366935	NA	0.344553
Blautia producta [ref_mOTU_v2_4020]	CD39- CD45RA+ CD25high CD127low CD4+ /ul	eGFR	2	-0.392175	NA	0.344553
_Clostridium_ saccharogumia	CD39- CD45RA+ CD25high CD127low CD4+ /ul	eGFR	2	NA	-0.452071	0.344553
M00768: Multidrug resistance, efflux pump GesABC	CD39- CD45RA+ CD25high CD127low CD4+ /ul	eGFR	2	-0.37278	NA	0.344553
OTU_208: Bacteria;Firmicutes;Clostridia;Clostridiales;Ruminococcaceae;Ruminococcaceae UCG-002;?;	CD39- CD45RA+ CD25high CD127low CD4+ /ul	eGFR	2	0.471948	NA	0.344553
Paraprevotella	CD39- CD45RA+ CD25high CD127low CD4+ /ul	eGFR	2	0.36088	NA	0.344553
Erysipelotrichaceae sp. _C Coprobacillus_Erysipelatoclostridium ramosum_	CD39- CD45RA+ CD25high CD127low CD4+ /ul	eGFR	2	-0.405665	NA	0.344553
Bacteria;Firmicutes;Clostridia;Clostridiales;Ruminococcaceae;Ruminococcus 1;Ruminococcus 1_uncultured_Ruminococcus_sp.	CD39- CD45RA+ CD25high CD127low CD4+ /ul	eGFR	2	-0.509759	NA	0.344553
M00293: DNA polymerase zeta complex	CD39- CD45RA+ CD25high CD127low CD4+ /ul	eGFR	2	-0.340872	NA	0.344553
M00505: KinB-AlgB (alginate production) two-component regulatory system	CD39- CD45RA+ CD25high CD127low CD4+ /ul	eGFR	2	-0.36366	NA	0.344553
M00104: Bile acid biosynthesis, cholesterol => cholate/chenodeoxycholate	CD39- CD45RA+ CD25high CD127low CD4+ /ul	eGFR	2	0.41515	NA	0.344553
M00643: Multidrug resistance, efflux pump MexXY-OprM	CD39- CD45RA+ CD25high CD127low CD4+ /ul	eGFR	2	-0.355608	NA	0.344553
Bacteria;Firmicutes;Clostridia;Clostridiales;Lachnospiraceae;Anaerostipes;Anaerostipes_sp.	CD39- CD45RA+ CD25high CD127low CD4+ /ul	eGFR	2	-0.417914	NA	0.344553
MF0104: nitrate reduction (dissimilatory)	CD39- CD45RA+ CD25high CD127low CD4+ /ul	eGFR	2	-0.413855	NA	0.344553
M00042: Catecholamine biosynthesis, tyrosine => dopamine => noradrenaline => adrenaline	CD39- CD45RA+ CD25high CD127low CD4+ /ul	eGFR	2	-0.515632	NA	0.344553
Bacteroides massiliensis	CD39- CD45RA+ CD25high CD127low CD4+ /ul	eGFR	2	0.417377	NA	0.344553
Bacteria;Firmicutes;Clostridia;Clostridiales;Ruminococcaceae;Ruminiclostridium;Ruminiclostridium_uncultured_organism	CD39- CD45RA+ CD25high CD127low CD4+ /ul	eGFR	2	NA	-0.482362	0.344553
M00326: RTX toxin transport system	CD39- CD45RA+ CD25high CD127low CD4+ /ul	eGFR	2	-0.376909	NA	0.344553
M00068: Glycosphingolipid biosynthesis, globo-series, LacCer => Gb4Cer	CD39- CD45RA+ CD25high CD127low CD4+ /ul	eGFR	2	0.341253	NA	0.344553
Blautia producta	CD39- CD45RA+ CD25high CD127low CD4+ /ul	eGFR	2	-0.49407	NA	0.344553
M00554: Nucleotide sugar biosynthesis, galactose => UDP-galactose	CD39- CD45RA+ CD25high CD127low CD4+ /ul	eGFR	2	0.353401	NA	0.344553
Bacteroidaceae	CD39- CD45RA+ CD25high CD127low CD4+ /ul	eGFR	2	-0.376368	NA	0.344553
unknown Clostridiales [meta_mOTU_v2_6852]	CD39- CD45RA+ CD25high CD127low CD4+ /ul	eGFR	2	0.419842	NA	0.344553
M00646: Multidrug resistance, efflux pump AcrAD-TolC	CD39- CD45RA+ CD25high CD127low CD4+ /ul	eGFR	2	-0.378809	NA	0.344553
M00724: Cationic antimicrobial peptide (CAMP) resistance, palmitoyl transferase PagP	CD39- CD45RA+ CD25high CD127low CD4+ /ul	eGFR	2	-0.448653	NA	0.344553
Erysipelotrichaceae sp. [ref_mOTU_v2_0885]	CD39- CD45RA+ CD25high CD127low CD4+ /ul	eGFR	2	-0.405665	NA	0.344553
M00408: ESCRT-0 complex	CD39- CD45RA+ CD25high CD127low CD4+ /ul	eGFR	2	NA	-0.528656	0.344553
M00456: ArcB-ArcA (anoxic redox control) two-component regulatory system	CD39- CD45RA+ CD25high CD127low CD4+ /ul	eGFR	2	-0.427419	NA	0.344553
Streptococcus parasanguinis	CD39- CD45RA+ CD25high CD127low CD4+ /ul	eGFR	2	NA	-0.428385	0.344553
OTU_99: Bacteria;Firmicutes;Clostridia;Clostridiales;Ruminococcaceae;Ruminococcus 1;uncultured Ruminococcus sp.;	CD39- CD45RA+ CD25high CD127low CD4+ /ul	eGFR	2	-0.555434	NA	0.344553
MF0132: superoxide reductase	CD39- CD45RA+ CD25high CD127low CD4+ /ul	eGFR	2	0.382137	NA	0.344553
M00325: alpha-Hemolysin/cyclolysin transport system	CD39- CD45RA+ CD25high CD127low CD4+ /ul	eGFR	2	-0.366204	NA	0.344553
Bacteroides massiliensis [ref_mOTU_v2_0455]	CD39- CD45RA+ CD25high CD127low CD4+ /ul	eGFR	2	0.417377	NA	0.344553
Streptococcus sp. HSISM1	CD39- CD45RA+ CD25high CD127low CD4+ /ul	eGFR	2	NA	-0.430054	0.344553
MF0034: glutamine degradation (oxoglutarate pathway)	CD39- CD45RA+ CD25high CD127low CD4+ /ul	eGFR	2	0.4019	NA	0.344553
OTU_62: Bacteria;Firmicutes;Clostridia;Clostridiales;Ruminococcaceae;Ruminococcaceae NK4A214 group;metagenome;	CD39- CD45RA+ CD25high CD127low CD4+ /ul	eGFR	2	0.518207	NA	0.344553
M00429: Competence-related DNA transformation transporter	CD39- CD45RA+ CD25high CD127low CD4+ /ul	eGFR	2	0.360654	NA	0.344553
Holdemanella biformis [meta_mOTU_v2_7589]	CD39- CD45RA+ CD25high CD127low CD4+ /ul	eGFR	2	0.403762	NA	0.344553
MF0129: catalase	CD39- CD45RA+ CD25high CD127low CD4+ /ul	eGFR	2	-0.369627	NA	0.344553
M00718: Multidrug resistance, efflux pump MexAB-OprM	CD39- CD45RA+ CD25high CD127low CD4+ /ul	eGFR	2	-0.386153	NA	0.344553
MF0122: propionate production (succinate pathway)	CD39- CD45RA+ CD25high CD127low CD4+ /ul	eGFR	2	-0.402192	NA	0.344553
M00696: Multidrug resistance, efflux pump AcrEF-TolC	CD39- CD45RA+ CD25high CD127low CD4+ /ul	eGFR	2	-0.371757	NA	0.344553
M00571: AlgE-type Mannuronan C-5-Epimerase transport system	CD39- CD45RA+ CD25high CD127low CD4+ /ul	eGFR	2	-0.367958	NA	0.344553
M00343: Archaeal proteasome	CD39- CD45RA+ CD25high CD127low CD4+ /ul	eGFR	2	-0.330486	NA	0.344553
M00120: Coenzyme A biosynthesis, pantothenate => CoA	CD39- CD45RA+ CD25high CD127low CD4+ /ul	eGFR	2	0.355685	NA	0.344553
MF0052: chondroitin sulfate and dermatan sulfate degradation	CD39- CD45RA+ CD25high CD127low CD4+ /ul	eGFR	2	-0.421081	NA	0.344553
M00497: GlnL-GlnG (nitrogen regulation) two-component regulatory system	CD39- CD45RA+ CD25high CD127low CD4+ /ul	eGFR	2	-0.373113	NA	0.344553
M00741: Propanoyl-CoA metabolism, propanoyl-CoA => succinyl-CoA	CD39- CD45RA+ CD25high CD127low CD4+ /ul	eGFR	2	-0.34779	NA	0.344553
Erysipelotrichaceae gen. _C Coprobacillus_Erysipelatoclostridium_	CD39- CD45RA+ CD25high CD127low CD4+ /ul	eGFR	2	-0.405665	NA	0.344553
Bacteria;Firmicutes;Clostridia;Clostridiales;Lachnospiraceae;[Eubacterium] ruminantium_group;[Eubacterium] ruminantium_group_sp.	CD39- CD45RA+ CD25high CD127low CD4+ /ul	eGFR	2	0.451626	NA	0.344553
MF0124: Fucose degradation	CD39- CD45RA+ CD25high CD127low CD4+ /ul	eGFR	2	-0.390453	NA	0.344553
Bacteria;Firmicutes;Clostridia;Clostridiales;Lachnospiraceae;Coprococcus 3;Coprococcus 3_sp.	CD39- CD45RA+ CD25high CD127low CD4+ /ul	eGFR	2	0.422357	NA	0.344553
M00641: Multidrug resistance, efflux pump MexEF-OprN	CD39- CD45RA+ CD25high CD127low CD4+ /ul	eGFR	2	-0.417212	NA	0.344553
M00746: Multidrug resistance, repression of porin OmpF	CD39- CD45RA+ CD25high CD127low CD4+ /ul	eGFR	2	-0.419813	NA	0.344553
Bacteria;Firmicutes;Erysipelotrichia;Erysipelotrichales;Erysipelotrichaceae;Solobacterium;Solobacterium_sp.	CD39- CD45RA+ CD25high CD127low CD4+ /ul	eGFR	2	NA	-0.440391	0.344553
M00392: Ski complex	CD39- CD45RA+ CD25high CD127low CD4+ /ul	eGFR	2	-0.392072	NA	0.344553
M00480: VraS-VraR (cell-wall peptidoglycan synthesis) two-component regulatory system	CD39- CD45RA+ CD25high CD127low CD4+ /ul	eGFR	2	0.352559	NA	0.344553
M00449: CreC-CreB (phosphate regulation) two-component regulatory system	CD39- CD45RA+ CD25high CD127low CD4+ /ul	eGFR	2	-0.33656	NA	0.344553
M00720: Multidrug resistance, efflux pump VexEF-TolC	CD39- CD45RA+ CD25high CD127low CD4+ /ul	eGFR	2	-0.367958	NA	0.344553
unknown Ruminococcaceae [meta_mOTU_v2_6905]	CD39- CD45RA+ CD25high CD127low CD4+ /ul	eGFR	2	0.407948	NA	0.344553
Clostridium sp. CAG:217 [meta_mOTU_v2_7451]	CD39- CD45RA+ CD25high CD127low CD4+ /ul	eGFR	2	0.502464	NA	0.344553
M00573: Biotin biosynthesis, BioI pathway, long-chain-acyl-ACP => pimeloyl-ACP => biotin	CD39- CD45RA+ CD25high CD127low CD4+ /ul	eGFR	2	-0.416003	NA	0.344553
uncultured Eubacterium sp. [meta_mOTU_v2_5477]	CD39- CD45RA+ CD25high CD127low CD4+ /ul	eGFR	2	0.416523	NA	0.344553
M00537: Xylene degradation, xylene => methylbenzoate	CD39- CD45RA+ CD25high CD127low CD4+ /ul	eGFR	2	-0.427472	NA	0.344553
M00647: Multidrug resistance, efflux pump AcrAB-TolC/SmeDEF	CD39- CD45RA+ CD25high CD127low CD4+ /ul	eGFR	2	-0.371136	NA	0.344553
Lachnoclostridium	CD39- CD45RA+ CD25high CD127low CD4+ /ul	eGFR	2	-0.356246	NA	0.344553
M00485: KinABCDE-Spo0FA (sporulation control) two-component regulatory system	CD39- CD45RA+ CD25high CD127low CD4+ /ul	eGFR	2	0.348374	NA	0.344553
M00328: Hemophore/metalloprotease transport system	CD39- CD45RA+ CD25high CD127low CD4+ /ul	eGFR	2	-0.382824	NA	0.344553
Bacteria;Firmicutes;Clostridia;Clostridiales;Lachnospiraceae	CD39- CD45RA+ CD25high CD127low CD4+ /ul	eGFR	2	-0.470647	NA	0.344553
M00687: MAPK (ERK1/2) signaling	CD39- CD45RA+ CD25high CD127low CD4+ /ul	eGFR	2	0.4498	NA	0.344553
M00630: D-Galacturonate degradation (fungi), D-galacturonate => glycerol	CD39- CD45RA+ CD25high CD127low CD4+ /ul	eGFR	2	-0.432489	NA	0.344553
unknown Faecalibacterium [meta_mOTU_v2_5815]	CD39- CD45RA+ CD25high CD127low CD4+ /ul	eGFR	2	0.410073	NA	0.344553
M00029: Urea cycle	CD39- CD45RA+ CD25high CD127low CD4+ /ul	eGFR	2	0.326528	NA	0.344553
M00123: Biotin biosynthesis, pimeloyl-ACP/CoA => biotin	CD39- CD45RA+ CD25high CD127low CD4+ /ul	eGFR	2	-0.416003	NA	0.344553
unknown Ruminococcus [meta_mOTU_v2_7275]	CD39- CD45RA+ CD25high CD127low CD4+ /ul	eGFR	2	0.444296	NA	0.344553
Bacteria;Firmicutes;Clostridia;Clostridiales;Lachnospiraceae;Coprococcus 3	CD39- CD45RA+ CD25high CD127low CD4+ /ul	eGFR	2	0.42521	NA	0.344553
M00337: Immunoproteasome	CD39- CD45RA+ CD25high CD127low CD4+ /ul	eGFR	2	0.480424	NA	0.344553
M00699: Multidrug resistance, efflux pump AmeABC	CD39- CD45RA+ CD25high CD127low CD4+ /ul	eGFR	2	-0.382864	NA	0.344553
M00697: Multidrug resistance, efflux pump MdtEF-TolC	CD39- CD45RA+ CD25high CD127low CD4+ /ul	eGFR	2	-0.37015	NA	0.344553
Enterobacteriaceae sp. [ref_mOTU_v2_0036]	CD39- CD45RA+ CD25high CD127low CD4+ /ul	eGFR	2	-0.391661	NA	0.344553
M00339: RaxAB-RaxC type I secretion system	CD39- CD45RA+ CD25high CD127low CD4+ /ul	eGFR	2	-0.369127	NA	0.344553
Clostridium sp. CAG:217	CD39- CD45RA+ CD25high CD127low CD4+ /ul	eGFR	2	0.502464	NA	0.344553
M00143: NADH dehydrogenase (ubiquinone) Fe-S protein/flavoprotein complex, mitochondria	CD39- CD45RA+ CD25high CD127low CD4+ /ul	eGFR	2	-0.389587	NA	0.344553
M00530: Dissimilatory nitrate reduction, nitrate => ammonia	CD39- CD45RA+ CD25high CD127low CD4+ /ul	eGFR	2	-0.415641	NA	0.344553
M00475: BarA-UvrY (central carbon metabolism) two-component regulatory system	CD39- CD45RA+ CD25high CD127low CD4+ /ul	eGFR	2	-0.352031	NA	0.344553
Enterobacteriaceae sp. _C Escherichia coli_Escherichia fergusonii_Shigella boydii_Shigella dysenteriae_Shigella flexneri_Shigella sonnei_	CD39- CD45RA+ CD25high CD127low CD4+ /ul	eGFR	2	-0.391661	NA	0.344553
M00096: C5 isoprenoid biosynthesis, non-mevalonate pathway	CD39- CD45RA+ CD25high CD127low CD4+ /ul	eGFR	2	0.352466	NA	0.344553
M00340: Proteasome, 20S core particle	CD39- CD45RA+ CD25high CD127low CD4+ /ul	eGFR	2	0.480157	NA	0.344553
M00575: Pertussis pathogenicity signature 2, T1SS	CD39- CD45RA+ CD25high CD127low CD4+ /ul	eGFR	2	-0.36076	NA	0.344553
unknown Clostridiales [meta_mOTU_v2_6629]	CD39- CD45RA+ CD25high CD127low CD4+ /ul	eGFR	2	-0.410203	NA	0.344553
Enterobacteriaceae	CD39- CD45RA+ CD25high CD127low CD4+ /ul	eGFR	2	-0.358665	NA	0.344553
M00821: Multidrug resistance, efflux pump TriABC-TolC	CD39- CD45RA+ CD25high CD127low CD4+ /ul	eGFR	2	-0.367958	NA	0.344553
M00209: Osmoprotectant transport system	CD39- CD45RA+ CD25high CD127low CD4+ /ul	eGFR	2	-0.341213	NA	0.344553
M00204: Trehalose/maltose transport system	CD39- CD45RA+ CD25high CD127low CD4+ /ul	eGFR	2	-0.435099	NA	0.344553
Enterobacteriaceae gen. _C Escherichia_Shigella_	CD39- CD45RA+ CD25high CD127low CD4+ /ul	eGFR	2	-0.391661	NA	0.344553
M00605: Glucose/mannose transport system	CD39- CD45RA+ CD25high CD127low CD4+ /ul	eGFR	2	0.347157	NA	0.344553
Bacteria;Firmicutes;Clostridia;Clostridiales;Ruminococcaceae;Ruminococcaceae_NK4A214 group	CD39- CD45RA+ CD25high CD127low CD4+ /ul	eGFR	2	0.46995	NA	0.344553
uncultured Eubacterium sp.	CD39- CD45RA+ CD25high CD127low CD4+ /ul	eGFR	2	0.39179	NA	0.344553
MF0131: superoxide dismutase	CD39- CD45RA+ CD25high CD127low CD4+ /ul	eGFR	2	-0.418634	NA	0.344553
unknown Clostridiales [meta_mOTU_v2_7782]	CD39- CD45RA+ CD25high CD127low CD4+ /ul	eGFR	2	0.382237	NA	0.344553
M00577: Biotin biosynthesis, BioW pathway, pimelate => pimeloyl-CoA => biotin	CD39- CD45RA+ CD25high CD127low CD4+ /ul	eGFR	2	-0.416149	NA	0.344553
Bacteria;Firmicutes;Clostridia;Clostridiales;Ruminococcaceae;Ruminococcaceae_NK4A214 group;Ruminococcaceae_NK4A214 group_metagenome	CD39- CD45RA+ CD25high CD127low CD4+ /ul	eGFR	2	0.48982	NA	0.344553
unknown Atopobiaceae	CD39- CD45RA+ CD25high CD127low CD4+ /ul	eGFR	2	0.439891	NA	0.344553
M00642: Multidrug resistance, efflux pump MexJK-OprM	CD39+ CD31- CD25high CD127low % of CD4+	eGFR	2	-0.36065	0.409157	NA
M00497: GlnL-GlnG (nitrogen regulation) two-component regulatory system	CD39+ CD31- CD25high CD127low % of CD4+	eGFR	2	-0.373113	0.42471	NA
M00605: Glucose/mannose transport system	CD39+ CD31- CD25high CD127low % of CD4+	eGFR	2	0.347157	-0.458223	NA
M00822: Multidrug resistance, efflux pump MexMN-OprM	CD39+ CD45RA- CD25high CD127low % of CD4+	eGFR	2	-0.37278	0.439492	NA
M00642: Multidrug resistance, efflux pump MexJK-OprM	CD39+ CD45RA- CD25high CD127low % of CD4+	eGFR	2	-0.36065	0.453398	NA
M00768: Multidrug resistance, efflux pump GesABC	CD39+ CD45RA- CD25high CD127low % of CD4+	eGFR	2	-0.37278	0.439492	NA
Bacteroidaceae	CD39+ CD45RA- CD25high CD127low % of CD4+	eGFR	2	-0.376368	0.413022	NA
M00641: Multidrug resistance, efflux pump MexEF-OprN	CD39+ CD45RA- CD25high CD127low % of CD4+	eGFR	2	-0.417212	0.509521	NA
M00096: C5 isoprenoid biosynthesis, non-mevalonate pathway	CD39+ CD45RA- CD25high CD127low % of CD4+	eGFR	2	0.352466	-0.406783	NA
Bacteroides	CD4- CD8+ CD3+ /ul	eGFR	2	-0.376368	-0.471291	NA
M00293: DNA polymerase zeta complex	CD4- CD8+ CD3+ /ul	eGFR	2	-0.340872	-0.380332	NA
MF0104: nitrate reduction (dissimilatory)	CD4- CD8+ CD3+ /ul	eGFR	2	-0.413855	-0.562853	NA
Bacteroidaceae	CD4- CD8+ CD3+ /ul	eGFR	2	-0.376368	-0.471291	NA
MF0034: glutamine degradation (oxoglutarate pathway)	CD4- CD8+ CD3+ /ul	eGFR	2	0.4019	0.446803	NA
MF0122: propionate production (succinate pathway)	CD4- CD8+ CD3+ /ul	eGFR	2	-0.402192	-0.429193	NA
M00741: Propanoyl-CoA metabolism, propanoyl-CoA => succinyl-CoA	CD4- CD8+ CD3+ /ul	eGFR	2	-0.34779	-0.495506	NA
M00573: Biotin biosynthesis, BioI pathway, long-chain-acyl-ACP => pimeloyl-ACP => biotin	CD4- CD8+ CD3+ /ul	eGFR	2	-0.416003	-0.427256	NA
M00123: Biotin biosynthesis, pimeloyl-ACP/CoA => biotin	CD4- CD8+ CD3+ /ul	eGFR	2	-0.416003	-0.427256	NA
M00530: Dissimilatory nitrate reduction, nitrate => ammonia	CD4- CD8+ CD3+ /ul	eGFR	2	-0.415641	-0.51482	NA
M00577: Biotin biosynthesis, BioW pathway, pimelate => pimeloyl-CoA => biotin	CD4- CD8+ CD3+ /ul	eGFR	2	-0.416149	-0.423383	NA
M00293: DNA polymerase zeta complex	CD4_Tcm/Tn	eGFR	2	-0.340872	0.411391	NA
M00042: Catecholamine biosynthesis, tyrosine => dopamine => noradrenaline => adrenaline	CD4_Tcm/Tn	eGFR	2	-0.515632	0.433092	NA
Blautia producta	CD4_Tcm/Tn	eGFR	2	-0.49407	0.434235	NA
unknown Clostridiales [meta_mOTU_v2_7782]	CD4_Tcm/Tn	eGFR	2	0.382237	-0.460264	NA
Blautia producta [ref_mOTU_v2_4020]	CD4_Teff/Treg	eGFR	2	-0.392175	-0.529591	NA
Blautia producta	CD4_Teff/Treg	eGFR	2	-0.49407	-0.462437	NA
unknown Clostridiales [meta_mOTU_v2_6629]	CD4_Teff/Treg	eGFR	2	-0.410203	-0.432976	NA
Blautia producta [ref_mOTU_v2_4020]	CD4_Teff/Treg	eGFR	2	-0.392175	-0.446165	NA
Blautia producta	CD4_Teff/Treg	eGFR	2	-0.49407	-0.509006	NA
Holdemanella biformis [meta_mOTU_v2_7589]	CD4_Teff/Treg	eGFR	2	0.403762	0.378326	NA
unknown Clostridiales [meta_mOTU_v2_6629]	CD4_Teff/Treg	eGFR	2	-0.410203	-0.408282	NA
Clostridium sp. CAG:217 [meta_mOTU_v2_7451]	CD4_Tem/Tn	eGFR	2	0.502464	-0.513511	NA
Clostridium sp. CAG:217	CD4_Tem/Tn	eGFR	2	0.502464	-0.513511	NA
M00488: DcuS-DcuR (C4-dicarboxylate metabolism) two-component regulatory system	CD4+ CD8- CD3+ /ul	eGFR	2	-0.397479	NA	0.392098
M00197: Putative fructooligosaccharide transport system	CD4+ CD8- CD3+ /ul	eGFR	2	0.329485	NA	0.392098
unknown Atopobiaceae [meta_mOTU_v2_6458]	CD4+ CD8- CD3+ /ul	eGFR	2	0.43959	NA	0.392098
Bacteria;Firmicutes;Clostridia;Clostridiales;Lachnospiraceae;[Eubacterium] ruminantium_group	CD4+ CD8- CD3+ /ul	eGFR	2	0.422943	NA	0.392098
M00822: Multidrug resistance, efflux pump MexMN-OprM	CD4+ CD8- CD3+ /ul	eGFR	2	-0.37278	NA	0.392098
MF0130: peroxidase	CD4+ CD8- CD3+ /ul	eGFR	2	-0.379832	NA	0.392098
M00642: Multidrug resistance, efflux pump MexJK-OprM	CD4+ CD8- CD3+ /ul	eGFR	2	-0.36065	NA	0.392098
M00538: Toluene degradation, toluene => benzoate	CD4+ CD8- CD3+ /ul	eGFR	2	-0.427472	NA	0.392098
M00474: RcsC-RcsD-RcsB (capsule synthesis) two-component regulatory system	CD4+ CD8- CD3+ /ul	eGFR	2	-0.471413	NA	0.392098
Bacteroides	CD4+ CD8- CD3+ /ul	eGFR	2	-0.376368	NA	0.392098
M00460: MprB-MprA (maintenance of persistent infection) two-component regulatory system	CD4+ CD8- CD3+ /ul	eGFR	2	-0.422566	NA	0.392098
M00709: Macrolide resistance, MacAB-TolC transporter	CD4+ CD8- CD3+ /ul	eGFR	2	-0.366935	NA	0.392098
Blautia producta [ref_mOTU_v2_4020]	CD4+ CD8- CD3+ /ul	eGFR	2	-0.392175	NA	0.392098
M00768: Multidrug resistance, efflux pump GesABC	CD4+ CD8- CD3+ /ul	eGFR	2	-0.37278	NA	0.392098
OTU_208: Bacteria;Firmicutes;Clostridia;Clostridiales;Ruminococcaceae;Ruminococcaceae UCG-002;?;	CD4+ CD8- CD3+ /ul	eGFR	2	0.471948	NA	0.392098
Paraprevotella	CD4+ CD8- CD3+ /ul	eGFR	2	0.36088	NA	0.392098
unknown Firmicutes [meta_mOTU_v2_6331]	CD4+ CD8- CD3+ /ul	eGFR	2	NA	0.482939	0.392098
Erysipelotrichaceae sp. _C Coprobacillus_Erysipelatoclostridium ramosum_	CD4+ CD8- CD3+ /ul	eGFR	2	-0.405665	NA	0.392098
Bacteria;Firmicutes;Clostridia;Clostridiales;Ruminococcaceae;Ruminococcus 1;Ruminococcus 1_uncultured_Ruminococcus_sp.	CD4+ CD8- CD3+ /ul	eGFR	2	-0.509759	NA	0.392098
M00664: Nodulation	CD4+ CD8- CD3+ /ul	eGFR	2	NA	0.506007	0.392098
M00293: DNA polymerase zeta complex	CD4+ CD8- CD3+ /ul	eGFR	2	-0.340872	NA	0.392098
M00505: KinB-AlgB (alginate production) two-component regulatory system	CD4+ CD8- CD3+ /ul	eGFR	2	-0.36366	NA	0.392098
M00104: Bile acid biosynthesis, cholesterol => cholate/chenodeoxycholate	CD4+ CD8- CD3+ /ul	eGFR	2	0.41515	NA	0.392098
M00643: Multidrug resistance, efflux pump MexXY-OprM	CD4+ CD8- CD3+ /ul	eGFR	2	-0.355608	NA	0.392098
Bacteria;Firmicutes;Clostridia;Clostridiales;Lachnospiraceae;Anaerostipes;Anaerostipes_sp.	CD4+ CD8- CD3+ /ul	eGFR	2	-0.417914	NA	0.392098
MF0104: nitrate reduction (dissimilatory)	CD4+ CD8- CD3+ /ul	eGFR	2	-0.413855	NA	0.392098
M00042: Catecholamine biosynthesis, tyrosine => dopamine => noradrenaline => adrenaline	CD4+ CD8- CD3+ /ul	eGFR	2	-0.515632	NA	0.392098
Bacteroides massiliensis	CD4+ CD8- CD3+ /ul	eGFR	2	0.417377	NA	0.392098
M00326: RTX toxin transport system	CD4+ CD8- CD3+ /ul	eGFR	2	-0.376909	NA	0.392098
M00068: Glycosphingolipid biosynthesis, globo-series, LacCer => Gb4Cer	CD4+ CD8- CD3+ /ul	eGFR	2	0.341253	NA	0.392098
Blautia producta	CD4+ CD8- CD3+ /ul	eGFR	2	-0.49407	NA	0.392098
M00554: Nucleotide sugar biosynthesis, galactose => UDP-galactose	CD4+ CD8- CD3+ /ul	eGFR	2	0.353401	NA	0.392098
Bacteroidaceae	CD4+ CD8- CD3+ /ul	eGFR	2	-0.376368	NA	0.392098
unknown Clostridiales [meta_mOTU_v2_6852]	CD4+ CD8- CD3+ /ul	eGFR	2	0.419842	NA	0.392098
M00646: Multidrug resistance, efflux pump AcrAD-TolC	CD4+ CD8- CD3+ /ul	eGFR	2	-0.378809	NA	0.392098
M00724: Cationic antimicrobial peptide (CAMP) resistance, palmitoyl transferase PagP	CD4+ CD8- CD3+ /ul	eGFR	2	-0.448653	NA	0.392098
Erysipelotrichaceae sp. [ref_mOTU_v2_0885]	CD4+ CD8- CD3+ /ul	eGFR	2	-0.405665	NA	0.392098
M00408: ESCRT-0 complex	CD4+ CD8- CD3+ /ul	eGFR	2	NA	-0.472848	0.392098
M00456: ArcB-ArcA (anoxic redox control) two-component regulatory system	CD4+ CD8- CD3+ /ul	eGFR	2	-0.427419	NA	0.392098
OTU_99: Bacteria;Firmicutes;Clostridia;Clostridiales;Ruminococcaceae;Ruminococcus 1;uncultured Ruminococcus sp.;	CD4+ CD8- CD3+ /ul	eGFR	2	-0.555434	NA	0.392098
MF0132: superoxide reductase	CD4+ CD8- CD3+ /ul	eGFR	2	0.382137	NA	0.392098
M00325: alpha-Hemolysin/cyclolysin transport system	CD4+ CD8- CD3+ /ul	eGFR	2	-0.366204	NA	0.392098
Bacteroides massiliensis [ref_mOTU_v2_0455]	CD4+ CD8- CD3+ /ul	eGFR	2	0.417377	NA	0.392098
MF0034: glutamine degradation (oxoglutarate pathway)	CD4+ CD8- CD3+ /ul	eGFR	2	0.4019	NA	0.392098
OTU_62: Bacteria;Firmicutes;Clostridia;Clostridiales;Ruminococcaceae;Ruminococcaceae NK4A214 group;metagenome;	CD4+ CD8- CD3+ /ul	eGFR	2	0.518207	NA	0.392098
M00429: Competence-related DNA transformation transporter	CD4+ CD8- CD3+ /ul	eGFR	2	0.360654	NA	0.392098
Holdemanella biformis [meta_mOTU_v2_7589]	CD4+ CD8- CD3+ /ul	eGFR	2	0.403762	NA	0.392098
MF0129: catalase	CD4+ CD8- CD3+ /ul	eGFR	2	-0.369627	NA	0.392098
M00718: Multidrug resistance, efflux pump MexAB-OprM	CD4+ CD8- CD3+ /ul	eGFR	2	-0.386153	NA	0.392098
MF0122: propionate production (succinate pathway)	CD4+ CD8- CD3+ /ul	eGFR	2	-0.402192	NA	0.392098
M00696: Multidrug resistance, efflux pump AcrEF-TolC	CD4+ CD8- CD3+ /ul	eGFR	2	-0.371757	NA	0.392098
M00571: AlgE-type Mannuronan C-5-Epimerase transport system	CD4+ CD8- CD3+ /ul	eGFR	2	-0.367958	NA	0.392098
M00343: Archaeal proteasome	CD4+ CD8- CD3+ /ul	eGFR	2	-0.330486	NA	0.392098
M00120: Coenzyme A biosynthesis, pantothenate => CoA	CD4+ CD8- CD3+ /ul	eGFR	2	0.355685	NA	0.392098
MF0052: chondroitin sulfate and dermatan sulfate degradation	CD4+ CD8- CD3+ /ul	eGFR	2	-0.421081	NA	0.392098
M00497: GlnL-GlnG (nitrogen regulation) two-component regulatory system	CD4+ CD8- CD3+ /ul	eGFR	2	-0.373113	NA	0.392098
M00741: Propanoyl-CoA metabolism, propanoyl-CoA => succinyl-CoA	CD4+ CD8- CD3+ /ul	eGFR	2	-0.34779	NA	0.392098
Bacteria;Synergistetes;Synergistia;Synergistales;Synergistaceae;Pyramidobacter;Pyramidobacter_sp.	CD4+ CD8- CD3+ /ul	eGFR	2	NA	0.434954	0.392098
Erysipelotrichaceae gen. _C Coprobacillus_Erysipelatoclostridium_	CD4+ CD8- CD3+ /ul	eGFR	2	-0.405665	NA	0.392098
Bacteria;Firmicutes;Clostridia;Clostridiales;Lachnospiraceae;[Eubacterium] ruminantium_group;[Eubacterium] ruminantium_group_sp.	CD4+ CD8- CD3+ /ul	eGFR	2	0.451626	NA	0.392098
MF0124: Fucose degradation	CD4+ CD8- CD3+ /ul	eGFR	2	-0.390453	NA	0.392098
Bacteria;Firmicutes;Clostridia;Clostridiales;Lachnospiraceae;Coprococcus 3;Coprococcus 3_sp.	CD4+ CD8- CD3+ /ul	eGFR	2	0.422357	NA	0.392098
M00641: Multidrug resistance, efflux pump MexEF-OprN	CD4+ CD8- CD3+ /ul	eGFR	2	-0.417212	NA	0.392098
M00746: Multidrug resistance, repression of porin OmpF	CD4+ CD8- CD3+ /ul	eGFR	2	-0.419813	NA	0.392098
M00392: Ski complex	CD4+ CD8- CD3+ /ul	eGFR	2	-0.392072	NA	0.392098
M00480: VraS-VraR (cell-wall peptidoglycan synthesis) two-component regulatory system	CD4+ CD8- CD3+ /ul	eGFR	2	0.352559	NA	0.392098
M00449: CreC-CreB (phosphate regulation) two-component regulatory system	CD4+ CD8- CD3+ /ul	eGFR	2	-0.33656	NA	0.392098
M00720: Multidrug resistance, efflux pump VexEF-TolC	CD4+ CD8- CD3+ /ul	eGFR	2	-0.367958	NA	0.392098
unknown Ruminococcaceae [meta_mOTU_v2_6905]	CD4+ CD8- CD3+ /ul	eGFR	2	0.407948	NA	0.392098
Clostridium sp. CAG:217 [meta_mOTU_v2_7451]	CD4+ CD8- CD3+ /ul	eGFR	2	0.502464	NA	0.392098
M00573: Biotin biosynthesis, BioI pathway, long-chain-acyl-ACP => pimeloyl-ACP => biotin	CD4+ CD8- CD3+ /ul	eGFR	2	-0.416003	NA	0.392098
uncultured Eubacterium sp. [meta_mOTU_v2_5477]	CD4+ CD8- CD3+ /ul	eGFR	2	0.416523	NA	0.392098
M00537: Xylene degradation, xylene => methylbenzoate	CD4+ CD8- CD3+ /ul	eGFR	2	-0.427472	NA	0.392098
M00647: Multidrug resistance, efflux pump AcrAB-TolC/SmeDEF	CD4+ CD8- CD3+ /ul	eGFR	2	-0.371136	NA	0.392098
Lachnoclostridium	CD4+ CD8- CD3+ /ul	eGFR	2	-0.356246	NA	0.392098
M00485: KinABCDE-Spo0FA (sporulation control) two-component regulatory system	CD4+ CD8- CD3+ /ul	eGFR	2	0.348374	NA	0.392098
M00328: Hemophore/metalloprotease transport system	CD4+ CD8- CD3+ /ul	eGFR	2	-0.382824	NA	0.392098
Bacteria;Firmicutes;Clostridia;Clostridiales;Lachnospiraceae	CD4+ CD8- CD3+ /ul	eGFR	2	-0.470647	NA	0.392098
M00687: MAPK (ERK1/2) signaling	CD4+ CD8- CD3+ /ul	eGFR	2	0.4498	NA	0.392098
M00630: D-Galacturonate degradation (fungi), D-galacturonate => glycerol	CD4+ CD8- CD3+ /ul	eGFR	2	-0.432489	NA	0.392098
unknown Faecalibacterium [meta_mOTU_v2_5815]	CD4+ CD8- CD3+ /ul	eGFR	2	0.410073	NA	0.392098
M00029: Urea cycle	CD4+ CD8- CD3+ /ul	eGFR	2	0.326528	NA	0.392098
M00123: Biotin biosynthesis, pimeloyl-ACP/CoA => biotin	CD4+ CD8- CD3+ /ul	eGFR	2	-0.416003	NA	0.392098
unknown Ruminococcus [meta_mOTU_v2_7275]	CD4+ CD8- CD3+ /ul	eGFR	2	0.444296	NA	0.392098
Bacteria;Firmicutes;Clostridia;Clostridiales;Lachnospiraceae;Coprococcus 3	CD4+ CD8- CD3+ /ul	eGFR	2	0.42521	NA	0.392098
M00337: Immunoproteasome	CD4+ CD8- CD3+ /ul	eGFR	2	0.480424	NA	0.392098
M00699: Multidrug resistance, efflux pump AmeABC	CD4+ CD8- CD3+ /ul	eGFR	2	-0.382864	NA	0.392098
M00697: Multidrug resistance, efflux pump MdtEF-TolC	CD4+ CD8- CD3+ /ul	eGFR	2	-0.37015	NA	0.392098
Enterobacteriaceae sp. [ref_mOTU_v2_0036]	CD4+ CD8- CD3+ /ul	eGFR	2	-0.391661	NA	0.392098
M00339: RaxAB-RaxC type I secretion system	CD4+ CD8- CD3+ /ul	eGFR	2	-0.369127	NA	0.392098
Clostridium sp. CAG:217	CD4+ CD8- CD3+ /ul	eGFR	2	0.502464	NA	0.392098
M00143: NADH dehydrogenase (ubiquinone) Fe-S protein/flavoprotein complex, mitochondria	CD4+ CD8- CD3+ /ul	eGFR	2	-0.389587	NA	0.392098
M00530: Dissimilatory nitrate reduction, nitrate => ammonia	CD4+ CD8- CD3+ /ul	eGFR	2	-0.415641	NA	0.392098
M00475: BarA-UvrY (central carbon metabolism) two-component regulatory system	CD4+ CD8- CD3+ /ul	eGFR	2	-0.352031	NA	0.392098
Enterobacteriaceae sp. _C Escherichia coli_Escherichia fergusonii_Shigella boydii_Shigella dysenteriae_Shigella flexneri_Shigella sonnei_	CD4+ CD8- CD3+ /ul	eGFR	2	-0.391661	NA	0.392098
M00096: C5 isoprenoid biosynthesis, non-mevalonate pathway	CD4+ CD8- CD3+ /ul	eGFR	2	0.352466	NA	0.392098
M00340: Proteasome, 20S core particle	CD4+ CD8- CD3+ /ul	eGFR	2	0.480157	NA	0.392098
M00575: Pertussis pathogenicity signature 2, T1SS	CD4+ CD8- CD3+ /ul	eGFR	2	-0.36076	NA	0.392098
unknown Clostridiales [meta_mOTU_v2_6629]	CD4+ CD8- CD3+ /ul	eGFR	2	-0.410203	NA	0.392098
Enterobacteriaceae	CD4+ CD8- CD3+ /ul	eGFR	2	-0.358665	NA	0.392098
M00821: Multidrug resistance, efflux pump TriABC-TolC	CD4+ CD8- CD3+ /ul	eGFR	2	-0.367958	NA	0.392098
M00209: Osmoprotectant transport system	CD4+ CD8- CD3+ /ul	eGFR	2	-0.341213	NA	0.392098
M00204: Trehalose/maltose transport system	CD4+ CD8- CD3+ /ul	eGFR	2	-0.435099	NA	0.392098
Enterobacteriaceae gen. _C Escherichia_Shigella_	CD4+ CD8- CD3+ /ul	eGFR	2	-0.391661	NA	0.392098
M00605: Glucose/mannose transport system	CD4+ CD8- CD3+ /ul	eGFR	2	0.347157	NA	0.392098
Bacteria;Firmicutes;Clostridia;Clostridiales;Ruminococcaceae;Ruminococcaceae_NK4A214 group	CD4+ CD8- CD3+ /ul	eGFR	2	0.46995	NA	0.392098
uncultured Eubacterium sp.	CD4+ CD8- CD3+ /ul	eGFR	2	0.39179	NA	0.392098
MF0131: superoxide dismutase	CD4+ CD8- CD3+ /ul	eGFR	2	-0.418634	NA	0.392098
unknown Clostridiales [meta_mOTU_v2_7782]	CD4+ CD8- CD3+ /ul	eGFR	2	0.382237	NA	0.392098
M00577: Biotin biosynthesis, BioW pathway, pimelate => pimeloyl-CoA => biotin	CD4+ CD8- CD3+ /ul	eGFR	2	-0.416149	NA	0.392098
Bacteria;Firmicutes;Clostridia;Clostridiales;Lachnospiraceae;Acetitomaculum;Acetitomaculum_Firmicutes_bacterium_CAG_194_44_15	CD4+ CD8- CD3+ /ul	eGFR	2	NA	-0.45328	0.392098
Bacteria;Firmicutes;Clostridia;Clostridiales;Ruminococcaceae;Ruminococcaceae_NK4A214 group;Ruminococcaceae_NK4A214 group_metagenome	CD4+ CD8- CD3+ /ul	eGFR	2	0.48982	NA	0.392098
unknown Atopobiaceae	CD4+ CD8- CD3+ /ul	eGFR	2	0.439891	NA	0.392098
M00488: DcuS-DcuR (C4-dicarboxylate metabolism) two-component regulatory system	CD4bright CD8dim CD4+ CD8+ CD3+ /ul	eGFR	2	-0.397479	NA	0.353523
M00197: Putative fructooligosaccharide transport system	CD4bright CD8dim CD4+ CD8+ CD3+ /ul	eGFR	2	0.329485	NA	0.353523
unknown Atopobiaceae [meta_mOTU_v2_6458]	CD4bright CD8dim CD4+ CD8+ CD3+ /ul	eGFR	2	0.43959	NA	0.353523
Bacteria;Firmicutes;Clostridia;Clostridiales;Lachnospiraceae;[Eubacterium] ruminantium_group	CD4bright CD8dim CD4+ CD8+ CD3+ /ul	eGFR	2	0.422943	NA	0.353523
M00822: Multidrug resistance, efflux pump MexMN-OprM	CD4bright CD8dim CD4+ CD8+ CD3+ /ul	eGFR	2	-0.37278	NA	0.353523
MF0130: peroxidase	CD4bright CD8dim CD4+ CD8+ CD3+ /ul	eGFR	2	-0.379832	NA	0.353523
M00642: Multidrug resistance, efflux pump MexJK-OprM	CD4bright CD8dim CD4+ CD8+ CD3+ /ul	eGFR	2	-0.36065	NA	0.353523
M00538: Toluene degradation, toluene => benzoate	CD4bright CD8dim CD4+ CD8+ CD3+ /ul	eGFR	2	-0.427472	NA	0.353523
M00474: RcsC-RcsD-RcsB (capsule synthesis) two-component regulatory system	CD4bright CD8dim CD4+ CD8+ CD3+ /ul	eGFR	2	-0.471413	NA	0.353523
Bacteroides	CD4bright CD8dim CD4+ CD8+ CD3+ /ul	eGFR	2	-0.376368	NA	0.353523
Bacteria;Bacteroidetes;Bacteroidia;Bacteroidales;Rikenellaceae;Alistipes	CD4bright CD8dim CD4+ CD8+ CD3+ /ul	eGFR	2	NA	0.40072	0.353523
M00460: MprB-MprA (maintenance of persistent infection) two-component regulatory system	CD4bright CD8dim CD4+ CD8+ CD3+ /ul	eGFR	2	-0.422566	NA	0.353523
Bacteria;Bacteroidetes;Bacteroidia;Bacteroidales;Rikenellaceae;Alistipes;Alistipes_sp.	CD4bright CD8dim CD4+ CD8+ CD3+ /ul	eGFR	2	NA	0.395809	0.353523
M00709: Macrolide resistance, MacAB-TolC transporter	CD4bright CD8dim CD4+ CD8+ CD3+ /ul	eGFR	2	-0.366935	NA	0.353523
Blautia producta [ref_mOTU_v2_4020]	CD4bright CD8dim CD4+ CD8+ CD3+ /ul	eGFR	2	-0.392175	NA	0.353523
Bacteria;Bacteroidetes;Bacteroidia;Bacteroidales;Prevotellaceae;Prevotella 9;Prevotella 9_uncultured_organism	CD4bright CD8dim CD4+ CD8+ CD3+ /ul	eGFR	2	NA	0.403161	0.353523
M00768: Multidrug resistance, efflux pump GesABC	CD4bright CD8dim CD4+ CD8+ CD3+ /ul	eGFR	2	-0.37278	NA	0.353523
OTU_208: Bacteria;Firmicutes;Clostridia;Clostridiales;Ruminococcaceae;Ruminococcaceae UCG-002;?;	CD4bright CD8dim CD4+ CD8+ CD3+ /ul	eGFR	2	0.471948	NA	0.353523
Paraprevotella	CD4bright CD8dim CD4+ CD8+ CD3+ /ul	eGFR	2	0.36088	NA	0.353523
Erysipelotrichaceae sp. _C Coprobacillus_Erysipelatoclostridium ramosum_	CD4bright CD8dim CD4+ CD8+ CD3+ /ul	eGFR	2	-0.405665	NA	0.353523
Bacteria;Firmicutes;Clostridia;Clostridiales;Ruminococcaceae;Ruminococcus 1;Ruminococcus 1_uncultured_Ruminococcus_sp.	CD4bright CD8dim CD4+ CD8+ CD3+ /ul	eGFR	2	-0.509759	NA	0.353523
M00293: DNA polymerase zeta complex	CD4bright CD8dim CD4+ CD8+ CD3+ /ul	eGFR	2	-0.340872	NA	0.353523
M00505: KinB-AlgB (alginate production) two-component regulatory system	CD4bright CD8dim CD4+ CD8+ CD3+ /ul	eGFR	2	-0.36366	NA	0.353523
M00104: Bile acid biosynthesis, cholesterol => cholate/chenodeoxycholate	CD4bright CD8dim CD4+ CD8+ CD3+ /ul	eGFR	2	0.41515	NA	0.353523
M00643: Multidrug resistance, efflux pump MexXY-OprM	CD4bright CD8dim CD4+ CD8+ CD3+ /ul	eGFR	2	-0.355608	NA	0.353523
Bacteria;Firmicutes;Clostridia;Clostridiales;Lachnospiraceae;Anaerostipes;Anaerostipes_sp.	CD4bright CD8dim CD4+ CD8+ CD3+ /ul	eGFR	2	-0.417914	NA	0.353523
MF0104: nitrate reduction (dissimilatory)	CD4bright CD8dim CD4+ CD8+ CD3+ /ul	eGFR	2	-0.413855	NA	0.353523
M00042: Catecholamine biosynthesis, tyrosine => dopamine => noradrenaline => adrenaline	CD4bright CD8dim CD4+ CD8+ CD3+ /ul	eGFR	2	-0.515632	NA	0.353523
Bacteroides massiliensis	CD4bright CD8dim CD4+ CD8+ CD3+ /ul	eGFR	2	0.417377	NA	0.353523
M00326: RTX toxin transport system	CD4bright CD8dim CD4+ CD8+ CD3+ /ul	eGFR	2	-0.376909	NA	0.353523
M00068: Glycosphingolipid biosynthesis, globo-series, LacCer => Gb4Cer	CD4bright CD8dim CD4+ CD8+ CD3+ /ul	eGFR	2	0.341253	NA	0.353523
Blautia producta	CD4bright CD8dim CD4+ CD8+ CD3+ /ul	eGFR	2	-0.49407	NA	0.353523
Alistipes onderdonkii [ref_mOTU_v2_0775]	CD4bright CD8dim CD4+ CD8+ CD3+ /ul	eGFR	2	NA	-0.454347	0.353523
M00554: Nucleotide sugar biosynthesis, galactose => UDP-galactose	CD4bright CD8dim CD4+ CD8+ CD3+ /ul	eGFR	2	0.353401	NA	0.353523
Bacteroidaceae	CD4bright CD8dim CD4+ CD8+ CD3+ /ul	eGFR	2	-0.376368	NA	0.353523
unknown Clostridiales [meta_mOTU_v2_6852]	CD4bright CD8dim CD4+ CD8+ CD3+ /ul	eGFR	2	0.419842	NA	0.353523
M00646: Multidrug resistance, efflux pump AcrAD-TolC	CD4bright CD8dim CD4+ CD8+ CD3+ /ul	eGFR	2	-0.378809	NA	0.353523
M00724: Cationic antimicrobial peptide (CAMP) resistance, palmitoyl transferase PagP	CD4bright CD8dim CD4+ CD8+ CD3+ /ul	eGFR	2	-0.448653	NA	0.353523
Erysipelotrichaceae sp. [ref_mOTU_v2_0885]	CD4bright CD8dim CD4+ CD8+ CD3+ /ul	eGFR	2	-0.405665	NA	0.353523
M00456: ArcB-ArcA (anoxic redox control) two-component regulatory system	CD4bright CD8dim CD4+ CD8+ CD3+ /ul	eGFR	2	-0.427419	NA	0.353523
OTU_99: Bacteria;Firmicutes;Clostridia;Clostridiales;Ruminococcaceae;Ruminococcus 1;uncultured Ruminococcus sp.;	CD4bright CD8dim CD4+ CD8+ CD3+ /ul	eGFR	2	-0.555434	NA	0.353523
MF0132: superoxide reductase	CD4bright CD8dim CD4+ CD8+ CD3+ /ul	eGFR	2	0.382137	NA	0.353523
M00325: alpha-Hemolysin/cyclolysin transport system	CD4bright CD8dim CD4+ CD8+ CD3+ /ul	eGFR	2	-0.366204	NA	0.353523
Bacteroides massiliensis [ref_mOTU_v2_0455]	CD4bright CD8dim CD4+ CD8+ CD3+ /ul	eGFR	2	0.417377	NA	0.353523
MF0034: glutamine degradation (oxoglutarate pathway)	CD4bright CD8dim CD4+ CD8+ CD3+ /ul	eGFR	2	0.4019	NA	0.353523
OTU_62: Bacteria;Firmicutes;Clostridia;Clostridiales;Ruminococcaceae;Ruminococcaceae NK4A214 group;metagenome;	CD4bright CD8dim CD4+ CD8+ CD3+ /ul	eGFR	2	0.518207	NA	0.353523
M00429: Competence-related DNA transformation transporter	CD4bright CD8dim CD4+ CD8+ CD3+ /ul	eGFR	2	0.360654	NA	0.353523
Holdemanella biformis [meta_mOTU_v2_7589]	CD4bright CD8dim CD4+ CD8+ CD3+ /ul	eGFR	2	0.403762	NA	0.353523
MF0129: catalase	CD4bright CD8dim CD4+ CD8+ CD3+ /ul	eGFR	2	-0.369627	NA	0.353523
M00718: Multidrug resistance, efflux pump MexAB-OprM	CD4bright CD8dim CD4+ CD8+ CD3+ /ul	eGFR	2	-0.386153	NA	0.353523
MF0122: propionate production (succinate pathway)	CD4bright CD8dim CD4+ CD8+ CD3+ /ul	eGFR	2	-0.402192	NA	0.353523
M00696: Multidrug resistance, efflux pump AcrEF-TolC	CD4bright CD8dim CD4+ CD8+ CD3+ /ul	eGFR	2	-0.371757	NA	0.353523
Alistipes onderdonkii _C_	CD4bright CD8dim CD4+ CD8+ CD3+ /ul	eGFR	2	NA	-0.454347	0.353523
M00571: AlgE-type Mannuronan C-5-Epimerase transport system	CD4bright CD8dim CD4+ CD8+ CD3+ /ul	eGFR	2	-0.367958	NA	0.353523
M00343: Archaeal proteasome	CD4bright CD8dim CD4+ CD8+ CD3+ /ul	eGFR	2	-0.330486	NA	0.353523
M00120: Coenzyme A biosynthesis, pantothenate => CoA	CD4bright CD8dim CD4+ CD8+ CD3+ /ul	eGFR	2	0.355685	NA	0.353523
MF0052: chondroitin sulfate and dermatan sulfate degradation	CD4bright CD8dim CD4+ CD8+ CD3+ /ul	eGFR	2	-0.421081	NA	0.353523
M00497: GlnL-GlnG (nitrogen regulation) two-component regulatory system	CD4bright CD8dim CD4+ CD8+ CD3+ /ul	eGFR	2	-0.373113	NA	0.353523
M00741: Propanoyl-CoA metabolism, propanoyl-CoA => succinyl-CoA	CD4bright CD8dim CD4+ CD8+ CD3+ /ul	eGFR	2	-0.34779	NA	0.353523
Erysipelotrichaceae gen. _C Coprobacillus_Erysipelatoclostridium_	CD4bright CD8dim CD4+ CD8+ CD3+ /ul	eGFR	2	-0.405665	NA	0.353523
Bacteria;Firmicutes;Clostridia;Clostridiales;Lachnospiraceae;[Eubacterium] ruminantium_group;[Eubacterium] ruminantium_group_sp.	CD4bright CD8dim CD4+ CD8+ CD3+ /ul	eGFR	2	0.451626	NA	0.353523
MF0124: Fucose degradation	CD4bright CD8dim CD4+ CD8+ CD3+ /ul	eGFR	2	-0.390453	NA	0.353523
Bacteria;Firmicutes;Clostridia;Clostridiales;Lachnospiraceae;Coprococcus 3;Coprococcus 3_sp.	CD4bright CD8dim CD4+ CD8+ CD3+ /ul	eGFR	2	0.422357	NA	0.353523
M00641: Multidrug resistance, efflux pump MexEF-OprN	CD4bright CD8dim CD4+ CD8+ CD3+ /ul	eGFR	2	-0.417212	NA	0.353523
M00746: Multidrug resistance, repression of porin OmpF	CD4bright CD8dim CD4+ CD8+ CD3+ /ul	eGFR	2	-0.419813	NA	0.353523
Bacteria;Bacteroidetes;Bacteroidia;Bacteroidales;Marinifilaceae;Butyricimonas;Butyricimonas_sp.	CD4bright CD8dim CD4+ CD8+ CD3+ /ul	eGFR	2	NA	0.438064	0.353523
M00392: Ski complex	CD4bright CD8dim CD4+ CD8+ CD3+ /ul	eGFR	2	-0.392072	NA	0.353523
M00480: VraS-VraR (cell-wall peptidoglycan synthesis) two-component regulatory system	CD4bright CD8dim CD4+ CD8+ CD3+ /ul	eGFR	2	0.352559	NA	0.353523
M00449: CreC-CreB (phosphate regulation) two-component regulatory system	CD4bright CD8dim CD4+ CD8+ CD3+ /ul	eGFR	2	-0.33656	NA	0.353523
M00720: Multidrug resistance, efflux pump VexEF-TolC	CD4bright CD8dim CD4+ CD8+ CD3+ /ul	eGFR	2	-0.367958	NA	0.353523
unknown Ruminococcaceae [meta_mOTU_v2_6905]	CD4bright CD8dim CD4+ CD8+ CD3+ /ul	eGFR	2	0.407948	NA	0.353523
Clostridium sp. CAG:217 [meta_mOTU_v2_7451]	CD4bright CD8dim CD4+ CD8+ CD3+ /ul	eGFR	2	0.502464	NA	0.353523
M00573: Biotin biosynthesis, BioI pathway, long-chain-acyl-ACP => pimeloyl-ACP => biotin	CD4bright CD8dim CD4+ CD8+ CD3+ /ul	eGFR	2	-0.416003	NA	0.353523
uncultured Eubacterium sp. [meta_mOTU_v2_5477]	CD4bright CD8dim CD4+ CD8+ CD3+ /ul	eGFR	2	0.416523	NA	0.353523
M00537: Xylene degradation, xylene => methylbenzoate	CD4bright CD8dim CD4+ CD8+ CD3+ /ul	eGFR	2	-0.427472	NA	0.353523
M00647: Multidrug resistance, efflux pump AcrAB-TolC/SmeDEF	CD4bright CD8dim CD4+ CD8+ CD3+ /ul	eGFR	2	-0.371136	NA	0.353523
Lachnoclostridium	CD4bright CD8dim CD4+ CD8+ CD3+ /ul	eGFR	2	-0.356246	NA	0.353523
M00485: KinABCDE-Spo0FA (sporulation control) two-component regulatory system	CD4bright CD8dim CD4+ CD8+ CD3+ /ul	eGFR	2	0.348374	NA	0.353523
M00328: Hemophore/metalloprotease transport system	CD4bright CD8dim CD4+ CD8+ CD3+ /ul	eGFR	2	-0.382824	NA	0.353523
Bacteria;Firmicutes;Clostridia;Clostridiales;Lachnospiraceae	CD4bright CD8dim CD4+ CD8+ CD3+ /ul	eGFR	2	-0.470647	NA	0.353523
M00687: MAPK (ERK1/2) signaling	CD4bright CD8dim CD4+ CD8+ CD3+ /ul	eGFR	2	0.4498	NA	0.353523
M00630: D-Galacturonate degradation (fungi), D-galacturonate => glycerol	CD4bright CD8dim CD4+ CD8+ CD3+ /ul	eGFR	2	-0.432489	NA	0.353523
unknown Faecalibacterium [meta_mOTU_v2_5815]	CD4bright CD8dim CD4+ CD8+ CD3+ /ul	eGFR	2	0.410073	NA	0.353523
M00029: Urea cycle	CD4bright CD8dim CD4+ CD8+ CD3+ /ul	eGFR	2	0.326528	NA	0.353523
M00123: Biotin biosynthesis, pimeloyl-ACP/CoA => biotin	CD4bright CD8dim CD4+ CD8+ CD3+ /ul	eGFR	2	-0.416003	NA	0.353523
unknown Ruminococcus [meta_mOTU_v2_7275]	CD4bright CD8dim CD4+ CD8+ CD3+ /ul	eGFR	2	0.444296	NA	0.353523
Bacteria;Firmicutes;Clostridia;Clostridiales;Lachnospiraceae;Coprococcus 3	CD4bright CD8dim CD4+ CD8+ CD3+ /ul	eGFR	2	0.42521	NA	0.353523
M00337: Immunoproteasome	CD4bright CD8dim CD4+ CD8+ CD3+ /ul	eGFR	2	0.480424	NA	0.353523
M00699: Multidrug resistance, efflux pump AmeABC	CD4bright CD8dim CD4+ CD8+ CD3+ /ul	eGFR	2	-0.382864	NA	0.353523
M00697: Multidrug resistance, efflux pump MdtEF-TolC	CD4bright CD8dim CD4+ CD8+ CD3+ /ul	eGFR	2	-0.37015	NA	0.353523
Enterobacteriaceae sp. [ref_mOTU_v2_0036]	CD4bright CD8dim CD4+ CD8+ CD3+ /ul	eGFR	2	-0.391661	NA	0.353523
M00339: RaxAB-RaxC type I secretion system	CD4bright CD8dim CD4+ CD8+ CD3+ /ul	eGFR	2	-0.369127	NA	0.353523
Clostridium sp. CAG:217	CD4bright CD8dim CD4+ CD8+ CD3+ /ul	eGFR	2	0.502464	NA	0.353523
M00143: NADH dehydrogenase (ubiquinone) Fe-S protein/flavoprotein complex, mitochondria	CD4bright CD8dim CD4+ CD8+ CD3+ /ul	eGFR	2	-0.389587	NA	0.353523
M00530: Dissimilatory nitrate reduction, nitrate => ammonia	CD4bright CD8dim CD4+ CD8+ CD3+ /ul	eGFR	2	-0.415641	NA	0.353523
M00475: BarA-UvrY (central carbon metabolism) two-component regulatory system	CD4bright CD8dim CD4+ CD8+ CD3+ /ul	eGFR	2	-0.352031	NA	0.353523
Enterobacteriaceae sp. _C Escherichia coli_Escherichia fergusonii_Shigella boydii_Shigella dysenteriae_Shigella flexneri_Shigella sonnei_	CD4bright CD8dim CD4+ CD8+ CD3+ /ul	eGFR	2	-0.391661	NA	0.353523
M00096: C5 isoprenoid biosynthesis, non-mevalonate pathway	CD4bright CD8dim CD4+ CD8+ CD3+ /ul	eGFR	2	0.352466	NA	0.353523
M00340: Proteasome, 20S core particle	CD4bright CD8dim CD4+ CD8+ CD3+ /ul	eGFR	2	0.480157	NA	0.353523
M00575: Pertussis pathogenicity signature 2, T1SS	CD4bright CD8dim CD4+ CD8+ CD3+ /ul	eGFR	2	-0.36076	NA	0.353523
unknown Clostridiales [meta_mOTU_v2_6629]	CD4bright CD8dim CD4+ CD8+ CD3+ /ul	eGFR	2	-0.410203	NA	0.353523
Enterobacteriaceae	CD4bright CD8dim CD4+ CD8+ CD3+ /ul	eGFR	2	-0.358665	NA	0.353523
M00821: Multidrug resistance, efflux pump TriABC-TolC	CD4bright CD8dim CD4+ CD8+ CD3+ /ul	eGFR	2	-0.367958	NA	0.353523
M00209: Osmoprotectant transport system	CD4bright CD8dim CD4+ CD8+ CD3+ /ul	eGFR	2	-0.341213	NA	0.353523
M00204: Trehalose/maltose transport system	CD4bright CD8dim CD4+ CD8+ CD3+ /ul	eGFR	2	-0.435099	NA	0.353523
Enterobacteriaceae gen. _C Escherichia_Shigella_	CD4bright CD8dim CD4+ CD8+ CD3+ /ul	eGFR	2	-0.391661	NA	0.353523
M00605: Glucose/mannose transport system	CD4bright CD8dim CD4+ CD8+ CD3+ /ul	eGFR	2	0.347157	NA	0.353523
Bacteria;Firmicutes;Clostridia;Clostridiales;Ruminococcaceae;Ruminococcaceae_NK4A214 group	CD4bright CD8dim CD4+ CD8+ CD3+ /ul	eGFR	2	0.46995	NA	0.353523
uncultured Eubacterium sp.	CD4bright CD8dim CD4+ CD8+ CD3+ /ul	eGFR	2	0.39179	NA	0.353523
MF0131: superoxide dismutase	CD4bright CD8dim CD4+ CD8+ CD3+ /ul	eGFR	2	-0.418634	NA	0.353523
unknown Clostridiales [meta_mOTU_v2_7782]	CD4bright CD8dim CD4+ CD8+ CD3+ /ul	eGFR	2	0.382237	NA	0.353523
M00577: Biotin biosynthesis, BioW pathway, pimelate => pimeloyl-CoA => biotin	CD4bright CD8dim CD4+ CD8+ CD3+ /ul	eGFR	2	-0.416149	NA	0.353523
Bacteria;Firmicutes;Clostridia;Clostridiales;Ruminococcaceae;Ruminococcaceae_NK4A214 group;Ruminococcaceae_NK4A214 group_metagenome	CD4bright CD8dim CD4+ CD8+ CD3+ /ul	eGFR	2	0.48982	NA	0.353523
unknown Atopobiaceae	CD4bright CD8dim CD4+ CD8+ CD3+ /ul	eGFR	2	0.439891	NA	0.353523
MF0034: glutamine degradation (oxoglutarate pathway)	CD4bright CD8dim % of CD4+ CD8+ CD3+	eGFR	2	0.4019	0.440797	NA
MF0129: catalase	CD4bright CD8dim % of CD4+ CD8+ CD3+	eGFR	2	-0.369627	-0.471058	NA
MF0034: glutamine degradation (oxoglutarate pathway)	CD4dim CD8bright % of CD4+ CD8+ CD3+	eGFR	2	0.4019	-0.429726	NA
MF0129: catalase	CD4dim CD8bright % of CD4+ CD8+ CD3+	eGFR	2	-0.369627	0.463878	NA
M00488: DcuS-DcuR (C4-dicarboxylate metabolism) two-component regulatory system	CD4high % of total cells	eGFR	2	-0.397479	NA	0.366566
M00197: Putative fructooligosaccharide transport system	CD4high % of total cells	eGFR	2	0.329485	NA	0.366566
unknown Atopobiaceae [meta_mOTU_v2_6458]	CD4high % of total cells	eGFR	2	0.43959	NA	0.366566
Bacteria;Firmicutes;Clostridia;Clostridiales;Lachnospiraceae;[Eubacterium] ruminantium_group	CD4high % of total cells	eGFR	2	0.422943	NA	0.366566
M00822: Multidrug resistance, efflux pump MexMN-OprM	CD4high % of total cells	eGFR	2	-0.37278	NA	0.366566
MF0130: peroxidase	CD4high % of total cells	eGFR	2	-0.379832	NA	0.366566
M00642: Multidrug resistance, efflux pump MexJK-OprM	CD4high % of total cells	eGFR	2	-0.36065	NA	0.366566
M00538: Toluene degradation, toluene => benzoate	CD4high % of total cells	eGFR	2	-0.427472	NA	0.366566
M00474: RcsC-RcsD-RcsB (capsule synthesis) two-component regulatory system	CD4high % of total cells	eGFR	2	-0.471413	NA	0.366566
Bacteroides	CD4high % of total cells	eGFR	2	-0.376368	NA	0.366566
M00460: MprB-MprA (maintenance of persistent infection) two-component regulatory system	CD4high % of total cells	eGFR	2	-0.422566	NA	0.366566
M00709: Macrolide resistance, MacAB-TolC transporter	CD4high % of total cells	eGFR	2	-0.366935	NA	0.366566
Blautia producta [ref_mOTU_v2_4020]	CD4high % of total cells	eGFR	2	-0.392175	NA	0.366566
M00768: Multidrug resistance, efflux pump GesABC	CD4high % of total cells	eGFR	2	-0.37278	NA	0.366566
OTU_208: Bacteria;Firmicutes;Clostridia;Clostridiales;Ruminococcaceae;Ruminococcaceae UCG-002;?;	CD4high % of total cells	eGFR	2	0.471948	NA	0.366566
Paraprevotella	CD4high % of total cells	eGFR	2	0.36088	NA	0.366566
Erysipelotrichaceae sp. _C Coprobacillus_Erysipelatoclostridium ramosum_	CD4high % of total cells	eGFR	2	-0.405665	NA	0.366566
Bacteria;Firmicutes;Clostridia;Clostridiales;Ruminococcaceae;Ruminococcus 1;Ruminococcus 1_uncultured_Ruminococcus_sp.	CD4high % of total cells	eGFR	2	-0.509759	NA	0.366566
M00293: DNA polymerase zeta complex	CD4high % of total cells	eGFR	2	-0.340872	NA	0.366566
M00505: KinB-AlgB (alginate production) two-component regulatory system	CD4high % of total cells	eGFR	2	-0.36366	NA	0.366566
M00104: Bile acid biosynthesis, cholesterol => cholate/chenodeoxycholate	CD4high % of total cells	eGFR	2	0.41515	NA	0.366566
M00643: Multidrug resistance, efflux pump MexXY-OprM	CD4high % of total cells	eGFR	2	-0.355608	NA	0.366566
Bacteria;Firmicutes;Clostridia;Clostridiales;Lachnospiraceae;Anaerostipes;Anaerostipes_sp.	CD4high % of total cells	eGFR	2	-0.417914	NA	0.366566
MF0104: nitrate reduction (dissimilatory)	CD4high % of total cells	eGFR	2	-0.413855	NA	0.366566
M00042: Catecholamine biosynthesis, tyrosine => dopamine => noradrenaline => adrenaline	CD4high % of total cells	eGFR	2	-0.515632	NA	0.366566
Bacteroides massiliensis	CD4high % of total cells	eGFR	2	0.417377	NA	0.366566
M00326: RTX toxin transport system	CD4high % of total cells	eGFR	2	-0.376909	NA	0.366566
M00068: Glycosphingolipid biosynthesis, globo-series, LacCer => Gb4Cer	CD4high % of total cells	eGFR	2	0.341253	NA	0.366566
Blautia producta	CD4high % of total cells	eGFR	2	-0.49407	NA	0.366566
M00554: Nucleotide sugar biosynthesis, galactose => UDP-galactose	CD4high % of total cells	eGFR	2	0.353401	NA	0.366566
Bacteroidaceae	CD4high % of total cells	eGFR	2	-0.376368	NA	0.366566
unknown Clostridiales [meta_mOTU_v2_6852]	CD4high % of total cells	eGFR	2	0.419842	NA	0.366566
M00646: Multidrug resistance, efflux pump AcrAD-TolC	CD4high % of total cells	eGFR	2	-0.378809	NA	0.366566
M00724: Cationic antimicrobial peptide (CAMP) resistance, palmitoyl transferase PagP	CD4high % of total cells	eGFR	2	-0.448653	NA	0.366566
Erysipelotrichaceae sp. [ref_mOTU_v2_0885]	CD4high % of total cells	eGFR	2	-0.405665	NA	0.366566
M00456: ArcB-ArcA (anoxic redox control) two-component regulatory system	CD4high % of total cells	eGFR	2	-0.427419	NA	0.366566
OTU_99: Bacteria;Firmicutes;Clostridia;Clostridiales;Ruminococcaceae;Ruminococcus 1;uncultured Ruminococcus sp.;	CD4high % of total cells	eGFR	2	-0.555434	NA	0.366566
MF0132: superoxide reductase	CD4high % of total cells	eGFR	2	0.382137	NA	0.366566
M00325: alpha-Hemolysin/cyclolysin transport system	CD4high % of total cells	eGFR	2	-0.366204	NA	0.366566
Bacteroides massiliensis [ref_mOTU_v2_0455]	CD4high % of total cells	eGFR	2	0.417377	NA	0.366566
MF0034: glutamine degradation (oxoglutarate pathway)	CD4high % of total cells	eGFR	2	0.4019	NA	0.366566
OTU_62: Bacteria;Firmicutes;Clostridia;Clostridiales;Ruminococcaceae;Ruminococcaceae NK4A214 group;metagenome;	CD4high % of total cells	eGFR	2	0.518207	NA	0.366566
M00429: Competence-related DNA transformation transporter	CD4high % of total cells	eGFR	2	0.360654	NA	0.366566
Holdemanella biformis [meta_mOTU_v2_7589]	CD4high % of total cells	eGFR	2	0.403762	NA	0.366566
MF0129: catalase	CD4high % of total cells	eGFR	2	-0.369627	NA	0.366566
M00718: Multidrug resistance, efflux pump MexAB-OprM	CD4high % of total cells	eGFR	2	-0.386153	NA	0.366566
MF0122: propionate production (succinate pathway)	CD4high % of total cells	eGFR	2	-0.402192	NA	0.366566
M00696: Multidrug resistance, efflux pump AcrEF-TolC	CD4high % of total cells	eGFR	2	-0.371757	NA	0.366566
M00571: AlgE-type Mannuronan C-5-Epimerase transport system	CD4high % of total cells	eGFR	2	-0.367958	NA	0.366566
M00343: Archaeal proteasome	CD4high % of total cells	eGFR	2	-0.330486	NA	0.366566
M00120: Coenzyme A biosynthesis, pantothenate => CoA	CD4high % of total cells	eGFR	2	0.355685	NA	0.366566
MF0052: chondroitin sulfate and dermatan sulfate degradation	CD4high % of total cells	eGFR	2	-0.421081	NA	0.366566
M00497: GlnL-GlnG (nitrogen regulation) two-component regulatory system	CD4high % of total cells	eGFR	2	-0.373113	NA	0.366566
M00741: Propanoyl-CoA metabolism, propanoyl-CoA => succinyl-CoA	CD4high % of total cells	eGFR	2	-0.34779	NA	0.366566
Erysipelotrichaceae gen. _C Coprobacillus_Erysipelatoclostridium_	CD4high % of total cells	eGFR	2	-0.405665	NA	0.366566
Bacteria;Firmicutes;Clostridia;Clostridiales;Lachnospiraceae;[Eubacterium] ruminantium_group;[Eubacterium] ruminantium_group_sp.	CD4high % of total cells	eGFR	2	0.451626	NA	0.366566
MF0124: Fucose degradation	CD4high % of total cells	eGFR	2	-0.390453	NA	0.366566
Bacteria;Firmicutes;Clostridia;Clostridiales;Lachnospiraceae;Coprococcus 3;Coprococcus 3_sp.	CD4high % of total cells	eGFR	2	0.422357	NA	0.366566
M00641: Multidrug resistance, efflux pump MexEF-OprN	CD4high % of total cells	eGFR	2	-0.417212	NA	0.366566
M00746: Multidrug resistance, repression of porin OmpF	CD4high % of total cells	eGFR	2	-0.419813	NA	0.366566
M00392: Ski complex	CD4high % of total cells	eGFR	2	-0.392072	NA	0.366566
M00480: VraS-VraR (cell-wall peptidoglycan synthesis) two-component regulatory system	CD4high % of total cells	eGFR	2	0.352559	NA	0.366566
M00449: CreC-CreB (phosphate regulation) two-component regulatory system	CD4high % of total cells	eGFR	2	-0.33656	NA	0.366566
M00720: Multidrug resistance, efflux pump VexEF-TolC	CD4high % of total cells	eGFR	2	-0.367958	NA	0.366566
unknown Ruminococcaceae [meta_mOTU_v2_6905]	CD4high % of total cells	eGFR	2	0.407948	NA	0.366566
Clostridium sp. CAG:217 [meta_mOTU_v2_7451]	CD4high % of total cells	eGFR	2	0.502464	NA	0.366566
[truncated: 4,915 more rows]
