# Supplementary material for: Fasting alters the gut microbiome reducing blood pressure and body weight in metabolic syndrome patients
Source: Nat Commun. 2021 Mar 30;12:1970. doi: 10.1038/s41467-021-22097-0 (PMC8010079; doi:10.1038/s41467-021-22097-0)
Supplement: Supplementary file 14 — Supplementary Data 11 [file 41467_2021_22097_MOESM14_ESM.xlsx]

## Sheet: Mesnage dataset reanalysis
Phenotype
Feature	Pmodel	P12	P13	P14	P23	P24	P34	D12	D13	D14	D23	D24	D34	PRNR1	PRNR2	PRNR3	PRNR4	DRNR1	DRNR2	DRNR3	DRNR4	rPmodel	rP12	rP13	rP14	rP23	rP24	rP34	rD12	rD13	rD14	rD23	rD24	rD34	Qmodel	rQmodel	QRNR1	QRNR2	QRNR3	QRNR4
EmotionalWellbeing	3.54158e-05	0.0370927	0.0370927	0.379811	0.190464	0.0370927	0.0370927	0.466667	0.6	0.133333	0.4	-0.466667	-0.6	0.446172	0.632585	0.0991007	0.717064	-0.25	-0.160714	-0.482143	-0.125	0.027508	0.337065	0.337065	0.337065	0.582702	0.337065	0.337065	0.428571	0.571429	0.285714	0.428571	-0.428571	-0.571429	8.85395e-05	0.0408331	0.60883	0.902626	0.818078	0.811446
PhysicalWellbeing	2.65294e-06	0.0423117	0.0315849	0.0751208	0.0700769	0.684579	0.0700769	0.466667	0.666667	0.4	0.466667	-0.133333	-0.533333	0.348443	0.595201	0.512931	0.80725	-0.303571	-0.178571	-0.196429	-0.0892857	0.00475487	0.131002	0.131002	0.131002	0.517056	1	0.707729	0.714286	0.714286	0.714286	0.285714	-0.142857	-0.285714	8.1629e-06	0.0111879	0.60883	0.902626	1	0.838295
TotalBacteriaCount	0.000275083	0.00256348	0.934082	0.467285	0.0301514	0.00787354	0.467285	-0.866667	0.0666667	-0.266667	0.466667	0.6	-0.333333	0.013986	0.00590521	0.0721057	0.0938617	0.75	0.821429	0.571429	0.535714	0.0158184	0.09375	1	0.5625	0.21875	0.21875	0.825	-1	0.142857	-0.428571	0.428571	0.428571	-0.428571	0.000579122	0.0301303	0.27972	0.230303	0.818078	0.538843
BMI	3.40718e-14	0.00108707	0.000366211	0.0100342	0.330297	0.000610352	0.000366211	-1	-1	-0.733333	-0.4	0.733333	0.866667	0.231857	0.182842	0.189277	0.231857	-0.392857	-0.428571	-0.428571	-0.392857	9.39557e-08	0.046875	0.046875	0.13125	0.932526	0.046875	0.046875	-1	-1	-0.714286	-0.428571	0.714286	0.714286	4.5429e-13	9.39557e-07	0.591502	0.713083	0.820202	0.600392
SysBP	4.14598e-07	0.0496192	0.0117189	0.46003	0.253329	0.0893023	0.0189643	-0.6	-0.733333	-0.2	-0.0666667	0.666667	0.6	0.06384	0.415377	0.18245	0.486674	0.589286	0.267857	0.428571	-0.232143	0.000444447	0.3125	0.046875	0.046875	0.733744	1	0.522303	-0.714286	-1	-1	0.142857	0.285714	0.142857	1.38199e-06	0.00161617	0.4256	0.860606	0.820202	0.675459
DiaBP	0.000361516	0.0774564	0.147876	0.706585	0.954579	0.147876	0.147876	-0.6	-0.466667	-0.0666667	-0.2	0.333333	0.466667	0.641337	0.81517	0.384568	0.521836	-0.160714	0.0892857	0.285714	-0.214286	0.0418216	0.354349	0.667864	0.667864	0.672052	0.667864	0.672052	-0.714286	-0.428571	-0.428571	-0.142857	0.142857	0.142857	0.000723031	0.0597452	0.675091	0.964928	0.999877	0.678387
Pulse	0.460124	0.777297	0.644373	0.777297	0.777297	0.777297	0.777297	0	-0.266667	-0.133333	-0.285714	-0.142857	-0.133333	0.907456	0.948362	1	0.147286	-0.0535714	-0.0416667	-0.0178571	-0.464286	0.426438	1	1	1	1	1	1	0	-0.285714	-0.285714	-0.333333	-0.333333	-0.428571	0.471922	0.516894	0.907456	1	1	0.538843
AcetoaceticAcid	3.47976e-24	0.00157197	0.116974	NA	0.00157197	NA	NA	0.933333	0.466667	NA	-1	NA	NA	0.597312	1	0.542304	NA	-0.160714	-0.0178571	-0.196429	NA	4.12132e-12	0.0319548	0.57075	NA	0.0319548	NA	NA	1	0.285714	NA	-1	NA	NA	1.39191e-22	1.64853e-10	0.662257	1	1	NA
Cholesterol	7.07816e-12	0.00428996	0.000732422	0.0297715	0.004174	0.0353742	0.00397818	-0.866667	-0.866667	-0.6	-0.8	0.4	0.866667	0.416636	0.246315	0.104882	0.417471	0.267857	0.375	0.517857	0.267857	0.00153522	0.164062	0.140625	0.2625	0.164062	0.46875	0.140625	-0.714286	-0.714286	-0.714286	-0.571429	0.142857	0.714286	5.66252e-11	0.00438633	0.60883	0.800523	0.818078	0.651255
Erythrocytes	0.104631	0.766406	0.249756	0.97734	0.366155	0.366155	0.249756	-0.0666667	-0.2	0.0666667	-0.333333	0.333333	0.333333	0.246315	0.816478	0.866511	0.280963	-0.375	0.0892857	-0.0714286	-0.357143	0.55097	1	1	1	1	1	1	0.142857	0.142857	0.142857	-0.428571	-0.142857	0.142857	0.123096	0.6482	0.591502	0.964928	1	0.644563
Glucose	9.32621e-17	0.00410217	0.0728471	0.00317795	0.00410217	0.00216338	0.00216338	-0.6	-0.2	0.733333	0.866667	1	1	0.181272	0.861942	0.95365	0.2014	-0.428571	-0.0714286	-0.0357143	-0.410714	8.80034e-08	0.0501422	1	0.0501422	0.0445082	0.0445082	0.0445082	-0.714286	0.142857	0.714286	1	1	1	1.86524e-15	9.39557e-07	0.582392	0.988699	1	0.600392
Hb	0.0789886	0.72398	0.280427	0.495446	0.294738	0.72398	0.281119	0	-0.2	-0.266667	-0.333333	0.133333	0.2	0.117884	0.641638	0.771742	0.246315	-0.5	-0.160714	-0.107143	-0.375	0.662653	1	0.959394	0.959394	0.959394	0.959394	0.959394	-0.142857	0.142857	-0.428571	-0.428571	-0.142857	0.142857	0.0987358	0.746015	0.512821	0.902626	1	0.600392
Haematocrit	0.0887336	0.378571	0.375244	0.954689	0.905646	0.138242	0.375244	-0.333333	-0.333333	-0.0666667	0.0666667	0.6	0.333333	0.151981	1	1	0.335664	-0.464286	-0.0178571	0	-0.321429	0.978396	0.975	1	0.975	0.975	0.975	0.975	-0.142857	-0.142857	-0.142857	0.142857	0.428571	0.428571	0.107556	0.978396	0.552659	1	1	0.651255
Leucocytes	4.21704e-11	0.00626163	0.00626163	0.0256238	0.0256238	0.012379	0.00626163	-0.733333	-0.866667	-0.333333	-0.533333	0.733333	0.866667	0.684375	0.324405	0.245891	0.77214	0.142857	0.321429	0.375	0.107143	0.000205981	0.09375	0.09375	0.21875	0.09375	0.1875	0.164062	-0.714286	-0.714286	-0.142857	-0.714286	0.714286	0.714286	2.81136e-10	0.000915472	0.701923	0.860606	0.874797	0.836484
MCV	0.00340124	0.182522	0.266226	0.48964	0.0117436	0.266226	0.266226	-0.333333	0.0666667	-0.266667	0.733333	0.2	-0.2	0.487064	0.601875	0.694328	0.335664	0.232143	-0.178571	0.142857	0.321429	0.00189353	0.09375	0.9375	0.9375	0.09375	0.15625	0.9375	-0.714286	-0.142857	-0.428571	1	0.428571	-0.142857	0.00566873	0.00504942	0.60883	0.902626	1	0.651255
Thrombocytes	0.149112	0.505444	0.505444	0.0745075	0.820173	0.505444	0.505444	0.333333	0.2	0.6	-0.0666667	0.333333	0.0666667	0.396892	0.396892	1	0.728221	0.285714	0.285714	0.0178571	0.125	0.671414	0.9375	0.9375	0.76505	0.830106	0.830106	0.830106	0.142857	0.142857	0.428571	0.142857	0.428571	0.142857	0.170414	0.746015	0.60883	0.860606	1	0.811446
TAG	8.22028e-08	0.0227217	0.0157471	0.025461	0.243913	0.0715926	0.025461	-0.466667	-0.6	-0.4	-0.2	0.266667	0.6	0.612587	0.0823052	0.0633652	0.396892	-0.178571	0.553571	0.589286	-0.285714	0.0214368	0.3125	0.3125	0.3125	0.371555	0.8125	0.353828	-0.428571	-0.428571	-0.285714	-0.428571	-0.142857	0.428571	2.98919e-07	0.0357281	0.662257	0.610101	0.818078	0.651255
Insulin	4.16071e-10	0.1875	NA	0.786865	NA	0.1875	NA	-1	NA	-0.0769231	NA	1	NA	0.0104329	NA	NA	0.413586	0.836735	NA	NA	-0.291667	7.99975e-05	NA	NA	0.0625	NA	NA	NA	NA	NA	-0.666667	NA	NA	NA	2.37755e-09	0.000399988	0.27972	NA	NA	0.651255
SecIgA	0.0480984	0.259863	0.0644531	0.42627	0.259863	0.166504	0.143738	0.285714	0.714286	-0.285714	0.333333	-0.333333	-0.333333	0.208625	0.222654	0.316472	0.013986	-0.428571	-0.392857	-0.321429	-0.75	0.0169023	0.46875	0.21875	0.46875	0.21875	0.328125	0.1875	0.428571	0.714286	-0.428571	0.714286	-0.428571	-0.714286	0.0663427	0.0307315	0.591502	0.789409	0.935065	0.272727
BA	0.316596	0.842102	0.842102	0.977966	0.842102	0.842102	0.977966	-0.142857	-0.142857	-0.142857	0.0666667	0.333333	-0.2	0.259324	1	0.955089	0.463403	-0.387755	0	0.0357143	-0.25	0.9638	1	1	1	1	1	1	-0.142857	0.428571	-0.142857	0.142857	0.428571	-0.142857	0.342266	0.978396	0.591502	1	1	0.66936
EDN	9.06167e-06	0.00524902	0.258911	0.625732	0.00524902	0.00366211	0.625732	0.857143	0.285714	0.142857	-0.866667	-0.733333	-0.0666667	0.128205	0.335664	0.866511	0.120591	-0.510204	0.321429	0.0714286	-0.5	5.05653e-06	0.046875	0.0703125	1	0.046875	0.0625	0.2625	1	0.714286	-0.142857	-1	-0.714286	-0.142857	2.58905e-05	3.37102e-05	0.512821	0.860606	1	0.538843
Calprotectin	0.490934	1	1	1	1	1	1	-0.0714286	0.0714286	-0.0714286	0.133333	0	0	0.456537	0.679157	0.940803	0.414002	-0.22449	-0.107143	-0.0357143	-0.214286	0.825253	1	1	1	1	1	1	-0.142857	0.142857	0	0	0	0	0.490934	0.868687	0.60883	0.902626	1	0.651255
Antitrypsin	0.0709218	0.277167	1	0.975244	0.306084	0.277167	0.915448	0.357143	-0.0714286	-0.0714286	-0.266667	-0.266667	0	0.0365393	0.0516131	0.134794	0.00800994	-0.673469	-0.607143	-0.464286	-0.821429	0.208809	1	1	0.742187	1	0.742187	0.742187	0	0	-0.285714	0	-0.285714	-0.285714	0.0922864	0.269431	0.378788	0.610101	0.820202	0.272727
Lysozyme	5.17514e-05	0.0741577	0.0157471	1	0.170656	0.0315288	0.0157471	0.571429	0.714286	0.142857	0.466667	-0.6	-0.6	0.0378788	0.451509	0.413686	0.189277	-0.673469	-0.25	-0.267857	-0.428571	1.25472e-05	0.046875	0.046875	0.2625	0.578125	0.164062	0.0843069	1	1	0.428571	0.428571	-0.714286	-0.714286	0.000115003	7.16983e-05	0.378788	0.860606	1	0.600392
Zonulin	0.296166	0.944285	0.567724	0.567724	0.944285	0.567724	0.567724	0.0714286	-0.142857	0.428571	-0.0666667	0.0666667	0.2	0.370567	0.0400932	0.246738	0.06384	-0.306122	-0.642857	-0.375	-0.589286	0.824764	1	0.892119	0.892119	1	1	0.892119	0	-0.142857	0.142857	0.142857	-0.142857	0.428571	0.329074	0.868687	0.60883	0.610101	0.874797	0.538843
BetaDefensin	0.0715219	0.186985	0.760864	0.186985	0.186985	0.538696	0.673682	0.428571	-0.142857	0.357143	-0.333333	-0.333333	0.0666667	0.481721	0.463403	0.151981	0.231857	0.244898	0.25	0.464286	0.392857	0.129933	0.28125	0.69375	0.445312	0.445312	0.445312	0.9375	0.714286	0.142857	0.285714	-0.428571	-0.428571	-0.142857	0.0922864	0.173244	0.60883	0.860606	0.820202	0.600392
Lactoferrin	0.418281	0.884458	0.587243	1	0.587243	0.947122	0.587243	0.0714286	0.214286	-0.0714286	0.333333	-0.0666667	-0.266667	0.476974	0.562549	0.947952	0.562549	-0.183673	-0.142857	-0.0357143	-0.142857	0.359399	1	0.973137	1	0.973137	NA	0.973137	0	0.285714	0	0.285714	0	-0.285714	0.440296	0.449249	0.60883	0.902626	1	0.707723
Acetate	0.0292531	0.733063	0.803955	0.123779	0.803955	0.123779	0.375244	-0.2	0.2	0.333333	-0.2	0.333333	0.2	0.396892	0.396892	0.335664	0.396892	0.285714	0.285714	0.321429	0.285714	0.0275624	0.6875	0.6875	0.1875	0.6875	0.234375	0.6875	-0.142857	0.428571	0.714286	0.142857	0.714286	0.142857	0.0433379	0.0408331	0.60883	0.860606	0.935065	0.651255
Propionate	0.0308467	0.890381	0.890381	0.145996	0.890381	0.145996	0.145996	0.2	-0.0666667	0.333333	-0.0666667	0.333333	0.466667	0.396892	0.694328	0.955089	0.151981	0.285714	0.142857	0.0357143	0.464286	0.0154694	1	1	0.09375	1	0.140625	0.21875	0.142857	0.428571	1	-0.142857	0.714286	0.428571	0.0440667	0.0301303	0.60883	0.902626	1	0.538843
i_Butyrate	0.000888269	0.716467	0.0511475	0.92496	0.0511475	0.730995	0.0511475	-0.2	-0.466667	0.266667	-0.733333	0.2	0.466667	0.396892	0.0938617	0.486674	0.147649	0.285714	0.535714	0.232143	0.464286	0.0257407	0.9375	0.15625	0.9375	0.15625	0.9375	0.15625	-0.142857	-0.428571	0.428571	-0.714286	0.142857	0.428571	0.00161503	0.0408331	0.60883	0.610101	1	0.538843
Butyrate	0.00684189	0.396313	0.396313	0.0706787	0.488708	0.0706787	0.0706787	-0.2	-0.0666667	0.2	-0.2	0.333333	0.466667	0.53582	0.778866	0.728221	0.463403	0.214286	-0.107143	0.125	0.25	0.00831103	0.5625	0.9375	0.21875	0.9375	0.21875	0.21875	-0.142857	0.142857	0.428571	-0.428571	0.714286	0.428571	0.010947	0.018469	0.630376	0.964928	1	0.66936
Valerate	0.000794173	0.538696	0.0428161	0.846924	0.0428161	0.545142	0.0428161	-0.0666667	-0.6	0.333333	-0.6	0.333333	0.466667	0.0938617	0.147649	0.487064	0.151981	0.535714	0.464286	0.232143	0.464286	0.00267402	0.445312	0.15625	0.8125	0.15625	0.69375	0.15625	-0.142857	-0.714286	0.428571	-0.428571	0.142857	0.428571	0.00151271	0.00668504	0.512821	0.658586	1	0.538843
i_Valerate	0.00227321	0.934082	0.181714	0.124878	0.124878	0.124878	0.124878	-0.0666667	-0.333333	0.333333	-0.466667	0.2	0.333333	0.612587	0.955089	0.727987	0.335664	0.178571	0.0357143	0.125	0.321429	0.0146366	0.6875	0.6875	0.3125	0.6875	0.3125	0.3125	0.142857	-0.142857	0.428571	-0.428571	0.428571	0.428571	0.00395341	0.0301303	0.662257	1	1	0.651255
BCAA	9.09788e-14	0.00314941	0.229309	0.000549316	0.00108707	0.000366211	0.00108707	0.466667	-0.2	-0.866667	-1	-1	-1	0.0540793	0.612587	0.335664	0.0540793	-0.607143	-0.178571	-0.321429	-0.607143	1.84163e-08	0.0375	0.6875	0.03125	0.03125	0.03125	0.0333812	0.714286	0.142857	-1	-1	-1	-1	9.09788e-13	3.68325e-07	0.4256	0.902626	0.935065	0.538843
LPS	0.0219108	1	0.0646258	0.0646258	0.0646258	0.399604	1	-0.0666667	-0.533333	-0.4	-0.4	-0.2	-0.0666667	0.522962	0.679988	0.502264	0.502264	-0.214286	-0.142857	-0.214286	-0.214286	0.0491746	0.69375	0.328125	0.328125	0.328125	0.328125	0.855132	0.142857	-0.714286	-0.428571	-0.428571	-0.428571	0	0.033709	0.067827	0.630376	0.902626	1	0.675459
LPB	1.97794e-05	0.0205078	0.0201416	0.162451	0.977966	0.162451	0.0201416	-0.733333	-0.6	-0.333333	0.0666667	0.6	0.866667	0.463403	0.463403	0.778866	0.120591	-0.25	-0.25	-0.107143	-0.5	0.0209673	0.375	0.375	0.375	0.375	0.375	0.375	-0.714286	-0.142857	-0.142857	0.428571	0.714286	0.714286	5.27451e-05	0.0357281	0.60883	0.860606	1	0.538843
IfG	7.10099e-08	0.162451	0.00805664	0.846924	0.00805664	0.00805664	0.000366211	0.466667	0.6	0.2	0.6	-0.6	-1	0.280963	0.463403	0.694328	0.694328	-0.357143	-0.25	-0.142857	0.142857	0.00059324	0.375	0.164062	0.35625	0.09375	0.164062	0.09375	0.428571	0.714286	0.714286	0.714286	-0.714286	-1	2.84039e-07	0.0019769	0.591502	0.860606	1	0.811446
IL10	4.53856e-05	0.638672	0.166504	0.638672	0.000366211	0.584106	0.000366211	-0.0666667	0.466667	0.466667	0.866667	0.0666667	-0.866667	0.280963	0.120591	0.6022	0.612587	-0.357143	-0.5	0.178571	-0.178571	0.000311069	0.8125	0.21875	0.445312	0.046875	0.45	0.046875	0.142857	0.714286	0.714286	1	0.142857	-1	0.00010679	0.00124428	0.591502	0.658586	1	0.746591
IL6	4.29602e-09	0.0955811	0.00170898	0.359131	0.00170898	0.225146	0.000366211	0.466667	0.6	0.333333	0.733333	-0.2	-1	0.120591	0.0721057	0.694328	1	-0.5	-0.571429	-0.142857	0	1.80523e-07	0.234375	0.0625	0.2625	0.046875	0.6875	0.046875	0.428571	0.714286	0.714286	1	-0.142857	-1	1.90934e-08	1.44418e-06	0.512821	0.610101	1	1
TNFA	3.16243e-09	0.113525	0.00402832	0.890381	0.0100708	0.00402832	0.000366211	0.6	0.6	0.2	0.733333	-0.733333	-1	0.189277	0.151981	0.0721057	0.816801	-0.428571	-0.464286	-0.571429	-0.0892857	0.000642494	0.296875	0.09375	0.296875	0.046875	0.117188	0.046875	0.428571	0.714286	0.714286	1	-0.714286	-1	1.58121e-08	0.0019769	0.582392	0.658586	0.818078	0.838295
Species
Feature	Pmodel	P12	P13	P14	P23	P24	P34	D12	D13	D14	D23	D24	D34	PRNR1	PRNR2	PRNR3	PRNR4	DRNR1	DRNR2	DRNR3	DRNR4	rPmodel	rP12	rP13	rP14	rP23	rP24	rP34	rD12	rD13	rD14	rD23	rD24	rD34	Qmodel	rQmodel	QRNR1	QRNR2	QRNR3	QRNR4
?;unknown_?;unknown_?;unknown_?;unknown_?;unknown_?;unknown_?	0.246782	1	NA	NA	1	1	NA	0.0666667	0	0	-0.0666667	-0.0666667	0	NA	0.422678	NA	NA	0	-0.125	0	0	0.229281	NA	NA	NA	NA	NA	NA	0	0	0	0	0	0	0.341785	0.305263	NA	0.668234	NA	NA
Bacteria;unknown_Bacteria;unknown_Bacteria;unknown_Bacteria;unknown_Bacteria;unknown_Bacteria;unknown_Bacteria	0.00404839	0.0767212	0.189209	0.761536	0.227142	0.0615234	0.275171	-0.466667	-0.6	0.0666667	0.466667	0.6	0.333333	0.120591	0.0021756	0.0003108	0.612587	0.5	0.892857	1	0.178571	0.00809645	0.234375	0.6875	0.6875	0.1875	0.3125	0.6875	-0.714286	-0.428571	-0.142857	0.714286	0.428571	-0.142857	0.02156	0.0543156	0.717577	0.245354	0.0500389	0.83718
Bacteria;Actinobacteria;unknown_Actinobacteria;unknown_Actinobacteria;unknown_Actinobacteria;unknown_Actinobacteria;unknown_Actinobacteria	0.119616	0.618489	0.618489	0.618489	1	1	NA	-0.133333	-0.133333	-0.133333	0.0666667	0.0666667	0	0.203551	NA	0.422678	0.422678	-0.25	0	-0.125	-0.125	0.229281	NA	NA	NA	NA	NA	NA	0	0	0	0	0	0	0.29774	0.305263	0.717577	NA	0.739687	0.763547
Bacteria;Actinobacteria;Actinobacteria;unknown_Actinobacteria;unknown_Actinobacteria;unknown_Actinobacteria;unknown_Actinobacteria	0.901767	1	1	1	1	1	1	0.133333	0	0.0666667	0.0666667	0.0666667	0	0.203551	0.619016	0.803653	0.562549	-0.25	0.125	-0.0714286	-0.142857	0.151468	1	1	1	1	1	1	0.285714	0.142857	0.142857	0	0	-0.142857	0.92603	0.305263	0.717577	0.815529	1	0.83718
Bacteria;Actinobacteria;Actinobacteria;Actinomycetales;unknown_Actinomycetales;unknown_Actinomycetales;unknown_Actinomycetales	0.999856	1	1	1	1	1	1	0	0	0	0	0	0	0.422678	0.422678	0.422678	0.422678	-0.125	-0.125	-0.125	-0.125	0.229281	NA	NA	NA	NA	NA	NA	0	0	0	0	0	0	0.999856	0.305263	0.717577	0.668234	0.739687	0.763547
Bacteria;Actinobacteria;Actinobacteria;Actinomycetales;Actinomycetaceae;unknown_Actinomycetaceae;unknown_Actinomycetaceae	5.72235e-05	0.0654452	0.947122	0.947122	0.0425184	0.126045	1	0.466667	0.0666667	0.133333	-0.6	-0.4	0	0.422678	0.275563	1	0.619016	-0.125	-0.339286	0	-0.125	0.0583013	0.520704	1	1	0.520704	0.530411	1	0.428571	0.142857	0.142857	-0.428571	-0.285714	0	0.000936012	0.251906	0.717577	0.668234	1	0.83718
Bacteria;Actinobacteria;Actinobacteria;Actinomycetales;Actinomycetaceae;Actinomyces;Actinomyces_sp.	0.000214229	0.104207	0.669815	0.387441	0.0433919	0.357238	0.441974	0.6	0.2	0.333333	-0.6	-0.4	0.2	0.0980348	0.0106132	0.0190027	0.613731	-0.375	-0.785714	-0.625	-0.160714	0.00173234	0.21696	NA	0.21696	0.21696	1	0.21696	0.571429	0	0.428571	-0.571429	0	0.428571	0.002588	0.0158682	0.717577	0.29021	0.37816	0.83718
Bacteria;Actinobacteria;Actinobacteria;Actinomycetales;Actinomycetaceae;Mobiluncus;Mobiluncus_sp.	0.246782	NA	NA	NA	NA	NA	NA	0	0	0	0	0	0	NA	NA	NA	NA	0	0	0	0	0.229281	NA	NA	NA	NA	NA	NA	0	0	0	0	0	0	0.341785	0.305263	NA	NA	NA	NA
Bacteria;Actinobacteria;Actinobacteria;Actinomycetales;Actinomycetaceae;Varibaculum;Varibaculum_sp.	0.435533	1	1	1	1	NA	1	-0.0666667	0	-0.0666667	0.0666667	0	-0.0666667	0.422678	NA	0.422678	NA	-0.125	0	-0.125	0	0.229281	NA	NA	NA	NA	NA	NA	0	0	0	0	0	0	0.498686	0.305263	0.717577	NA	0.739687	NA
Bacteria;Actinobacteria;Actinobacteria;Actinomycetales;Brevibacteriaceae;Brevibacterium;Brevibacterium_sp.	0.246782	NA	NA	NA	NA	NA	NA	0	0	0	0	0	0	NA	NA	NA	NA	0	0	0	0	0.229281	NA	NA	NA	NA	NA	NA	0	0	0	0	0	0	0.341785	0.305263	NA	NA	NA	NA
Bacteria;Actinobacteria;Actinobacteria;Actinomycetales;Corynebacteriaceae;Corynebacterium;Corynebacterium_sp.	0.731317	1	1	1	0.842663	0.842663	1	0.133333	0	0	-0.133333	-0.133333	-0.0666667	1	0.297789	0.619016	0.676922	0	-0.267857	0.125	-0.107143	0.758232	1	1	1	1	1	1	0	0	-0.142857	0.142857	0	-0.142857	0.782578	0.807605	1	0.668234	0.922793	0.845269
Bacteria;Actinobacteria;Actinobacteria;Actinomycetales;Microbacteriaceae;unknown_Microbacteriaceae;unknown_Microbacteriaceae	0.173922	0.927733	1	0.927733	1	NA	1	-0.133333	-0.0666667	-0.133333	0.0666667	0	-0.0666667	0.203551	NA	0.422678	NA	-0.25	0	-0.125	0	0.229281	NA	NA	NA	NA	NA	NA	0	0	0	0	0	0	0.341785	0.305263	0.717577	NA	0.739687	NA
Bacteria;Actinobacteria;Actinobacteria;Actinomycetales;Microbacteriaceae;Leucobacter;Leucobacter_sp.	0.246782	NA	NA	1	NA	1	1	0	0	0.0666667	0	0.0666667	0.0666667	NA	NA	NA	0.422678	0	0	0	-0.125	0.229281	NA	NA	NA	NA	NA	NA	0	0	0	0	0	0	0.341785	0.305263	NA	NA	NA	0.763547
Bacteria;Actinobacteria;Actinobacteria;Actinomycetales;Micrococcaceae;Rothia;Rothia_sp.	0.00499553	0.275571	0.259808	0.798432	0.0858353	0.259808	0.59787	0.266667	-0.266667	-0.0666667	-0.533333	-0.333333	0.0666667	0.730152	0.0936371	0.922085	0.508111	-0.107143	-0.517857	0.0357143	0.160714	0.627528	1	1	1	1	1	1	0.142857	-0.285714	0	-0.285714	-0.142857	0.142857	0.0243399	0.697592	0.908861	0.62175	1	0.83718
Bacteria;Actinobacteria;Actinobacteria;Actinomycetales;Mycobacteriaceae;Mycobacterium;Mycobacterium_sp.	0.246782	NA	NA	NA	NA	NA	NA	0	0	0	0	0	0	NA	NA	NA	NA	0	0	0	0	0.229281	NA	NA	NA	NA	NA	NA	0	0	0	0	0	0	0.341785	0.305263	NA	NA	NA	NA
Bacteria;Actinobacteria;Actinobacteria;Actinomycetales;Nocardiaceae;unknown_Nocardiaceae;unknown_Nocardiaceae	0.246782	NA	NA	NA	NA	NA	NA	0	0	0	0	0	0	NA	NA	NA	NA	0	0	0	0	0.229281	NA	NA	NA	NA	NA	NA	0	0	0	0	0	0	0.341785	0.305263	NA	NA	NA	NA
Bacteria;Actinobacteria;Actinobacteria;Actinomycetales;Nocardiaceae;Rhodococcus;Rhodococcus_sp.	0.246782	NA	NA	NA	NA	NA	NA	0	0	0	0	0	0	NA	NA	NA	NA	0	0	0	0	0.229281	NA	NA	NA	NA	NA	NA	0	0	0	0	0	0	0.341785	0.305263	NA	NA	NA	NA
Bacteria;Actinobacteria;Actinobacteria;Actinomycetales;Propionibacteriaceae;unknown_Propionibacteriaceae;unknown_Propionibacteriaceae	0.164648	1	0.864446	NA	1	1	0.864446	0.0666667	0.133333	0	0.0666667	-0.0666667	-0.133333	NA	0.422678	1	NA	0	-0.125	0.0178571	0	0.229281	NA	1	NA	1	NA	1	0	0.142857	0	0.142857	0	-0.142857	0.341785	0.305263	NA	0.668234	1	NA
Bacteria;Actinobacteria;Actinobacteria;Actinomycetales;Propionibacteriaceae;Propionibacterium;Propionibacterium_sp.	0.236448	0.233143	0.333397	0.568421	0.795883	0.233143	0.333397	-0.266667	-0.133333	-0.0666667	0.0666667	0.333333	0.133333	1	0.331487	0.145368	0.0536716	0.0178571	0.25	-0.392857	-0.571429	0.373893	0.61477	0.61477	0.61477	0.61477	0.77283	0.77283	-0.142857	-0.285714	-0.285714	-0.285714	-0.142857	0.142857	0.341785	0.46033	1	0.668234	0.739687	0.763547
Bacteria;Actinobacteria;Actinobacteria;Bifidobacteriales;Bifidobacteriaceae;Alloscardovia;Alloscardovia_sp.	0.246782	NA	NA	NA	NA	NA	NA	0	0	0	0	0	0	NA	NA	NA	NA	0	0	0	0	0.229281	NA	NA	NA	NA	NA	NA	0	0	0	0	0	0	0.341785	0.305263	NA	NA	NA	NA
Bacteria;Actinobacteria;Actinobacteria;Bifidobacteriales;Bifidobacteriaceae;Bifidobacterium;Bifidobacterium_sp.	0.0011164	0.432513	0.321564	0.0436704	0.0830383	0.0830383	0.0322266	-0.266667	-0.333333	0.6	-0.466667	0.333333	0.6	0.335664	0.280963	0.68491	0.0205128	-0.321429	-0.357143	-0.142857	-0.714286	0.325847	1	0.825	0.3125	0.3125	0.703125	0.3125	-0.285714	-0.428571	0.428571	-0.428571	0.142857	0.428571	0.00883895	0.412259	0.717577	0.668234	0.963679	0.763547
Bacteria;Actinobacteria;Actinobacteria;Bifidobacteriales;Bifidobacteriaceae;Scardovia;Scardovia_sp.	0.246782	1	1	1	1	1	1	0.0666667	-0.0666667	0	-0.133333	-0.0666667	0.0666667	0.422678	0.202396	NA	0.422678	-0.125	-0.25	0	-0.125	0.229281	NA	NA	NA	NA	NA	NA	0	0	0	0	0	0	0.341785	0.305263	0.717577	0.668234	NA	0.763547
Bacteria;Actinobacteria;Actinobacteria;Coriobacteriales;Coriobacteriaceae;unknown_Coriobacteriaceae;unknown_Coriobacteriaceae	0.00040188	0.506356	0.0290586	0.167328	0.306611	0.113666	0.0290586	-0.2	-0.6	0.333333	-0.0666667	0.6	0.666667	0.598579	0.10426	0.292392	0.694328	-0.178571	-0.517857	-0.339286	-0.142857	0.00830151	0.664085	0.317384	0.5625	0.932161	0.408168	0.28125	-0.428571	-0.428571	0.428571	0.142857	0.714286	0.714286	0.00400133	0.0543156	0.828844	0.661698	0.739687	0.845269
Bacteria;Actinobacteria;Actinobacteria;Coriobacteriales;Coriobacteriaceae;Atopobium;Atopobium_sp.	0.0019016	0.562351	0.562351	0.562351	0.167062	0.0247205	0.562351	0.333333	-0.0666667	0	-0.6	-0.666667	-0.133333	0.630954	0.953692	1	0.511341	-0.160714	0.0357143	0.0178571	-0.214286	0.0207112	0.658012	0.75183	0.658012	0.177175	0.177175	0.658012	0.428571	0	-0.142857	-0.714286	-0.857143	-0.142857	0.0131959	0.105397	0.844435	1	1	0.83718
Bacteria;Actinobacteria;Actinobacteria;Coriobacteriales;Coriobacteriaceae;Collinsella;Collinsella_sp.	0.37028	0.686498	0.686498	0.686498	0.776381	0.686498	0.686498	0.266667	0.2	0.2	-0.2	0.2	0.133333	0.0930451	0.612587	0.778866	0.396892	-0.535714	-0.178571	-0.107143	-0.285714	0.061367	0.234375	0.234375	0.4375	0.9375	0.825	0.825	0.571429	0.428571	0.428571	-0.142857	0.142857	-0.285714	0.453444	0.258697	0.717577	0.815529	1	0.763547
Bacteria;Actinobacteria;Actinobacteria;Coriobacteriales;Coriobacteriaceae;Eggerthella;Eggerthella_sp.	0.00221162	0.553404	0.553404	0.1644	0.1644	0.148468	0.53702	0.266667	0.0666667	-0.266667	-0.2	-0.533333	-0.266667	0.0279522	0.0189667	0.113268	0.0223981	-0.660714	-0.732143	-0.5	-0.660714	0.0167482	0.703456	0.703456	0.703456	0.855132	0.520704	0.520704	0.285714	0.285714	-0.142857	0.285714	-0.428571	-0.571429	0.0138054	0.0891941	0.64823	0.295331	0.739687	0.763547
Bacteria;Actinobacteria;Actinobacteria;Coriobacteriales;Coriobacteriaceae;Gordonibacter;Gordonibacter_sp.	0.0767169	0.754143	0.754143	0.754143	0.754143	0.858832	0.858832	-0.333333	-0.133333	-0.2	-0.2	-0.0666667	-0.133333	0.101458	0.11128	0.299785	0.357845	-0.517857	-0.5	-0.321429	-0.285714	0.773046	0.832107	0.832107	0.832107	0.832107	0.832107	0.832107	0	0.142857	-0.142857	-0.142857	-0.142857	-0.285714	0.211665	0.815795	0.717577	0.661698	0.739687	0.763547
Bacteria;Actinobacteria;Actinobacteria;Coriobacteriales;Coriobacteriaceae;Olsenella;Olsenella_sp.	0.0190565	1	1	1	1	1	1	-0.266667	-0.266667	0.133333	0	0.0666667	0.0666667	0.0583453	0.203551	0.203551	0.297789	-0.535714	-0.25	-0.25	-0.267857	0.229281	1	1	1	NA	1	1	-0.142857	-0.142857	0.142857	0	0.142857	0.142857	0.0765602	0.305263	0.717577	0.668234	0.739687	0.763547
Bacteria;Actinobacteria;Actinobacteria;Coriobacteriales;Coriobacteriaceae;Paraeggerthella;Paraeggerthella_sp.	0.246782	NA	NA	NA	NA	NA	NA	0	0	0	0	0	0	NA	NA	NA	NA	0	0	0	0	0.229281	NA	NA	NA	NA	NA	NA	0	0	0	0	0	0	0.341785	0.305263	NA	NA	NA	NA
Bacteria;Actinobacteria;Actinobacteria;Coriobacteriales;Coriobacteriaceae;Parvibacter;Parvibacter_sp.	0.246782	NA	NA	NA	NA	NA	NA	0	0	0	0	0	0	NA	NA	NA	NA	0	0	0	0	0.229281	NA	NA	NA	NA	NA	NA	0	0	0	0	0	0	0.341785	0.305263	NA	NA	NA	NA
Bacteria;Actinobacteria;Actinobacteria;Coriobacteriales;Coriobacteriaceae;Senegalimassilia;Senegalimassilia_sp.	0.159	0.518153	1	1	0.518153	0.518153	1	0.4	-0.0666667	-0.133333	-0.466667	-0.4	-0.0666667	0.400531	1	0.379581	0.392212	-0.267857	0.0178571	0.267857	0.267857	0.466763	0.603728	0.603728	0.881905	1	1	0.722621	0.428571	0.285714	0.142857	-0.285714	0	-0.285714	0.341785	0.544476	0.717577	1	0.739687	0.763547
Bacteria;Actinobacteria;Actinobacteria;Coriobacteriales;Coriobacteriaceae;Slackia;Slackia_sp.	0.276474	0.572172	0.232154	0.232154	0.0966023	0.722283	0.0966023	0.0666667	-0.266667	0.2	-0.4	0.0666667	0.266667	0.615228	0.714122	0.950775	0.209391	-0.160714	-0.125	-0.0357143	-0.375	0.547229	0.855132	0.855132	0.855132	0.855132	0.855132	0.855132	0	-0.142857	0.142857	-0.428571	0	0	0.37463	0.626578	0.834734	0.89131	1	0.763547
Bacteria;Bacteroidetes;unknown_Bacteroidetes;unknown_Bacteroidetes;unknown_Bacteroidetes;unknown_Bacteroidetes;unknown_Bacteroidetes	0.105604	0.535361	0.181658	0.738204	0.797271	0.694402	0.220143	-0.0666667	-0.333333	-0.133333	0.0666667	0.0666667	0.4	0.0424728	0.816153	0.245891	0.177716	0.642857	0.0892857	0.375	0.428571	0.00109125	0.229699	0.229699	0.9375	0.732976	0.229699	0.263285	-0.714286	-0.428571	-0.428571	0.428571	0.571429	0.428571	0.271722	0.0113589	0.64823	0.989595	0.739687	0.763547
Bacteria;Bacteroidetes;Bacteroidia;Bacteroidales;unknown_Bacteroidales;unknown_Bacteroidales;unknown_Bacteroidales	0.00154968	0.06683	0.0660833	0.706151	0.660873	0.0660833	0.0660833	-0.4	-0.333333	0	0.266667	0.6	0.333333	0.117884	0.449883	0.081757	0.463403	0.5	0.25	0.553571	0.25	1.3828e-05	0.09375	0.117188	0.578125	0.117188	0.09375	0.15301	-0.714286	-0.571429	-0.142857	0.714286	1	0.428571	0.0114477	0.000395826	0.717577	0.693986	0.731271	0.810956
Bacteria;Bacteroidetes;Bacteroidia;Bacteroidales;Bacteroidaceae;Bacteroides;Bacteroides_sp.	0.0122252	0.538696	0.766406	0.145996	0.934082	0.145996	0.145996	0.2	0.0666667	-0.466667	0.0666667	-0.333333	-0.333333	0.694328	0.0289044	0.866511	0.612587	-0.142857	0.678571	-0.0714286	-0.178571	9.6233e-05	0.03125	0.375	0.03125	0.13125	0.03125	0.117188	1	0.142857	-1	-0.428571	-1	-0.428571	0.0538377	0.00220374	0.883604	0.399845	1	0.83718
Bacteria;Bacteroidetes;Bacteroidia;Bacteroidales;Porphyromonadaceae;unknown_Porphyromonadaceae;unknown_Porphyromonadaceae	0.403078	0.129568	0.129568	0.129568	0.916461	0.129568	0.366306	-0.333333	-0.266667	-0.4	-0.0666667	0.466667	0.2	0.0122069	0.56108	0.815827	0.0389886	0.785714	0.196429	0.0892857	0.642857	0.000177889	0.108095	0.108095	0.244901	0.674987	0.125018	0.164062	-0.714286	-0.857143	-0.714286	0	0.714286	0.428571	0.488386	0.00313359	0.553715	0.797132	1	0.763547
Bacteria;Bacteroidetes;Bacteroidia;Bacteroidales;Porphyromonadaceae;Barnesiella;Barnesiella_sp.	0.226476	0.465932	0.761536	0.761536	0.142945	0.761536	0.465932	0.133333	-0.133333	0.0666667	-0.533333	0.0666667	0.333333	0.451509	0.955089	0.866511	0.463403	0.25	0.0357143	0.0714286	-0.25	0.271995	0.6875	0.619258	0.6875	0.46875	0.619258	0.6875	-0.142857	-0.142857	-0.428571	-0.714286	-0.142857	0.142857	0.341785	0.352369	0.717577	1	1	0.810956
Bacteria;Bacteroidetes;Bacteroidia;Bacteroidales;Porphyromonadaceae;Butyricimonas;Butyricimonas_sp.	0.0002777	0.0201416	0.200916	0.112447	0.112447	0.0201416	0.0301514	0.6	0.2	-0.333333	-0.4	-0.466667	-0.466667	0.0725931	0.396892	0.189277	0.324839	0.571429	0.285714	0.428571	0.321429	0.00136896	0.09375	0.5625	0.225084	0.578125	0.09375	0.09375	0.714286	0.142857	-0.714286	-0.142857	-0.714286	-0.714286	0.00292495	0.0136301	0.717577	0.668234	0.739687	0.763547
Bacteria;Bacteroidetes;Bacteroidia;Bacteroidales;Porphyromonadaceae;Coprobacter;Coprobacter_sp.	0.124156	0.624664	0.0908939	0.325406	0.0482714	0.325406	0.0908939	0.2	0.466667	-0.133333	0.533333	-0.133333	-0.533333	0.209482	0.111612	0.316472	0.518797	0.392857	0.5	0.321429	0.214286	0.00706413	1	0.158468	0.158468	0.158468	0.297073	0.158468	0.285714	0.571429	-0.428571	0.571429	-0.285714	-0.857143	0.305718	0.0490901	0.717577	0.661698	0.739687	0.83718
Bacteria;Bacteroidetes;Bacteroidia;Bacteroidales;Porphyromonadaceae;Odoribacter;Odoribacter_sp.	8.63836e-09	0.000610352	0.201189	0.201189	0.000366211	0.000610352	0.0113608	0.733333	0.0666667	-0.333333	-1	-0.733333	-0.6	0.955089	0.151981	0.335664	0.296757	0.0357143	-0.464286	-0.321429	-0.339286	1.14892e-07	0.03125	0.672052	0.09375	0.03125	0.03125	0.0703125	1	-0.428571	-0.714286	-1	-1	-0.714286	6.59395e-07	1.31551e-05	1	0.668234	0.739687	0.763547
Bacteria;Bacteroidetes;Bacteroidia;Bacteroidales;Porphyromonadaceae;Parabacteroides;Parabacteroides_sp.	0.0759336	0.458618	0.495434	0.495434	0.480237	0.361633	0.361633	0.333333	0.333333	-0.2	-0.0666667	-0.466667	-0.466667	0.955089	0.53582	0.27116	0.612587	-0.0357143	0.214286	0.357143	-0.178571	0.000224811	0.328125	0.21875	0.5625	0.9375	0.046875	0.046875	0.428571	0.714286	-0.142857	0.142857	-1	-1	0.211665	0.00343212	1	0.780229	0.739687	0.83718
Bacteria;Bacteroidetes;Bacteroidia;Bacteroidales;Porphyromonadaceae;Porphyromonas;Porphyromonas_sp.	0.359282	1	1	1	1	1	1	0.133333	0	0	-0.2	-0.0666667	0	0.422678	0.679157	0.349575	0.422678	-0.125	-0.107143	0.142857	-0.125	0.229281	1	1	NA	1	1	1	0.142857	0.142857	0	-0.142857	-0.142857	-0.142857	0.442342	0.305263	0.717577	0.873894	0.739687	0.763547
Bacteria;Bacteroidetes;Bacteroidia;Bacteroidales;Prevotellaceae;unknown_Prevotellaceae;unknown_Prevotellaceae	0.0044098	0.0611404	0.0611404	0.972117	0.972117	0.0515397	0.0611404	-0.6	-0.333333	-0.0666667	0.2	0.533333	0.4	0.450291	0.587096	0.338519	0.679988	0.25	0.178571	0.303571	0.142857	0.0140075	0.627738	0.211291	0.833935	0.700659	0.177175	0.177175	-0.428571	-0.428571	0	0	0.714286	0.714286	0.022441	0.0763745	0.717577	0.815529	0.739687	0.845269
Bacteria;Bacteroidetes;Bacteroidia;Bacteroidales;Prevotellaceae;Alloprevotella;Alloprevotella_sp.	0.246782	1	1	1	1	1	1	-0.0666667	-0.0666667	-0.0666667	-0.0666667	0.0666667	0.0666667	0.349575	0.349575	NA	0.349575	0.142857	0.142857	0	0.142857	0.229281	1	1	1	1	1	1	-0.142857	-0.142857	-0.142857	-0.142857	0.142857	0.142857	0.341785	0.305263	0.717577	0.668234	NA	0.763547
Bacteria;Bacteroidetes;Bacteroidia;Bacteroidales;Prevotellaceae;Paraprevotella;Paraprevotella_sp.	0.024261	0.122281	0.874851	0.874851	0.122281	0.150448	0.874851	-0.466667	-0.2	-0.133333	0.4	0.333333	0.133333	0.00872438	0.0034081	0.0173712	0.0558293	0.821429	0.892857	0.714286	0.589286	0.0819108	0.4375	0.975	0.917179	0.1875	0.4375	1	-0.428571	-0.142857	-0.142857	0.714286	0.428571	0	0.0925963	0.299428	0.553715	0.245354	0.37816	0.763547
Bacteria;Bacteroidetes;Bacteroidia;Bacteroidales;Prevotellaceae;Prevotella;Prevotella_sp.	0.0569061	0.0891066	0.415077	0.582775	0.132507	0.0874602	0.0891066	-0.4	-0.133333	0.133333	0.333333	0.466667	0.266667	0.520324	0.270731	0.231857	1	0.214286	0.357143	0.392857	-0.0178571	0.196787	0.328125	0.9375	0.635242	0.328125	0.328125	0.328125	-0.714286	0.142857	0	0.714286	0.142857	0.142857	0.178514	0.305263	0.791604	0.668234	0.739687	1
Bacteria;Bacteroidetes;Bacteroidia;Bacteroidales;Rikenellaceae;unknown_Rikenellaceae;unknown_Rikenellaceae	0.0407499	0.608818	0.309538	0.309538	0.512329	0.672052	0.309538	-0.266667	-0.266667	-0.333333	-0.0666667	-0.0666667	0.266667	0.261561	0.624898	0.614107	0.159829	0.357143	0.160714	0.160714	0.428571	0.00411353	0.241491	0.241491	0.241491	1	0.241491	0.241491	-0.571429	-0.571429	-0.428571	0	0.285714	0.428571	0.139279	0.0336428	0.717577	0.816795	0.922793	0.763547
Bacteria;Bacteroidetes;Bacteroidia;Bacteroidales;Rikenellaceae;Alistipes;Alistipes_sp.	0.00212277	0.144653	0.678772	0.0855499	0.0452271	0.0452271	0.0855499	0.2	0.2	-0.6	-0.6	-0.6	-0.466667	0.231857	0.866511	0.816801	0.612587	0.392857	0.0714286	-0.0892857	-0.178571	0.00042684	0.578125	0.578125	0.0703125	0.0703125	0.0703125	0.0703125	-0.142857	-0.142857	-1	-0.714286	-0.714286	-0.714286	0.0138054	0.00543035	0.717577	1	1	0.83718
Bacteria;Bacteroidetes;Flavobacteriia;Flavobacteriales;unknown_Flavobacteriales;unknown_Flavobacteriales;unknown_Flavobacteriales	0.349247	1	1	1	1	1	1	0	0.0666667	-0.0666667	0.0666667	-0.0666667	-0.133333	0.349575	0.349575	0.141326	NA	0.142857	0.142857	0.285714	0	0.33422	1	1	1	1	1	1	0	0.142857	-0.142857	0.142857	-0.142857	-0.285714	0.437036	0.42053	0.717577	0.668234	0.739687	NA
Bacteria;Bacteroidetes;Flavobacteriia;Flavobacteriales;Flavobacteriaceae;Chryseobacterium;Chryseobacterium_sp.	0.246782	NA	NA	NA	NA	NA	NA	0	0	0	0	0	0	NA	NA	NA	NA	0	0	0	0	0.229281	NA	NA	NA	NA	NA	NA	0	0	0	0	0	0	0.341785	0.305263	NA	NA	NA	NA
Bacteria;Bacteroidetes;Flavobacteriia;Flavobacteriales;Flavobacteriaceae;Cloacibacterium;Cloacibacterium_sp.	0.246782	NA	NA	NA	NA	NA	NA	0	0	0	0	0	0	NA	NA	NA	NA	0	0	0	0	0.229281	NA	NA	NA	NA	NA	NA	0	0	0	0	0	0	0.341785	0.305263	NA	NA	NA	NA
Bacteria;Bacteroidetes;Flavobacteriia;Flavobacteriales;Flavobacteriaceae;Empedobacter;Empedobacter_sp.	0.246782	NA	NA	NA	NA	NA	NA	0	0	0	0	0	0	NA	NA	NA	NA	0	0	0	0	0.229281	NA	NA	NA	NA	NA	NA	0	0	0	0	0	0	0.341785	0.305263	NA	NA	NA	NA
Bacteria;Candidatus_Saccharibacteria;Saccharibacteria_genera_incertae_sedis;Saccharibacteria_genera_incertae_sedis;Saccharibacteria_genera_incertae_sedis;Saccharibacteria_genera_incertae_sedis;Saccharibacteria_genera_incertae_sedis_sp.	0.000428878	0.218321	0.633118	0.423929	0.0170036	0.0170036	0.918496	0.466667	-0.133333	-0.266667	-0.733333	-0.733333	0.133333	0.54586	0.860701	0.657026	0.614856	-0.196429	0.0714286	-0.142857	-0.160714	0.0405071	0.402485	1	0.871068	0.301045	0.301045	1	0.285714	0	-0.285714	-0.571429	-0.714286	0	0.00409221	0.189309	0.803001	1	0.944475	0.83718
Bacteria;Cyanobacteria/Chloroplast;Chloroplast;Chloroplast;Chloroplast;Streptophyta;Streptophyta_sp.	0.146487	0.414469	0.563748	0.415435	0.414469	0.549371	0.932011	-0.4	0.133333	-0.333333	0.466667	0.133333	-0.2	0.269008	0.445338	0.521836	0.63982	-0.357143	-0.25	0.214286	-0.160714	0.0280167	0.594499	0.594499	1	0.594499	1	0.594499	-0.285714	0.714286	-0.285714	0.714286	0	-0.428571	0.341785	0.136507	0.717577	0.693986	0.823683	0.83718
Bacteria;Firmicutes;unknown_Firmicutes;unknown_Firmicutes;unknown_Firmicutes;unknown_Firmicutes;unknown_Firmicutes	0.311403	0.638672	0.638672	0.638672	0.638672	0.638672	0.638672	-0.2	-0.466667	0.0666667	-0.2	0.2	0.2	0.335664	0.120591	0.00214402	0.612587	0.321429	0.5	0.964286	0.178571	0.961596	1	1	1	1	1	1	-0.428571	-0.142857	0.142857	0.142857	0.428571	-0.142857	0.405178	0.965813	0.717577	0.668234	0.086297	0.83718
Bacteria;Firmicutes;Bacilli;unknown_Bacilli;unknown_Bacilli;unknown_Bacilli;unknown_Bacilli	0.137464	0.685763	1	1	0.685763	0.685763	1	0.2	-0.0666667	0	-0.2	-0.133333	0.0666667	0.203551	0.145884	0.349575	1	-0.25	-0.392857	0.142857	0	0.615118	1	1	1	1	1	1	0.142857	0.142857	0.142857	0.142857	0	0	0.32791	0.693028	0.717577	0.668234	0.739687	1
Bacteria;Firmicutes;Bacilli;Bacillales;unknown_Bacillales;unknown_Bacillales;unknown_Bacillales	0.246782	NA	NA	NA	NA	NA	NA	0	0	0	0	0	0	NA	NA	NA	NA	0	0	0	0	0.229281	NA	NA	NA	NA	NA	NA	0	0	0	0	0	0	0.341785	0.305263	NA	NA	NA	NA
Bacteria;Firmicutes;Bacilli;Bacillales;Bacillales_Incertae_Sedis_XI;Gemella;Gemella_sp.	7.05766e-06	0.0458409	0.622353	0.522303	0.0149833	0.0395584	0.622353	0.6	0.133333	-0.2	-0.8	-0.666667	0	0.44606	0.414956	0.629172	0.62786	-0.232143	-0.267857	-0.142857	0.142857	0.00087726	0.115815	0.703456	0.703456	0.115815	0.115815	1	0.714286	0.142857	0.142857	-0.714286	-0.714286	0.142857	0.000146928	0.00956632	0.717577	0.668234	0.929327	0.83718
Bacteria;Firmicutes;Bacilli;Bacillales;Planococcaceae;unknown_Planococcaceae;unknown_Planococcaceae	0.246782	NA	NA	NA	NA	NA	NA	0	0	0	0	0	0	NA	NA	NA	NA	0	0	0	0	0.229281	NA	NA	NA	NA	NA	NA	0	0	0	0	0	0	0.341785	0.305263	NA	NA	NA	NA
Bacteria;Firmicutes;Bacilli;Bacillales;Staphylococcaceae;Staphylococcus;Staphylococcus_sp.	0.0405769	NA	1	0.372287	1	0.372287	1	0	0.0666667	0.2	0.0666667	0.2	0.133333	NA	NA	0.422678	0.676922	0	0	-0.125	-0.107143	0.229281	NA	NA	1	NA	1	1	0	0	0.142857	0	0.142857	0.142857	0.139279	0.305263	NA	NA	0.739687	0.845269
Bacteria;Firmicutes;Bacilli;Lactobacillales;unknown_Lactobacillales;unknown_Lactobacillales;unknown_Lactobacillales	0.0209038	0.609016	0.350742	0.471451	0.118147	0.570977	0.48601	0.133333	-0.2	-0.2	-0.666667	-0.333333	0.133333	0.125786	0.0567642	0.579585	0.581511	-0.464286	-0.589286	-0.160714	-0.160714	0.396659	1	1	1	0.533838	1	1	0.285714	0	0	-0.571429	-0.142857	0.142857	0.082534	0.485748	0.717577	0.49594	0.888698	0.83718
Bacteria;Firmicutes;Bacilli;Lactobacillales;Aerococcaceae;unknown_Aerococcaceae;unknown_Aerococcaceae	0.173922	1	1	1	0.927733	0.927733	NA	0.0666667	-0.0666667	-0.0666667	-0.133333	-0.133333	0	0.422678	0.203551	NA	NA	-0.125	-0.25	0	0	0.229281	NA	NA	NA	NA	NA	NA	0	0	0	0	0	0	0.341785	0.305263	0.717577	0.668234	NA	NA
Bacteria;Firmicutes;Bacilli;Lactobacillales;Aerococcaceae;Abiotrophia;Abiotrophia_sp.	0.00227838	0.534062	1	0.80588	0.0718554	0.555702	0.744364	0.4	0	0.133333	-0.533333	-0.266667	0.2	0.203551	0.236975	0.422678	0.503282	-0.25	-0.357143	-0.125	-0.178571	0.0122557	0.372287	NA	1	0.372287	1	1	0.428571	0	0.142857	-0.428571	-0.142857	0.142857	0.0138054	0.0710592	0.717577	0.668234	0.739687	0.83718
Bacteria;Firmicutes;Bacilli;Lactobacillales;Aerococcaceae;Eremococcus;Eremococcus_sp.	0.246782	NA	NA	NA	NA	NA	NA	0	0	0	0	0	0	NA	NA	NA	NA	0	0	0	0	0.229281	NA	NA	NA	NA	NA	NA	0	0	0	0	0	0	0.341785	0.305263	NA	NA	NA	NA
Bacteria;Firmicutes;Bacilli;Lactobacillales;Carnobacteriaceae;unknown_Carnobacteriaceae;unknown_Carnobacteriaceae	0.000226027	0.0959525	0.343998	0.412714	0.00929827	0.412714	0.343998	0.466667	-0.266667	0	-0.866667	-0.4	0.133333	0.800749	0.0776474	1	0.629172	-0.0892857	-0.553571	0	-0.142857	0.0111844	0.421375	0.530411	0.712702	0.201032	0.712702	0.634017	0.428571	-0.285714	0	-0.857143	-0.285714	0.142857	0.002588	0.0694521	0.947352	0.610036	1	0.83718
Bacteria;Firmicutes;Bacilli;Lactobacillales;Carnobacteriaceae;Carnobacterium;Carnobacterium_sp.	0.246782	NA	NA	1	NA	1	1	0	0	0.0666667	0	0.0666667	0.0666667	NA	NA	NA	0.422678	0	0	0	-0.125	0.229281	NA	NA	NA	NA	NA	NA	0	0	0	0	0	0	0.341785	0.305263	NA	NA	NA	0.763547
Bacteria;Firmicutes;Bacilli;Lactobacillales;Carnobacteriaceae;Granulicatella;Granulicatella_sp.	0.000220263	0.178228	0.874367	0.874367	0.0190359	0.247715	0.874367	0.666667	-0.133333	-0.133333	-0.666667	-0.4	0.0666667	0.0115874	0.00443411	0.858115	0.859296	-0.785714	-0.892857	0.0714286	0.0714286	0.00621665	0.21225	0.421331	0.21225	0.416826	0.916051	0.916051	0.857143	0.285714	0.571429	-0.285714	0	0.142857	0.002588	0.045923	0.553715	0.245354	1	0.964546
Bacteria;Firmicutes;Bacilli;Lactobacillales;Enterococcaceae;Enterococcus;Enterococcus_sp.	0.0781566	0.305061	0.824141	0.305061	0.305061	0.305061	0.33422	-0.2	0	0.133333	0.2	0.266667	0.0666667	0.504985	NA	0.803653	0.265315	0.160714	0	-0.0714286	-0.285714	0.361303	1	1	1	1	1	1	-0.285714	-0.142857	-0.142857	0.142857	0.142857	-0.142857	0.21307	0.447234	0.774891	NA	1	0.763547
Bacteria;Firmicutes;Bacilli;Lactobacillales;Enterococcaceae;Tetragenococcus;Tetragenococcus_sp.	0.246782	1	1	1	NA	NA	NA	-0.0666667	-0.0666667	-0.0666667	0	0	0	0.422678	NA	NA	NA	-0.125	0	0	0	0.229281	NA	NA	NA	NA	NA	NA	0	0	0	0	0	0	0.341785	0.305263	0.717577	NA	NA	NA
Bacteria;Firmicutes;Bacilli;Lactobacillales;Lactobacillaceae;unknown_Lactobacillaceae;unknown_Lactobacillaceae	0.246782	1	1	1	NA	NA	NA	-0.0666667	-0.0666667	-0.0666667	0	0	0	0.422678	NA	NA	NA	-0.125	0	0	0	0.229281	NA	NA	NA	NA	NA	NA	0	0	0	0	0	0	0.341785	0.305263	0.717577	NA	NA	NA
Bacteria;Firmicutes;Bacilli;Lactobacillales;Lactobacillaceae;Lactobacillus;Lactobacillus_sp.	2.92206e-05	0.0131155	0.0873649	0.850546	0.0131155	0.0131155	0.497424	-0.666667	-0.333333	0	0.666667	0.6	0.266667	0.953355	0.504985	0.857039	0.478685	-0.0357143	0.160714	-0.0714286	0.232143	0.00439756	0.118116	0.297073	0.734861	0.118116	0.118116	0.150522	-0.571429	-0.285714	0.142857	0.714286	0.714286	0.571429	0.000514733	0.0347255	1	0.74846	1	0.829062
Bacteria;Firmicutes;Bacilli;Lactobacillales;Lactobacillaceae;Pediococcus;Pediococcus_sp.	0.0353322	0.345779	0.345779	0.345779	NA	NA	NA	-0.133333	-0.133333	-0.133333	0	0	0	1	NA	NA	NA	0.0178571	0	0	0	0.229281	1	1	1	NA	NA	NA	-0.142857	-0.142857	-0.142857	0	0	0	0.124623	0.305263	1	NA	NA	NA
Bacteria;Firmicutes;Bacilli;Lactobacillales;Leuconostocaceae;Leuconostoc;Leuconostoc_sp.	0.0135917	0.703456	0.55664	0.465015	1	0.26966	0.26966	-0.0666667	-0.133333	0.2	-0.0666667	0.266667	0.333333	0.203551	0.349575	NA	0.730152	-0.25	0.142857	0	-0.107143	0.137614	1	NA	0.927733	1	0.977023	0.927733	0.142857	0	0.285714	-0.142857	0.142857	0.285714	0.0576388	0.305263	0.717577	0.668234	NA	0.882486
Bacteria;Firmicutes;Bacilli;Lactobacillales;Leuconostocaceae;Weissella;Weissella_sp.	0.00457672	0.222433	0.222433	0.587937	NA	0.226812	0.226812	-0.266667	-0.266667	0.0666667	0	0.2	0.2	0.0437009	NA	NA	0.562549	-0.5	0	0	-0.142857	0.229281	NA	NA	1	NA	1	1	0	0	0.142857	0	0.142857	0.142857	0.0227841	0.305263	0.64823	NA	NA	0.83718
Bacteria;Firmicutes;Bacilli;Lactobacillales;Streptococcaceae;unknown_Streptococcaceae;unknown_Streptococcaceae	0.625858	1	1	1	1	1	1	0.0666667	-0.0666667	0	-0.0666667	0	0.0666667	0.422678	0.422678	NA	0.422678	-0.125	-0.125	0	-0.125	0.229281	NA	NA	NA	NA	NA	NA	0	0	0	0	0	0	0.688665	0.305263	0.717577	0.668234	NA	0.763547
Bacteria;Firmicutes;Bacilli;Lactobacillales;Streptococcaceae;Lactococcus;Lactococcus_sp.	0.00284303	0.152722	0.561182	0.230553	0.152722	0.0484127	0.230553	-0.266667	-0.0666667	0.333333	0.333333	0.6	0.266667	0.432899	1	0.470181	0.260672	-0.232143	0.0178571	0.214286	-0.357143	0.297439	0.804833	0.804833	0.742187	0.533838	0.742187	0.932039	-0.142857	0.285714	0.285714	0.571429	0.285714	-0.142857	0.0162763	0.380522	0.717577	1	0.772439	0.763547
Bacteria;Firmicutes;Bacilli;Lactobacillales;Streptococcaceae;Streptococcus;Streptococcus_sp.	0.0470401	0.138242	0.792227	0.97734	0.143738	0.734781	0.734781	0.6	0	-0.2	-0.466667	-0.266667	0.2	0.296757	0.451509	0.415377	0.816639	-0.339286	-0.25	0.267857	-0.0892857	0.61737	0.46875	0.825	0.825	0.46875	0.833935	0.825	0.428571	0.428571	-0.142857	-0.428571	0	-0.142857	0.158415	0.693028	0.717577	0.693986	0.739687	0.926996
Bacteria;Firmicutes;Clostridia;unknown_Clostridia;unknown_Clostridia;unknown_Clostridia;unknown_Clostridia	0.677645	0.635962	0.635962	0.93711	0.635962	0.635962	0.635962	-0.2	-0.2	0.133333	0	0.133333	0.133333	0.264652	0.176921	0.0692741	0.383286	0.357143	0.428571	0.571429	0.285714	0.683781	0.612272	0.898761	1	0.612272	0.612272	1	-0.428571	-0.285714	0.142857	0.285714	0.428571	0.142857	0.735454	0.746557	0.717577	0.668234	0.656066	0.763547
Bacteria;Firmicutes;Clostridia;Clostridiales;unknown_Clostridiales;unknown_Clostridiales;unknown_Clostridiales	0.00251587	0.110718	0.110718	0.803955	0.302856	0.110718	0.180817	-0.6	-0.6	0.0666667	0.333333	0.6	0.466667	0.151981	0.013986	0.000621601	0.53582	0.464286	0.75	0.964286	0.214286	0.0120281	0.234375	0.6875	0.4375	0.234375	0.445312	0.6875	-0.714286	-0.428571	-0.142857	0.714286	0.714286	-0.142857	0.0147727	0.0710592	0.717577	0.29021	0.0500389	0.83718
Bacteria;Firmicutes;Clostridia;Clostridiales;Catabacteriaceae;Catabacter;Catabacter_sp.	0.251318	0.548185	0.520704	0.520704	0.548185	1	0.548185	0.0666667	0.2	0.2	0.2	0	-0.133333	0.422678	0.203551	0.297789	0.562549	-0.125	-0.25	-0.267857	-0.142857	0.423115	NA	1	1	1	1	1	0	0.142857	0.142857	0.142857	0.142857	0	0.344621	0.502038	0.717577	0.668234	0.739687	0.83718
Bacteria;Firmicutes;Clostridia;Clostridiales;Christensenellaceae;Christensenella;Christensenella_sp.	0.0634641	0.0869013	0.426936	0.832825	0.426936	0.426936	0.832825	0.533333	0.266667	0.0666667	-0.333333	-0.2	-0.0666667	0.58854	0.41411	0.518413	0.902813	-0.178571	-0.267857	-0.214286	-0.0535714	0.684616	0.833935	0.833935	0.833935	0.833935	0.833935	0.833935	0.285714	0.142857	0	-0.428571	0	0	0.193777	0.746557	0.828844	0.668234	0.823683	1
Bacteria;Firmicutes;Clostridia;Clostridiales;Clostridiales_Incertae_Sedis_XI;Anaerococcus;Anaerococcus_sp.	0.0353732	0.371093	0.371093	0.371093	NA	NA	NA	-0.133333	-0.133333	-0.133333	0	0	0	0.203551	NA	NA	NA	-0.25	0	0	0	0.229281	NA	NA	NA	NA	NA	NA	0	0	0	0	0	0	0.124623	0.305263	0.717577	NA	NA	NA
Bacteria;Firmicutes;Clostridia;Clostridiales;Clostridiales_Incertae_Sedis_XI;Ezakiella;Ezakiella_sp.	0.879724	1	1	1	1	1	1	0	0	0.0666667	0	0.0666667	0.0666667	0.422678	0.349575	0.422678	1	-0.125	0.142857	-0.125	0.0178571	0.422498	1	NA	1	1	1	1	0.142857	0	0.142857	-0.142857	0	0.142857	0.907463	0.502038	0.717577	0.668234	0.739687	1
Bacteria;Firmicutes;Clostridia;Clostridiales;Clostridiales_Incertae_Sedis_XI;Finegoldia;Finegoldia_sp.	0.62852	0.824141	0.824141	0.824141	0.824141	0.824141	0.824141	0	-0.0666667	-0.133333	-0.0666667	-0.133333	-0.0666667	0.0974217	0.504985	1	0.349575	-0.375	0.160714	0.0178571	0.142857	0.423115	1	1	1	1	1	1	0.285714	0.142857	0.142857	-0.142857	-0.142857	0	0.688665	0.502038	0.717577	0.74846	1	0.763547
Bacteria;Firmicutes;Clostridia;Clostridiales;Clostridiales_Incertae_Sedis_XI;Murdochiella;Murdochiella_sp.	0.246782	NA	NA	NA	NA	NA	NA	0	0	0	0	0	0	NA	NA	NA	NA	0	0	0	0	0.229281	NA	NA	NA	NA	NA	NA	0	0	0	0	0	0	0.341785	0.305263	NA	NA	NA	NA
Bacteria;Firmicutes;Clostridia;Clostridiales;Clostridiales_Incertae_Sedis_XI;Parvimonas;Parvimonas_sp.	0.00229085	0.173722	0.173722	1	0.308048	0.306126	0.306126	0.4	0.333333	0	-0.266667	-0.333333	-0.333333	0.349575	1	0.742995	0.422678	0.142857	-0.0178571	-0.107143	-0.125	0.0135961	0.362898	0.414934	1	0.414934	0.362898	0.362898	0.428571	0.285714	-0.142857	-0.285714	-0.428571	-0.428571	0.0138054	0.0759394	0.717577	1	0.996852	0.763547
Bacteria;Firmicutes;Clostridia;Clostridiales;Clostridiales_Incertae_Sedis_XIII;unknown_Clostridiales_Incertae_Sedis_XIII;unknown_Clostridiales_Incertae_Sedis_XIII	0.0154537	0.809393	0.61222	0.319326	0.61222	0.359274	0.359274	0.0666667	-0.333333	0.4	-0.133333	0.266667	0.333333	0.900831	1	0.0211394	0.596562	-0.0535714	0	0.571429	-0.178571	0.71392	1	1	1	1	1	1	0	0	0.285714	0.285714	0.285714	-0.142857	0.0643434	0.767548	1	1	0.37816	0.83718
Bacteria;Firmicutes;Clostridia;Clostridiales;Clostridiales_Incertae_Sedis_XIII;Anaerovorax;Anaerovorax_sp.	0.293434	1	0.447974	0.730116	0.447974	0.655213	0.655213	0	-0.2	-0.133333	-0.333333	-0.0666667	0.133333	0.0776407	0.0845231	1	0.554602	-0.5	-0.517857	0.0178571	-0.178571	0.896547	1	1	1	1	1	1	0	0.142857	0.142857	0	0	0.142857	0.392961	0.91267	0.717577	0.610036	1	0.83718
Bacteria;Firmicutes;Clostridia;Clostridiales;Clostridiales_Incertae_Sedis_XIII;Mogibacterium;Mogibacterium_sp.	0.192912	0.561425	1	0.561425	0.656592	0.661507	0.561425	0.266667	-0.0666667	0.0666667	-0.2	-0.0666667	0.133333	0.0974217	0.0644655	1	0.0974217	-0.375	-0.517857	0	-0.375	0.423115	1	1	NA	1	1	1	0.142857	0.142857	0	0	-0.142857	-0.142857	0.341785	0.502038	0.717577	0.535063	1	0.763547
Bacteria;Firmicutes;Clostridia;Clostridiales;Eubacteriaceae;unknown_Eubacteriaceae;unknown_Eubacteriaceae	0.272717	1	1	1	1	1	1	0	-0.0666667	0	-0.133333	0	0.0666667	0.349575	0.922085	0.349575	1	0.142857	0.0357143	0.142857	0	0.229281	1	1	1	1	1	NA	-0.142857	-0.142857	-0.142857	-0.142857	-0.142857	0	0.37174	0.305263	0.717577	1	0.739687	1
Bacteria;Firmicutes;Clostridia;Clostridiales;Eubacteriaceae;Anaerofustis;Anaerofustis_sp.	0.305789	0.940237	1	0.742187	0.879321	0.742187	0.742187	-0.0666667	0	-0.133333	0.0666667	-0.133333	-0.2	0.619016	0.619016	1	0.349575	-0.125	-0.125	0.0178571	0.142857	0.70197	1	1	NA	1	1	1	0	0.142857	0	0.142857	0	-0.142857	0.404773	0.761854	0.834734	0.815529	1	0.763547
Bacteria;Firmicutes;Clostridia;Clostridiales;Eubacteriaceae;Eubacterium;Eubacterium_sp.	0.428321	0.703456	0.703456	0.703456	0.703456	0.776753	0.703456	0.0666667	-0.133333	-0.133333	-0.266667	-0.133333	0.0666667	0.782595	0.16553	0.455747	0.803653	-0.0892857	0.392857	0.178571	-0.0714286	0.427633	1	1	1	1	1	1	0.285714	0.142857	0	-0.428571	-0.428571	0	0.498686	0.504784	0.947352	0.668234	0.764326	0.926996
Bacteria;Firmicutes;Clostridia;Clostridiales;Lachnospiraceae;unknown_Lachnospiraceae;unknown_Lachnospiraceae	0.000646813	0.0161133	0.673682	0.673682	0.00695801	0.0205078	0.890381	-0.6	0.2	0.333333	0.733333	0.6	0.2	0.335664	0.231857	0.694328	0.612587	-0.321429	-0.392857	-0.142857	0.178571	2.03878e-05	0.0625	0.6875	0.234375	0.046875	0.046875	0.6875	-0.714286	0.142857	0.714286	1	1	0.428571	0.00569693	0.000518756	0.717577	0.668234	0.963679	0.83718
Bacteria;Firmicutes;Clostridia;Clostridiales;Lachnospiraceae;Acetitomaculum;Acetitomaculum_sp.	0.435403	1	1	1	1	1	NA	0	-0.0666667	-0.0666667	-0.0666667	-0.0666667	0	0.349575	0.422678	NA	NA	0.142857	-0.125	0	0	0.229281	1	1	1	NA	NA	NA	-0.142857	-0.142857	-0.142857	0	0	0	0.498686	0.305263	0.717577	0.668234	NA	NA
Bacteria;Firmicutes;Clostridia;Clostridiales;Lachnospiraceae;Anaerostipes;Anaerostipes_sp.	0.354188	0.798034	0.798034	0.798034	0.798034	0.798034	0.798034	0.4	-0.333333	-0.0666667	-0.133333	-0.333333	0.0666667	0.292392	0.0553192	0.101769	0.770941	-0.339286	-0.607143	-0.517857	0.107143	0.509169	0.809984	0.932405	0.803356	0.809984	0.803356	0.803356	0.285714	-0.428571	0.142857	-0.285714	0.285714	0.428571	0.440112	0.585928	0.717577	0.49594	0.739687	0.918568
Bacteria;Firmicutes;Clostridia;Clostridiales;Lachnospiraceae;Blautia;Blautia_sp.	0.0673375	0.454193	0.454193	0.863672	0.245085	0.977966	0.454193	0.333333	-0.2	0.2	-0.6	0.0666667	0.2	0.0725931	0.0321233	0.189277	0.955089	-0.571429	-0.678571	-0.428571	-0.0357143	0.0491157	0.46875	0.46875	0.4375	0.234375	0.46875	0.234375	0.428571	-0.142857	0.428571	-0.714286	0.428571	0.428571	0.197696	0.220539	0.717577	0.41019	0.739687	1
Bacteria;Firmicutes;Clostridia;Clostridiales;Lachnospiraceae;Butyrivibrio;Butyrivibrio_sp.	0.247757	1	1	1	1	1	1	-0.0666667	0	0.133333	0.0666667	0.133333	0	0.349575	NA	0.349575	0.142345	0.142857	0	0.142857	0.285714	0.233826	1	1	1	1	1	1	-0.142857	0	0.285714	0.142857	0.285714	0	0.341785	0.309516	0.717577	NA	0.739687	0.763547
Bacteria;Firmicutes;Clostridia;Clostridiales;Lachnospiraceae;Cellulosilyticum;Cellulosilyticum_sp.	0.246782	NA	NA	NA	NA	NA	NA	0	0	0	0	0	0	NA	NA	NA	NA	0	0	0	0	0.229281	NA	NA	NA	NA	NA	NA	0	0	0	0	0	0	0.341785	0.305263	NA	NA	NA	NA
Bacteria;Firmicutes;Clostridia;Clostridiales;Lachnospiraceae;Clostridium_XlVa;Clostridium_XlVa_sp.	0.000172459	0.110386	0.189128	0.15806	0.138176	0.138176	0.887065	0.6	0.4	0.6	-0.6	-0.466667	0.0666667	0.0315093	0.0426581	0.450291	0.280963	-0.678571	-0.642857	-0.25	-0.357143	0.00562375	0.15625	0.15625	0.15625	0.234375	0.476617	0.9375	0.714286	0.714286	0.714286	-0.714286	-0.428571	0.142857	0.00246831	0.0429279	0.64823	0.486117	0.764326	0.763547
Bacteria;Firmicutes;Clostridia;Clostridiales;Lachnospiraceae;Clostridium_XlVb;Clostridium_XlVb_sp.	0.00147142	0.0552664	0.439928	0.683886	0.0552664	0.127948	0.777458	0.6	0.333333	0.2	-0.533333	-0.533333	-0.133333	0.202209	0.862065	0.487064	0.815004	-0.410714	-0.0714286	0.232143	0.0892857	0.00029227	0.09375	0.234375	0.271041	0.271041	0.255017	0.271041	1	0.714286	0.714286	-0.428571	-0.428571	-0.428571	0.0112319	0.00418312	0.717577	1	0.789368	0.926996
Bacteria;Firmicutes;Clostridia;Clostridiales;Lachnospiraceae;Coprococcus;Coprococcus_sp.	2.20551e-09	0.0997185	0.0255212	0.0134277	0.280434	0.00457764	0.00457764	-0.333333	-0.466667	0.733333	-0.2	0.733333	0.733333	0.189277	0.612587	0.182842	0.694328	-0.428571	-0.178571	0.428571	0.142857	0.000218012	0.69375	0.328125	0.046875	1	0.0625	0.046875	-0.142857	-0.142857	1	0.142857	0.714286	1	2.52531e-07	0.00343212	0.717577	0.815529	0.739687	0.845269
Bacteria;Firmicutes;Clostridia;Clostridiales;Lachnospiraceae;Dorea;Dorea_sp.	0.0582755	0.495392	0.730995	0.283813	0.337646	0.754705	0.283813	0.333333	-0.2	0.6	-0.333333	-0.0666667	0.466667	0.684106	0.280963	1	0.694328	-0.142857	-0.357143	-0.0178571	0.142857	0.104746	0.9375	0.69375	0.65625	0.69375	0.69375	0.28125	0.142857	-0.428571	0.714286	-0.142857	0.142857	0.714286	0.180339	0.305263	0.882397	0.668234	1	0.845269
Bacteria;Firmicutes;Clostridia;Clostridiales;Lachnospiraceae;Eisenbergiella;Eisenbergiella_sp.	0.0533677	0.391137	0.547423	1	0.547423	0.391137	0.824786	0.333333	0.2	-0.0666667	-0.266667	-0.4	-0.2	0.85424	0.199367	0.812639	0.753163	0.0714286	-0.410714	-0.0892857	0.107143	0.791015	0.798432	0.798432	0.798432	0.798432	0.798432	0.798432	0.142857	0.142857	0	-0.142857	-0.285714	-0.285714	0.17213	0.830928	0.987368	0.668234	1	0.903795
Bacteria;Firmicutes;Clostridia;Clostridiales;Lachnospiraceae;Fusicatenibacter;Fusicatenibacter_sp.	8.85572e-08	0.00455756	0.0665152	0.779396	0.899939	0.00455756	0.0167477	-0.933333	-0.4	0.2	0	0.8	0.666667	0.907786	0.0136724	0.679988	0.778866	-0.0535714	0.767857	0.142857	0.107143	0.000668459	0.046875	0.353828	0.5625	0.8125	0.0625	0.046875	-1	-0.428571	0.428571	-0.428571	0.714286	1	3.37993e-06	0.00805669	1	0.29021	0.963679	0.921475
Bacteria;Firmicutes;Clostridia;Clostridiales;Lachnospiraceae;Howardella;Howardella_sp.	0.592276	1	0.835551	1	0.879321	0.836984	0.835551	-0.0666667	-0.133333	-0.0666667	-0.0666667	0.0666667	0.0666667	0.503282	0.619016	1	0.562549	-0.178571	-0.125	0.0178571	-0.142857	0.995829	1	1	1	1	1	1	-0.142857	0	-0.142857	0	0.142857	0	0.664858	0.995829	0.774891	0.815529	1	0.83718
Bacteria;Firmicutes;Clostridia;Clostridiales;Lachnospiraceae;Hungatella;Hungatella_sp.	0.605058	0.603399	0.603399	0.603399	0.722305	0.766099	0.722305	0.266667	0.266667	0.4	0.133333	-0.0666667	-0.133333	0.600679	0.500987	0.711645	0.0532706	-0.160714	-0.214286	-0.125	-0.589286	0.834652	0.871068	1	0.871068	1	0.871068	0.871068	0.285714	0.142857	0	0.142857	-0.142857	-0.285714	0.672613	0.868797	0.828844	0.74846	0.970973	0.763547
Bacteria;Firmicutes;Clostridia;Clostridiales;Lachnospiraceae;Lachnoanaerobaculum;Lachnoanaerobaculum_sp.	0.0316629	1	0.520704	0.55664	0.520704	0.55664	1	0	-0.2	-0.133333	-0.2	-0.133333	0.0666667	0.504985	0.619016	NA	0.349575	0.160714	0.125	0	0.142857	0.0682135	NA	0.864446	1	0.864446	1	1	0	-0.285714	-0.142857	-0.285714	-0.142857	0.142857	0.115092	0.274051	0.774891	0.815529	NA	0.763547
Bacteria;Firmicutes;Clostridia;Clostridiales;Lachnospiraceae;Lachnospiracea_incertae_sedis;Lachnospiracea_incertae_sedis_sp.	9.71938e-07	0.0370755	0.761536	0.332227	0.0370755	0.0322266	0.227142	-0.6	-0.0666667	0.333333	0.666667	0.733333	0.466667	0.0540793	0.862065	0.694328	0.694328	-0.607143	-0.0714286	0.142857	-0.142857	7.77922e-07	0.09375	0.35625	0.164062	0.046875	0.046875	0.375	-0.714286	0.428571	0.428571	1	1	0.428571	2.22574e-05	5.93814e-05	0.717577	1	0.963679	0.845269
Bacteria;Firmicutes;Clostridia;Clostridiales;Lachnospiraceae;Lactonifactor;Lactonifactor_sp.	0.0190379	0.149481	0.824141	0.517056	0.517056	0.149481	0.685929	0.333333	0	-0.133333	-0.2	-0.4	-0.0666667	0.0437009	0.0165036	0.619016	0.202396	-0.5	-0.696429	0.125	-0.25	0.146438	1	0.864446	NA	1	1	0.864446	0.142857	0.285714	0	0.142857	-0.142857	-0.285714	0.0765602	0.305263	0.64823	0.295331	0.922793	0.763547
Bacteria;Firmicutes;Clostridia;Clostridiales;Lachnospiraceae;Marvinbryantia;Marvinbryantia_sp.	0.246782	1	NA	NA	1	1	NA	0.0666667	0	0	-0.0666667	-0.0666667	0	NA	0.422678	NA	NA	0	-0.125	0	0	0.229281	NA	NA	NA	NA	NA	NA	0	0	0	0	0	0	0.341785	0.305263	NA	0.668234	NA	NA
Bacteria;Firmicutes;Clostridia;Clostridiales;Lachnospiraceae;Moryella;Moryella_sp.	0.246782	1	NA	NA	1	1	NA	0.0666667	0	0	-0.0666667	-0.0666667	0	NA	0.349575	NA	NA	0	0.142857	0	0	0.229281	1	NA	NA	1	1	NA	0.142857	0	0	-0.142857	-0.142857	0	0.341785	0.305263	NA	0.668234	NA	NA
Bacteria;Firmicutes;Clostridia;Clostridiales;Lachnospiraceae;Oribacterium;Oribacterium_sp.	0.00297721	0.148288	1	1	0.148288	0.148288	NA	0.266667	0.0666667	0.0666667	-0.266667	-0.266667	0	NA	0.204109	0.349575	0.349575	0	0.321429	0.142857	0.142857	0.0112215	0.28928	1	1	0.28928	0.28928	NA	0.428571	0.142857	0.142857	-0.428571	-0.428571	0	0.0166288	0.0694521	NA	0.668234	0.739687	0.763547
Bacteria;Firmicutes;Clostridia;Clostridiales;Lachnospiraceae;Roseburia;Roseburia_sp.	0.115497	0.673682	0.846924	0.673682	0.673682	0.673682	0.247559	0.2	0.0666667	0.2	-0.0666667	0.0666667	0.6	0.120591	0.151981	0.866511	0.231857	-0.5	-0.464286	-0.0714286	0.392857	0.00171332	0.703125	0.825	0.09375	0.9375	0.21875	0.09375	0.142857	0.142857	0.714286	0.142857	0.428571	0.714286	0.290647	0.0158682	0.717577	0.668234	1	0.763547
Bacteria;Firmicutes;Clostridia;Clostridiales;Lachnospiraceae;Ruminococcus2;Ruminococcus2_sp.	8.86946e-07	0.0161133	0.761536	0.661025	0.00256348	0.0301514	0.615014	0.6	-0.0666667	-0.0666667	-0.866667	-0.733333	0.2	0.189277	0.354109	0.463403	0.27116	-0.428571	-0.303571	-0.25	-0.357143	0.000143832	0.09375	0.825	0.825	0.09375	0.3125	1	0.714286	0.142857	-0.142857	-1	-0.714286	-0.142857	2.22574e-05	0.00274479	0.717577	0.668234	0.769154	0.763547
Bacteria;Firmicutes;Clostridia;Clostridiales;Lachnospiraceae;Shuttleworthia;Shuttleworthia_sp.	0.625858	1	1	1	1	1	1	0	0	-0.0666667	-0.0666667	-0.0666667	-0.0666667	0.422678	0.422678	0.422678	NA	-0.125	-0.125	-0.125	0	0.229281	NA	NA	NA	NA	NA	NA	0	0	0	0	0	0	0.688665	0.305263	0.717577	0.668234	0.739687	NA
Bacteria;Firmicutes;Clostridia;Clostridiales;Lachnospiraceae;Stomatobaculum;Stomatobaculum_sp.	0.246782	1	1	1	NA	NA	NA	-0.0666667	-0.0666667	-0.0666667	0	0	0	0.349575	NA	NA	NA	0.142857	0	0	0	0.229281	1	1	1	NA	NA	NA	-0.142857	-0.142857	-0.142857	0	0	0	0.341785	0.305263	0.717577	NA	NA	NA
Bacteria;Firmicutes;Clostridia;Clostridiales;Peptoniphilaceae;Peptoniphilus;Peptoniphilus_sp.	0.355549	1	1	1	1	1	1	0.133333	0.0666667	0.0666667	0	-0.0666667	0	NA	0.922085	0.422678	0.422678	0	0.0357143	-0.125	-0.125	0.229281	1	NA	NA	1	1	NA	0.142857	0	0	-0.142857	-0.142857	0	0.440112	0.305263	NA	1	0.739687	0.763547
Bacteria;Firmicutes;Clostridia;Clostridiales;Peptostreptococcaceae;unknown_Peptostreptococcaceae;unknown_Peptostreptococcaceae	2.06488e-05	0.0958695	0.233203	0.801541	0.282871	0.0549854	0.0958695	-0.466667	-0.333333	-0.133333	0.0666667	0.666667	0.266667	0.56108	0.571766	0.271301	1	-0.196429	0.178571	0.339286	-0.0178571	0.1308	0.5625	0.5625	0.5625	0.5625	0.5625	0.6875	-0.142857	-0.142857	0.142857	0.142857	0.428571	-0.142857	0.000394048	0.305263	0.805421	0.804349	0.739687	1
Bacteria;Firmicutes;Clostridia;Clostridiales;Peptostreptococcaceae;Clostridium_XI;Clostridium_XI_sp.	0.246782	NA	NA	NA	NA	NA	NA	0	0	0	0	0	0	NA	NA	NA	NA	0	0	0	0	0.229281	NA	NA	NA	NA	NA	NA	0	0	0	0	0	0	0.341785	0.305263	NA	NA	NA	NA
Bacteria;Firmicutes;Clostridia;Clostridiales;Peptostreptococcaceae;Intestinibacter;Intestinibacter_sp.	0.00174231	0.0840104	0.329468	0.86122	0.74711	0.117724	0.117724	-0.6	-0.266667	-0.0666667	0.2	0.266667	0.466667	0.24119	0.555056	0.28396	0.815499	-0.375	-0.178571	0.321429	-0.0892857	0.130141	0.602517	0.602517	1	0.602517	0.602517	0.635242	-0.285714	0	0	0.571429	0.285714	0.285714	0.0124684	0.305263	0.717577	0.797132	0.739687	0.926996
Bacteria;Firmicutes;Clostridia;Clostridiales;Peptostreptococcaceae;Peptostreptococcus;Peptostreptococcus_sp.	0.00903448	0.292538	0.518668	0.587937	0.292538	0.587937	0.347136	0.266667	-0.133333	0.0666667	-0.333333	-0.2	0.2	1	0.728826	NA	0.619016	0.0178571	-0.107143	0	0.125	0.070471	1	1	1	1	1	1	0.142857	-0.142857	0.142857	-0.285714	-0.142857	0.285714	0.0413779	0.276941	1	0.902874	NA	0.83718
Bacteria;Firmicutes;Clostridia;Clostridiales;Peptostreptococcaceae;Romboutsia;Romboutsia_sp.	1.3186e-07	0.016437	0.271711	0.271711	0.016437	0.00652642	0.016437	-0.666667	-0.133333	0.333333	0.6	0.933333	0.466667	0.451104	0.146733	0.0459241	0.907456	-0.25	0.428571	0.625	-0.0535714	0.000780912	0.0703125	1	0.0703125	0.0703125	0.0703125	0.283062	-0.714286	0.142857	0.714286	0.857143	1	0.142857	4.31372e-06	0.00894144	0.717577	0.668234	0.61141	1
Bacteria;Firmicutes;Clostridia;Clostridiales;Peptostreptococcaceae;Terrisporobacter;Terrisporobacter_sp.	0.00111934	0.106567	0.23052	0.631894	1	0.118116	0.106567	-0.4	-0.333333	0	0	0.333333	0.4	0.540696	0.676922	1	0.947952	-0.196429	-0.107143	0	0.0357143	0.0713517	0.246833	0.246833	0.586214	NA	0.246833	0.246833	-0.285714	-0.285714	0.142857	0	0.428571	0.428571	0.00883895	0.276941	0.802032	0.873894	1	1
Bacteria;Firmicutes;Clostridia;Clostridiales;Ruminococcaceae;unknown_Ruminococcaceae;unknown_Ruminococcaceae	0.635766	0.62937	0.62937	0.977966	0.62937	0.62937	0.62937	-0.2	-0.333333	0.0666667	-0.333333	0.2	0.2	0.463403	0.280963	0.396892	0.280963	0.25	0.357143	0.285714	0.357143	0.768628	0.8125	0.8125	0.8125	0.8125	0.8125	0.8125	-0.428571	-0.142857	0.142857	-0.142857	0.142857	0.428571	0.693288	0.814888	0.729963	0.668234	0.739687	0.763547
Bacteria;Firmicutes;Clostridia;Clostridiales;Ruminococcaceae;Acetanaerobacterium;Acetanaerobacterium_sp.	0.319547	1	1	1	1	1	1	0	-0.0666667	-0.133333	-0.0666667	-0.133333	-0.0666667	0.141326	0.142345	0.422678	NA	0.285714	0.285714	-0.125	0	0.0676954	1	0.463867	0.463867	0.463867	0.463867	NA	0	-0.285714	-0.285714	-0.285714	-0.285714	0	0.408613	0.274051	0.717577	0.668234	0.739687	NA
Bacteria;Firmicutes;Clostridia;Clostridiales;Ruminococcaceae;Anaerofilum;Anaerofilum_sp.	0.911245	1	1	1	1	1	1	0.0666667	0	0.0666667	0	0	0	0.349575	1	0.141326	1	0.142857	0.0178571	0.285714	0.0178571	0.816149	1	1	1	1	1	1	0	0	0	0.142857	0	-0.142857	0.931585	0.853416	0.717577	1	0.739687	1
Bacteria;Firmicutes;Clostridia;Clostridiales;Ruminococcaceae;Anaerotruncus;Anaerotruncus_sp.	0.000684507	0.0235186	0.231806	0.937134	0.157141	0.0235186	0.229691	0.6	0.333333	0	-0.533333	-0.666667	-0.333333	0.44025	0.0551001	0.560372	0.55823	0.25	-0.607143	-0.196429	-0.196429	0.25395	0.59787	0.833029	0.557034	0.59787	0.434738	0.434738	0.142857	0	-0.428571	-0.285714	-0.571429	-0.714286	0.00580563	0.332312	0.717577	0.49594	0.8675	0.83718
Bacteria;Firmicutes;Clostridia;Clostridiales;Ruminococcaceae;Butyricicoccus;Butyricicoccus_sp.	0.347038	0.770356	0.863672	0.770356	0.770356	0.977966	0.770356	0.2	-0.0666667	0.2	-0.466667	-0.333333	0.133333	0.335664	0.280963	0.451104	0.335664	-0.321429	-0.357143	-0.25	0.321429	0.0795972	0.5625	0.9375	0.328125	0.5625	0.9375	0.328125	0.142857	-0.142857	0.428571	-0.428571	-0.142857	0.571429	0.436658	0.298816	0.717577	0.668234	0.764326	0.763547
Bacteria;Firmicutes;Clostridia;Clostridiales;Ruminococcaceae;Clostridium_III;Clostridium_III_sp.	0.313344	1	0.634017	0.634017	0.634017	0.696855	0.634017	0	-0.133333	0.0666667	-0.133333	0	0.133333	1	1	NA	0.203551	0	0.0178571	0	-0.25	0.229281	NA	1	1	1	1	NA	0	-0.142857	-0.142857	-0.142857	-0.142857	0	0.405399	0.305263	1	1	NA	0.763547
Bacteria;Firmicutes;Clostridia;Clostridiales;Ruminococcaceae;Clostridium_IV;Clostridium_IV_sp.	0.321129	0.623291	0.890381	0.890381	0.890381	0.623291	0.890381	-0.466667	0.0666667	-0.333333	0.2	0.466667	0.2	0.53582	0.694328	0.182842	0.694328	0.214286	0.142857	0.428571	-0.142857	0.102952	0.6875	0.6875	0.6875	0.6875	0.6875	0.6875	-0.428571	0.428571	-0.142857	0.428571	0.428571	-0.142857	0.408613	0.305263	0.801478	0.879835	0.739687	0.845269
Bacteria;Firmicutes;Clostridia;Clostridiales;Ruminococcaceae;Faecalibacterium;Faecalibacterium_sp.	0.000196325	0.000732422	0.141907	0.249316	0.0603027	0.0603027	0.934082	-0.866667	-0.466667	-0.333333	0.466667	0.6	-0.0666667	0.955089	0.164537	0.53582	0.612587	-0.0357143	0.446429	0.214286	0.178571	0.0191919	0.1875	0.5625	0.5625	0.3125	0.3125	0.6875	-0.714286	-0.428571	-0.428571	0.428571	0.428571	-0.428571	0.002588	0.0998853	1	0.668234	0.837543	0.83718
Bacteria;Firmicutes;Clostridia;Clostridiales;Ruminococcaceae;Flavonifractor;Flavonifractor_sp.	9.52764e-07	0.00183105	0.0171851	0.306429	0.0180908	0.00485098	0.0171851	0.733333	0.466667	-0.333333	-0.733333	-0.733333	-0.6	0.862065	0.778866	0.643132	1	-0.0714286	-0.107143	-0.160714	0	2.10213e-08	0.0445082	0.09375	0.21875	0.0445082	0.0445082	0.0703125	1	0.428571	-0.428571	-1	-1	-0.714286	2.22574e-05	4.81387e-06	0.989984	0.957716	0.932831	1
Bacteria;Firmicutes;Clostridia;Clostridiales;Ruminococcaceae;Gemmiger;Gemmiger_sp.	0.0480061	0.828707	0.296556	0.394147	0.296556	0.296556	1	0.333333	-0.533333	-0.2	-0.533333	-0.4	0.0666667	0.59791	0.146924	0.271301	0.372295	0.178571	0.464286	0.339286	0.285714	0.272355	0.602517	0.602517	0.9375	0.602517	0.602517	0.9375	0.428571	-0.714286	-0.142857	-0.571429	-0.428571	-0.142857	0.159325	0.352369	0.828844	0.668234	0.739687	0.763547
Bacteria;Firmicutes;Clostridia;Clostridiales;Ruminococcaceae;Hydrogenoanaerobacterium;Hydrogenoanaerobacterium_sp.	0.435533	1	1	1	1	1	1	0.0666667	-0.0666667	0	-0.133333	-0.0666667	0.0666667	0.422678	1	NA	0.349575	-0.125	0.0178571	0	0.142857	0.423115	1	NA	1	1	1	1	0.142857	0	0.142857	-0.142857	0	0.142857	0.498686	0.502038	0.717577	1	NA	0.763547
Bacteria;Firmicutes;Clostridia;Clostridiales;Ruminococcaceae;Intestinimonas;Intestinimonas_sp.	0.00577856	0.0428161	0.417959	0.723469	0.0359213	0.0359213	0.235795	0.466667	0.2	0.133333	-0.533333	-0.533333	-0.266667	0.449475	0.907704	0.041918	0.245467	-0.25	-0.0535714	0.642857	-0.375	1.95977e-06	0.0632302	0.0632302	0.853923	0.2625	0.0632302	0.0632302	0.714286	0.714286	-0.285714	-0.428571	-0.714286	-0.714286	0.0270059	0.000112197	0.717577	1	0.61141	0.763547
Bacteria;Firmicutes;Clostridia;Clostridiales;Ruminococcaceae;Oscillibacter;Oscillibacter_sp.	0.997991	0.730995	0.730995	0.890381	0.730995	0.730995	0.730995	0.0666667	0.0666667	-0.0666667	-0.0666667	-0.2	-0.2	0.151981	0.182842	0.0540793	0.487064	0.464286	0.428571	0.607143	0.232143	0.163545	0.5625	0.5625	1	1	0.5625	0.5625	0.428571	0.428571	-0.428571	0.142857	-0.142857	-0.428571	0.999856	0.305263	0.717577	0.668234	0.61141	0.834967
Bacteria;Firmicutes;Clostridia;Clostridiales;Ruminococcaceae;Pseudoflavonifractor;Pseudoflavonifractor_sp.	0.747824	0.899889	0.899889	0.899889	0.876364	0.899889	0.899889	0.266667	0	0	-0.466667	0.0666667	0	0.679708	0.29589	0.860575	0.559305	-0.142857	-0.339286	-0.0714286	-0.196429	0.924941	1	1	1	1	1	1	0.142857	0.285714	0	-0.142857	0	-0.285714	0.79652	0.937219	0.882397	0.668234	1	0.83718
Bacteria;Firmicutes;Clostridia;Clostridiales;Ruminococcaceae;Ruminococcus;Ruminococcus_sp.	9.22772e-05	0.0262107	0.488708	0.488708	0.0262107	0.0262107	0.401955	-0.466667	-0.2	0.0666667	0.4	0.666667	0.466667	0.778866	0.146197	0.384994	0.147649	-0.107143	0.464286	0.285714	0.464286	0.000125762	0.21875	0.21875	0.21875	0.15625	0.108095	0.108095	-0.142857	-0.142857	0.428571	0.428571	0.857143	0.714286	0.00140876	0.00261814	0.947352	0.668234	0.739687	0.763547
Bacteria;Firmicutes;Clostridia;Clostridiales;Ruminococcaceae;Sporobacter;Sporobacter_sp.	0.30791	0.974923	0.974923	0.974923	0.974923	0.974923	0.974923	0	-0.0666667	0.2	-0.133333	0.333333	0.133333	0.952793	0.212505	0.379581	0.861202	-0.0357143	0.392857	0.267857	0.0714286	0.896728	0.80897	0.80897	0.80897	0.80897	0.80897	0.833484	0.142857	0.142857	0.285714	0	0.285714	0	0.405178	0.91267	1	0.668234	0.739687	0.964546
Bacteria;Firmicutes;Clostridia;Clostridiales;Ruminococcaceae;Subdoligranulum;Subdoligranulum_sp.	0.171999	0.589423	0.516972	0.589423	0.196764	0.589423	0.516972	0.466667	-0.133333	0.133333	-0.6	-0.466667	0.133333	0.728221	0.246738	0.866511	1	-0.125	-0.375	0.0714286	0.0178571	0.889704	1	1	1	1	1	1	0.428571	0.142857	-0.142857	-0.428571	-0.142857	0.142857	0.341785	0.91267	0.908861	0.668234	1	1
Bacteria;Firmicutes;Erysipelotrichia;Erysipelotrichales;Erysipelotrichaceae;unknown_Erysipelotrichaceae;unknown_Erysipelotrichaceae	0.000484053	0.281433	0.417257	0.187147	0.0828385	0.729827	0.053661	0.2	-0.333333	0.2	-0.6	0.133333	0.6	1	0.816801	0.641337	0.955089	0.0178571	0.0892857	0.160714	0.0357143	0.0519766	0.439766	0.578125	0.439766	0.439766	0.578125	0.439766	0.428571	-0.142857	0.428571	-0.571429	0.428571	0.428571	0.00443392	0.228897	1	0.989595	0.932831	1
Bacteria;Firmicutes;Erysipelotrichia;Erysipelotrichales;Erysipelotrichaceae;Bulleidia;Bulleidia_sp.	0.246782	1	NA	NA	1	1	NA	0.0666667	0	0	-0.0666667	-0.0666667	0	NA	0.422678	NA	NA	0	-0.125	0	0	0.229281	NA	NA	NA	NA	NA	NA	0	0	0	0	0	0	0.341785	0.305263	NA	0.668234	NA	NA
Bacteria;Firmicutes;Erysipelotrichia;Erysipelotrichales;Erysipelotrichaceae;Catenibacterium;Catenibacterium_sp.	0.132062	1	1	1	1	1	1	-0.133333	-0.133333	0	0.0666667	0.0666667	0.0666667	0.142345	NA	0.349575	0.349575	0.285714	0	0.142857	0.142857	0.113276	1	1	1	1	1	1	-0.285714	-0.285714	0	0.142857	0.142857	0.142857	0.321725	0.305263	0.717577	NA	0.739687	0.763547
Bacteria;Firmicutes;Erysipelotrichia;Erysipelotrichales;Erysipelotrichaceae;Clostridium_XVIII;Clostridium_XVIII_sp.	0.0497925	0.13303	0.909397	0.909397	0.12395	0.149294	0.909397	0.4	0.0666667	0.2	-0.4	-0.333333	-0.0666667	0.770537	0.413686	0.726095	0.240327	0.107143	-0.267857	0.125	0.375	0.895228	1	1	1	1	1	1	0	0.142857	0.428571	0.142857	0.285714	0.142857	0.162893	0.91267	0.946643	0.668234	0.982364	0.763547
Bacteria;Firmicutes;Erysipelotrichia;Erysipelotrichales;Erysipelotrichaceae;Coprobacillus;Coprobacillus_sp.	0.919812	1	1	1	1	1	1	0.0666667	0.0666667	0.0666667	0.0666667	0	0	0.422678	1	0.203551	0.202396	-0.125	0.0178571	-0.25	-0.25	0.229281	1	NA	NA	1	1	NA	0.142857	0	0	-0.142857	-0.142857	0	0.936164	0.305263	0.717577	1	0.739687	0.763547
Bacteria;Firmicutes;Erysipelotrichia;Erysipelotrichales;Erysipelotrichaceae;Eggerthia;Eggerthia_sp.	0.246782	NA	NA	NA	NA	NA	NA	0	0	0	0	0	0	NA	NA	NA	NA	0	0	0	0	0.229281	NA	NA	NA	NA	NA	NA	0	0	0	0	0	0	0.341785	0.305263	NA	NA	NA	NA
Bacteria;Firmicutes;Erysipelotrichia;Erysipelotrichales;Erysipelotrichaceae;Erysipelothrix;Erysipelothrix_sp.	0.0695397	0.832107	0.610122	0.832107	0.610122	0.832107	0.681606	-0.0666667	-0.333333	-0.0666667	-0.266667	0	0.2	0.0425329	0.264926	0.203551	0.188266	-0.571429	-0.321429	-0.25	-0.357143	0.361303	1	1	1	1	1	1	0.142857	-0.142857	0	-0.285714	0	0.142857	0.199057	0.447234	0.64823	0.668234	0.739687	0.763547
Bacteria;Firmicutes;Erysipelotrichia;Erysipelotrichales;Erysipelotrichaceae;Erysipelotrichaceae_incertae_sedis;Erysipelotrichaceae_incertae_sedis_sp.	0.0127893	0.675518	0.905457	0.365787	0.675518	0.365787	0.365787	0.2	0	-0.4	-0.0666667	-0.4	-0.4	0.14244	0.168876	0.0923819	0.0437009	-0.446429	-0.428571	-0.517857	-0.5	0.121836	1	1	0.634017	0.634017	0.544348	0.544348	0	0.142857	-0.285714	-0.142857	-0.428571	-0.428571	0.0552593	0.305263	0.717577	0.668234	0.739687	0.763547
Bacteria;Firmicutes;Erysipelotrichia;Erysipelotrichales;Erysipelotrichaceae;Faecalitalea;Faecalitalea_sp.	0.453083	0.544348	0.634017	1	0.544348	0.634017	0.943748	0.2	0.0666667	0	-0.266667	-0.0666667	0.0666667	0.679157	0.414002	1	0.940628	-0.107143	-0.214286	0	0.0357143	0.468392	1	1	1	1	1	1	0.142857	0.142857	0	-0.142857	0	0	0.516199	0.544476	0.882397	0.668234	1	1
Bacteria;Firmicutes;Erysipelotrichia;Erysipelotrichales;Erysipelotrichaceae;Holdemanella;Holdemanella_sp.	0.833521	0.799846	0.799846	0.799846	0.799846	0.799846	0.799846	0.0666667	0	-0.0666667	0	-0.0666667	0.133333	0.148872	0.535208	0.392683	1	0.428571	0.178571	0.267857	-0.0178571	0.450902	1	0.627738	0.561425	0.561425	0.561425	1	-0.142857	-0.142857	-0.571429	-0.142857	-0.285714	0	0.871581	0.529521	0.717577	0.780229	0.739687	1
Bacteria;Firmicutes;Erysipelotrichia;Erysipelotrichales;Erysipelotrichaceae;Holdemania;Holdemania_sp.	0.00200438	0.303662	1	1	0.0304866	0.303662	1	0.4	0.0666667	0.133333	-0.533333	-0.333333	-0.133333	1	0.223899	0.859036	0.508915	-0.0178571	-0.392857	0.0714286	-0.214286	0.0124121	0.221812	0.421069	0.891756	0.221812	0.421069	0.588377	0.571429	0.285714	-0.142857	-0.571429	-0.428571	-0.428571	0.0135001	0.0710592	1	0.668234	1	0.83718
Bacteria;Firmicutes;Erysipelotrichia;Erysipelotrichales;Erysipelotrichaceae;Solobacterium;Solobacterium_sp.	0.0918908	0.832107	0.832107	0.832107	0.832107	0.832107	0.832107	0.266667	-0.133333	0.0666667	-0.266667	-0.266667	0.133333	0.0437009	0.0195701	1	0.413314	-0.5	-0.678571	0	-0.214286	0.710144	1	1	1	1	1	1	0.142857	0.142857	0.142857	0	0	0	0.241874	0.767089	0.64823	0.295331	1	0.763547
Bacteria;Firmicutes;Erysipelotrichia;Erysipelotrichales;Erysipelotrichaceae;Turicibacter;Turicibacter_sp.	0.181196	0.444512	0.875169	0.875169	0.875169	0.875169	0.875169	-0.4	0.2	0.133333	0.2	0.333333	0	0.594515	0.37908	0.448243	0.815827	0.178571	0.267857	-0.25	0.0892857	0.860732	0.884458	0.884458	1	0.884458	1	0.884458	-0.142857	0.142857	0	-0.142857	0.142857	0.285714	0.341785	0.891889	0.828844	0.668234	0.764326	0.926996
Bacteria;Firmicutes;Negativicutes;Selenomonadales;unknown_Selenomonadales;unknown_Selenomonadales;unknown_Selenomonadales	0.246782	NA	1	NA	1	NA	1	0	0.0666667	0	0.0666667	0	-0.0666667	NA	NA	0.349575	NA	0	0	0.142857	0	0.229281	NA	1	NA	1	NA	1	0	0.142857	0	0.142857	0	-0.142857	0.341785	0.305263	NA	NA	0.739687	NA
Bacteria;Firmicutes;Negativicutes;Selenomonadales;Acidaminococcaceae;unknown_Acidaminococcaceae;unknown_Acidaminococcaceae	0.469031	1	1	1	1	1	1	0	0.133333	0	0	0.0666667	0	0.349575	0.349575	0.142345	0.141326	0.142857	0.142857	0.285714	0.285714	0.501544	1	1	1	1	1	1	0	0.285714	0	0	0.142857	0	0.531723	0.580069	0.717577	0.668234	0.739687	0.763547
Bacteria;Firmicutes;Negativicutes;Selenomonadales;Acidaminococcaceae;Acidaminococcus;Acidaminococcus_sp.	0.435403	1	1	1	1	NA	1	-0.0666667	0	-0.0666667	0.0666667	0	-0.0666667	0.349575	NA	0.422678	NA	0.142857	0	-0.125	0	0.229281	1	1	1	NA	NA	NA	-0.142857	-0.142857	-0.142857	0	0	0	0.498686	0.305263	0.717577	NA	0.739687	NA
Bacteria;Firmicutes;Negativicutes;Selenomonadales;Acidaminococcaceae;Phascolarctobacterium;Phascolarctobacterium_sp.	0.303905	0.609091	0.591083	0.609091	0.591083	0.591083	0.591083	0.2	0.333333	-0.0666667	-0.266667	-0.2	-0.333333	1	1	0.771543	0.323972	0	0.0178571	0.107143	0.321429	0.344463	1	0.234375	0.803356	1	1	0.234375	-0.142857	0.428571	-0.285714	0.142857	0.142857	-0.714286	0.404618	0.431049	1	1	1	0.763547
Bacteria;Firmicutes;Negativicutes;Selenomonadales;Veillonellaceae;unknown_Veillonellaceae;unknown_Veillonellaceae	0.400161	1	1	1	1	1	1	0.0666667	-0.0666667	0.0666667	-0.133333	0	0.133333	0.349575	0.141326	NA	0.202396	0.142857	0.285714	0	-0.25	0.166423	1	1	1	0.864446	0.864446	NA	0.142857	-0.142857	-0.142857	-0.285714	-0.285714	0	0.487431	0.305263	0.717577	0.668234	NA	0.763547
Bacteria;Firmicutes;Negativicutes;Selenomonadales;Veillonellaceae;Allisonella;Allisonella_sp.	0.00567341	0.158468	0.158468	0.959394	1	0.158468	0.158468	-0.333333	-0.266667	0.0666667	0.0666667	0.266667	0.2	0.55686	0.422678	1	0.301389	-0.178571	-0.125	0.0178571	-0.285714	0.318069	1	1	1	1	1	1	-0.285714	-0.142857	0	0.142857	0.142857	0	0.0270059	0.404654	0.805421	0.668234	1	0.763547
Bacteria;Firmicutes;Negativicutes;Selenomonadales;Veillonellaceae;Anaeroglobus;Anaeroglobus_sp.	0.435533	1	1	NA	1	1	1	0.0666667	0.0666667	0	0	-0.0666667	-0.0666667	NA	0.422678	0.349575	NA	0	-0.125	0.142857	0	0.229281	NA	1	NA	1	NA	1	0	0.142857	0	0.142857	0	-0.142857	0.498686	0.305263	NA	0.668234	0.739687	NA
Bacteria;Firmicutes;Negativicutes;Selenomonadales;Veillonellaceae;Dialister;Dialister_sp.	0.289282	0.363414	0.387377	0.587696	0.608221	0.363414	0.363414	-0.333333	0	0.133333	0.0666667	0.0666667	0.266667	0.450291	0.0809348	0.296757	0.953692	0.25	0.553571	0.339286	-0.0357143	0.932057	0.975	0.975	1	0.975	0.975	0.975	-0.142857	0.142857	0	0.142857	-0.142857	0	0.38968	0.940269	0.717577	0.610036	0.739687	1
Bacteria;Firmicutes;Negativicutes;Selenomonadales;Veillonellaceae;Megasphaera;Megasphaera_sp.	0.00420934	0.641972	1	0.879321	0.106567	0.106567	1	0.266667	0.0666667	-0.0666667	-0.4	-0.4	-0.0666667	1	0.949745	0.297075	0.203551	0	-0.0357143	0.267857	-0.25	0.0292533	0.414934	0.414934	1	0.414934	0.414934	0.414934	0.285714	0.285714	-0.142857	-0.285714	-0.428571	-0.428571	0.0219077	0.139563	1	1	0.739687	0.763547
Bacteria;Firmicutes;Negativicutes;Selenomonadales;Veillonellaceae;Mitsuokella;Mitsuokella_sp.	0.59632	0.586214	0.586214	0.586214	0.586214	0.586214	0.586214	-0.2	-0.0666667	-0.133333	0.0666667	0.0666667	0	0.679157	0.349575	1	0.203551	-0.107143	0.142857	0	-0.25	0.615118	1	1	1	1	1	1	-0.142857	0	-0.142857	0	-0.142857	-0.142857	0.666133	0.693028	0.882397	0.668234	1	0.763547
Bacteria;Firmicutes;Negativicutes;Selenomonadales;Veillonellaceae;Negativicoccus;Negativicoccus_sp.	0.164648	1	1	1	0.864446	NA	0.864446	-0.0666667	0.0666667	-0.0666667	0.133333	0	-0.133333	0.422678	NA	0.202396	NA	-0.125	0	-0.25	0	0.229281	NA	NA	NA	NA	NA	NA	0	0	0	0	0	0	0.341785	0.305263	0.717577	NA	0.739687	NA
Bacteria;Firmicutes;Negativicutes;Selenomonadales;Veillonellaceae;Selenomonas;Selenomonas_sp.	0.246782	1	1	NA	NA	1	1	-0.0666667	-0.0666667	0	0	0.0666667	0.0666667	0.422678	NA	NA	0.422678	-0.125	0	0	-0.125	0.229281	NA	NA	NA	NA	NA	NA	0	0	0	0	0	0	0.341785	0.305263	0.717577	NA	NA	0.763547
Bacteria;Firmicutes;Negativicutes;Selenomonadales;Veillonellaceae;Veillonella;Veillonella_sp.	0.0663256	0.533813	0.533813	0.533813	0.719546	0.719546	0.875077	0.466667	0.466667	0.266667	-0.266667	-0.0666667	-0.133333	1	0.684375	0.953227	0.63982	0.0178571	0.142857	0.0357143	0.160714	0.100587	0.205728	0.443576	0.602517	0.663229	0.602517	1	0.714286	0.714286	0.285714	-0.428571	-0.428571	-0.142857	0.197254	0.305263	1	0.873894	1	0.83718
Bacteria;Fusobacteria;Fusobacteriia;Fusobacteriales;Fusobacteriaceae;Fusobacterium;Fusobacterium_sp.	0.00370306	0.13605	1	0.157136	0.118616	0.13605	1	0.4	-0.0666667	-0.266667	-0.466667	-0.333333	-0.133333	0.213819	1	0.213756	0.0980348	-0.357143	-0.0178571	-0.339286	-0.375	0.00406654	0.200696	1	0.518668	0.200696	0.200696	1	0.571429	-0.142857	-0.285714	-0.571429	-0.571429	-0.142857	0.0201905	0.0336428	0.717577	1	0.739687	0.763547
Bacteria;Fusobacteria;Fusobacteriia;Fusobacteriales;Leptotrichiaceae;Leptotrichia;Leptotrichia_sp.	0.246782	NA	NA	NA	NA	NA	NA	0	0	0	0	0	0	NA	NA	NA	NA	0	0	0	0	0.229281	NA	NA	NA	NA	NA	NA	0	0	0	0	0	0	0.341785	0.305263	NA	NA	NA	NA
Bacteria;Lentisphaerae;Lentisphaeria;Victivallales;Victivallaceae;Victivallis;Victivallis_sp.	0.06594	0.347444	0.59787	0.362898	0.59787	0.362898	0.78353	-0.333333	-0.0666667	-0.2	0.133333	0.2	0.0666667	0.0625206	0.349575	0.0570895	0.0570895	0.5	0.142857	0.428571	0.428571	0.121617	0.538588	0.700659	0.538588	0.692176	0.538588	0.78353	-0.571429	0	-0.285714	0.285714	0.428571	0.142857	0.197254	0.305263	0.717577	0.668234	0.61141	0.763547
Bacteria;Proteobacteria;unknown_Proteobacteria;unknown_Proteobacteria;unknown_Proteobacteria;unknown_Proteobacteria;unknown_Proteobacteria	0.194693	0.280776	0.850473	0.280776	0.136825	0.67575	0.206365	-0.4	-0.133333	-0.333333	0.533333	-0.0666667	-0.466667	0.012443	0.0112079	0.00140348	0.0271952	0.785714	0.785714	1	0.696429	0.00707411	0.6875	0.6875	0.328125	0.09375	0.3125	0.09375	-0.428571	0.142857	-0.428571	0.714286	-0.428571	-1	0.341785	0.0490901	0.553715	0.29021	0.0753202	0.763547
Bacteria;Proteobacteria;Alphaproteobacteria;unknown_Alphaproteobacteria;unknown_Alphaproteobacteria;unknown_Alphaproteobacteria;unknown_Alphaproteobacteria	0.559976	0.81238	0.572636	0.572636	0.104511	0.572636	0.250988	0.0666667	0.2	-0.0666667	0.466667	-0.0666667	-0.266667	0.116636	0.0439263	0.0145991	0.414063	0.464286	0.607143	0.732143	0.25	0.00368711	1	0.312619	0.482014	0.12646	0.312619	0.12646	0.142857	0.571429	-0.285714	0.857143	-0.285714	-0.714286	0.631697	0.0324749	0.717577	0.486117	0.37816	0.763547
Bacteria;Proteobacteria;Alphaproteobacteria;Caulobacterales;Caulobacteraceae;Brevundimonas;Brevundimonas_sp.	0.246782	NA	NA	1	NA	1	1	0	0	0.0666667	0	0.0666667	0.0666667	NA	NA	NA	0.422678	0	0	0	-0.125	0.229281	NA	NA	NA	NA	NA	NA	0	0	0	0	0	0	0.341785	0.305263	NA	NA	NA	0.763547
Bacteria;Proteobacteria;Alphaproteobacteria;Caulobacterales;Caulobacteraceae;Caulobacter;Caulobacter_sp.	0.246782	NA	NA	NA	NA	NA	NA	0	0	0	0	0	0	NA	NA	NA	NA	0	0	0	0	0.229281	NA	NA	NA	NA	NA	NA	0	0	0	0	0	0	0.341785	0.305263	NA	NA	NA	NA
Bacteria;Proteobacteria;Alphaproteobacteria;Rhizobiales;unknown_Rhizobiales;unknown_Rhizobiales;unknown_Rhizobiales	0.246782	1	NA	NA	1	1	NA	0.0666667	0	0	-0.0666667	-0.0666667	0	NA	0.422678	NA	NA	0	-0.125	0	0	0.229281	NA	NA	NA	NA	NA	NA	0	0	0	0	0	0	0.341785	0.305263	NA	0.668234	NA	NA
Bacteria;Proteobacteria;Alphaproteobacteria;Rhizobiales;Bradyrhizobiaceae;unknown_Bradyrhizobiaceae;unknown_Bradyrhizobiaceae	0.71768	1	1	1	1	1	1	0.0666667	0.0666667	0.0666667	0	0	0	NA	0.422678	0.422678	0.422678	0	-0.125	-0.125	-0.125	0.229281	NA	NA	NA	NA	NA	NA	0	0	0	0	0	0	0.77159	0.305263	NA	0.668234	0.739687	0.763547
Bacteria;Proteobacteria;Alphaproteobacteria;Rhizobiales;Bradyrhizobiaceae;Afipia;Afipia_sp.	0.246782	NA	NA	1	NA	1	1	0	0	0.0666667	0	0.0666667	0.0666667	NA	NA	NA	0.422678	0	0	0	-0.125	0.229281	NA	NA	NA	NA	NA	NA	0	0	0	0	0	0	0.341785	0.305263	NA	NA	NA	0.763547
Bacteria;Proteobacteria;Alphaproteobacteria;Rhizobiales;Bradyrhizobiaceae;Bradyrhizobium;Bradyrhizobium_sp.	0.076617	0.463867	0.463867	1	NA	0.463867	0.463867	-0.133333	-0.133333	0	0	0.133333	0.133333	0.203551	NA	NA	0.203551	-0.25	0	0	-0.25	0.229281	NA	NA	NA	NA	NA	NA	0	0	0	0	0	0	0.211665	0.305263	0.717577	NA	NA	0.763547
Bacteria;Proteobacteria;Alphaproteobacteria;Rhodospirillales;Rhodospirillaceae;unknown_Rhodospirillaceae;unknown_Rhodospirillaceae	0.0892317	1	1	0.742187	0.742187	0.742187	1	0	0	-0.133333	-0.133333	-0.133333	-0.0666667	1	0.922085	0.349575	NA	0	0.0357143	0.142857	0	0.229281	1	1	1	1	1	1	0.142857	0.142857	-0.142857	-0.142857	-0.142857	-0.142857	0.237605	0.305263	1	1	0.739687	NA
Bacteria;Proteobacteria;Alphaproteobacteria;Rhodospirillales;Rhodospirillaceae;Aestuariispira;Aestuariispira_sp.	0.0852872	1	1	0.742187	0.742187	0.742187	1	0	0	-0.133333	-0.133333	-0.133333	-0.0666667	1	0.922085	0.349575	NA	0.0178571	0.0357143	0.142857	0	0.229281	1	1	1	1	1	1	0.142857	0.142857	-0.142857	-0.142857	-0.142857	-0.142857	0.229774	0.305263	1	1	0.739687	NA
Bacteria;Proteobacteria;Alphaproteobacteria;Sphingomonadales;Sphingomonadaceae;unknown_Sphingomonadaceae;unknown_Sphingomonadaceae	0.164648	1	0.864446	0.864446	1	1	NA	-0.0666667	-0.133333	-0.133333	-0.0666667	-0.0666667	0	1	0.422678	NA	NA	0.0178571	-0.125	0	0	0.229281	1	1	1	NA	NA	NA	-0.142857	-0.142857	-0.142857	0	0	0	0.341785	0.305263	1	0.668234	NA	NA
Bacteria;Proteobacteria;Alphaproteobacteria;Sphingomonadales;Sphingomonadaceae;Sphingomonas;Sphingomonas_sp.	0.435533	1	1	1	NA	1	1	-0.0666667	-0.0666667	0	0	0.0666667	0.0666667	0.422678	NA	NA	0.422678	-0.125	0	0	-0.125	0.229281	NA	NA	NA	NA	NA	NA	0	0	0	0	0	0	0.498686	0.305263	0.717577	NA	NA	0.763547
Bacteria;Proteobacteria;Betaproteobacteria;unknown_Betaproteobacteria;unknown_Betaproteobacteria;unknown_Betaproteobacteria;unknown_Betaproteobacteria	0.0117725	0.362898	0.947122	0.871068	0.362898	1	0.362898	-0.266667	0.0666667	-0.133333	0.2	0.0666667	-0.2	0.180678	0.349575	0.408108	0.349575	0.339286	0.142857	0.196429	0.142857	0.0621324	0.742187	0.947122	0.947122	0.742187	1	0.742187	-0.428571	0.142857	-0.142857	0.285714	0.142857	-0.285714	0.0528607	0.258697	0.717577	0.668234	0.739687	0.763547
Bacteria;Proteobacteria;Betaproteobacteria;Burkholderiales;unknown_Burkholderiales;unknown_Burkholderiales;unknown_Burkholderiales	0.13445	0.180783	0.78353	0.180783	0.180783	0.78353	0.211674	-0.266667	0	-0.333333	0.266667	-0.0666667	-0.266667	0.327488	0.455747	0.490291	0.804004	0.285714	0.178571	0.196429	-0.0714286	0.0446155	0.272174	1	0.272174	0.272174	0.445312	0.272174	-0.428571	-0.142857	-0.571429	0.428571	-0.285714	-0.428571	0.324096	0.204339	0.717577	0.694074	0.789368	0.926996
Bacteria;Proteobacteria;Betaproteobacteria;Burkholderiales;Burkholderiaceae;Cupriavidus;Cupriavidus_sp.	0.830075	1	1	1	1	1	1	0	0.0666667	0	0.0666667	0	-0.0666667	0.422678	0.422678	0.203551	0.422678	-0.125	-0.125	-0.25	-0.125	0.229281	NA	NA	NA	NA	NA	NA	0	0	0	0	0	0	0.871581	0.305263	0.717577	0.668234	0.739687	0.763547
Bacteria;Proteobacteria;Betaproteobacteria;Burkholderiales;Burkholderiales_incertae_sedis;Tepidimonas;Tepidimonas_sp.	0.246782	NA	NA	NA	NA	NA	NA	0	0	0	0	0	0	NA	NA	NA	NA	0	0	0	0	0.229281	NA	NA	NA	NA	NA	NA	0	0	0	0	0	0	0.341785	0.305263	NA	NA	NA	NA
Bacteria;Proteobacteria;Betaproteobacteria;Burkholderiales;Comamonadaceae;unknown_Comamonadaceae;unknown_Comamonadaceae	0.763232	1	1	1	1	1	1	-0.0666667	0	0	0	0	-0.0666667	0.349575	0.349575	1	0.422678	0.142857	0.142857	0.0178571	-0.125	0.229281	1	1	1	1	1	1	-0.142857	-0.142857	-0.142857	-0.142857	-0.142857	-0.142857	0.809167	0.305263	0.717577	0.668234	1	0.763547
Bacteria;Proteobacteria;Betaproteobacteria;Burkholderiales;Comamonadaceae;Comamonas;Comamonas_sp.	0.869463	1	1	1	1	1	1	-0.0666667	-0.133333	0	0	0	0.0666667	0.142345	0.922085	0.349575	0.202396	0.285714	0.0357143	0.142857	-0.25	0.0963513	0.742187	0.742187	0.742187	1	1	1	-0.285714	-0.285714	-0.285714	0.142857	-0.142857	-0.142857	0.900937	0.305263	0.717577	1	0.739687	0.763547
Bacteria;Proteobacteria;Betaproteobacteria;Burkholderiales;Comamonadaceae;Delftia;Delftia_sp.	0.246782	NA	NA	1	NA	1	1	0	0	0.0666667	0	0.0666667	0.0666667	NA	NA	NA	0.422678	0	0	0	-0.125	0.229281	NA	NA	NA	NA	NA	NA	0	0	0	0	0	0	0.341785	0.305263	NA	NA	NA	0.763547
Bacteria;Proteobacteria;Betaproteobacteria;Burkholderiales;Comamonadaceae;Pelomonas;Pelomonas_sp.	0.717144	1	1	1	1	1	1	-0.0666667	0	0	0.0666667	0.0666667	0	0.422678	NA	0.422678	0.422678	-0.125	0	-0.125	-0.125	0.229281	NA	NA	NA	NA	NA	NA	0	0	0	0	0	0	0.77159	0.305263	0.717577	NA	0.739687	0.763547
Bacteria;Proteobacteria;Betaproteobacteria;Burkholderiales;Comamonadaceae;Variovorax;Variovorax_sp.	0.246782	NA	NA	NA	NA	NA	NA	0	0	0	0	0	0	NA	NA	NA	NA	0	0	0	0	0.229281	NA	NA	NA	NA	NA	NA	0	0	0	0	0	0	0.341785	0.305263	NA	NA	NA	NA
Bacteria;Proteobacteria;Betaproteobacteria;Burkholderiales;Oxalobacteraceae;unknown_Oxalobacteraceae;unknown_Oxalobacteraceae	0.931501	1	1	0.836984	1	0.836984	0.836984	0.0666667	0	0.0666667	-0.133333	0.0666667	0.133333	0.0732405	0.947833	0.407775	0.0732405	0.482143	0.0357143	0.232143	0.482143	0.0964538	0.592398	0.855132	0.700659	0.700659	0.585075	0.700659	-0.285714	-0.285714	0	0.142857	0.571429	0.285714	0.943866	0.305263	0.717577	1	0.739687	0.763547
Bacteria;Proteobacteria;Betaproteobacteria;Burkholderiales;Oxalobacteraceae;Oxalobacter;Oxalobacter_sp.	0.203797	0.538588	0.853923	0.853923	0.853923	0.538588	0.538588	-0.2	-0.133333	0	0.0666667	0.133333	0.133333	0.157644	0.422678	0.142345	0.408108	0.357143	-0.125	0.285714	0.196429	0.0823753	0.634017	1	0.696855	0.634017	0.634017	0.634017	-0.428571	-0.142857	0	0.285714	0.285714	0.142857	0.341785	0.299428	0.717577	0.668234	0.739687	0.763547
Bacteria;Proteobacteria;Betaproteobacteria;Burkholderiales;Sutterellaceae;unknown_Sutterellaceae;unknown_Sutterellaceae	0.196357	0.892577	0.892577	0.113987	0.113987	0.113987	0.113987	0.0666667	0	-0.266667	0.266667	-0.333333	-0.4	0.555056	0.0490103	0.165114	0.180678	0.178571	0.571429	0.410714	0.339286	0.0758301	0.833029	0.833029	0.301864	0.208118	0.208118	0.208118	0.285714	0.142857	-0.285714	0.428571	-0.571429	-0.571429	0.341785	0.289418	0.805421	0.49594	0.739687	0.763547
Bacteria;Proteobacteria;Betaproteobacteria;Burkholderiales;Sutterellaceae;Parasutterella;Parasutterella_sp.	0.0239337	0.287279	0.371573	0.483438	0.461174	0.41627	0.483438	-0.533333	-0.4	-0.2	0.133333	0.333333	0.333333	0.384568	0.381997	0.0607612	0.103327	0.285714	0.285714	0.589286	0.517857	0.164345	0.794052	0.794052	0.809984	0.560955	0.794052	0.916282	-0.571429	-0.285714	-0.285714	0.571429	0.285714	0	0.0925963	0.305263	0.717577	0.668234	0.61141	0.763547
Bacteria;Proteobacteria;Betaproteobacteria;Burkholderiales;Sutterellaceae;Sutterella;Sutterella_sp.	0.000280999	0.454285	0.227142	0.213989	0.00604248	0.251009	0.00604248	-0.2	0.2	-0.466667	0.733333	-0.266667	-0.733333	0.612587	0.00932401	0.0289044	0.463403	0.178571	0.785714	0.678571	0.25	0.000411697	0.6875	0.09375	0.45	0.15625	0.328125	0.09375	0.428571	0.714286	-0.428571	0.714286	-0.714286	-1	0.00292495	0.00543035	0.834734	0.29021	0.465361	0.810956
Bacteria;Proteobacteria;Betaproteobacteria;Neisseriales;Neisseriaceae;Neisseria;Neisseria_sp.	0.321181	1	1	1	1	1	1	0.133333	0	0	-0.133333	-0.133333	0	0.349575	0.561834	0.349575	0.422678	0.142857	-0.142857	0.142857	-0.125	0.626842	1	1	1	NA	1	1	0	0	-0.142857	0	-0.142857	-0.142857	0.408613	0.697592	0.717577	0.797132	0.739687	0.763547
Bacteria;Proteobacteria;Deltaproteobacteria;unknown_Deltaproteobacteria;unknown_Deltaproteobacteria;unknown_Deltaproteobacteria;unknown_Deltaproteobacteria	0.310157	0.815252	1	1	0.815252	0.815252	1	0.133333	0	0	-0.2	-0.2	-0.0666667	1	0.297075	1	0.349575	0.0178571	0.267857	0.0178571	0.142857	0.293974	1	1	1	0.893488	1	1	0.285714	0	0.142857	-0.428571	-0.285714	0	0.405178	0.378202	1	0.668234	1	0.763547
Bacteria;Proteobacteria;Deltaproteobacteria;Desulfovibrionales;unknown_Desulfovibrionales;unknown_Desulfovibrionales;unknown_Desulfovibrionales	0.0265418	0.61477	0.61477	0.703456	0.292538	0.292538	1	0.2	-0.133333	-0.0666667	-0.266667	-0.266667	0.0666667	1	0.297789	NA	0.349575	0	0.267857	0	0.142857	0.0252216	0.362898	1	1	0.362898	0.362898	1	0.428571	-0.142857	0	-0.428571	-0.428571	0.142857	0.0996405	0.12556	1	0.668234	NA	0.763547
Bacteria;Proteobacteria;Deltaproteobacteria;Desulfovibrionales;Desulfovibrionaceae;unknown_Desulfovibrionaceae;unknown_Desulfovibrionaceae	0.0282717	0.724989	0.33835	0.724989	0.604929	0.724989	0.724989	0	-0.266667	-0.133333	-0.2	-0.266667	0	0.0247585	0.212772	0.0570895	0.142345	0.625	0.357143	0.428571	0.285714	0.137508	1	0.624355	1	1	1	1	-0.142857	-0.428571	-0.142857	-0.142857	-0.285714	0	0.104423	0.305263	0.64823	0.668234	0.61141	0.763547
Bacteria;Proteobacteria;Deltaproteobacteria;Desulfovibrionales;Desulfovibrionaceae;Bilophila;Bilophila_sp.	6.30438e-08	0.0367952	0.426435	0.0420117	0.0875977	0.000366211	0.0367952	0.6	0.333333	-0.666667	-0.466667	-1	-0.6	0.816801	0.0930451	0.0127612	0.642835	0.0892857	0.535714	0.785714	0.160714	1.13977e-05	0.15625	0.1875	0.164062	0.6875	0.046875	0.046875	0.428571	0.714286	-0.714286	-0.428571	-1	-1	2.8874e-06	0.000372866	0.950265	0.62175	0.37816	0.83718
Bacteria;Proteobacteria;Deltaproteobacteria;Desulfovibrionales;Desulfovibrionaceae;Desulfovibrio;Desulfovibrio_sp.	0.146366	0.895581	0.895581	1	0.316936	0.316936	0.402485	-0.0666667	-0.133333	-0.133333	-0.2	-0.266667	0.133333	0.694969	0.71041	0.71041	0.408108	0.125	0.107143	0.107143	0.196429	0.733173	0.507214	0.586214	0.507214	0.507214	0.507214	0.507214	0.142857	0.142857	0.142857	-0.285714	-0.285714	0.285714	0.341785	0.784563	0.883604	0.89131	0.970973	0.763547
Bacteria;Proteobacteria;Deltaproteobacteria;Myxococcales;Polyangiaceae;Minicystis;Minicystis_sp.	0.246782	NA	NA	NA	NA	NA	NA	0	0	0	0	0	0	NA	NA	NA	NA	0	0	0	0	0.229281	NA	NA	NA	NA	NA	NA	0	0	0	0	0	0	0.341785	0.305263	NA	NA	NA	NA
Bacteria;Proteobacteria;Epsilonproteobacteria;Campylobacterales;Campylobacteraceae;Campylobacter;Campylobacter_sp.	0.0946302	0.520704	0.520704	0.689408	1	1	1	-0.2	-0.2	-0.133333	-0.0666667	0	0.0666667	0.803653	0.349575	NA	0.422678	-0.0714286	0.142857	0	-0.125	0.229281	1	1	1	1	1	NA	-0.142857	-0.142857	-0.142857	-0.142857	-0.142857	0	0.246254	0.305263	0.947352	0.668234	NA	0.763547
Bacteria;Proteobacteria;Gammaproteobacteria;unknown_Gammaproteobacteria;unknown_Gammaproteobacteria;unknown_Gammaproteobacteria;unknown_Gammaproteobacteria	0.332333	0.465932	0.846924	0.786713	0.249756	0.814526	0.249756	0.133333	-0.0666667	0.2	-0.333333	0.2	0.466667	0.53582	1	0.866511	0.120591	0.214286	0	0.0714286	-0.5	0.55387	0.8125	0.8125	0.8125	0.8125	0.8125	0.8125	-0.142857	-0.142857	-0.142857	-0.428571	-0.142857	0.142857	0.420465	0.631026	0.801478	1	1	0.763547
Bacteria;Proteobacteria;Gammaproteobacteria;Aeromonadales;Succinivibrionaceae;Succinivibrio;Succinivibrio_sp.	0.246782	1	1	1	1	1	1	0.0666667	0.0666667	-0.0666667	0.0666667	-0.0666667	-0.0666667	0.349575	0.349575	0.349575	NA	0.142857	0.142857	0.142857	0	0.229281	1	1	1	1	1	1	0.142857	0.142857	-0.142857	0.142857	-0.142857	-0.142857	0.341785	0.305263	0.717577	0.668234	0.739687	NA
Bacteria;Proteobacteria;Gammaproteobacteria;Alteromonadales;Pseudoalteromonadaceae;Pseudoalteromonas;Pseudoalteromonas_sp.	0.246782	NA	1	NA	1	NA	1	0	0.0666667	0	0.0666667	0	-0.0666667	NA	NA	0.422678	NA	0	0	-0.125	0	0.229281	NA	NA	NA	NA	NA	NA	0	0	0	0	0	0	0.341785	0.305263	NA	NA	0.739687	NA
Bacteria;Proteobacteria;Gammaproteobacteria;Cardiobacteriales;Cardiobacteriaceae;Cardiobacterium;Cardiobacterium_sp.	0.246782	NA	NA	NA	NA	NA	NA	0	0	0	0	0	0	NA	NA	NA	NA	0	0	0	0	0.229281	NA	NA	NA	NA	NA	NA	0	0	0	0	0	0	0.341785	0.305263	NA	NA	NA	NA
Bacteria;Proteobacteria;Gammaproteobacteria;Enterobacteriales;Enterobacteriaceae;unknown_Enterobacteriaceae;unknown_Enterobacteriaceae	1.95839e-09	0.000183105	0.0618896	0.306527	0.128394	0.000183105	0.0134277	1	0.466667	-0.333333	-0.466667	-1	-0.6	0.816639	0.612587	1	0.104571	0.0892857	-0.178571	0	-0.517857	4.55063e-06	0.046875	0.1875	0.1875	0.46875	0.046875	0.0625	1	0.428571	-0.714286	-0.428571	-1	-0.714286	2.52531e-07	0.000173682	0.950265	0.815529	1	0.763547
Bacteria;Proteobacteria;Gammaproteobacteria;Enterobacteriales;Enterobacteriaceae;Escherichia/Shigella;Escherichia/Shigella_sp.	2.30463e-08	0.000183105	0.053009	0.383603	0.638672	0.000183105	0.053009	1	0.333333	-0.466667	-0.2	-1	-0.6	0.771142	0.396892	0.955089	0.383714	0.107143	-0.285714	-0.0357143	-0.285714	3.72371e-06	0.046875	0.1875	0.1875	0.8125	0.046875	0.09375	1	0.428571	-0.714286	-0.142857	-1	-0.714286	1.3194e-06	0.000170546	0.946643	0.668234	1	0.763547
Bacteria;Proteobacteria;Gammaproteobacteria;Enterobacteriales;Enterobacteriaceae;Klebsiella;Klebsiella_sp.	0.106955	0.520704	0.520704	0.947122	1	0.742187	0.879321	-0.2	-0.2	-0.0666667	0.0666667	0.133333	0.0666667	0.803653	NA	0.349575	0.203551	-0.0714286	0	0.142857	-0.25	0.229281	1	1	1	1	NA	1	-0.142857	-0.142857	-0.142857	0.142857	0	-0.142857	0.272141	0.305263	0.947352	NA	0.739687	0.763547
Bacteria;Proteobacteria;Gammaproteobacteria;Enterobacteriales;Enterobacteriaceae;Morganella;Morganella_sp.	0.435533	1	1	1	NA	1	1	-0.0666667	-0.0666667	0	0	0.0666667	0.0666667	0.422678	NA	NA	0.422678	-0.125	0	0	-0.125	0.229281	NA	NA	NA	NA	NA	NA	0	0	0	0	0	0	0.498686	0.305263	0.717577	NA	NA	0.763547
Bacteria;Proteobacteria;Gammaproteobacteria;Enterobacteriales;Enterobacteriaceae;Salmonella;Salmonella_sp.	0.769611	1	1	1	1	1	1	0.2	0.0666667	0.133333	0	0	0.0666667	1	0.822675	0.297789	0.0980348	0	0.0714286	-0.267857	-0.375	0.214944	1	1	1	1	1	1	0.285714	0	-0.142857	-0.142857	-0.285714	-0.142857	0.81217	0.305263	1	0.989595	0.739687	0.763547
Bacteria;Proteobacteria;Gammaproteobacteria;Pasteurellales;Pasteurellaceae;unknown_Pasteurellaceae;unknown_Pasteurellaceae	0.0694076	0.666828	0.560563	0.560563	0.150638	0.560563	0.726447	0.266667	0.2	0.266667	0.466667	0.0666667	-0.0666667	0.722439	0.857714	0.861942	0.679427	-0.125	0.0714286	0.0714286	-0.142857	0.250126	1	1	1	0.449282	1	1	0.285714	0.285714	0.428571	0.428571	-0.142857	-0.142857	0.199057	0.329188	0.908861	1	1	0.845269
Bacteria;Proteobacteria;Gammaproteobacteria;Pasteurellales;Pasteurellaceae;Aggregatibacter;Aggregatibacter_sp.	0.246782	NA	NA	NA	NA	NA	NA	0	0	0	0	0	0	NA	NA	NA	NA	0	0	0	0	0.229281	NA	NA	NA	NA	NA	NA	0	0	0	0	0	0	0.341785	0.305263	NA	NA	NA	NA
Bacteria;Proteobacteria;Gammaproteobacteria;Pasteurellales;Pasteurellaceae;Haemophilus;Haemophilus_sp.	0.0555052	0.646034	0.299706	0.392879	0.299706	0.457677	0.528609	0.266667	0.466667	0.333333	0.533333	0.2	-0.333333	0.660084	0.952526	0.769928	0.951268	0.142857	0.0357143	-0.107143	-0.0357143	0.668172	0.932405	0.932405	0.932405	0.932405	0.932405	0.932405	0.285714	0.285714	0.428571	0.428571	0.142857	-0.142857	0.176537	0.739185	0.876829	1	1	1
Bacteria;Proteobacteria;Gammaproteobacteria;Pseudomonadales;Moraxellaceae;unknown_Moraxellaceae;unknown_Moraxellaceae	0.246782	NA	NA	NA	NA	NA	NA	0	0	0	0	0	0	NA	NA	NA	NA	0	0	0	0	0.229281	NA	NA	NA	NA	NA	NA	0	0	0	0	0	0	0.341785	0.305263	NA	NA	NA	NA
Bacteria;Proteobacteria;Gammaproteobacteria;Pseudomonadales;Moraxellaceae;Acinetobacter;Acinetobacter_sp.	0.435533	1	1	NA	1	1	1	0.0666667	0.0666667	0	0	-0.0666667	-0.0666667	NA	0.422678	0.349575	NA	0	-0.125	0.142857	0	0.229281	NA	1	NA	1	NA	1	0	0.142857	0	0.142857	0	-0.142857	0.498686	0.305263	NA	0.668234	0.739687	NA
Bacteria;Proteobacteria;Gammaproteobacteria;Pseudomonadales;Moraxellaceae;Enhydrobacter;Enhydrobacter_sp.	0.246782	NA	NA	NA	NA	NA	NA	0	0	0	0	0	0	NA	NA	NA	NA	0	0	0	0	0.229281	NA	NA	NA	NA	NA	NA	0	0	0	0	0	0	0.341785	0.305263	NA	NA	NA	NA
Bacteria;Proteobacteria;Gammaproteobacteria;Pseudomonadales;Moraxellaceae;Moraxella;Moraxella_sp.	0.246782	NA	NA	NA	NA	NA	NA	0	0	0	0	0	0	NA	NA	NA	NA	0	0	0	0	0.229281	NA	NA	NA	NA	NA	NA	0	0	0	0	0	0	0.341785	0.305263	NA	NA	NA	NA
Bacteria;Proteobacteria;Gammaproteobacteria;Pseudomonadales;Pseudomonadaceae;unknown_Pseudomonadaceae;unknown_Pseudomonadaceae	0.246782	NA	NA	NA	NA	NA	NA	0	0	0	0	0	0	NA	NA	NA	NA	0	0	0	0	0.229281	NA	NA	NA	NA	NA	NA	0	0	0	0	0	0	0.341785	0.305263	NA	NA	NA	NA
Bacteria;Proteobacteria;Gammaproteobacteria;Pseudomonadales;Pseudomonadaceae;Cellvibrio;Cellvibrio_sp.	0.246782	NA	NA	NA	NA	NA	NA	0	0	0	0	0	0	NA	NA	NA	NA	0	0	0	0	0.229281	NA	NA	NA	NA	NA	NA	0	0	0	0	0	0	0.341785	0.305263	NA	NA	NA	NA
Bacteria;Proteobacteria;Gammaproteobacteria;Pseudomonadales;Pseudomonadaceae;Pseudomonas;Pseudomonas_sp.	0.997567	1	1	1	1	1	1	0	0	0	0	0.0666667	0	0.141326	1	1	0.203551	0.285714	0	0.0178571	-0.25	0.423115	1	1	1	1	1	1	-0.142857	-0.142857	-0.285714	0	-0.142857	-0.142857	0.999856	0.502038	0.717577	1	1	0.763547
Bacteria;Proteobacteria;Gammaproteobacteria;Xanthomonadales;Xanthomonadaceae;unknown_Xanthomonadaceae;unknown_Xanthomonadaceae	0.435403	1	1	1	NA	1	1	-0.0666667	-0.0666667	0	0	0.0666667	0.0666667	0.422678	NA	NA	0.349575	-0.125	0	0	0.142857	0.229281	NA	NA	1	NA	1	1	0	0	0.142857	0	0.142857	0.142857	0.498686	0.305263	0.717577	NA	NA	0.763547
Bacteria;Proteobacteria;Gammaproteobacteria;Xanthomonadales;Xanthomonadaceae;Stenotrophomonas;Stenotrophomonas_sp.	0.246782	NA	1	NA	1	NA	1	0	0.0666667	0	0.0666667	0	-0.0666667	NA	NA	0.422678	NA	0	0	-0.125	0	0.229281	NA	NA	NA	NA	NA	NA	0	0	0	0	0	0	0.341785	0.305263	NA	NA	0.739687	NA
Bacteria;Proteobacteria;Gammaproteobacteria;Xanthomonadales;Xanthomonadaceae;Xanthomonas;Xanthomonas_sp.	0.435403	1	1	1	NA	1	1	-0.0666667	-0.0666667	0	0	0.0666667	0.0666667	0.422678	NA	NA	0.349575	-0.125	0	0	0.142857	0.229281	NA	NA	1	NA	1	1	0	0	0.142857	0	0.142857	0.142857	0.498686	0.305263	0.717577	NA	NA	0.763547
Bacteria;Spirochaetes;Spirochaetia;Spirochaetales;Brachyspiraceae;Brachyspira;Brachyspira_sp.	0.246782	1	1	1	NA	NA	NA	-0.0666667	-0.0666667	-0.0666667	0	0	0	0.349575	NA	NA	NA	0.142857	0	0	0	0.229281	1	1	1	NA	NA	NA	-0.142857	-0.142857	-0.142857	0	0	0	0.341785	0.305263	0.717577	NA	NA	NA
Bacteria;Synergistetes;Synergistia;Synergistales;Synergistaceae;Cloacibacillus;Cloacibacillus_sp.	0.226782	1	NA	0.927733	1	1	0.927733	0.0666667	0	0.133333	-0.0666667	0	0.133333	0.349575	0.349575	0.349575	0.142345	0.142857	0.142857	0.142857	0.285714	0.185582	1	NA	0.927733	1	1	0.927733	0.142857	0	0.285714	-0.142857	0	0.285714	0.341785	0.305263	0.717577	0.668234	0.739687	0.763547
Bacteria;Synergistetes;Synergistia;Synergistales;Synergistaceae;Jonquetella;Jonquetella_sp.	0.246782	NA	NA	NA	NA	NA	NA	0	0	0	0	0	0	NA	NA	NA	NA	0	0	0	0	0.229281	NA	NA	NA	NA	NA	NA	0	0	0	0	0	0	0.341785	0.305263	NA	NA	NA	NA
Bacteria;Verrucomicrobia;Verrucomicrobiae;Verrucomicrobiales;Verrucomicrobiaceae;Akkermansia;Akkermansia_sp.	0.850985	0.838256	0.838256	0.754719	0.838256	0.838256	0.838256	0.0666667	-0.2	-0.133333	-0.133333	0.0666667	0.266667	0.801777	0.246505	0.345977	0.951268	0.0892857	0.357143	0.285714	-0.0357143	0.684257	1	1	1	1	1	1	0.142857	-0.142857	-0.285714	-0.142857	-0.142857	0	0.885798	0.746557	0.947352	0.668234	0.739687	1
Genus
Feature	Pmodel	P12	P13	P14	P23	P24	P34	D12	D13	D14	D23	D24	D34	PRNR1	PRNR2	PRNR3	PRNR4	DRNR1	DRNR2	DRNR3	DRNR4	rPmodel	rP12	rP13	rP14	rP23	rP24	rP34	rD12	rD13	rD14	rD23	rD24	rD34	Qmodel	rQmodel	QRNR1	QRNR2	QRNR3	QRNR4
?;unknown_?;unknown_?;unknown_?;unknown_?;unknown_?	0.435533	1	1	NA	1	1	1	0.0666667	0.0666667	0	0	-0.0666667	-0.0666667	NA	0.422678	0.349575	NA	0	-0.125	0.142857	0	0.229281	NA	1	NA	1	NA	1	0	0.142857	0	0.142857	0	-0.142857	0.501192	0.298325	NA	0.725904	0.689417	NA
Bacteria;unknown_Bacteria;unknown_Bacteria;unknown_Bacteria;unknown_Bacteria;unknown_Bacteria	0.0050113	0.0767212	0.241089	0.846924	0.302856	0.0615234	0.302856	-0.466667	-0.466667	0.0666667	0.2	0.6	0.333333	0.120591	0.0021756	0.0003108	0.612587	0.5	0.892857	1	0.178571	0.00548082	0.234375	0.6875	0.5625	0.1875	0.3125	0.5625	-0.714286	-0.428571	-0.142857	0.714286	0.428571	-0.142857	0.0286897	0.0380336	0.679304	0.293162	0.0522145	0.859681
Bacteria;Actinobacteria;unknown_Actinobacteria;unknown_Actinobacteria;unknown_Actinobacteria;unknown_Actinobacteria	0.141464	1	1	1	1	1	1	-0.133333	-0.0666667	0	0.0666667	0.0666667	0.0666667	0.202396	NA	0.422678	0.422678	-0.25	0	-0.125	-0.125	0.229281	NA	NA	NA	NA	NA	NA	0	0	0	0	0	0	0.344181	0.298325	0.679304	NA	0.689417	0.711392
Bacteria;Actinobacteria;Actinobacteria;unknown_Actinobacteria;unknown_Actinobacteria;unknown_Actinobacteria	0.289162	1	1	0.696403	1	0.696403	0.696403	0	0	0.2	-0.0666667	0.133333	0.2	0.203551	0.619016	0.922085	0.678556	-0.25	0.125	0.0357143	-0.125	0.257744	1	1	1	1	1	1	0.285714	0.142857	0.285714	-0.142857	0	0.142857	0.398904	0.322532	0.679304	0.890052	1	0.886541
Bacteria;Actinobacteria;Actinobacteria;Actinomycetales;unknown_Actinomycetales;unknown_Actinomycetales	0.386761	1	0.742187	1	0.742187	1	0.742187	0	-0.133333	0	-0.133333	0	0.133333	0.203551	1	NA	0.203551	-0.25	0	0	-0.25	0.229281	1	NA	NA	1	1	NA	0.142857	0	0	-0.142857	-0.142857	0	0.501192	0.298325	0.679304	1	NA	0.711392
Bacteria;Actinobacteria;Actinobacteria;Actinomycetales;Actinomycetaceae;unknown_Actinomycetaceae	0.0186211	0.148714	1	1	0.100349	0.100349	1	0.333333	0.0666667	0	-0.4	-0.4	-0.0666667	0.203551	0.949638	0.740269	1	-0.25	-0.0357143	-0.0892857	0	0.0612818	0.538588	1	1	0.538588	0.538588	1	0.428571	0.142857	0.142857	-0.428571	-0.285714	0	0.0804571	0.252707	0.679304	1	0.931516	1
Bacteria;Actinobacteria;Actinobacteria;Actinomycetales;Actinomycetaceae;Actinomyces	0.00221397	0.246993	0.88669	0.480457	0.0754303	0.480457	0.480457	0.4	0.133333	0.266667	-0.6	-0.266667	0.0666667	0.264611	0.157299	0.145884	0.395551	-0.285714	-0.446429	-0.392857	-0.25	0.062901	0.544348	1	0.742187	0.544348	0.942594	0.879321	0.428571	0	0.285714	-0.428571	-0.142857	0.142857	0.0144857	0.252707	0.679304	0.71165	0.689417	0.711392
Bacteria;Actinobacteria;Actinobacteria;Actinomycetales;Actinomycetaceae;Mobiluncus	0.246782	NA	NA	NA	NA	NA	NA	0	0	0	0	0	0	NA	NA	NA	NA	0	0	0	0	0.229281	NA	NA	NA	NA	NA	NA	0	0	0	0	0	0	0.344181	0.298325	NA	NA	NA	NA
Bacteria;Actinobacteria;Actinobacteria;Actinomycetales;Actinomycetaceae;Varibaculum	0.246782	NA	1	NA	1	NA	1	0	0.0666667	0	0.0666667	0	-0.0666667	NA	NA	0.422678	NA	0	0	-0.125	0	0.229281	NA	NA	NA	NA	NA	NA	0	0	0	0	0	0	0.344181	0.298325	NA	NA	0.689417	NA
Bacteria;Actinobacteria;Actinobacteria;Actinomycetales;Brevibacteriaceae;Brevibacterium	0.246782	NA	NA	NA	NA	NA	NA	0	0	0	0	0	0	NA	NA	NA	NA	0	0	0	0	0.229281	NA	NA	NA	NA	NA	NA	0	0	0	0	0	0	0.344181	0.298325	NA	NA	NA	NA
Bacteria;Actinobacteria;Actinobacteria;Actinomycetales;Corynebacteriaceae;Corynebacterium	0.677706	0.89225	0.89225	0.89225	0.89225	0.89225	0.89225	0	-0.133333	-0.0666667	-0.2	-0.0666667	0.0666667	0.239104	0.579585	0.619016	0.889847	-0.321429	-0.160714	0.125	-0.0535714	0.917162	1	1	1	1	1	1	0.142857	0	0	0	0	0	0.711902	0.929336	0.679304	0.876779	0.832819	0.989362
Bacteria;Actinobacteria;Actinobacteria;Actinomycetales;Microbacteriaceae;unknown_Microbacteriaceae	0.349247	1	1	1	1	1	1	-0.133333	-0.0666667	-0.0666667	0.0666667	0.0666667	0	0.202396	NA	0.422678	0.422678	-0.25	0	-0.125	-0.125	0.229281	NA	NA	NA	NA	NA	NA	0	0	0	0	0	0	0.459641	0.298325	0.679304	NA	0.689417	0.711392
Bacteria;Actinobacteria;Actinobacteria;Actinomycetales;Microbacteriaceae;Leucobacter	0.246782	NA	NA	NA	NA	NA	NA	0	0	0	0	0	0	NA	NA	NA	NA	0	0	0	0	0.229281	NA	NA	NA	NA	NA	NA	0	0	0	0	0	0	0.344181	0.298325	NA	NA	NA	NA
Bacteria;Actinobacteria;Actinobacteria;Actinomycetales;Micrococcaceae;Rothia	0.00012067	0.18868	0.18868	0.473238	0.0349501	0.0980451	0.498225	0.266667	-0.333333	-0.133333	-0.666667	-0.333333	0.0666667	0.613731	0.142549	0.619016	0.333636	-0.160714	-0.464286	0.125	0.25	0.118039	0.703456	0.703456	1	0.585075	0.703456	0.703456	0.142857	-0.285714	0	-0.571429	-0.142857	0.142857	0.0015352	0.298325	0.831514	0.71165	0.832819	0.711392
Bacteria;Actinobacteria;Actinobacteria;Actinomycetales;Mycobacteriaceae;Mycobacterium	0.246782	NA	NA	NA	NA	NA	NA	0	0	0	0	0	0	NA	NA	NA	NA	0	0	0	0	0.229281	NA	NA	NA	NA	NA	NA	0	0	0	0	0	0	0.344181	0.298325	NA	NA	NA	NA
Bacteria;Actinobacteria;Actinobacteria;Actinomycetales;Nocardiaceae;unknown_Nocardiaceae	0.246782	NA	NA	NA	NA	NA	NA	0	0	0	0	0	0	NA	NA	NA	NA	0	0	0	0	0.229281	NA	NA	NA	NA	NA	NA	0	0	0	0	0	0	0.344181	0.298325	NA	NA	NA	NA
Bacteria;Actinobacteria;Actinobacteria;Actinomycetales;Nocardiaceae;Rhodococcus	0.246782	NA	NA	NA	NA	NA	NA	0	0	0	0	0	0	NA	NA	NA	NA	0	0	0	0	0.229281	NA	NA	NA	NA	NA	NA	0	0	0	0	0	0	0.344181	0.298325	NA	NA	NA	NA
Bacteria;Actinobacteria;Actinobacteria;Actinomycetales;Propionibacteriaceae;unknown_Propionibacteriaceae	0.246782	NA	1	NA	1	NA	1	0	0.0666667	0	0.0666667	0	-0.0666667	NA	NA	0.349575	NA	0	0	0.142857	0	0.229281	NA	1	NA	1	NA	1	0	0.142857	0	0.142857	0	-0.142857	0.344181	0.298325	NA	NA	0.689417	NA
Bacteria;Actinobacteria;Actinobacteria;Actinomycetales;Propionibacteriaceae;Propionibacterium	0.179663	0.438839	0.702668	0.741564	0.741564	0.621481	0.875561	-0.266667	0	-0.0666667	0.266667	0.266667	0	0.555056	1	0.563435	0.129099	-0.178571	0.0178571	-0.178571	-0.410714	0.523919	1	1	1	1	1	1	0	0.142857	-0.285714	0.285714	0	-0.285714	0.344181	0.588125	0.809978	1	0.809035	0.711392
Bacteria;Actinobacteria;Actinobacteria;Bifidobacteriales;Bifidobacteriaceae;Alloscardovia	0.246782	NA	NA	NA	NA	NA	NA	0	0	0	0	0	0	NA	NA	NA	NA	0	0	0	0	0.229281	NA	NA	NA	NA	NA	NA	0	0	0	0	0	0	0.344181	0.298325	NA	NA	NA	NA
Bacteria;Actinobacteria;Actinobacteria;Bifidobacteriales;Bifidobacteriaceae;Bifidobacterium	0.0015363	0.276855	0.275171	0.0595592	0.0662959	0.0718689	0.0402832	-0.2	-0.2	0.6	-0.6	0.333333	0.6	0.223899	0.335664	0.562485	0.027751	-0.392857	-0.321429	-0.196429	-0.696429	0.446887	0.9375	0.69375	0.47177	0.46875	0.5625	0.46875	0.142857	-0.142857	0.428571	-0.714286	0.142857	0.428571	0.0108075	0.516854	0.679304	0.725904	0.809035	0.711392
Bacteria;Actinobacteria;Actinobacteria;Bifidobacteriales;Bifidobacteriaceae;Scardovia	0.435533	1	1	1	NA	1	1	-0.0666667	-0.0666667	0	0	0.0666667	0.0666667	0.422678	NA	NA	0.422678	-0.125	0	0	-0.125	0.229281	NA	NA	NA	NA	NA	NA	0	0	0	0	0	0	0.501192	0.298325	0.679304	NA	NA	0.711392
Bacteria;Actinobacteria;Actinobacteria;Coriobacteriales;Coriobacteriaceae;unknown_Coriobacteriaceae	0.0160642	0.875234	0.113766	0.118077	0.396214	0.113766	0.0582935	0.133333	-0.333333	0.133333	-0.133333	0.533333	0.466667	0.953775	0.0555385	0.953733	0.612587	-0.0357143	-0.607143	-0.0357143	-0.178571	0.0712204	0.707566	0.382525	0.707566	0.916282	0.416826	0.382525	-0.142857	-0.428571	0	0	0.571429	0.428571	0.0721312	0.25888	0.999512	0.487505	1	0.859681
Bacteria;Actinobacteria;Actinobacteria;Coriobacteriales;Coriobacteriaceae;Atopobium	0.00111965	0.464506	0.562545	0.357578	0.138798	0.0124583	0.400774	0.4	-0.0666667	-0.266667	-0.466667	-0.666667	-0.266667	0.590324	1	0.408526	0.147187	-0.178571	-0.0178571	0.267857	-0.446429	0.0198031	0.267361	1	0.254346	0.254346	0.254346	0.254346	0.428571	0.142857	-0.428571	-0.285714	-0.571429	-0.428571	0.00854669	0.100776	0.831514	1	0.689417	0.711392
Bacteria;Actinobacteria;Actinobacteria;Coriobacteriales;Coriobacteriaceae;Collinsella	0.574132	0.801684	0.801684	0.801684	0.801684	0.801684	0.801684	0.133333	0.0666667	0.0666667	-0.133333	0.2	0.0666667	0.117555	0.866511	0.955089	0.53582	-0.5	-0.0714286	-0.0357143	-0.214286	0.0518777	0.42664	0.42664	0.4375	1	0.975	0.975	0.285714	0.428571	0.428571	0	0.142857	-0.142857	0.62311	0.22748	0.679304	1	1	0.813472
Bacteria;Actinobacteria;Actinobacteria;Coriobacteriales;Coriobacteriaceae;Eggerthella	0.00390515	0.60535	1	0.167488	0.167564	0.034567	0.456232	0.2	0.266667	-0.466667	-0.4	-0.666667	-0.333333	0.0716333	0.0111327	0.287501	0.0499254	-0.553571	-0.785714	-0.339286	-0.553571	0.0192617	0.507214	0.362898	0.362898	1	0.507214	0.362898	0.142857	0.428571	-0.428571	0	-0.285714	-0.571429	0.0235337	0.100249	0.679304	0.293162	0.689417	0.711392
Bacteria;Actinobacteria;Actinobacteria;Coriobacteriales;Coriobacteriaceae;Gordonibacter	0.146781	0.759006	0.759006	0.759006	0.759006	0.759006	0.759006	-0.2	-0.266667	-0.266667	-0.2	-0.133333	0	0.027756	0.140346	0.489954	0.705902	-0.678571	-0.464286	-0.214286	-0.125	0.800784	0.705524	0.705524	1	0.705524	0.705524	0.705524	0.285714	0.142857	-0.142857	-0.142857	-0.285714	0	0.344181	0.82233	0.55512	0.71165	0.748293	0.886541
Bacteria;Actinobacteria;Actinobacteria;Coriobacteriales;Coriobacteriaceae;Olsenella	0.15435	0.89225	0.89225	0.89225	0.89225	0.89225	0.89225	-0.0666667	-0.133333	0.133333	0.0666667	0.0666667	0.0666667	0.0191546	0.203551	1	0.265315	-0.625	-0.25	0	-0.285714	0.423115	NA	1	1	1	1	1	0	0.142857	0.142857	0.142857	0.142857	0	0.344181	0.496889	0.492548	0.714691	1	0.711392
Bacteria;Actinobacteria;Actinobacteria;Coriobacteriales;Coriobacteriaceae;Paraeggerthella	0.246782	NA	NA	NA	NA	NA	NA	0	0	0	0	0	0	NA	NA	NA	NA	0	0	0	0	0.229281	NA	NA	NA	NA	NA	NA	0	0	0	0	0	0	0.344181	0.298325	NA	NA	NA	NA
Bacteria;Actinobacteria;Actinobacteria;Coriobacteriales;Coriobacteriaceae;Parvibacter	0.246782	NA	NA	NA	NA	NA	NA	0	0	0	0	0	0	NA	NA	NA	NA	0	0	0	0	0.229281	NA	NA	NA	NA	NA	NA	0	0	0	0	0	0	0.344181	0.298325	NA	NA	NA	NA
Bacteria;Actinobacteria;Actinobacteria;Coriobacteriales;Coriobacteriaceae;Senegalimassilia	0.49298	0.902454	1	1	0.850114	0.850114	1	0.2	-0.2	-0.0666667	-0.4	-0.333333	0.0666667	1	1	0.451363	0.719405	0	0.0178571	0.232143	0.125	0.992025	1	1	1	1	1	1	0	0	0	-0.285714	-0.142857	-0.142857	0.553394	0.994937	1	1	0.715566	0.886541
Bacteria;Actinobacteria;Actinobacteria;Coriobacteriales;Coriobacteriaceae;Slackia	0.168707	0.631894	0.158636	0.307341	0.107784	0.759614	0.107784	0.133333	-0.266667	0.333333	-0.4	0	0.333333	0.396088	0.807062	0.849077	0.258595	-0.25	-0.0892857	-0.0714286	-0.339286	0.321925	0.855132	0.634017	0.634017	0.634017	0.855132	0.634017	0.142857	-0.142857	0.285714	-0.428571	0	0.142857	0.344181	0.396349	0.679304	0.988495	1	0.711392
Bacteria;Bacteroidetes;unknown_Bacteroidetes;unknown_Bacteroidetes;unknown_Bacteroidetes;unknown_Bacteroidetes	0.0411962	0.280097	0.0385178	0.576104	0.475373	0.475373	0.280097	-0.266667	-0.733333	-0.2	-0.333333	0.266667	0.333333	0.0426581	0.95365	0.266839	0.0921673	0.642857	0.0357143	0.357143	0.535714	7.42866e-06	0.03125	0.03125	1	1	0.03125	0.0626778	-1	-1	-0.285714	0	1	0.714286	0.140805	0.000283527	0.679304	1	0.689417	0.711392
Bacteria;Bacteroidetes;Bacteroidia;Bacteroidales;unknown_Bacteroidales;unknown_Bacteroidales	0.000572272	0.0686406	0.106123	0.348494	0.319123	0.17361	0.17361	-0.733333	-0.533333	-0.333333	0.466667	0.2	0.2	0.0930451	0.320471	0.144012	0.417471	0.535714	0.321429	0.464286	0.267857	1.25512e-06	0.0667624	0.0667624	0.46875	0.210628	0.118344	0.191262	-1	-1	-0.428571	0.428571	0.571429	0.428571	0.00504401	7.18557e-05	0.679304	0.725904	0.689417	0.711392
Bacteria;Bacteroidetes;Bacteroidia;Bacteroidales;Bacteroidaceae;Bacteroides	0.00980801	0.538696	0.766406	0.145996	1	0.145996	0.145996	0.2	0.0666667	-0.466667	0.0666667	-0.333333	-0.333333	0.694328	0.0289044	0.778866	0.694328	-0.142857	0.678571	-0.107143	-0.142857	3.35223e-05	0.03125	0.375	0.03125	0.13125	0.03125	0.117188	1	0.142857	-1	-0.428571	-1	-0.428571	0.0488268	0.000649159	0.880134	0.328299	0.941363	0.886541
Bacteria;Bacteroidetes;Bacteroidia;Bacteroidales;Porphyromonadaceae;unknown_Porphyromonadaceae	0.211593	0.130515	0.130515	0.130515	0.85007	0.150632	0.324917	-0.533333	-0.333333	-0.4	0.133333	0.333333	0	0.0170686	0.679708	0.600566	0.0809348	0.75	0.142857	0.178571	0.553571	0.000115572	0.046875	0.046875	0.2625	0.833935	0.21332	0.21332	-1	-1	-0.714286	0	0.428571	0.285714	0.344181	0.00155683	0.492548	0.922732	0.832819	0.711392
Bacteria;Bacteroidetes;Bacteroidia;Bacteroidales;Porphyromonadaceae;Barnesiella	0.237567	0.504761	0.803955	0.803955	0.142945	0.803955	0.406128	0.2	-0.133333	0.0666667	-0.533333	0.0666667	0.333333	0.231857	0.955089	0.866511	0.463403	0.392857	0.0357143	0.0714286	-0.25	0.237178	0.6875	0.5625	0.5625	0.560955	0.5625	0.6875	-0.142857	-0.142857	-0.428571	-0.571429	-0.142857	0.142857	0.344181	0.305134	0.679304	1	1	0.751343
Bacteria;Bacteroidetes;Bacteroidia;Bacteroidales;Porphyromonadaceae;Butyricimonas	0.000202293	0.0250854	0.148779	0.141886	0.141886	0.0250854	0.0403873	0.6	0.133333	-0.466667	-0.4	-0.533333	-0.533333	0.117884	0.463403	0.147649	0.396892	0.5	0.25	0.464286	0.285714	0.00112503	0.09375	0.45	0.234375	0.6875	0.09375	0.09375	0.714286	0.142857	-0.714286	0.142857	-0.714286	-0.714286	0.00231626	0.0103053	0.679304	0.778912	0.689417	0.711392
Bacteria;Bacteroidetes;Bacteroidia;Bacteroidales;Porphyromonadaceae;Coprobacter	0.0707478	0.462934	0.070477	0.437939	0.0500199	0.149026	0.070477	0.2	0.466667	-0.133333	0.533333	-0.266667	-0.4	0.349324	0.101769	0.179301	0.262448	0.303571	0.517857	0.428571	0.357143	0.00221557	0.674987	0.117188	0.33422	0.117188	0.117188	0.117188	0.285714	0.714286	-0.142857	0.714286	-0.571429	-0.714286	0.210406	0.0174954	0.679304	0.71165	0.689417	0.711392
Bacteria;Bacteroidetes;Bacteroidia;Bacteroidales;Porphyromonadaceae;Odoribacter	3.73621e-08	0.0012207	0.255893	0.162451	0.000366211	0.000915527	0.0297796	0.733333	0.0666667	-0.2	-1	-0.733333	-0.466667	1	0.120591	0.396892	0.415798	0	-0.5	-0.285714	-0.267857	8.73981e-08	0.03125	0.46875	0.0703125	0.03125	0.03125	0.13125	1	-0.428571	-0.714286	-1	-1	-0.428571	2.13898e-06	1.00071e-05	1	0.71165	0.689417	0.711392
Bacteria;Bacteroidetes;Bacteroidia;Bacteroidales;Porphyromonadaceae;Parabacteroides	0.0208089	0.359131	0.359131	0.359131	0.359131	0.212036	0.320984	0.2	0.333333	-0.466667	-0.0666667	-0.466667	-0.466667	0.955089	0.53582	0.280963	0.612587	-0.0357143	0.214286	0.357143	-0.178571	2.83796e-05	0.234375	0.21875	0.35625	0.8125	0.046875	0.046875	0.428571	0.714286	-0.428571	0.428571	-1	-1	0.0866408	0.000649159	0.999512	0.841376	0.689417	0.859681
Bacteria;Bacteroidetes;Bacteroidia;Bacteroidales;Porphyromonadaceae;Porphyromonas	0.168408	0.895581	0.895581	1	0.895581	0.895581	0.895581	0.266667	0.2	0.0666667	-0.133333	-0.133333	-0.133333	0.422678	0.5791	0.204109	0.203551	-0.125	0.160714	0.321429	-0.25	0.00582834	0.21696	0.21696	NA	1	0.21696	0.21696	0.428571	0.428571	0	-0.142857	-0.428571	-0.428571	0.344181	0.0392556	0.679304	0.876779	0.689417	0.711392
Bacteria;Bacteroidetes;Bacteroidia;Bacteroidales;Prevotellaceae;unknown_Prevotellaceae	0.00721825	0.0454235	0.0454235	1	0.819241	0.0454235	0.0564493	-0.6	-0.6	-0.2	0.266667	0.4	0.266667	0.641938	0.668792	0.169283	0.81107	0.160714	0.142857	0.428571	0.0892857	0.0172447	0.310741	0.211291	0.787406	0.787406	0.211291	0.211291	-0.571429	-0.714286	-0.285714	0.142857	0.571429	0.428571	0.0384414	0.0993338	0.837702	0.922732	0.689417	0.940616
Bacteria;Bacteroidetes;Bacteroidia;Bacteroidales;Prevotellaceae;Alloprevotella	0.246782	1	1	1	1	1	1	-0.0666667	-0.0666667	-0.0666667	-0.0666667	0.0666667	0.0666667	0.349575	0.349575	NA	0.349575	0.142857	0.142857	0	0.142857	0.229281	1	1	1	1	1	1	-0.142857	-0.142857	-0.142857	-0.142857	0.142857	0.142857	0.344181	0.298325	0.679304	0.725904	NA	0.711392
Bacteria;Bacteroidetes;Bacteroidia;Bacteroidales;Prevotellaceae;Paraprevotella	0.0801442	0.181792	1	0.914147	0.0500199	0.218321	1	-0.466667	0.0666667	-0.266667	0.666667	0.2	-0.133333	0.00866366	0.0290898	0.0140203	0.0327789	0.821429	0.678571	0.767857	0.642857	0.0473544	0.416826	0.9375	0.703125	0.09375	0.416826	0.9375	-0.714286	0	-0.428571	1	0.571429	-0.142857	0.229413	0.21263	0.492548	0.328299	0.392569	0.711392
Bacteria;Bacteroidetes;Bacteroidia;Bacteroidales;Prevotellaceae;Prevotella	0.230712	0.165079	0.497197	0.593436	0.301783	0.0983011	0.0983011	-0.2	-0.133333	0	0.333333	0.2	0.266667	0.771343	0.640125	0.202209	0.953775	0.107143	0.160714	0.410714	0.0357143	0.192861	0.328125	1	0.825	0.328125	0.328125	0.328125	-0.714286	0.142857	-0.142857	0.714286	0.142857	0.142857	0.344181	0.298325	0.957529	0.911168	0.689417	0.989362
Bacteria;Bacteroidetes;Bacteroidia;Bacteroidales;Rikenellaceae;unknown_Rikenellaceae	0.206081	0.662241	0.503239	0.662241	0.662241	0.932526	0.503239	-0.2	-0.2	-0.0666667	-0.0666667	0.2	0.266667	0.0939507	0.58267	1	0.0936371	0.517857	0.178571	0.0178571	0.517857	0.00720707	0.21332	0.21332	0.597833	0.786457	0.21332	0.21332	-0.428571	-0.571429	-0.142857	0.142857	0.714286	0.571429	0.344181	0.0471548	0.679304	0.876779	1	0.711392
Bacteria;Bacteroidetes;Bacteroidia;Bacteroidales;Rikenellaceae;Alistipes	0.00215615	0.144653	0.599487	0.0955811	0.0307617	0.0307617	0.0955811	0.2	0.2	-0.466667	-0.733333	-0.6	-0.466667	0.231857	0.685177	0.866511	0.694328	0.392857	0.142857	-0.0714286	-0.142857	0.00030534	0.578125	0.578125	0.046875	0.046875	0.0625	0.0703125	-0.142857	-0.142857	-1	-1	-0.714286	-0.714286	0.0144857	0.00368015	0.679304	0.922732	1	0.886541
Bacteria;Bacteroidetes;Flavobacteriia;Flavobacteriales;unknown_Flavobacteriales;unknown_Flavobacteriales	0.141464	1	1	1	1	1	1	-0.133333	0	-0.0666667	0.0666667	0.0666667	-0.0666667	0.141326	NA	0.349575	0.349575	0.285714	0	0.142857	0.142857	0.133086	1	1	1	1	1	1	-0.285714	0	-0.142857	0.142857	0.142857	-0.142857	0.344181	0.298325	0.679304	NA	0.689417	0.711392
Bacteria;Bacteroidetes;Flavobacteriia;Flavobacteriales;Flavobacteriaceae;Chryseobacterium	0.246782	1	1	1	NA	NA	NA	-0.0666667	-0.0666667	-0.0666667	0	0	0	0.422678	NA	NA	NA	-0.125	0	0	0	0.229281	NA	NA	NA	NA	NA	NA	0	0	0	0	0	0	0.344181	0.298325	0.679304	NA	NA	NA
Bacteria;Bacteroidetes;Flavobacteriia;Flavobacteriales;Flavobacteriaceae;Cloacibacterium	0.246782	NA	1	NA	1	NA	1	0	0.0666667	0	0.0666667	0	-0.0666667	NA	NA	0.422678	NA	0	0	-0.125	0	0.229281	NA	NA	NA	NA	NA	NA	0	0	0	0	0	0	0.344181	0.298325	NA	NA	0.689417	NA
Bacteria;Bacteroidetes;Flavobacteriia;Flavobacteriales;Flavobacteriaceae;Empedobacter	0.246782	1	1	1	NA	NA	NA	-0.0666667	-0.0666667	-0.0666667	0	0	0	0.422678	NA	NA	NA	-0.125	0	0	0	0.229281	NA	NA	NA	NA	NA	NA	0	0	0	0	0	0	0.344181	0.298325	0.679304	NA	NA	NA
Bacteria;Candidatus_Saccharibacteria;Saccharibacteria_genera_incertae_sedis;Saccharibacteria_genera_incertae_sedis;Saccharibacteria_genera_incertae_sedis;Saccharibacteria_genera_incertae_sedis	8.44991e-08	0.092532	0.621191	0.207192	0.00493617	0.00493617	0.535174	0.6	-0.0666667	-0.266667	-0.866667	-0.933333	-0.133333	0.951886	0.953608	0.669719	0.185178	0.0357143	-0.0357143	0.142857	-0.392857	8.72453e-05	0.211674	0.78353	0.211674	0.177175	0.177175	0.24371	0.571429	-0.142857	-0.428571	-0.714286	-0.857143	-0.428571	2.76433e-06	0.0012487	0.999512	1	0.892959	0.711392
Bacteria;Cyanobacteria/Chloroplast;Chloroplast;Chloroplast;Chloroplast;Streptophyta	0.0758812	0.346219	0.903979	0.541537	0.346219	0.541537	1	-0.333333	0.133333	-0.266667	0.6	0.133333	-0.333333	0.723182	0.264652	0.600566	0.859684	-0.125	-0.357143	0.178571	-0.0714286	0.0179199	0.542083	0.595771	1	0.542083	0.821364	0.542083	-0.428571	0.428571	0	0.714286	0.142857	-0.714286	0.222779	0.0993338	0.903977	0.725904	0.832819	0.97119
Bacteria;Firmicutes;unknown_Firmicutes;unknown_Firmicutes;unknown_Firmicutes;unknown_Firmicutes	0.200435	0.599487	0.599487	0.599487	0.599487	0.599487	0.599487	-0.0666667	-0.466667	0.2	-0.333333	0.2	0.333333	0.396892	0.151981	0.00144578	0.53582	0.285714	0.464286	1	0.214286	0.968494	1	1	1	1	1	1	-0.428571	-0.142857	0.428571	0.142857	0.428571	-0.142857	0.344181	0.977027	0.679304	0.71165	0.0607228	0.813472
Bacteria;Firmicutes;Bacilli;unknown_Bacilli;unknown_Bacilli;unknown_Bacilli	0.0205418	0.201032	0.413645	0.406184	0.290815	0.413645	0.79246	0.4	0.133333	0.2	-0.266667	-0.266667	0.0666667	0.422678	0.525428	0.455747	0.331487	-0.125	0.196429	0.178571	0.25	0.0526483	0.446744	0.489151	0.446744	0.489151	0.489151	1	0.571429	0.285714	0.428571	-0.142857	-0.285714	0.142857	0.0866408	0.22748	0.679304	0.838562	0.715566	0.711392
Bacteria;Firmicutes;Bacilli;Bacillales;unknown_Bacillales;unknown_Bacillales	0.246782	NA	NA	NA	NA	NA	NA	0	0	0	0	0	0	NA	NA	NA	NA	0	0	0	0	0.229281	NA	NA	NA	NA	NA	NA	0	0	0	0	0	0	0.344181	0.298325	NA	NA	NA	NA
Bacteria;Firmicutes;Bacilli;Bacillales;Bacillales_Incertae_Sedis_XI;Gemella	2.48326e-06	0.0418232	0.416606	0.80871	0.00639492	0.00639492	0.416606	0.6	0.2	-0.0666667	-0.866667	-0.8	-0.266667	0.894931	0.145834	0.500131	0.269091	-0.0535714	-0.464286	-0.214286	-0.303571	0.00393837	0.116594	0.61477	0.850107	0.116594	0.116594	0.703456	0.714286	0.142857	-0.285714	-0.714286	-0.857143	-0.142857	4.37435e-05	0.028184	0.999512	0.71165	0.756954	0.711392
Bacteria;Firmicutes;Bacilli;Bacillales;Planococcaceae;unknown_Planococcaceae	0.246782	NA	NA	NA	NA	NA	NA	0	0	0	0	0	0	NA	NA	NA	NA	0	0	0	0	0.229281	NA	NA	NA	NA	NA	NA	0	0	0	0	0	0	0.344181	0.298325	NA	NA	NA	NA
Bacteria;Firmicutes;Bacilli;Bacillales;Staphylococcaceae;Staphylococcus	0.435403	NA	1	1	1	1	1	0	0.0666667	0.0666667	0.0666667	0.0666667	0	NA	NA	0.422678	0.422678	0	0	-0.125	-0.125	0.229281	NA	NA	NA	NA	NA	NA	0	0	0	0	0	0	0.501192	0.298325	NA	NA	0.689417	0.711392
Bacteria;Firmicutes;Bacilli;Lactobacillales;unknown_Lactobacillales;unknown_Lactobacillales	0.1266	0.974601	0.646752	0.646752	0.207731	0.646752	0.934687	0.266667	-0.133333	-0.2	-0.466667	-0.4	0	0.256587	0.0851344	0.896007	0.432899	-0.339286	-0.535714	-0.0535714	-0.232143	0.472927	1	1	1	1	1	1	0.285714	0.142857	0	-0.285714	-0.285714	0	0.329904	0.541502	0.679304	0.672562	1	0.715783
Bacteria;Firmicutes;Bacilli;Lactobacillales;Aerococcaceae;unknown_Aerococcaceae	0.450873	1	1	1	1	1	1	0.0666667	0	-0.0666667	-0.0666667	-0.133333	-0.0666667	0.422678	1	0.422678	NA	-0.125	0.0178571	-0.125	0	0.229281	1	NA	NA	1	1	NA	0.142857	0	0	-0.142857	-0.142857	0	0.511138	0.298325	0.679304	1	0.689417	NA
Bacteria;Firmicutes;Bacilli;Lactobacillales;Aerococcaceae;Abiotrophia	0.0345178	0.535168	0.850107	0.850107	0.174891	0.174891	0.850107	0.333333	0.133333	0.0666667	-0.333333	-0.333333	-0.0666667	0.203551	0.127918	1	0.676922	-0.25	-0.446429	0	-0.107143	0.0682135	0.864446	0.864446	1	NA	1	1	0.285714	0.285714	0.142857	0	-0.142857	-0.142857	0.124623	0.254411	0.679304	0.71165	1	0.886541
Bacteria;Firmicutes;Bacilli;Lactobacillales;Aerococcaceae;Eremococcus	0.246782	NA	NA	NA	NA	NA	NA	0	0	0	0	0	0	NA	NA	NA	NA	0	0	0	0	0.229281	NA	NA	NA	NA	NA	NA	0	0	0	0	0	0	0.344181	0.298325	NA	NA	NA	NA
Bacteria;Firmicutes;Bacilli;Lactobacillales;Carnobacteriaceae;unknown_Carnobacteriaceae	0.0895913	0.579318	0.579318	0.579318	0.0519075	0.9644	0.579318	0.333333	0	0.133333	-0.6	-0.0666667	0.133333	0.297377	0.0520469	1	0.425983	-0.321429	-0.607143	0.0178571	-0.25	0.904166	1	1	1	1	1	1	0.285714	0.142857	0	-0.285714	0.142857	0.142857	0.247186	0.92024	0.679304	0.48373	1	0.711392
Bacteria;Firmicutes;Bacilli;Lactobacillales;Carnobacteriaceae;Carnobacterium	0.435403	NA	1	1	1	1	1	0	0.0666667	0.0666667	0.0666667	0.0666667	0	NA	NA	0.422678	0.422678	0	0	-0.125	-0.125	0.229281	NA	NA	NA	NA	NA	NA	0	0	0	0	0	0	0.501192	0.298325	NA	NA	0.689417	0.711392
Bacteria;Firmicutes;Bacilli;Lactobacillales;Carnobacteriaceae;Granulicatella	1.1481e-05	0.146478	0.903869	0.613822	0.00793845	0.146478	1	0.733333	-0.133333	-0.266667	-0.866667	-0.666667	-0.0666667	0.0260948	0.00909317	0.407215	0.317366	-0.696429	-0.821429	-0.267857	-0.321429	0.00131565	0.13209	0.821364	0.821364	0.226211	0.800762	1	1	0.142857	0.142857	-0.714286	-0.571429	0	0.000187796	0.0115879	0.55512	0.293162	0.689417	0.711392
Bacteria;Firmicutes;Bacilli;Lactobacillales;Enterococcaceae;Enterococcus	0.0515022	0.445312	0.824141	0.445312	0.292538	0.292538	0.445312	-0.133333	0.133333	0.133333	0.266667	0.266667	0.133333	0.922085	NA	0.939914	0.0446429	0.0357143	0	0.0357143	-0.5	0.166423	1	1	1	0.864446	NA	0.864446	-0.142857	0.142857	-0.142857	0.285714	0	-0.285714	0.170799	0.298325	0.999512	NA	1	0.711392
Bacteria;Firmicutes;Bacilli;Lactobacillales;Enterococcaceae;Tetragenococcus	0.246782	1	1	1	NA	NA	NA	-0.0666667	-0.0666667	-0.0666667	0	0	0	0.422678	NA	NA	NA	-0.125	0	0	0	0.229281	NA	NA	NA	NA	NA	NA	0	0	0	0	0	0	0.344181	0.298325	0.679304	NA	NA	NA
Bacteria;Firmicutes;Bacilli;Lactobacillales;Lactobacillaceae;unknown_Lactobacillaceae	0.435403	1	1	1	NA	1	1	-0.0666667	-0.0666667	0	0	0.0666667	0.0666667	0.422678	NA	NA	0.349575	-0.125	0	0	0.142857	0.229281	NA	NA	1	NA	1	1	0	0	0.142857	0	0.142857	0.142857	0.501192	0.298325	0.679304	NA	NA	0.711392
Bacteria;Firmicutes;Bacilli;Lactobacillales;Lactobacillaceae;Lactobacillus	2.18269e-08	0.0110533	0.0372126	0.712123	0.0112064	0.0110533	0.752347	-0.8	-0.4	-0.266667	0.666667	0.733333	0.0666667	1	NA	0.551985	0.953011	0	0	-0.196429	0.0357143	0.00036563	0.115815	0.140239	0.9375	0.115815	0.115815	0.412942	-0.857143	-0.571429	-0.142857	0.714286	0.714286	0.285714	1.66612e-06	0.0039871	1	NA	0.806378	0.989362
Bacteria;Firmicutes;Bacilli;Lactobacillales;Lactobacillaceae;Pediococcus	0.246782	1	1	1	NA	NA	NA	-0.0666667	-0.0666667	-0.0666667	0	0	0	0.349575	NA	NA	NA	0.142857	0	0	0	0.229281	1	1	1	NA	NA	NA	-0.142857	-0.142857	-0.142857	0	0	0	0.344181	0.298325	0.679304	NA	NA	NA
Bacteria;Firmicutes;Bacilli;Lactobacillales;Leuconostocaceae;Leuconostoc	0.00449089	0.226812	0.226812	1	NA	0.226812	0.226812	-0.266667	-0.266667	-0.0666667	0	0.2	0.2	0.940628	NA	NA	0.562549	-0.0357143	0	0	-0.142857	0.0682135	0.864446	0.864446	1	NA	1	1	-0.285714	-0.285714	-0.142857	0	0.142857	0.142857	0.0263696	0.254411	0.999512	NA	NA	0.831377
Bacteria;Firmicutes;Bacilli;Lactobacillales;Leuconostocaceae;Weissella	0.298393	0.634017	0.634017	0.947122	1	0.634017	0.634017	-0.133333	-0.0666667	0.0666667	0.0666667	0.133333	0.0666667	0.203551	NA	0.349575	0.203551	-0.25	0	0.142857	-0.25	0.229281	NA	1	NA	1	NA	1	0	0.142857	0	0.142857	0	-0.142857	0.406738	0.298325	0.679304	NA	0.689417	0.711392
Bacteria;Firmicutes;Bacilli;Lactobacillales;Streptococcaceae;unknown_Streptococcaceae	0.0405769	1	NA	0.372287	1	1	0.372287	0.0666667	0	0.2	-0.0666667	0.133333	0.2	NA	0.422678	NA	0.676922	0	-0.125	0	-0.107143	0.229281	NA	NA	1	NA	1	1	0	0	0.142857	0	0.142857	0.142857	0.140789	0.298325	NA	0.725904	NA	0.886541
Bacteria;Firmicutes;Bacilli;Lactobacillales;Streptococcaceae;Lactococcus	5.31602e-05	0.116594	0.474383	0.266674	0.116594	0.0226218	0.22876	-0.333333	-0.133333	0.4	0.333333	0.733333	0.266667	0.396088	0.422678	0.325279	0.953227	-0.25	-0.125	0.285714	0.0357143	0.00034463	0.445312	0.89225	0.102019	0.195025	0.102019	0.445312	-0.285714	0.142857	0.857143	0.571429	0.857143	0.142857	0.000760856	0.00394601	0.679304	0.725904	0.689417	0.989362
Bacteria;Firmicutes;Bacilli;Lactobacillales;Streptococcaceae;Streptococcus	0.0124245	0.106018	0.567868	1	0.106018	0.573174	0.567868	0.6	-0.0666667	-0.333333	-0.6	-0.2	0.0666667	0.202614	0.417471	1	0.907786	-0.410714	-0.267857	-0.0178571	0.0535714	0.655546	0.46875	0.8125	0.8125	0.46875	0.8125	0.8125	0.428571	0.142857	-0.142857	-0.428571	0.142857	-0.142857	0.0592754	0.698233	0.679304	0.725904	1	0.989362
Bacteria;Firmicutes;Clostridia;unknown_Clostridia;unknown_Clostridia;unknown_Clostridia	0.401343	0.453992	0.639217	0.944165	0.631939	0.453992	0.631939	-0.333333	-0.2	-0.0666667	0.2	0.2	0.266667	0.219728	0.317366	0.177319	0.953398	0.392857	0.321429	0.428571	0.0357143	0.605343	0.65625	0.825	0.747291	0.65625	0.747291	0.865295	-0.714286	-0.428571	-0.428571	0.571429	0.571429	0.428571	0.501192	0.663271	0.679304	0.725904	0.689417	0.989362
Bacteria;Firmicutes;Clostridia;Clostridiales;unknown_Clostridiales;unknown_Clostridiales	0.000877024	0.0958252	0.0958252	0.890381	0.363354	0.0958252	0.227142	-0.6	-0.6	-0.0666667	0.2	0.6	0.466667	0.120591	0.00932401	0.000621601	0.53582	0.5	0.785714	0.964286	0.214286	0.00351004	0.140625	0.5625	0.3125	0.140625	0.328125	0.578125	-0.714286	-0.428571	-0.428571	0.714286	0.714286	-0.142857	0.00743846	0.025929	0.679304	0.293162	0.0522145	0.813472
Bacteria;Firmicutes;Clostridia;Clostridiales;Catabacteriaceae;Catabacter	0.0638261	0.362898	0.362898	0.362898	0.497059	0.497059	0.915345	0.2	0.2	0.266667	0.0666667	0.0666667	0	NA	0.0974217	0.0980348	0.265315	0	-0.375	-0.375	-0.285714	0.229281	NA	NA	1	NA	1	1	0	0	0.142857	0	0.142857	0.142857	0.199221	0.298325	NA	0.71165	0.689417	0.711392
Bacteria;Firmicutes;Clostridia;Clostridiales;Christensenellaceae;Christensenella	0.0702803	0.265028	0.778874	0.775071	0.437726	0.285394	0.775071	0.333333	-0.133333	-0.0666667	-0.133333	-0.533333	0.0666667	0.131059	0.319588	0.310116	0.80928	-0.464286	-0.321429	-0.321429	-0.0892857	0.349646	0.539319	0.89225	0.89225	0.89225	0.89225	0.89225	0.571429	0.142857	0.142857	0	-0.285714	0.142857	0.210406	0.421415	0.679304	0.725904	0.689417	0.940616
Bacteria;Firmicutes;Clostridia;Clostridiales;Clostridiales_Incertae_Sedis_XI;Anaerococcus	0.420094	1	1	1	1	1	1	-0.0666667	-0.133333	-0.0666667	-0.0666667	0	0.0666667	0.203551	0.349575	NA	0.422678	-0.25	0.142857	0	-0.125	0.229281	1	NA	NA	1	1	NA	0.142857	0	0	-0.142857	-0.142857	0	0.501192	0.298325	0.679304	0.725904	NA	0.711392
Bacteria;Firmicutes;Clostridia;Clostridiales;Clostridiales_Incertae_Sedis_XI;Ezakiella	0.435533	1	1	1	1	NA	1	-0.0666667	0	-0.0666667	0.0666667	0	-0.0666667	0.422678	NA	0.349575	NA	-0.125	0	0.142857	0	0.229281	NA	1	NA	1	NA	1	0	0.142857	0	0.142857	0	-0.142857	0.501192	0.298325	0.679304	NA	0.689417	NA
Bacteria;Firmicutes;Clostridia;Clostridiales;Clostridiales_Incertae_Sedis_XI;Finegoldia	0.343387	1	1	1	1	1	1	-0.0666667	-0.133333	0	-0.0666667	0	0.0666667	0.203551	0.349575	NA	0.422678	-0.25	0.142857	0	-0.125	0.229281	1	NA	NA	1	1	NA	0.142857	0	0	-0.142857	-0.142857	0	0.457184	0.298325	0.679304	0.725904	NA	0.711392
Bacteria;Firmicutes;Clostridia;Clostridiales;Clostridiales_Incertae_Sedis_XI;Murdochiella	0.246782	NA	NA	NA	NA	NA	NA	0	0	0	0	0	0	NA	NA	NA	NA	0	0	0	0	0.229281	NA	NA	NA	NA	NA	NA	0	0	0	0	0	0	0.344181	0.298325	NA	NA	NA	NA
Bacteria;Firmicutes;Clostridia;Clostridiales;Clostridiales_Incertae_Sedis_XI;Parvimonas	0.0181046	0.266295	0.266295	0.396439	0.266295	0.266295	0.396439	0.333333	0.266667	0.133333	-0.2	-0.2	-0.133333	NA	0.782864	0.940803	1	0	-0.0892857	-0.0357143	0.0178571	0.216141	0.845356	0.845356	1	0.845356	1	1	0.285714	0.285714	0.142857	-0.142857	-0.142857	-0.142857	0.0797298	0.298325	NA	0.973956	1	1
Bacteria;Firmicutes;Clostridia;Clostridiales;Clostridiales_Incertae_Sedis_XIII;unknown_Clostridiales_Incertae_Sedis_XIII	0.0101007	1	1	0.178967	1	0.465609	0.465609	-0.133333	-0.133333	0.4	0.133333	0.266667	0.333333	0.304371	0.508111	0.0211394	0.857311	0.303571	0.160714	0.571429	-0.0714286	0.251919	1	0.819693	0.815455	0.815455	1	1	0	0.142857	0.428571	0.428571	0.285714	0.142857	0.0492139	0.318726	0.679304	0.819199	0.443927	0.97119
Bacteria;Firmicutes;Clostridia;Clostridiales;Clostridiales_Incertae_Sedis_XIII;Anaerovorax	0.0522093	0.905011	0.229083	0.267271	0.229083	0.504157	0.267271	0.133333	-0.4	-0.333333	-0.266667	-0.0666667	0.333333	0.00580787	0.759229	0.619657	0.190732	-0.821429	-0.107143	0.125	-0.392857	0.154123	0.533838	0.703456	0.703456	0.703456	1	0.703456	0.571429	0.142857	0.142857	-0.142857	-0.142857	0.142857	0.170799	0.298325	0.492548	0.959122	0.832819	0.711392
Bacteria;Firmicutes;Clostridia;Clostridiales;Clostridiales_Incertae_Sedis_XIII;Mogibacterium	0.0142696	0.200696	1	0.200696	0.703456	0.523615	0.200696	0.333333	0	0.266667	-0.2	0.0666667	0.266667	0.422678	0.145368	0.422678	0.0449578	-0.125	-0.392857	-0.125	-0.5	0.229281	1	NA	NA	1	1	NA	0.142857	0	0	-0.142857	-0.142857	0	0.0666887	0.298325	0.679304	0.71165	0.689417	0.711392
Bacteria;Firmicutes;Clostridia;Clostridiales;Eubacteriaceae;unknown_Eubacteriaceae	0.145433	1	1	1	1	1	1	-0.0666667	-0.0666667	0	-0.0666667	0	0.133333	0.349575	0.349575	NA	0.922085	0.142857	0.142857	0	0.0357143	0.229281	1	1	1	1	1	1	-0.142857	-0.142857	-0.142857	-0.142857	-0.142857	0.142857	0.344181	0.298325	0.679304	0.725904	NA	0.989362
Bacteria;Firmicutes;Clostridia;Clostridiales;Eubacteriaceae;Anaerofustis	0.164256	0.853923	0.853923	0.853923	0.853923	0.853923	0.853923	-0.0666667	0.0666667	-0.133333	0.133333	-0.133333	-0.2	0.0974217	0.803653	0.889847	0.349575	-0.375	-0.0714286	-0.0535714	0.142857	0.370521	1	1	1	1	1	1	0.142857	0.285714	0.142857	0.142857	0	0	0.344181	0.444238	0.679304	0.988495	1	0.711392
Bacteria;Firmicutes;Clostridia;Clostridiales;Eubacteriaceae;Eubacterium	0.444811	0.785817	0.785817	0.785817	0.785817	0.785817	0.785817	-0.133333	-0.2	-0.0666667	0.0666667	-0.0666667	0.133333	0.341362	0.157644	0.0570895	0.629172	-0.285714	0.357143	0.428571	0.142857	0.860328	1	1	1	1	1	1	0.285714	0.285714	0.142857	0.285714	-0.285714	0	0.506774	0.879532	0.679304	0.71165	0.689417	0.865753
Bacteria;Firmicutes;Clostridia;Clostridiales;Lachnospiraceae;unknown_Lachnospiraceae	0.00108307	0.0201416	0.673682	0.673682	0.00695801	0.0205078	0.890381	-0.6	0.2	0.333333	0.733333	0.6	0.2	0.396892	0.231857	0.694328	0.53582	-0.285714	-0.392857	-0.142857	0.214286	4.39987e-05	0.09375	0.6875	0.234375	0.046875	0.046875	0.6875	-0.714286	0.142857	0.714286	1	1	0.428571	0.00854669	0.000719693	0.679304	0.725904	0.911305	0.813472
Bacteria;Firmicutes;Clostridia;Clostridiales;Lachnospiraceae;Acetitomaculum	0.160296	0.977023	0.927733	0.927733	1	1	NA	-0.0666667	-0.133333	-0.133333	-0.0666667	-0.0666667	0	0.142345	0.422678	NA	NA	0.285714	-0.125	0	0	0.024342	0.371093	0.371093	0.371093	NA	NA	NA	-0.285714	-0.285714	-0.285714	0	0	0	0.344181	0.116132	0.679304	0.725904	NA	NA
Bacteria;Firmicutes;Clostridia;Clostridiales;Lachnospiraceae;Anaerostipes	0.506362	0.931499	0.931499	1	0.931499	0.931499	0.931499	0.266667	-0.2	0.0666667	-0.266667	-0.266667	0.0666667	0.449065	0.0487364	0.145834	0.642537	-0.25	-0.625	-0.464286	0.160714	0.445891	1	1	0.803356	1	0.803356	0.803356	0	-0.428571	0.428571	-0.285714	0.285714	0.428571	0.565644	0.516854	0.715325	0.481272	0.689417	0.865753
Bacteria;Firmicutes;Clostridia;Clostridiales;Lachnospiraceae;Blautia	0.102688	0.495392	0.495392	0.913843	0.245085	0.934082	0.406128	0.333333	-0.0666667	0.2	-0.6	0.2	0.333333	0.0938617	0.0205128	0.280963	0.866511	-0.535714	-0.714286	-0.357143	-0.0714286	0.0986999	0.5625	0.578125	0.4375	0.328125	0.5625	0.328125	0.428571	0.142857	0.428571	-0.714286	0.428571	0.428571	0.279947	0.298325	0.679304	0.324103	0.689417	0.97119
Bacteria;Firmicutes;Clostridia;Clostridiales;Lachnospiraceae;Butyrivibrio	0.746387	1	1	1	1	1	1	-0.0666667	-0.0666667	0.0666667	0	0.0666667	0	0.922085	0.349575	0.349575	0.142345	0.0357143	0.142857	0.142857	0.285714	0.707316	1	1	1	1	1	1	0	0	0.285714	0	0.142857	0	0.773406	0.740064	0.999512	0.725904	0.689417	0.711392
Bacteria;Firmicutes;Clostridia;Clostridiales;Lachnospiraceae;Cellulosilyticum	0.246782	NA	NA	NA	NA	NA	NA	0	0	0	0	0	0	NA	NA	NA	NA	0	0	0	0	0.229281	NA	NA	NA	NA	NA	NA	0	0	0	0	0	0	0.344181	0.298325	NA	NA	NA	NA
Bacteria;Firmicutes;Clostridia;Clostridiales;Lachnospiraceae;Clostridium_XlVa	0.000106242	0.0686406	0.281602	0.09696	0.09696	0.09696	0.733168	0.866667	0.333333	0.466667	-0.6	-0.466667	0.2	0.0421027	0.0400932	0.524079	0.131772	-0.642857	-0.642857	-0.214286	-0.482143	0.000970497	0.133525	0.149761	0.149761	0.328125	0.370512	1	1	0.571429	0.428571	-0.714286	-0.428571	0.142857	0.00143114	0.00926016	0.679304	0.422315	0.786118	0.711392
Bacteria;Firmicutes;Clostridia;Clostridiales;Lachnospiraceae;Clostridium_XlVb	0.00614929	0.133503	0.313425	0.649233	0.157583	0.133503	0.649233	0.466667	0.4	0.2	-0.266667	-0.533333	-0.266667	0.483522	0.694328	0.612587	0.449475	-0.232143	-0.142857	0.178571	0.25	0.000675708	0.154484	0.154484	0.241972	0.6875	0.191262	0.191262	0.714286	0.857143	0.714286	0.142857	-0.428571	-0.714286	0.034128	0.00672771	0.746316	0.922732	0.832819	0.735904
Bacteria;Firmicutes;Clostridia;Clostridiales;Lachnospiraceae;Coprococcus	2.64317e-09	0.049017	0.0321121	0.0228469	0.454285	0.00512695	0.00711602	-0.466667	-0.466667	0.6	-0.0666667	0.733333	0.866667	0.117884	0.396892	0.116568	0.612587	-0.5	-0.285714	0.5	0.178571	0.000147903	0.35625	0.35625	0.0625	1	0.0625	0.0625	-0.428571	-0.142857	0.714286	0.142857	1	1	3.02643e-07	0.00188165	0.679304	0.725904	0.689417	0.859681
Bacteria;Firmicutes;Clostridia;Clostridiales;Lachnospiraceae;Dorea	0.0540145	0.343964	0.660346	0.270752	0.270752	0.660346	0.270752	0.333333	-0.266667	0.466667	-0.333333	0.0666667	0.333333	0.6022	0.280963	0.77214	0.642835	-0.178571	-0.357143	-0.107143	0.160714	0.128551	0.9375	0.445312	0.445312	0.445312	0.45	0.445312	0.142857	-0.571429	0.428571	-0.428571	0.142857	0.428571	0.174216	0.298325	0.831514	0.725904	0.941363	0.865753
Bacteria;Firmicutes;Clostridia;Clostridiales;Lachnospiraceae;Eisenbergiella	0.00936118	0.0890175	0.730116	0.670987	0.293345	0.0890175	0.892792	0.333333	0.133333	0.0666667	-0.4	-0.666667	-0.0666667	0.666915	0.268143	1	0.314777	-0.142857	-0.357143	-0.0178571	-0.303571	0.159293	0.700659	0.700659	1	0.700659	0.326844	0.700659	0.285714	0.285714	0	-0.285714	-0.714286	-0.285714	0.047638	0.298325	0.863631	0.725904	1	0.711392
Bacteria;Firmicutes;Clostridia;Clostridiales;Lachnospiraceae;Fusicatenibacter	8.42607e-07	0.00854492	0.0755568	0.813239	0.813239	0.0058807	0.00854492	-0.6	-0.333333	0.266667	-0.266667	0.866667	0.733333	0.953775	0.162266	0.443235	0.642835	-0.0357143	0.446429	0.25	0.160714	7.5386e-05	0.03125	0.328125	0.45	1	0.03125	0.03125	-1	-0.428571	0.428571	-0.285714	1	1	2.13316e-05	0.00115089	0.999512	0.712166	0.715566	0.865753
Bacteria;Firmicutes;Clostridia;Clostridiales;Lachnospiraceae;Howardella	0.138124	1	0.875824	0.875824	1	0.875824	0.817301	-0.0666667	-0.0666667	0.133333	0	0.133333	0.2	0.922085	0.422678	0.349575	0.334348	0.0357143	-0.125	0.142857	-0.25	0.609711	1	1	1	1	1	1	-0.142857	0	-0.142857	0.142857	0.142857	0	0.344181	0.664875	0.999512	0.725904	0.689417	0.711392
Bacteria;Firmicutes;Clostridia;Clostridiales;Lachnospiraceae;Hungatella	0.551457	0.658881	0.658881	0.905447	0.905447	0.658881	0.658881	0.2	0.0666667	0.0666667	-0.0666667	-0.133333	-0.2	0.413571	0.760159	0.327488	0.264926	-0.25	-0.107143	-0.285714	-0.321429	0.699817	0.722621	1	0.855242	0.722621	0.722621	0.855242	0.285714	0	0	-0.285714	-0.285714	-0.142857	0.607133	0.738516	0.679304	0.959122	0.689417	0.711392
Bacteria;Firmicutes;Clostridia;Clostridiales;Lachnospiraceae;Lachnoanaerobaculum	0.860531	1	1	1	1	1	1	0.0666667	0	-0.0666667	0	-0.0666667	-0.0666667	1	0.203551	1	0.349575	0.0178571	-0.25	0.0178571	0.142857	0.621702	1	1	NA	1	1	1	-0.142857	0	0	0.142857	0.142857	0	0.871954	0.671555	1	0.714691	1	0.711392
Bacteria;Firmicutes;Clostridia;Clostridiales;Lachnospiraceae;Lachnospiracea_incertae_sedis	9.31511e-07	0.0361328	0.846924	0.332227	0.0201416	0.0201416	0.203064	-0.466667	0.0666667	0.333333	0.733333	0.6	0.6	0.0721057	0.953816	0.612587	0.778866	-0.571429	-0.0357143	0.178571	-0.107143	2.01679e-07	0.117188	0.1875	0.117188	0.046875	0.046875	0.296875	-0.428571	0.714286	0.714286	1	1	0.714286	2.13316e-05	1.53948e-05	0.679304	1	0.832819	0.91599
Bacteria;Firmicutes;Clostridia;Clostridiales;Lachnospiraceae;Lactonifactor	0.000269379	0.132476	0.586214	0.586214	0.132724	0.132476	0.586214	0.4	-0.2	-0.2	-0.466667	-0.4	0.2	0.127153	0.0182605	0.422678	0.0437009	-0.410714	-0.696429	-0.125	-0.5	0.146438	1	1	1	0.864446	0.864446	NA	0.142857	-0.142857	-0.142857	-0.285714	-0.285714	0	0.002804	0.298325	0.679304	0.324103	0.689417	0.711392
Bacteria;Firmicutes;Clostridia;Clostridiales;Lachnospiraceae;Marvinbryantia	0.246782	1	NA	NA	1	1	NA	0.0666667	0	0	-0.0666667	-0.0666667	0	NA	0.422678	NA	NA	0	-0.125	0	0	0.229281	NA	NA	NA	NA	NA	NA	0	0	0	0	0	0	0.344181	0.298325	NA	0.725904	NA	NA
Bacteria;Firmicutes;Clostridia;Clostridiales;Lachnospiraceae;Moryella	0.246782	1	NA	NA	1	1	NA	0.0666667	0	0	-0.0666667	-0.0666667	0	NA	0.349575	NA	NA	0	0.142857	0	0	0.229281	1	NA	NA	1	1	NA	0.142857	0	0	-0.142857	-0.142857	0	0.344181	0.298325	NA	0.725904	NA	NA
Bacteria;Firmicutes;Clostridia;Clostridiales;Lachnospiraceae;Oribacterium	0.0426205	0.338486	1	1	0.179652	0.179652	NA	0.2	0	0	-0.266667	-0.266667	0	0.422678	0.822675	0.349575	0.349575	-0.125	0.0714286	0.142857	0.142857	0.0888885	0.618489	1	1	0.618489	0.618489	NA	0.285714	0.142857	0.142857	-0.285714	-0.285714	0	0.143531	0.298325	0.679304	0.992234	0.689417	0.711392
Bacteria;Firmicutes;Clostridia;Clostridiales;Lachnospiraceae;Roseburia	0.108773	0.62937	0.890381	0.62937	0.62937	0.62937	0.287476	0.333333	0.0666667	0.2	-0.0666667	0.0666667	0.466667	0.120591	0.151981	1	0.120591	-0.5	-0.464286	0	0.5	0.00186154	0.69375	0.69375	0.09375	0.9375	0.21875	0.09375	0.428571	0.142857	0.714286	0.142857	0.428571	0.714286	0.293046	0.0156673	0.679304	0.71165	1	0.711392
Bacteria;Firmicutes;Clostridia;Clostridiales;Lachnospiraceae;Ruminococcus2	2.30508e-07	0.0128174	0.678772	0.541511	0.00183105	0.0361328	0.541511	0.6	0.0666667	0.133333	-0.866667	-0.733333	0.2	0.120591	0.280963	0.612587	0.354109	-0.5	-0.357143	-0.178571	-0.303571	4.27529e-05	0.09375	0.5625	0.5625	0.09375	0.3125	0.9375	0.714286	0.428571	0.285714	-1	-0.714286	-0.142857	6.59828e-06	0.000719693	0.679304	0.725904	0.832819	0.711392
Bacteria;Firmicutes;Clostridia;Clostridiales;Lachnospiraceae;Shuttleworthia	0.0883014	0.927733	1	NA	1	0.927733	1	0.133333	0.0666667	0	0	-0.133333	-0.0666667	NA	0.203551	0.422678	NA	0	-0.25	-0.125	0	0.229281	NA	NA	NA	NA	NA	NA	0	0	0	0	0	0	0.247186	0.298325	NA	0.714691	0.689417	NA
Bacteria;Firmicutes;Clostridia;Clostridiales;Lachnospiraceae;Stomatobaculum	0.246782	1	1	1	NA	NA	NA	-0.0666667	-0.0666667	-0.0666667	0	0	0	0.349575	NA	NA	NA	0.142857	0	0	0	0.229281	1	1	1	NA	NA	NA	-0.142857	-0.142857	-0.142857	0	0	0	0.344181	0.298325	0.679304	NA	NA	NA
Bacteria;Firmicutes;Clostridia;Clostridiales;Peptoniphilaceae;Peptoniphilus	0.780616	1	1	1	1	1	1	0.0666667	0.0666667	0	0.0666667	-0.0666667	-0.0666667	0.422678	0.922085	1	0.349575	-0.125	0.0357143	0	0.142857	0.710144	1	1	1	1	1	1	0.142857	0.142857	0.142857	0	0	0	0.80523	0.740064	0.679304	1	1	0.711392
Bacteria;Firmicutes;Clostridia;Clostridiales;Peptostreptococcaceae;unknown_Peptostreptococcaceae	0.000481451	0.178605	0.32052	0.669753	0.233301	0.102007	0.179847	-0.533333	-0.2	0.0666667	0.266667	0.533333	0.4	0.561784	0.717327	0.100522	0.601875	-0.196429	0.125	0.517857	-0.178571	0.195185	0.445312	0.932526	0.445312	0.445312	0.445312	0.932526	-0.428571	-0.142857	0.428571	0.571429	0.285714	0.142857	0.00459385	0.298325	0.809978	0.936675	0.689417	0.859681
Bacteria;Firmicutes;Clostridia;Clostridiales;Peptostreptococcaceae;Clostridium_XI	0.246782	1	1	1	NA	NA	NA	-0.0666667	-0.0666667	-0.0666667	0	0	0	0.422678	NA	NA	NA	-0.125	0	0	0	0.229281	NA	NA	NA	NA	NA	NA	0	0	0	0	0	0	0.344181	0.298325	0.679304	NA	NA	NA
Bacteria;Firmicutes;Clostridia;Clostridiales;Peptostreptococcaceae;Intestinibacter	0.00625929	0.0695146	0.201883	1	0.728128	0.0695146	0.102602	-0.466667	-0.266667	-0.0666667	0	0.466667	0.533333	0.595542	0.537842	0.29517	0.178509	-0.178571	-0.196429	0.303571	-0.428571	0.212621	0.541966	0.541966	0.932526	0.541966	0.541966	0.932526	-0.571429	-0.142857	-0.142857	0.285714	0.285714	0.142857	0.034128	0.298325	0.831514	0.841376	0.689417	0.711392
Bacteria;Firmicutes;Clostridia;Clostridiales;Peptostreptococcaceae;Peptostreptococcus	0.648143	1	1	1	1	1	1	0.133333	0.0666667	0.0666667	-0.133333	0	0	0.422678	0.619016	1	1	-0.125	-0.125	0	0	0.626842	1	1	1	1	NA	1	0.142857	0.142857	0.142857	0	0	0	0.687152	0.673929	0.679304	0.890052	1	1
Bacteria;Firmicutes;Clostridia;Clostridiales;Peptostreptococcaceae;Romboutsia	2.30044e-06	0.0224754	0.194177	0.320158	0.0224754	0.00815517	0.0224754	-0.533333	-0.2	0.2	0.533333	0.8	0.6	0.524079	0.713029	0.125156	0.727282	-0.214286	0.125	0.482143	0.125	0.00235861	0.140239	0.674142	0.140239	0.108095	0.108095	0.336855	-0.571429	0	0.428571	0.857143	0.857143	0.428571	4.37435e-05	0.018004	0.792725	0.936675	0.689417	0.886541
Bacteria;Firmicutes;Clostridia;Clostridiales;Peptostreptococcaceae;Terrisporobacter	0.0011187	0.0646184	0.201056	0.681321	0.201056	0.0646184	0.201056	-0.533333	-0.2	0	0.2	0.466667	0.266667	0.497534	0.422678	0.180035	0.753163	-0.214286	-0.125	0.339286	-0.107143	0.0670125	0.362898	0.850107	0.850107	0.362898	0.362898	0.850107	-0.571429	0.142857	0.142857	0.428571	0.428571	0	0.00854669	0.254411	0.75895	0.725904	0.689417	0.911436
Bacteria;Firmicutes;Clostridia;Clostridiales;Ruminococcaceae;unknown_Ruminococcaceae	0.540994	0.62937	0.562866	0.934082	0.562866	0.62937	0.62937	-0.0666667	-0.333333	0.2	-0.6	0.2	0.0666667	0.53582	0.189277	0.396892	0.189277	0.214286	0.428571	0.285714	0.428571	0.723944	0.8125	0.8125	0.8125	0.8125	0.8125	0.8125	-0.142857	-0.142857	0.428571	-0.714286	0.142857	0.142857	0.598491	0.75015	0.80373	0.714691	0.689417	0.711392
Bacteria;Firmicutes;Clostridia;Clostridiales;Ruminococcaceae;Acetanaerobacterium	0.821524	1	1	1	1	1	1	0.0666667	0	0	-0.0666667	-0.0666667	0	0.349575	0.922085	0.422678	0.349575	0.142857	0.0357143	-0.125	0.142857	0.710979	1	1	1	1	1	1	0	-0.142857	0	-0.142857	0	0.142857	0.836129	0.740064	0.679304	1	0.689417	0.711392
Bacteria;Firmicutes;Clostridia;Clostridiales;Ruminococcaceae;Anaerofilum	0.529814	1	0.879321	0.742187	0.742187	0.742187	1	0	-0.0666667	-0.133333	-0.133333	-0.133333	-0.0666667	0.822675	0.619657	0.676922	1	0.0714286	0.125	-0.107143	0.0178571	0.342509	1	1	1	0.864446	0.864446	NA	0.142857	-0.142857	-0.142857	-0.285714	-0.285714	0	0.588968	0.414998	0.98721	0.890052	0.895456	1
Bacteria;Firmicutes;Clostridia;Clostridiales;Ruminococcaceae;Anaerotruncus	0.00148636	0.0246801	0.489484	1	0.137747	0.0246801	0.32945	0.733333	0.133333	0.0666667	-0.333333	-0.6	-0.2	0.477042	0.104882	0.484711	0.722935	0.232143	-0.517857	-0.232143	-0.125	0.057952	0.323067	0.670379	0.437761	0.403286	0.308967	0.548185	0.714286	-0.142857	-0.285714	-0.142857	-0.714286	-0.285714	0.0108075	0.24576	0.746316	0.71165	0.747077	0.886541
Bacteria;Firmicutes;Clostridia;Clostridiales;Ruminococcaceae;Butyricicoccus	0.404621	0.786713	0.863672	0.786713	0.786713	1	0.786713	0.333333	0.0666667	0.333333	-0.2	-0.2	0.333333	0.231857	0.324839	0.27116	0.231857	-0.392857	-0.321429	-0.357143	0.392857	0.0624461	0.4375	1	0.234375	0.703125	0.825	0.09375	0.428571	0.142857	0.714286	-0.142857	0.142857	1	0.501192	0.252707	0.679304	0.725904	0.689417	0.711392
Bacteria;Firmicutes;Clostridia;Clostridiales;Ruminococcaceae;Clostridium_III	0.0794031	1	1	0.618489	NA	0.618489	0.618489	-0.0666667	-0.0666667	0.133333	0	0.133333	0.133333	0.422678	NA	NA	0.202396	-0.125	0	0	-0.25	0.229281	NA	NA	NA	NA	NA	NA	0	0	0	0	0	0	0.229413	0.298325	0.679304	NA	NA	0.711392
Bacteria;Firmicutes;Clostridia;Clostridiales;Ruminococcaceae;Clostridium_IV	0.477159	0.574071	0.92496	0.92496	0.92496	0.574071	0.92496	-0.333333	-0.133333	-0.333333	0.0666667	0.2	0.0666667	0.562485	0.728221	0.335664	0.694328	0.196429	0.125	0.321429	-0.142857	0.255522	0.8125	0.8125	0.8125	0.8125	0.8125	0.8125	-0.142857	0.142857	-0.142857	0.142857	0.142857	-0.142857	0.538273	0.321509	0.809978	0.943106	0.689417	0.886541
Bacteria;Firmicutes;Clostridia;Clostridiales;Ruminococcaceae;Faecalibacterium	0.000189626	0.00256348	0.160492	0.275171	0.0361328	0.0361328	0.934082	-0.866667	-0.466667	-0.333333	0.733333	0.6	-0.0666667	0.955089	0.246738	0.53582	0.53582	-0.0357143	0.375	0.214286	0.214286	0.017916	0.21875	0.6875	0.5625	0.21875	0.21875	0.6875	-0.714286	-0.428571	-0.428571	0.714286	0.428571	-0.428571	0.0022855	0.0993338	0.999512	0.725904	0.796617	0.813472
Bacteria;Firmicutes;Clostridia;Clostridiales;Ruminococcaceae;Flavonifractor	1.69908e-06	0.00183105	0.0153809	0.550854	0.0216797	0.00256348	0.0153809	0.733333	0.6	-0.0666667	-0.6	-0.6	-0.466667	0.907786	0.685177	0.77214	0.77214	-0.0535714	-0.142857	-0.107143	-0.107143	1.1263e-08	0.0375	0.0375	0.375	0.0375	0.0375	0.0375	1	0.714286	-0.142857	-0.714286	-1	-0.714286	3.53717e-05	2.57924e-06	0.999512	0.922732	0.941363	0.91452
Bacteria;Firmicutes;Clostridia;Clostridiales;Ruminococcaceae;Gemmiger	0.226687	0.697579	0.547469	0.648258	0.547469	0.648258	0.929118	0.133333	-0.266667	-0.266667	-0.333333	-0.133333	0.0666667	0.485105	0.11525	0.548186	0.482325	0.232143	0.5	0.196429	0.232143	0.338824	1	1	1	1	1	1	0.285714	-0.142857	-0.428571	-0.571429	-0.428571	0	0.344181	0.412716	0.746316	0.71165	0.806378	0.774503
Bacteria;Firmicutes;Clostridia;Clostridiales;Ruminococcaceae;Hydrogenoanaerobacterium	0.435533	1	1	1	1	1	NA	0	-0.0666667	-0.0666667	-0.0666667	-0.0666667	0	0.349575	0.349575	NA	NA	0.142857	0.142857	0	0	0.423115	1	1	1	1	1	NA	0	-0.142857	-0.142857	-0.142857	-0.142857	0	0.501192	0.496889	0.679304	0.725904	NA	NA
Bacteria;Firmicutes;Clostridia;Clostridiales;Ruminococcaceae;Intestinimonas	0.00845846	0.0267872	0.279006	0.4829	0.0199424	0.0267872	0.279006	0.466667	0.266667	0.2	-0.6	-0.533333	-0.133333	0.24119	0.953775	0.0713154	0.347558	-0.375	0.0357143	0.571429	-0.303571	1.79794e-05	0.0887581	0.0887581	0.891756	0.0887581	0.0887581	0.169339	0.714286	0.714286	-0.142857	-0.571429	-0.857143	-0.285714	0.0440224	0.00051466	0.679304	1	0.689417	0.711392
Bacteria;Firmicutes;Clostridia;Clostridiales;Ruminococcaceae;Oscillibacter	0.955773	0.798233	0.798233	0.798233	0.798233	0.798233	0.798233	-0.0666667	0.0666667	0.2	-0.0666667	-0.2	-0.2	0.231857	0.147649	0.0721057	0.562485	0.392857	0.464286	0.571429	0.196429	0.196339	0.59375	0.59375	0.9375	0.9375	0.703125	0.59375	0.142857	0.428571	-0.142857	0.142857	-0.142857	-0.428571	0.955773	0.298325	0.679304	0.71165	0.689417	0.831377
Bacteria;Firmicutes;Clostridia;Clostridiales;Ruminococcaceae;Pseudoflavonifractor	0.401391	0.675716	0.675716	0.833635	0.675716	0.675716	0.833635	0.266667	0.133333	-0.0666667	-0.266667	-0.333333	-0.0666667	0.860575	0.560018	0.771142	0.769313	0.0714286	-0.196429	0.107143	-0.107143	0.291694	1	1	1	1	1	0.438839	0.142857	0.428571	0	0.142857	-0.428571	-0.571429	0.501192	0.36107	0.999512	0.867478	0.941363	0.91452
Bacteria;Firmicutes;Clostridia;Clostridiales;Ruminococcaceae;Ruminococcus	2.03733e-05	0.00824102	0.488708	0.488708	0.00824102	0.00824102	0.472583	-0.733333	-0.333333	0.0666667	0.533333	0.733333	0.4	0.778866	0.269008	0.417054	0.132118	-0.107143	0.357143	0.267857	0.482143	1.25069e-05	0.117188	0.175523	0.175523	0.117188	0.09375	0.09375	-0.714286	-0.428571	0.428571	0.428571	1	0.714286	0.000311033	0.000409153	0.95828	0.725904	0.689417	0.711392
Bacteria;Firmicutes;Clostridia;Clostridiales;Ruminococcaceae;Sporobacter	0.347111	1	1	1	1	1	1	-0.266667	-0.0666667	-0.0666667	0.0666667	0.0666667	-0.0666667	1	0.95117	0.13924	0.722439	-0.0178571	0.0357143	0.464286	0.125	0.212568	1	0.515318	1	0.515318	1	1	-0.142857	0.285714	0	0.428571	0.142857	-0.428571	0.45947	0.298325	1	1	0.689417	0.886541
Bacteria;Firmicutes;Clostridia;Clostridiales;Ruminococcaceae;Subdoligranulum	0.0643771	0.589423	0.490754	0.569207	0.244841	0.589423	0.490754	0.466667	0	0.266667	-0.466667	-0.466667	0.133333	0.816801	0.280963	0.866511	0.953816	-0.0892857	-0.357143	-0.0714286	-0.0357143	0.53347	0.9375	0.9375	0.9375	0.9375	0.9375	0.9375	0.428571	0.142857	0.142857	-0.428571	-0.142857	0.142857	0.199221	0.593032	0.986739	0.725904	1	0.989362
Bacteria;Firmicutes;Erysipelotrichia;Erysipelotrichales;Erysipelotrichaceae;unknown_Erysipelotrichaceae	0.00354937	0.272692	0.530057	0.0516126	0.0357951	0.530057	0.0357951	0.0666667	-0.0666667	0.666667	-0.666667	0	0.466667	0.907622	0.907786	0.182058	0.866511	-0.0535714	0.0535714	0.428571	0.0714286	0.102733	0.306126	0.32525	0.234375	0.306126	0.401678	0.234375	0.142857	0.428571	0.714286	-0.428571	0.285714	0.714286	0.022578	0.298325	0.999512	1	0.689417	0.97119
Bacteria;Firmicutes;Erysipelotrichia;Erysipelotrichales;Erysipelotrichaceae;Bulleidia	0.246782	1	1	NA	1	1	1	0.0666667	0.0666667	0	-0.0666667	-0.0666667	-0.0666667	NA	0.422678	0.422678	NA	0	-0.125	-0.125	0	0.229281	NA	NA	NA	NA	NA	NA	0	0	0	0	0	0	0.344181	0.298325	NA	0.725904	0.689417	NA
Bacteria;Firmicutes;Erysipelotrichia;Erysipelotrichales;Erysipelotrichaceae;Catenibacterium	0.246782	1	1	1	1	1	1	-0.0666667	-0.0666667	-0.0666667	-0.0666667	0.0666667	0.0666667	0.349575	0.349575	0.349575	0.349575	0.142857	0.142857	0.142857	0.142857	0.229281	1	1	1	1	1	1	-0.142857	-0.142857	-0.142857	-0.142857	0.142857	0.142857	0.344181	0.298325	0.679304	0.725904	0.689417	0.711392
Bacteria;Firmicutes;Erysipelotrichia;Erysipelotrichales;Erysipelotrichaceae;Clostridium_XVIII	0.0157293	0.122055	0.949809	0.518389	0.0222438	0.155112	0.949809	0.466667	0.0666667	0.266667	-0.666667	-0.4	-0.133333	0.319588	0.486674	0.906615	0.177319	0.321429	-0.232143	-0.0535714	0.428571	0.652415	0.733744	0.692757	0.688237	0.688237	1	0.688237	0.142857	-0.285714	0.285714	-0.428571	0.142857	0.142857	0.0720401	0.698145	0.679304	0.809416	1	0.711392
Bacteria;Firmicutes;Erysipelotrichia;Erysipelotrichales;Erysipelotrichaceae;Coprobacillus	0.401816	1	1	1	1	1	1	0.0666667	0.2	0.0666667	0.2	0	-0.0666667	0.422678	1	0.331487	0.203551	-0.125	0.0178571	-0.25	-0.25	0.423115	1	1	NA	1	1	1	0.142857	0.142857	0	0	-0.142857	-0.142857	0.501192	0.496889	0.679304	1	0.689417	0.711392
Bacteria;Firmicutes;Erysipelotrichia;Erysipelotrichales;Erysipelotrichaceae;Eggerthia	0.435533	1	1	NA	1	1	1	0.0666667	0.0666667	0	0	-0.0666667	-0.0666667	NA	0.349575	0.422678	NA	0	0.142857	-0.125	0	0.229281	1	NA	NA	1	1	NA	0.142857	0	0	-0.142857	-0.142857	0	0.501192	0.298325	NA	0.725904	0.689417	NA
Bacteria;Firmicutes;Erysipelotrichia;Erysipelotrichales;Erysipelotrichaceae;Erysipelothrix	0.155612	0.710792	0.692757	0.692757	0.692757	0.692757	0.855132	-0.0666667	-0.2	-0.133333	-0.2	-0.2	-0.133333	0.0191546	0.39393	0.0980348	0.203551	-0.625	-0.25	-0.375	-0.25	0.024342	0.371093	NA	NA	0.371093	0.371093	NA	0.285714	0	0	-0.285714	-0.285714	0	0.344181	0.116132	0.492548	0.725904	0.689417	0.711392
Bacteria;Firmicutes;Erysipelotrichia;Erysipelotrichales;Erysipelotrichaceae;Erysipelotrichaceae_incertae_sedis	0.147457	0.634707	0.964506	0.634707	0.666828	0.634707	0.634707	0.333333	0.2	-0.266667	0	-0.266667	-0.266667	0.258595	0.188172	0.286602	0.0496648	-0.339286	-0.410714	-0.339286	-0.553571	0.13401	1	1	0.879321	0.879321	0.879321	0.879321	0.142857	0.285714	-0.142857	0	-0.285714	-0.428571	0.344181	0.298325	0.679304	0.714691	0.689417	0.711392
Bacteria;Firmicutes;Erysipelotrichia;Erysipelotrichales;Erysipelotrichaceae;Faecalitalea	0.440788	0.538588	0.634017	0.789268	0.538588	0.538588	0.696855	0.2	0.0666667	-0.0666667	-0.2	-0.133333	0	0.803653	0.679157	1	0.940628	-0.0714286	-0.107143	0	0.0357143	0.499122	1	1	1	1	1	1	0.142857	0.142857	0	-0.142857	0	0	0.504702	0.568652	0.977415	0.922732	1	0.989362
Bacteria;Firmicutes;Erysipelotrichia;Erysipelotrichales;Erysipelotrichaceae;Holdemanella	0.886623	0.869987	0.869987	0.952724	0.700137	0.869987	0.700137	0	-0.0666667	-0.0666667	-0.133333	-0.133333	0.2	0.148872	0.744125	0.705902	1	0.428571	0.107143	0.125	-0.0178571	0.246577	1	0.692757	0.402485	0.402485	0.402485	1	-0.142857	-0.285714	-0.571429	-0.285714	-0.285714	0	0.891135	0.315453	0.679304	0.955868	0.919314	1
Bacteria;Firmicutes;Erysipelotrichia;Erysipelotrichales;Erysipelotrichaceae;Holdemania	0.000314882	0.149204	0.670987	0.838048	0.00906616	0.36713	0.838048	0.333333	-0.0666667	0	-0.8	-0.466667	0	0.54625	0.0718263	0.339439	0.1652	-0.196429	-0.571429	-0.303571	-0.428571	0.0184458	0.380477	1	1	0.213134	1	1	0.428571	0	-0.285714	-0.857143	-0.428571	0	0.00313513	0.0993338	0.809978	0.597293	0.689417	0.711392
Bacteria;Firmicutes;Erysipelotrichia;Erysipelotrichales;Erysipelotrichaceae;Solobacterium	0.110933	0.897242	0.897242	0.943838	0.897242	0.897242	0.943838	0.266667	0.133333	0.0666667	-0.0666667	-0.266667	-0.133333	0.0980348	0.00671308	0.74271	0.297789	-0.375	-0.803571	-0.107143	-0.267857	0.0945885	1	0.618489	1	0.618489	NA	0.618489	0.142857	0.285714	0.142857	0.285714	0	-0.285714	0.29539	0.298325	0.679304	0.293162	0.931516	0.711392
Bacteria;Firmicutes;Erysipelotrichia;Erysipelotrichales;Erysipelotrichaceae;Turicibacter	0.403345	0.813734	0.813734	0.813734	0.813734	0.813734	0.813734	-0.2	0	0.2	0.266667	0.4	-0.0666667	0.63704	0.37908	0.724892	0.725616	0.160714	0.267857	-0.125	0.125	0.753949	1	1	1	1	1	1	0.142857	-0.142857	0.285714	0	0.285714	0.142857	0.501192	0.777722	0.837702	0.725904	0.931516	0.886541
Bacteria;Firmicutes;Negativicutes;Selenomonadales;unknown_Selenomonadales;unknown_Selenomonadales	0.246782	1	NA	NA	1	1	NA	-0.0666667	0	0	0.0666667	0.0666667	0	0.349575	NA	0.349575	0.349575	0.142857	0	0.142857	0.142857	0.229281	1	NA	NA	1	1	NA	-0.142857	0	0	0.142857	0.142857	0	0.344181	0.298325	0.679304	NA	0.689417	0.711392
Bacteria;Firmicutes;Negativicutes;Selenomonadales;Acidaminococcaceae;unknown_Acidaminococcaceae	0.585629	1	1	1	1	1	1	0	0.133333	-0.0666667	0.0666667	0	-0.133333	0.349575	0.349575	0.142345	0.349575	0.142857	0.142857	0.285714	0.142857	0.527375	1	1	1	1	1	1	0	0.285714	-0.142857	0.142857	0	-0.285714	0.629619	0.589117	0.679304	0.725904	0.689417	0.711392
Bacteria;Firmicutes;Negativicutes;Selenomonadales;Acidaminococcaceae;Acidaminococcus	0.435403	1	1	1	1	NA	1	-0.0666667	0	-0.0666667	0.0666667	0	-0.0666667	0.349575	NA	0.422678	NA	0.142857	0	-0.125	0	0.229281	1	1	1	NA	NA	NA	-0.142857	-0.142857	-0.142857	0	0	0	0.501192	0.298325	0.679304	NA	0.689417	NA
Bacteria;Firmicutes;Negativicutes;Selenomonadales;Acidaminococcaceae;Phascolarctobacterium	0.566714	0.888706	0.758473	0.888706	0.758473	0.888706	0.758473	-0.0666667	0.266667	0.2	-0.133333	0.133333	-0.133333	0.641938	1	0.463403	0.562485	-0.160714	0	0.25	0.196429	0.0149968	1	0.12646	1	1	1	0.12646	0	0.714286	0.142857	0.428571	0.285714	-0.714286	0.618766	0.0928183	0.837702	1	0.72085	0.831377
Bacteria;Firmicutes;Negativicutes;Selenomonadales;Veillonellaceae;unknown_Veillonellaceae	0.821524	1	1	1	1	1	1	0	0	0.0666667	0	0.0666667	0.0666667	0.422678	0.349575	0.422678	1	-0.125	0.142857	-0.125	0	0.423115	1	NA	1	1	1	1	0.142857	0	0.142857	-0.142857	0	0.142857	0.836129	0.496889	0.679304	0.725904	0.689417	1
Bacteria;Firmicutes;Negativicutes;Selenomonadales;Veillonellaceae;Allisonella	0.0313239	0.179773	0.179773	0.916282	0.916282	0.179773	0.215149	-0.266667	-0.2	0	0.0666667	0.266667	0.2	0.782595	0.422678	0.141326	0.300776	-0.0892857	-0.125	0.285714	-0.285714	0.334904	1	1	1	1	1	1	-0.285714	0	0	0.285714	0.142857	-0.142857	0.121579	0.410123	0.95828	0.725904	0.689417	0.711392
Bacteria;Firmicutes;Negativicutes;Selenomonadales;Veillonellaceae;Anaeroglobus	0.246782	1	1	1	NA	NA	NA	-0.0666667	-0.0666667	-0.0666667	0	0	0	0.422678	NA	NA	NA	-0.125	0	0	0	0.229281	NA	NA	NA	NA	NA	NA	0	0	0	0	0	0	0.344181	0.298325	0.679304	NA	NA	NA
Bacteria;Firmicutes;Negativicutes;Selenomonadales;Veillonellaceae;Dialister	0.394945	0.337646	0.337646	0.819798	0.924886	0.449899	0.337646	-0.2	-0.0666667	-0.133333	0	0.133333	0.266667	0.269871	0.219728	0.295455	0.953775	0.357143	0.392857	0.339286	0.0357143	0.549898	0.809984	0.809984	0.8125	0.809984	0.809984	0.809984	-0.142857	-0.142857	-0.428571	0.285714	0.142857	0.142857	0.501192	0.605416	0.679304	0.725904	0.689417	0.989362
Bacteria;Firmicutes;Negativicutes;Selenomonadales;Veillonellaceae;Megasphaera	0.00155741	0.413645	0.413645	0.413645	0.0646184	0.0646184	0.586214	0.266667	-0.133333	-0.133333	-0.466667	-0.466667	0.0666667	0.619016	0.659074	0.349575	0.203551	-0.125	-0.142857	0.142857	-0.25	0.0688799	0.689408	1	1	0.520704	0.520704	1	0.285714	0	-0.142857	-0.428571	-0.428571	-0.142857	0.0108075	0.254411	0.831514	0.922732	0.689417	0.711392
Bacteria;Firmicutes;Negativicutes;Selenomonadales;Veillonellaceae;Mitsuokella	0.154472	0.507214	0.507214	0.68447	0.507214	0.507214	0.507214	-0.2	-0.0666667	-0.0666667	0.133333	0.2	0.0666667	0.679157	NA	0.202396	0.0980348	-0.107143	0	-0.25	-0.375	0.229281	1	1	1	NA	NA	NA	-0.142857	-0.142857	-0.142857	0	0	0	0.344181	0.298325	0.873202	NA	0.689417	0.711392
Bacteria;Firmicutes;Negativicutes;Selenomonadales;Veillonellaceae;Negativicoccus	0.435403	1	1	1	1	NA	1	-0.0666667	0	-0.0666667	0.0666667	0	-0.0666667	0.422678	NA	0.422678	NA	-0.125	0	-0.125	0	0.229281	NA	NA	NA	NA	NA	NA	0	0	0	0	0	0	0.501192	0.298325	0.679304	NA	0.689417	NA
Bacteria;Firmicutes;Negativicutes;Selenomonadales;Veillonellaceae;Selenomonas	0.246782	1	1	1	NA	NA	NA	-0.0666667	-0.0666667	-0.0666667	0	0	0	0.422678	NA	NA	NA	-0.125	0	0	0	0.229281	NA	NA	NA	NA	NA	NA	0	0	0	0	0	0	0.344181	0.298325	0.679304	NA	NA	NA
Bacteria;Firmicutes;Negativicutes;Selenomonadales;Veillonellaceae;Veillonella	0.000572682	0.197825	0.391265	0.216452	0.391265	0.391265	0.432058	0.733333	0.4	0.466667	-0.2	-0.4	0.266667	1	0.816478	0.860952	0.860952	0	-0.0892857	0.0714286	-0.0714286	0.0206995	0.13209	0.53259	0.667864	0.881833	0.59375	1	1	0.428571	0.142857	-0.142857	-0.428571	0.142857	0.00504401	0.103047	1	0.992234	1	0.97119
Bacteria;Fusobacteria;Fusobacteriia;Fusobacteriales;Fusobacteriaceae;Fusobacterium	0.126775	0.165062	0.655354	0.655354	0.165062	0.165062	0.719438	0.266667	0.0666667	0.0666667	-0.133333	-0.266667	-0.2	0.321926	0.854527	0.454661	0.145884	-0.285714	-0.0714286	-0.232143	-0.392857	0.231007	0.517056	0.703456	1	0.517056	0.517056	0.517056	0.285714	0.142857	-0.142857	-0.142857	-0.428571	-0.285714	0.329904	0.298874	0.679304	1	0.715566	0.711392
Bacteria;Fusobacteria;Fusobacteriia;Fusobacteriales;Leptotrichiaceae;Leptotrichia	0.246782	NA	NA	NA	NA	NA	NA	0	0	0	0	0	0	NA	NA	NA	NA	0	0	0	0	0.229281	NA	NA	NA	NA	NA	NA	0	0	0	0	0	0	0.344181	0.298325	NA	NA	NA	NA
Bacteria;Lentisphaerae;Lentisphaeria;Victivallales;Victivallaceae;Victivallis	0.0327993	0.286289	1	0.857411	0.362898	0.362898	1	-0.333333	0	0.0666667	0.2	0.2	0	0.0810444	0.349575	0.0211394	0.0566364	0.464286	0.142857	0.571429	0.428571	0.0416375	0.362898	1	0.517056	0.362898	0.362898	1	-0.571429	0.142857	0.285714	0.428571	0.428571	0	0.124623	0.1907	0.679304	0.725904	0.443927	0.711392
Bacteria;Proteobacteria;unknown_Proteobacteria;unknown_Proteobacteria;unknown_Proteobacteria;unknown_Proteobacteria	0.32756	0.394366	1	0.265678	0.163429	0.547143	0.163429	-0.2	0.0666667	-0.333333	0.466667	0	-0.466667	0.0120506	0.0140203	0.00138956	0.0234007	0.785714	0.767857	1	0.714286	0.00191565	0.8125	0.8125	0.312619	0.09375	0.15625	0.09375	-0.428571	0.142857	-0.571429	0.714286	-0.428571	-1	0.441243	0.0156673	0.492548	0.316458	0.0607228	0.711392
Bacteria;Proteobacteria;Alphaproteobacteria;unknown_Alphaproteobacteria;unknown_Alphaproteobacteria;unknown_Alphaproteobacteria	0.38823	0.779171	0.762703	0.762703	0.227781	0.762703	0.227781	0	0.2	-0.133333	0.333333	-0.2	-0.4	0.214863	0.0280439	0.0505024	0.267109	0.357143	0.642857	0.589286	0.321429	0.0128368	1	0.561425	0.700659	0.316936	0.627738	0.316936	0.142857	0.428571	-0.285714	0.428571	-0.428571	-0.714286	0.501192	0.0816566	0.679304	0.328299	0.689417	0.711392
Bacteria;Proteobacteria;Alphaproteobacteria;Caulobacterales;Caulobacteraceae;Brevundimonas	0.246782	NA	NA	1	NA	1	1	0	0	0.0666667	0	0.0666667	0.0666667	NA	NA	NA	0.422678	0	0	0	-0.125	0.229281	NA	NA	NA	NA	NA	NA	0	0	0	0	0	0	0.344181	0.298325	NA	NA	NA	0.711392
Bacteria;Proteobacteria;Alphaproteobacteria;Caulobacterales;Caulobacteraceae;Caulobacter	0.246782	NA	NA	NA	NA	NA	NA	0	0	0	0	0	0	NA	NA	NA	NA	0	0	0	0	0.229281	NA	NA	NA	NA	NA	NA	0	0	0	0	0	0	0.344181	0.298325	NA	NA	NA	NA
Bacteria;Proteobacteria;Alphaproteobacteria;Rhizobiales;unknown_Rhizobiales;unknown_Rhizobiales	0.0353322	0.345779	NA	NA	0.345779	0.345779	NA	0.133333	0	0	-0.133333	-0.133333	0	NA	0.202396	NA	NA	0	-0.25	0	0	0.229281	NA	NA	NA	NA	NA	NA	0	0	0	0	0	0	0.124623	0.298325	NA	0.714691	NA	NA
Bacteria;Proteobacteria;Alphaproteobacteria;Rhizobiales;Bradyrhizobiaceae;unknown_Bradyrhizobiaceae	0.627585	1	1	1	1	1	1	-0.0666667	0	-0.0666667	0.0666667	0.0666667	0	0.422678	NA	0.422678	0.422678	-0.125	0	-0.125	-0.125	0.229281	NA	NA	NA	NA	NA	NA	0	0	0	0	0	0	0.668451	0.298325	0.679304	NA	0.689417	0.711392
Bacteria;Proteobacteria;Alphaproteobacteria;Rhizobiales;Bradyrhizobiaceae;Afipia	0.246782	NA	NA	NA	NA	NA	NA	0	0	0	0	0	0	NA	NA	NA	NA	0	0	0	0	0.229281	NA	NA	NA	NA	NA	NA	0	0	0	0	0	0	0.344181	0.298325	NA	NA	NA	NA
Bacteria;Proteobacteria;Alphaproteobacteria;Rhizobiales;Bradyrhizobiaceae;Bradyrhizobium	0.164648	1	1	1	NA	0.864446	0.864446	-0.0666667	-0.0666667	0.0666667	0	0.133333	0.133333	0.422678	NA	NA	0.202396	-0.125	0	0	-0.25	0.229281	NA	NA	NA	NA	NA	NA	0	0	0	0	0	0	0.344181	0.298325	0.679304	NA	NA	0.711392
Bacteria;Proteobacteria;Alphaproteobacteria;Rhodospirillales;Rhodospirillaceae;unknown_Rhodospirillaceae	0.0892317	1	1	0.742187	0.742187	0.742187	1	0	0	-0.133333	-0.133333	-0.133333	-0.0666667	1	0.922085	0.349575	NA	0	0.0357143	0.142857	0	0.229281	1	1	1	1	1	1	0.142857	0.142857	-0.142857	-0.142857	-0.142857	-0.142857	0.247186	0.298325	1	1	0.689417	NA
Bacteria;Proteobacteria;Alphaproteobacteria;Rhodospirillales;Rhodospirillaceae;Aestuariispira	0.247391	1	1	1	1	1	1	0	0	-0.0666667	-0.133333	-0.133333	-0.0666667	0.422678	0.922085	0.349575	NA	-0.125	0.0357143	0.142857	0	0.229281	1	1	NA	1	1	1	0.142857	0.142857	0	-0.142857	-0.142857	-0.142857	0.344181	0.298325	0.679304	1	0.689417	NA
Bacteria;Proteobacteria;Alphaproteobacteria;Sphingomonadales;Sphingomonadaceae;unknown_Sphingomonadaceae	0.246782	1	1	1	NA	NA	NA	-0.0666667	-0.0666667	-0.0666667	0	0	0	0.422678	NA	NA	NA	-0.125	0	0	0	0.229281	NA	NA	NA	NA	NA	NA	0	0	0	0	0	0	0.344181	0.298325	0.679304	NA	NA	NA
Bacteria;Proteobacteria;Alphaproteobacteria;Sphingomonadales;Sphingomonadaceae;Sphingomonas	0.0353732	0.371093	0.371093	0.371093	NA	NA	NA	-0.133333	-0.133333	-0.133333	0	0	0	0.203551	NA	NA	NA	-0.25	0	0	0	0.229281	NA	NA	NA	NA	NA	NA	0	0	0	0	0	0	0.124623	0.298325	0.679304	NA	NA	NA
Bacteria;Proteobacteria;Betaproteobacteria;unknown_Betaproteobacteria;unknown_Betaproteobacteria;unknown_Betaproteobacteria	0.619914	0.845356	0.875824	1	0.544348	1	0.544348	-0.0666667	0.133333	0	0.2	0	-0.2	0.0570895	0.504985	0.408108	0.142345	0.428571	0.160714	0.196429	0.285714	0.270108	0.742187	1	1	0.742187	1	0.742187	-0.285714	0.142857	0	0.285714	0.142857	-0.285714	0.663366	0.336167	0.679304	0.819199	0.689417	0.711392
Bacteria;Proteobacteria;Betaproteobacteria;Burkholderiales;unknown_Burkholderiales;unknown_Burkholderiales	0.292473	0.317317	0.746824	0.337803	0.317317	0.855132	0.535148	-0.266667	0.133333	-0.2	0.266667	0	-0.133333	0.326937	0.408108	0.742995	0.533127	0.285714	0.196429	0.107143	0.178571	0.444274	0.507214	1	0.507214	0.507214	0.507214	0.507214	-0.428571	0	-0.428571	0.285714	-0.142857	-0.285714	0.401055	0.516854	0.679304	0.725904	0.931516	0.813472
Bacteria;Proteobacteria;Betaproteobacteria;Burkholderiales;Burkholderiaceae;Cupriavidus	0.806438	1	1	1	1	1	1	-0.0666667	-0.0666667	-0.133333	0	0	0	0.203551	0.422678	0.422678	0.422678	-0.25	-0.125	-0.125	-0.125	0.229281	NA	NA	NA	NA	NA	NA	0	0	0	0	0	0	0.828136	0.298325	0.679304	0.725904	0.689417	0.711392
Bacteria;Proteobacteria;Betaproteobacteria;Burkholderiales;Burkholderiales_incertae_sedis;Tepidimonas	0.246782	NA	NA	1	NA	1	1	0	0	0.0666667	0	0.0666667	0.0666667	NA	NA	NA	0.422678	0	0	0	-0.125	0.229281	NA	NA	NA	NA	NA	NA	0	0	0	0	0	0	0.344181	0.298325	NA	NA	NA	0.711392
Bacteria;Proteobacteria;Betaproteobacteria;Burkholderiales;Comamonadaceae;unknown_Comamonadaceae	0.335378	1	1	1	1	1	1	-0.133333	-0.0666667	-0.133333	0	-0.0666667	-0.0666667	0.922085	0.349575	0.422678	NA	0.0357143	0.142857	-0.125	0	0.229281	1	1	1	1	1	NA	-0.142857	-0.142857	-0.142857	-0.142857	-0.142857	0	0.449132	0.298325	0.999512	0.725904	0.689417	NA
Bacteria;Proteobacteria;Betaproteobacteria;Burkholderiales;Comamonadaceae;Comamonas	0.699535	0.879321	0.879321	0.879321	1	0.879321	1	-0.0666667	-0.133333	-0.0666667	0	-0.0666667	0	0.922085	0.922085	0.349575	0.349575	0.0357143	0.0357143	0.142857	0.142857	0.994937	1	1	1	1	1	1	-0.142857	-0.142857	0	0.142857	0	0	0.728152	0.994937	0.999512	1	0.689417	0.711392
Bacteria;Proteobacteria;Betaproteobacteria;Burkholderiales;Comamonadaceae;Delftia	0.246782	NA	NA	1	NA	1	1	0	0	0.0666667	0	0.0666667	0.0666667	NA	NA	NA	0.422678	0	0	0	-0.125	0.229281	NA	NA	NA	NA	NA	NA	0	0	0	0	0	0	0.344181	0.298325	NA	NA	NA	0.711392
Bacteria;Proteobacteria;Betaproteobacteria;Burkholderiales;Comamonadaceae;Pelomonas	0.435403	1	1	1	1	NA	1	-0.0666667	0	-0.0666667	0.0666667	0	-0.0666667	0.422678	NA	0.422678	NA	-0.125	0	-0.125	0	0.229281	NA	NA	NA	NA	NA	NA	0	0	0	0	0	0	0.501192	0.298325	0.679304	NA	0.689417	NA
Bacteria;Proteobacteria;Betaproteobacteria;Burkholderiales;Comamonadaceae;Variovorax	0.246782	NA	NA	NA	NA	NA	NA	0	0	0	0	0	0	NA	NA	NA	NA	0	0	0	0	0.229281	NA	NA	NA	NA	NA	NA	0	0	0	0	0	0	0.344181	0.298325	NA	NA	NA	NA
Bacteria;Proteobacteria;Betaproteobacteria;Burkholderiales;Oxalobacteraceae;unknown_Oxalobacteraceae	0.365013	0.661507	1	0.661507	0.661507	0.661507	0.661507	0	0.0666667	0.2	0.0666667	0.0666667	0.133333	0.0625206	0.940803	0.169445	0.0537155	0.5	0.0357143	0.392857	0.517857	0.0186522	0.402485	1	0.433573	0.402485	0.402485	0.433573	-0.285714	-0.142857	0.285714	0.285714	0.428571	0.285714	0.477646	0.0993338	0.679304	1	0.689417	0.711392
Bacteria;Proteobacteria;Betaproteobacteria;Burkholderiales;Oxalobacteraceae;Oxalobacter	0.567427	0.696855	1	0.696855	0.696855	0.696855	0.696855	-0.133333	-0.0666667	0	0.0666667	0.0666667	0.0666667	0.180678	0.202396	0.0566364	0.0570895	0.339286	-0.25	0.428571	0.428571	0.0160221	0.362898	0.850107	0.507214	0.362898	0.362898	0.507214	-0.428571	0	0.142857	0.428571	0.428571	0.142857	0.618766	0.0965543	0.679304	0.714691	0.689417	0.711392
Bacteria;Proteobacteria;Betaproteobacteria;Burkholderiales;Sutterellaceae;unknown_Sutterellaceae	0.141408	0.331947	0.904861	0.31681	0.431454	0.656238	0.31681	-0.266667	-0.2	-0.466667	0.133333	-0.0666667	-0.266667	0.710523	0.0247585	0.102293	0.71041	-0.125	0.625	0.464286	0.107143	0.084899	0.824141	0.824141	0.824141	0.561425	0.561425	0.561425	0.285714	0.142857	-0.285714	0.142857	-0.428571	-0.571429	0.344181	0.298325	0.894365	0.328299	0.689417	0.886541
Bacteria;Proteobacteria;Betaproteobacteria;Burkholderiales;Sutterellaceae;Parasutterella	0.0256813	0.280915	0.280915	0.779566	0.280915	0.280915	0.280915	-0.266667	-0.333333	-0.0666667	0.2	0.333333	0.533333	0.383286	0.293709	0.11459	0.104882	0.285714	0.339286	0.5	0.517857	0.249663	0.69375	0.69375	0.932526	0.443625	0.69375	0.69375	-0.285714	-0.142857	-0.142857	0.571429	0.428571	0.428571	0.105018	0.317626	0.679304	0.725904	0.689417	0.711392
Bacteria;Proteobacteria;Betaproteobacteria;Burkholderiales;Sutterellaceae;Sutterella	0.000268627	0.477556	0.203064	0.203064	0.0147714	0.417959	0.0147714	-0.333333	0.333333	-0.466667	0.733333	-0.333333	-0.733333	0.396892	0.00590521	0.0400932	0.396892	0.285714	0.821429	0.642857	0.285714	0.000475194	0.734861	0.09375	0.45	0.21875	0.328125	0.09375	0.142857	0.714286	-0.428571	0.428571	-0.714286	-1	0.002804	0.00494634	0.679304	0.293162	0.689417	0.711392
Bacteria;Proteobacteria;Betaproteobacteria;Neisseriales;Neisseriaceae;Neisseria	0.887243	1	1	1	1	1	1	0	-0.0666667	0	-0.0666667	-0.0666667	0	0.922085	0.504985	1	0.202396	0.0357143	0.160714	0.0178571	-0.25	0.133086	1	1	1	1	1	1	0	-0.142857	-0.142857	-0.142857	-0.285714	-0.142857	0.891135	0.298325	0.999512	0.819199	1	0.711392
Bacteria;Proteobacteria;Deltaproteobacteria;unknown_Deltaproteobacteria;unknown_Deltaproteobacteria;unknown_Deltaproteobacteria	0.0292644	0.464327	0.347136	0.464327	0.347136	0.347136	1	0.133333	-0.2	-0.133333	-0.266667	-0.2	0.0666667	0.619016	0.234075	NA	0.349575	0.125	0.303571	0	0.142857	0.0667559	0.518668	0.518668	1	0.518668	0.518668	1	0.285714	-0.285714	-0.142857	-0.428571	-0.285714	0.142857	0.115544	0.254411	0.831514	0.725904	NA	0.711392
Bacteria;Proteobacteria;Deltaproteobacteria;Desulfovibrionales;unknown_Desulfovibrionales;unknown_Desulfovibrionales	0.247991	0.598161	0.43088	0.43088	0.43088	0.43088	NA	0	-0.133333	-0.133333	-0.2	-0.2	0	0.619016	0.619657	0.349575	0.349575	-0.125	0.125	0.142857	0.142857	0.521062	0.704463	1	1	0.704463	0.704463	NA	0.142857	0	0	-0.285714	-0.285714	0	0.344181	0.587799	0.831514	0.890052	0.689417	0.711392
Bacteria;Proteobacteria;Deltaproteobacteria;Desulfovibrionales;Desulfovibrionaceae;unknown_Desulfovibrionaceae	0.00382769	0.516178	0.516178	1	0.516178	0.516178	1	0.266667	-0.133333	-0.0666667	-0.333333	-0.333333	0	0.00713661	0.0198408	0.408108	0.142345	0.714286	0.696429	0.196429	0.285714	0.0273282	0.881905	0.881905	1	0.881905	0.881905	0.947122	0.285714	-0.428571	-0.142857	-0.571429	-0.428571	0.142857	0.0235337	0.127718	0.492548	0.324103	0.689417	0.711392
Bacteria;Proteobacteria;Deltaproteobacteria;Desulfovibrionales;Desulfovibrionaceae;Bilophila	5.05915e-08	0.0301514	0.363391	0.0832092	0.113525	0.000366211	0.0172258	0.6	0.333333	-0.533333	-0.466667	-1	-0.8	0.694328	0.189277	0.0127612	0.353679	0.142857	0.428571	0.785714	0.303571	3.40171e-05	0.21875	0.234375	0.250095	0.6875	0.046875	0.046875	0.428571	0.714286	-0.571429	-0.428571	-1	-1	2.31709e-06	0.000649159	0.880134	0.714691	0.392569	0.711392
Bacteria;Proteobacteria;Deltaproteobacteria;Desulfovibrionales;Desulfovibrionaceae;Desulfovibrio	0.0663831	0.932526	0.480457	0.480457	0.213134	0.286865	0.286865	0.0666667	-0.266667	-0.2	-0.4	-0.2	0.266667	0.601094	0.694969	0.408108	0.206791	0.160714	0.125	0.196429	0.321429	0.519329	0.541966	1	1	0.538588	0.538588	0.538588	0.285714	-0.142857	0	-0.428571	-0.285714	0.428571	0.20269	0.587799	0.831514	0.922732	0.689417	0.711392
Bacteria;Proteobacteria;Deltaproteobacteria;Myxococcales;Polyangiaceae;Minicystis	0.246782	NA	NA	NA	NA	NA	NA	0	0	0	0	0	0	NA	NA	NA	NA	0	0	0	0	0.229281	NA	NA	NA	NA	NA	NA	0	0	0	0	0	0	0.344181	0.298325	NA	NA	NA	NA
Bacteria;Proteobacteria;Epsilonproteobacteria;Campylobacterales;Campylobacteraceae;Campylobacter	0.169377	0.927733	0.927733	1	NA	1	1	-0.133333	-0.133333	-0.0666667	0	0.0666667	0.0666667	0.922085	NA	NA	0.422678	0.0357143	0	0	-0.125	0.229281	1	1	1	NA	NA	NA	-0.142857	-0.142857	-0.142857	0	0	0	0.344181	0.298325	0.999512	NA	NA	0.711392
Bacteria;Proteobacteria;Gammaproteobacteria;unknown_Gammaproteobacteria;unknown_Gammaproteobacteria;unknown_Gammaproteobacteria	0.305725	0.571763	0.803955	0.594521	0.218994	0.594521	0.218994	0.133333	-0.0666667	0.0666667	-0.333333	0.466667	0.466667	0.463403	1	0.778866	0.0938617	0.25	-0.0178571	0.107143	-0.535714	0.698916	0.9375	0.9375	0.9375	0.9375	0.9375	0.9375	-0.142857	-0.142857	-0.428571	-0.428571	0.428571	0.142857	0.414266	0.738516	0.731689	1	0.941363	0.711392
Bacteria;Proteobacteria;Gammaproteobacteria;Aeromonadales;Succinivibrionaceae;Succinivibrio	0.246782	1	1	1	1	1	1	0.0666667	0.0666667	-0.0666667	0.0666667	-0.0666667	-0.0666667	0.349575	0.349575	0.349575	NA	0.142857	0.142857	0.142857	0	0.229281	1	1	1	1	1	1	0.142857	0.142857	-0.142857	0.142857	-0.142857	-0.142857	0.344181	0.298325	0.679304	0.725904	0.689417	NA
Bacteria;Proteobacteria;Gammaproteobacteria;Alteromonadales;Pseudoalteromonadaceae;Pseudoalteromonas	0.246782	NA	1	NA	1	NA	1	0	0.0666667	0	0.0666667	0	-0.0666667	NA	NA	0.422678	NA	0	0	-0.125	0	0.229281	NA	NA	NA	NA	NA	NA	0	0	0	0	0	0	0.344181	0.298325	NA	NA	0.689417	NA
Bacteria;Proteobacteria;Gammaproteobacteria;Cardiobacteriales;Cardiobacteriaceae;Cardiobacterium	0.246782	NA	NA	NA	NA	NA	NA	0	0	0	0	0	0	NA	NA	NA	NA	0	0	0	0	0.229281	NA	NA	NA	NA	NA	NA	0	0	0	0	0	0	0.344181	0.298325	NA	NA	NA	NA
Bacteria;Proteobacteria;Gammaproteobacteria;Enterobacteriales;Enterobacteriaceae;unknown_Enterobacteriaceae	1.19878e-09	0.000183105	0.0618896	0.451147	0.113525	0.000183105	0.0107422	1	0.466667	-0.133333	-0.466667	-1	-0.6	0.642238	0.612587	1	0.132118	0.160714	-0.178571	0	-0.482143	6.8581e-06	0.046875	0.234375	0.2625	0.375	0.046875	0.0625	1	0.428571	-0.428571	-0.428571	-1	-0.714286	2.74522e-07	0.000283527	0.837702	0.890052	1	0.711392
Bacteria;Proteobacteria;Gammaproteobacteria;Enterobacteriales;Enterobacteriaceae;Escherichia/Shigella	6.52232e-08	0.000183105	0.0718689	0.415505	0.678772	0.000183105	0.06562	1	0.333333	-0.4	-0.2	-1	-0.533333	0.861697	0.396892	0.955089	0.223485	0.0714286	-0.285714	-0.0357143	-0.392857	2.98643e-05	0.046875	0.1875	0.1875	0.9375	0.046875	0.09375	1	0.428571	-0.571429	-0.142857	-1	-0.714286	2.48935e-06	0.000649159	0.999512	0.725904	1	0.711392
Bacteria;Proteobacteria;Gammaproteobacteria;Enterobacteriales;Enterobacteriaceae;Klebsiella	0.416515	0.634017	0.634017	1	1	0.634017	0.634017	-0.133333	-0.0666667	0	0	0.133333	0.133333	0.922085	0.349575	0.422678	0.619016	0.0357143	0.142857	-0.125	-0.125	0.615118	1	1	1	1	1	1	-0.142857	-0.142857	0	-0.142857	0	0.142857	0.501192	0.667593	0.999512	0.725904	0.689417	0.861464
Bacteria;Proteobacteria;Gammaproteobacteria;Enterobacteriales;Enterobacteriaceae;Morganella	0.435533	1	1	1	1	NA	1	-0.0666667	0	-0.0666667	0.0666667	0	-0.0666667	0.422678	NA	0.422678	NA	-0.125	0	-0.125	0	0.229281	NA	NA	NA	NA	NA	NA	0	0	0	0	0	0	0.501192	0.298325	0.679304	NA	0.689417	NA
Bacteria;Proteobacteria;Gammaproteobacteria;Enterobacteriales;Enterobacteriaceae;Salmonella	0.583648	1	1	1	1	1	1	0.133333	0.0666667	0	0.0666667	-0.133333	-0.133333	0.619016	0.447376	0.730152	0.0974217	-0.125	0.214286	-0.107143	-0.375	0.0832433	0.544348	1	1	1	0.544348	0.742187	0.428571	0.142857	-0.142857	0	-0.428571	-0.285714	0.629619	0.297855	0.831514	0.760059	0.931516	0.711392
Bacteria;Proteobacteria;Gammaproteobacteria;Pasteurellales;Pasteurellaceae;unknown_Pasteurellaceae	0.0291	0.783571	0.594216	0.594216	0.341599	0.594216	0.783571	0.133333	0.266667	0.2	0.466667	0.133333	-0.266667	0.952255	0.76487	1	0.76744	-0.0357143	-0.107143	-0.0178571	0.107143	0.470851	1	1	1	1	1	1	0	0.142857	0.285714	0.428571	0.142857	-0.142857	0.115544	0.541502	0.999512	0.959122	1	0.91452
Bacteria;Proteobacteria;Gammaproteobacteria;Pasteurellales;Pasteurellaceae;Aggregatibacter	0.246782	NA	NA	NA	NA	NA	NA	0	0	0	0	0	0	NA	NA	NA	NA	0	0	0	0	0.229281	NA	NA	NA	NA	NA	NA	0	0	0	0	0	0	0.344181	0.298325	NA	NA	NA	NA
Bacteria;Proteobacteria;Gammaproteobacteria;Pasteurellales;Pasteurellaceae;Haemophilus	0.0609084	0.635586	0.322186	0.519111	0.322186	0.538687	0.538687	0.2	0.4	0.2	0.266667	0.0666667	-0.2	0.854095	0.859426	0.860827	0.900109	0.0714286	0.0714286	0.0714286	0.0535714	0.114137	0.932161	0.932161	0.932161	0.932161	0.932161	0.932161	0.142857	0.428571	0.285714	0.142857	0	-0.142857	0.193722	0.298325	0.999512	1	1	0.989362
Bacteria;Proteobacteria;Gammaproteobacteria;Pseudomonadales;Moraxellaceae;unknown_Moraxellaceae	0.246782	NA	NA	NA	NA	NA	NA	0	0	0	0	0	0	NA	NA	NA	NA	0	0	0	0	0.229281	NA	NA	NA	NA	NA	NA	0	0	0	0	0	0	0.344181	0.298325	NA	NA	NA	NA
Bacteria;Proteobacteria;Gammaproteobacteria;Pseudomonadales;Moraxellaceae;Acinetobacter	0.435533	NA	1	1	1	1	1	0	0.0666667	0.0666667	0.0666667	0.0666667	0	NA	NA	0.349575	0.422678	0	0	0.142857	-0.125	0.229281	NA	1	NA	1	NA	1	0	0.142857	0	0.142857	0	-0.142857	0.501192	0.298325	NA	NA	0.689417	0.711392
Bacteria;Proteobacteria;Gammaproteobacteria;Pseudomonadales;Moraxellaceae;Enhydrobacter	0.246782	NA	NA	NA	NA	NA	NA	0	0	0	0	0	0	NA	NA	NA	NA	0	0	0	0	0.229281	NA	NA	NA	NA	NA	NA	0	0	0	0	0	0	0.344181	0.298325	NA	NA	NA	NA
Bacteria;Proteobacteria;Gammaproteobacteria;Pseudomonadales;Moraxellaceae;Moraxella	0.246782	NA	NA	NA	NA	NA	NA	0	0	0	0	0	0	NA	NA	NA	NA	0	0	0	0	0.229281	NA	NA	NA	NA	NA	NA	0	0	0	0	0	0	0.344181	0.298325	NA	NA	NA	NA
Bacteria;Proteobacteria;Gammaproteobacteria;Pseudomonadales;Pseudomonadaceae;unknown_Pseudomonadaceae	0.246782	NA	NA	NA	NA	NA	NA	0	0	0	0	0	0	NA	NA	NA	NA	0	0	0	0	0.229281	NA	NA	NA	NA	NA	NA	0	0	0	0	0	0	0.344181	0.298325	NA	NA	NA	NA
Bacteria;Proteobacteria;Gammaproteobacteria;Pseudomonadales;Pseudomonadaceae;Cellvibrio	0.246782	NA	NA	NA	NA	NA	NA	0	0	0	0	0	0	NA	NA	NA	NA	0	0	0	0	0.229281	NA	NA	NA	NA	NA	NA	0	0	0	0	0	0	0.344181	0.298325	NA	NA	NA	NA
Bacteria;Proteobacteria;Gammaproteobacteria;Pseudomonadales;Pseudomonadaceae;Pseudomonas	0.652591	0.850107	0.850107	0.850107	0.850107	0.850107	0.850107	0.0666667	0.0666667	0.133333	0	0.133333	0.0666667	0.422678	1	0.202396	0.0974217	-0.125	0	-0.25	-0.375	0.229281	1	NA	NA	1	1	NA	0.142857	0	0	-0.142857	-0.142857	0	0.688679	0.298325	0.679304	1	0.689417	0.711392
Bacteria;Proteobacteria;Gammaproteobacteria;Xanthomonadales;Xanthomonadaceae;unknown_Xanthomonadaceae	0.0353732	NA	NA	0.371093	NA	0.371093	0.371093	0	0	0.133333	0	0.133333	0.133333	NA	NA	NA	0.922085	0	0	0	0.0357143	0.229281	NA	NA	1	NA	1	1	0	0	0.142857	0	0.142857	0.142857	0.124623	0.298325	NA	NA	NA	0.989362
Bacteria;Proteobacteria;Gammaproteobacteria;Xanthomonadales;Xanthomonadaceae;Stenotrophomonas	0.0353732	0.371093	0.371093	0.371093	NA	NA	NA	-0.133333	-0.133333	-0.133333	0	0	0	1	NA	NA	NA	0	0	0	0	0.229281	1	1	1	NA	NA	NA	-0.142857	-0.142857	-0.142857	0	0	0	0.124623	0.298325	1	NA	NA	NA
Bacteria;Proteobacteria;Gammaproteobacteria;Xanthomonadales;Xanthomonadaceae;Xanthomonas	0.173851	0.864446	0.864446	1	NA	1	1	-0.133333	-0.133333	-0.0666667	0	0.0666667	0.0666667	0.202396	NA	NA	0.349575	-0.25	0	0	0.142857	0.229281	NA	NA	1	NA	1	1	0	0	0.142857	0	0.142857	0.142857	0.344181	0.298325	0.679304	NA	NA	0.711392
Bacteria;Spirochaetes;Spirochaetia;Spirochaetales;Brachyspiraceae;Brachyspira	0.246782	NA	NA	NA	NA	NA	NA	0	0	0	0	0	0	NA	NA	NA	NA	0	0	0	0	0.229281	NA	NA	NA	NA	NA	NA	0	0	0	0	0	0	0.344181	0.298325	NA	NA	NA	NA
Bacteria;Synergistetes;Synergistia;Synergistales;Synergistaceae;Cloacibacillus	0.434539	1	1	1	1	1	1	0.0666667	0	0	-0.133333	-0.133333	0.0666667	0.922085	0.922085	0.349575	0.349575	0.0357143	0.0357143	0.142857	0.142857	0.229281	1	1	1	1	1	1	0.142857	0.142857	0.142857	-0.142857	-0.142857	0.142857	0.501192	0.298325	0.999512	1	0.689417	0.711392
Bacteria;Synergistetes;Synergistia;Synergistales;Synergistaceae;Jonquetella	0.246782	NA	1	NA	1	NA	1	0	0.0666667	0	0.0666667	0	-0.0666667	NA	NA	0.422678	NA	0	0	-0.125	0	0.229281	NA	NA	NA	NA	NA	NA	0	0	0	0	0	0	0.344181	0.298325	NA	NA	0.689417	NA
Bacteria;Verrucomicrobia;Verrucomicrobiae;Verrucomicrobiales;Verrucomicrobiaceae;Akkermansia	0.685552	0.762703	0.712869	0.712869	0.712869	0.712869	0.91876	0.0666667	-0.266667	-0.333333	-0.133333	0	0.133333	0.549717	0.20024	0.377569	0.588899	0.196429	0.392857	0.267857	0.178571	0.54876	1	1	1	1	1	1	0.142857	-0.142857	-0.428571	-0.285714	-0.142857	0	0.716856	0.605416	0.809978	0.714691	0.689417	0.859681
Class
Feature	Pmodel	P12	P13	P14	P23	P24	P34	D12	D13	D14	D23	D24	D34	PRNR1	PRNR2	PRNR3	PRNR4	DRNR1	DRNR2	DRNR3	DRNR4	rPmodel	rP12	rP13	rP14	rP23	rP24	rP34	rD12	rD13	rD14	rD23	rD24	rD34	Qmodel	rQmodel	QRNR1	QRNR2	QRNR3	QRNR4
?;unknown_?;unknown_?	0.246782	NA	1	NA	1	NA	1	0	0.0666667	0	0.0666667	0	-0.0666667	NA	NA	0.349575	NA	0	0	0.142857	0	0.229281	NA	1	NA	1	NA	1	0	0.142857	0	0.142857	0	-0.142857	0.280434	0.272953	NA	NA	0.549332	NA
Bacteria;unknown_Bacteria;unknown_Bacteria	0.0054726	0.0904541	0.189209	0.890381	0.259143	0.074707	0.293038	-0.466667	-0.466667	0.0666667	0.333333	0.6	0.333333	0.120591	0.0021756	0.0003108	0.612587	0.5	0.892857	1	0.178571	0.00627411	0.234375	0.6875	0.45	0.1875	0.3125	0.45	-0.714286	-0.428571	-0.142857	0.714286	0.428571	-0.142857	0.019545	0.0204268	0.444393	0.043512	0.00683761	0.804021
Bacteria;Actinobacteria;unknown_Actinobacteria	0.12148	0.742187	0.742187	0.742187	1	1	1	-0.133333	-0.133333	-0.133333	0.0666667	0.0666667	-0.0666667	0.203551	NA	0.422678	0.422678	-0.25	0	-0.125	-0.125	0.229281	NA	NA	NA	NA	NA	NA	0	0	0	0	0	0	0.19528	0.272953	0.444393	NA	0.619928	0.804021
Bacteria;Actinobacteria;Actinobacteria	0.0156668	0.887065	0.887065	0.227142	0.227142	0.227142	0.227142	0.0666667	0.0666667	0.6	-0.333333	0.466667	0.466667	0.231857	0.120591	0.189277	0.0559775	-0.392857	-0.5	-0.428571	-0.607143	0.147471	0.75	0.825	0.75	0.9375	0.75	0.825	0.428571	0.428571	0.714286	0.142857	0.428571	0.428571	0.0356064	0.21687	0.444393	0.301476	0.378555	0.399626
Bacteria;Bacteroidetes;unknown_Bacteroidetes	0.124979	0.438653	0.131466	0.732753	0.438653	0.607939	0.276746	-0.2	-0.4	-0.2	-0.2	0.2	0.2	0.036904	0.771343	0.522212	0.163403	0.660714	0.107143	0.214286	0.446429	0.000106286	0.0720634	0.0720634	0.932526	0.932526	0.0887581	0.0720634	-0.857143	-0.857143	-0.428571	-0.142857	0.571429	0.714286	0.19528	0.00132858	0.28293	0.81194	0.683961	0.496853
Bacteria;Bacteroidetes;Bacteroidia	0.0378917	0.719727	0.719727	0.623291	0.719727	0.623291	0.660522	-0.2	-0.0666667	-0.466667	-0.2	-0.466667	-0.333333	0.463403	0.120591	0.955089	0.778866	0.25	0.5	0.0357143	0.107143	0.0653987	0.6875	0.6875	0.3125	0.445312	0.3125	0.3125	0.142857	0.142857	-0.714286	-0.428571	-0.714286	-0.714286	0.0728686	0.116783	0.532914	0.301476	1	0.817809
Bacteria;Bacteroidetes;Flavobacteriia	0.00181876	0.222433	0.28928	0.222433	1	NA	1	-0.266667	-0.2	-0.266667	0.0666667	0	-0.0666667	0.204109	NA	0.349575	NA	0.321429	0	0.142857	0	0.00796471	0.43392	0.618489	0.43392	1	NA	1	-0.428571	-0.285714	-0.428571	0.142857	0	-0.142857	0.00909379	0.0221242	0.444393	NA	0.549332	NA
Bacteria;Candidatus_Saccharibacteria;Saccharibacteria_genera_incertae_sedis	5.26007e-06	0.120503	0.280743	0.0573709	0.0139415	0.0139415	1	0.333333	-0.266667	-0.533333	-0.666667	-0.8	0.0666667	0.213792	0.90729	0.528515	0.70501	-0.392857	-0.0535714	0.196429	-0.125	0.0168391	0.310741	0.850107	0.310741	0.177175	0.177175	0.850107	0.285714	-0.142857	-0.428571	-0.571429	-0.714286	0	4.38339e-05	0.0420977	0.444393	0.90729	0.683961	0.817809
Bacteria;Cyanobacteria/Chloroplast;Chloroplast	0.0135258	0.0741895	0.21542	0.21542	0.21542	0.21542	0.711441	-0.6	-0.266667	-0.4	0.6	0.333333	-0.2	0.352381	0.377201	1	0.558947	-0.303571	-0.285714	-0.0178571	-0.196429	0.062065	0.538886	0.832107	0.832107	0.542083	0.832107	0.542083	-0.714286	0	-0.285714	0.714286	0.142857	-0.714286	0.0338145	0.116783	0.511663	0.466932	1	0.804021
Bacteria;Firmicutes;unknown_Firmicutes	0.301247	0.638672	0.638672	0.638672	0.638672	0.638672	0.638672	-0.333333	-0.466667	0.0666667	-0.2	0.2	0.2	0.396892	0.0938617	0.000621601	0.53582	0.285714	0.535714	0.964286	0.214286	0.978413	1	1	1	1	1	1	-0.428571	-0.142857	0.142857	0.142857	0.428571	-0.142857	0.327442	0.978413	0.511663	0.301476	0.00683761	0.804021
Bacteria;Firmicutes;Bacilli	0.00436159	0.166077	0.250155	0.803955	0.142945	0.75503	0.349449	0.466667	-0.333333	-0.2	-0.533333	-0.2	0.266667	0.189277	0.335664	0.816316	0.778866	-0.428571	-0.321429	0.0892857	-0.107143	0.464799	0.234375	0.619258	0.8125	0.234375	0.8125	0.8125	0.428571	-0.428571	-0.142857	-0.571429	0.142857	0.142857	0.0181733	0.52818	0.444393	0.4661	0.945208	0.817809
Bacteria;Firmicutes;Clostridia	0.0134283	0.0801777	0.638672	0.62937	0.62937	0.0402832	0.241089	-0.466667	0.0666667	0.2	0.2	0.6	0.333333	0.231857	0.231857	0.907786	0.463403	-0.392857	-0.392857	0.0535714	0.25	0.00643608	0.234375	0.8125	0.15625	0.45	0.15625	0.15625	-0.428571	0.142857	0.714286	0.428571	0.428571	0.714286	0.0338145	0.0204268	0.444393	0.447337	0.998565	0.804021
Bacteria;Firmicutes;Erysipelotrichia	0.0214116	0.37218	1	0.505444	0.049438	0.505444	0.505444	0.333333	0.2	0.2	-0.866667	-0.2	0.333333	0.694328	0.189277	0.120591	0.694328	-0.142857	-0.428571	-0.5	0.142857	0.0198649	0.8125	0.8125	0.8125	0.133525	0.8125	0.328125	0.142857	0.142857	0.142857	-1	0.142857	0.714286	0.0446074	0.0451475	0.694328	0.420616	0.265299	0.817809
Bacteria;Firmicutes;Negativicutes	0.231589	0.733063	0.733063	0.890381	0.738622	0.733063	0.733063	-0.466667	-0.2	-0.333333	-0.266667	0.0666667	0.0666667	0.384568	0.335664	0.0938617	0.612587	0.285714	0.321429	0.535714	-0.178571	0.584989	0.975	0.9375	0.9375	0.975	1	0.9375	-0.428571	0.428571	-0.428571	0.142857	0.142857	-0.428571	0.280434	0.609364	0.511663	0.4661	0.22944	0.804021
Bacteria;Fusobacteria;Fusobacteriia	0.0125608	0.093421	0.479588	0.539255	0.093421	0.093421	0.479588	0.4	0.2	-0.2	-0.333333	-0.466667	-0.133333	0.0712292	0.714122	0.0672655	0.0974217	-0.5	-0.125	-0.517857	-0.375	0.0495717	0.402485	1	1	0.402485	0.402485	1	0.285714	0	-0.142857	-0.428571	-0.428571	-0.142857	0.0338145	0.103274	0.327654	0.793469	0.18498	0.496853
Bacteria;Lentisphaerae;Lentisphaeria	0.0814274	0.403941	1	0.403941	0.403941	0.403941	0.705524	-0.266667	0	0.133333	0.133333	0.2	0.0666667	0.0205716	0.349575	0.0211394	0.0570895	0.571429	0.142857	0.571429	0.428571	0.0929114	0.403941	1	0.403941	0.403941	0.403941	0.705524	-0.571429	0	0.285714	0.285714	0.428571	0.142857	0.145406	0.154852	0.236574	0.4661	0.066438	0.399626
Bacteria;Proteobacteria;unknown_Proteobacteria	0.158137	0.293872	0.888706	0.215946	0.0899014	0.351635	0.178334	-0.333333	-0.0666667	-0.466667	0.533333	-0.333333	-0.533333	0.0125222	0.00557011	0.00140348	0.0307468	0.785714	0.857143	1	0.678571	0.00539014	0.8125	0.8125	0.234375	0.09375	0.15625	0.09375	-0.428571	0.142857	-0.714286	0.714286	-0.428571	-1	0.219635	0.0204268	0.236574	0.0557011	0.0102922	0.399626
Bacteria;Proteobacteria;Alphaproteobacteria	0.573101	0.937353	0.764666	0.559142	0.559142	0.559142	0.559142	0	0	-0.266667	0.133333	-0.2	-0.2	0.314673	0.0634331	0.0123933	0.463326	0.321429	0.571429	0.75	0.232143	0.00653657	0.787406	0.371341	0.635242	0.371341	0.371341	0.28125	0.142857	0.571429	-0.285714	0.571429	-0.285714	-0.714286	0.59698	0.0204268	0.511663	0.301476	0.045442	0.804021
Bacteria;Proteobacteria;Betaproteobacteria	5.19896e-05	0.0361328	0.524475	0.0718689	0.00366211	0.524475	0.0161012	-0.6	0.2	-0.6	0.733333	-0.0666667	-0.6	0.0540793	0.00909317	0.00932401	0.189277	0.607143	0.821429	0.785714	0.428571	0.000684284	0.296875	0.296875	0.21875	0.140625	0.296875	0.140625	-0.428571	0.428571	-0.714286	0.714286	-0.428571	-0.714286	0.000324935	0.00427677	0.310956	0.0606211	0.0410256	0.496853
Bacteria;Proteobacteria;Deltaproteobacteria	1.68782e-06	0.0646362	0.599487	0.168058	0.117258	0.00433751	0.117258	0.466667	0.0666667	-0.533333	-0.533333	-1	-0.466667	0.417471	0.0938617	0.00915538	0.451509	0.267857	0.535714	0.821429	0.25	0.000270131	0.09375	0.21875	0.752494	0.752494	0.09375	0.445312	0.714286	0.714286	-0.285714	-0.428571	-1	-0.714286	2.10977e-05	0.00225109	0.511663	0.301476	0.0410256	0.804021
Bacteria;Proteobacteria;Epsilonproteobacteria	0.246782	1	1	1	NA	NA	NA	-0.0666667	-0.0666667	-0.0666667	0	0	0	0.422678	NA	NA	NA	-0.125	0	0	0	0.229281	NA	NA	NA	NA	NA	NA	0	0	0	0	0	0	0.280434	0.272953	0.511663	NA	NA	NA
Bacteria;Proteobacteria;Gammaproteobacteria	7.06487e-08	0.000183105	0.053009	0.890381	0.396313	0.000183105	0.053009	1	0.466667	0.2	-0.333333	-1	-0.466667	0.612587	0.396892	0.694328	0.189277	0.178571	-0.285714	-0.142857	-0.428571	7.30533e-06	0.046875	0.328125	0.35625	0.46875	0.046875	0.0625	1	0.428571	-0.142857	-0.428571	-1	-0.714286	1.76622e-06	0.000182633	0.640432	0.466932	0.848623	0.496853
Bacteria;Spirochaetes;Spirochaetia	0.246782	NA	NA	NA	NA	NA	NA	0	0	0	0	0	0	NA	NA	NA	NA	0	0	0	0	0.229281	NA	NA	NA	NA	NA	NA	0	0	0	0	0	0	0.280434	0.272953	NA	NA	NA	NA
Bacteria;Synergistetes;Synergistia	0.133941	1	1	1	1	1	1	0.0666667	-0.0666667	0.133333	-0.0666667	0	0.133333	0.349575	0.349575	NA	0.142345	0.142857	0.142857	0	0.285714	0.117243	1	1	1	1	1	1	0.142857	-0.142857	0.285714	-0.142857	0	0.285714	0.196972	0.183192	0.511663	0.4661	NA	0.496853
Bacteria;Verrucomicrobia;Verrucomicrobiae	0.775908	1	0.966606	0.331944	0.966606	1	1	0.0666667	-0.2	-0.333333	-0.133333	0.0666667	0.2	0.502264	0.246035	0.314777	0.902426	0.214286	0.357143	0.303571	-0.0535714	0.576342	1	1	0.354349	1	1	1	0.142857	-0.142857	-0.714286	-0.142857	-0.142857	0	0.775908	0.609364	0.550099	0.447337	0.549332	0.902426
Order
Feature	Pmodel	P12	P13	P14	P23	P24	P34	D12	D13	D14	D23	D24	D34	PRNR1	PRNR2	PRNR3	PRNR4	DRNR1	DRNR2	DRNR3	DRNR4	rPmodel	rP12	rP13	rP14	rP23	rP24	rP34	rD12	rD13	rD14	rD23	rD24	rD34	Qmodel	rQmodel	QRNR1	QRNR2	QRNR3	QRNR4
?;unknown_?;unknown_?;unknown_?	0.628243	1	NA	1	1	1	1	0	0	-0.0666667	0	-0.0666667	-0.0666667	0.349575	0.422678	0.349575	NA	0.142857	-0.125	0.142857	0	0.229281	1	NA	1	1	NA	1	-0.142857	0	-0.142857	0.142857	0	-0.142857	0.656799	0.340223	0.592757	0.573635	0.69915	NA
Bacteria;unknown_Bacteria;unknown_Bacteria;unknown_Bacteria	0.00710766	0.0767212	0.189209	0.934082	0.25088	0.0767212	0.367832	-0.466667	-0.6	-0.0666667	0.4	0.6	0.2	0.120591	0.0037296	0.0003108	0.612587	0.5	0.857143	1	0.178571	0.0113235	0.234375	0.6875	0.35625	0.234375	0.35625	0.35625	-0.714286	-0.428571	-0.428571	0.571429	0.428571	-0.428571	0.0380717	0.0520883	0.592757	0.112199	0.0111888	0.760453
Bacteria;Actinobacteria;unknown_Actinobacteria;unknown_Actinobacteria	0.0820759	0.618489	0.618489	0.618489	NA	1	1	-0.133333	-0.133333	-0.133333	0	0.0666667	0.0666667	0.203551	NA	NA	0.422678	-0.25	0	0	-0.125	0.229281	NA	NA	NA	NA	NA	NA	0	0	0	0	0	0	0.188775	0.340223	0.592757	NA	NA	0.724591
Bacteria;Actinobacteria;Actinobacteria;unknown_Actinobacteria	0.308092	0.879321	0.927396	0.879321	1	0.879321	0.879321	-0.0666667	-0.0666667	0.0666667	0	0.0666667	0.2	0.297075	1	0.922085	1	-0.267857	0	0.0357143	0.0178571	0.653446	1	1	1	1	1	1	0	0.142857	0.285714	0	0.142857	0.142857	0.354306	0.736922	0.592757	1	1	1
Bacteria;Actinobacteria;Actinobacteria;Actinomycetales	0.0206067	0.325184	0.325184	0.85029	0.0274466	0.325184	0.325184	0.466667	-0.266667	0	-0.733333	-0.266667	0.133333	0.11492	0.0276117	0.635784	0.221403	-0.5	-0.696429	-0.160714	-0.392857	0.656822	0.787166	0.787166	0.916051	0.787166	0.916051	0.787166	0.428571	-0.285714	0	-0.428571	-0.285714	0	0.0677077	0.736922	0.592757	0.209849	0.968334	0.724591
Bacteria;Actinobacteria;Actinobacteria;Bifidobacteriales	0.00517439	0.321564	0.330261	0.0594846	0.0816949	0.109497	0.0594846	-0.466667	-0.2	0.6	-0.466667	0.466667	0.6	0.231857	0.335664	0.6022	0.0540793	-0.392857	-0.321429	-0.178571	-0.607143	0.566137	0.9375	0.9375	0.52657	0.52657	0.703125	0.59375	-0.428571	-0.142857	0.428571	-0.428571	0.428571	0.428571	0.0340031	0.685324	0.592757	0.531354	0.968334	0.509728
Bacteria;Actinobacteria;Actinobacteria;Coriobacteriales	0.192813	0.68398	0.754705	0.454193	0.454193	0.454193	0.454193	0.333333	0.0666667	0.333333	-0.333333	0.466667	0.333333	0.151981	0.280963	0.451509	0.147649	-0.464286	-0.357143	-0.25	-0.464286	0.244673	0.4375	0.4375	0.4375	0.9375	0.5625	0.9375	0.714286	0.428571	0.428571	-0.142857	0.428571	0.142857	0.333881	0.351717	0.592757	0.531354	0.774016	0.724591
Bacteria;Bacteroidetes;unknown_Bacteroidetes;unknown_Bacteroidetes	0.0188753	0.387377	0.0384208	0.753375	0.200012	0.491275	0.177474	-0.133333	-0.733333	-0.133333	-0.333333	0.133333	0.266667	0.0237762	0.86145	0.24119	0.19855	0.714286	0.0714286	0.375	0.410714	0.000174075	0.0877129	0.0877129	1	0.809984	0.0877129	0.0877129	-0.714286	-1	-0.142857	-0.285714	0.571429	0.714286	0.0667895	0.00400373	0.463635	0.991973	0.620202	0.724591
Bacteria;Bacteroidetes;Bacteroidia;Bacteroidales	0.0413231	0.761536	0.761536	0.623291	0.761536	0.623291	0.718262	-0.2	-0.0666667	-0.466667	-0.2	-0.466667	-0.333333	0.53582	0.120591	0.955089	0.778866	0.214286	0.5	0.0357143	0.107143	0.0686076	0.6875	0.6875	0.3125	0.328125	0.3125	0.3125	0.142857	0.142857	-0.714286	-0.428571	-0.714286	-0.714286	0.100045	0.210397	0.74632	0.481274	1	0.864848
Bacteria;Bacteroidetes;Flavobacteriia;Flavobacteriales	0.0353322	0.345779	0.345779	0.345779	NA	NA	NA	-0.133333	-0.133333	-0.133333	0	0	0	1	NA	NA	NA	0.0178571	0	0	0	0.229281	1	1	1	NA	NA	NA	-0.142857	-0.142857	-0.142857	0	0	0	0.0939497	0.340223	1	NA	NA	NA
Bacteria;Candidatus_Saccharibacteria;Saccharibacteria_genera_incertae_sedis;Saccharibacteria_genera_incertae_sedis	0.000129287	0.0999	0.435922	0.239828	0.017106	0.017106	0.510183	0.466667	-0.133333	-0.266667	-0.6	-0.6	-0.2	0.85758	0.95365	0.672454	0.487659	0.0714286	0.0357143	0.142857	-0.214286	0.0260888	0.337065	0.337065	0.282232	0.282232	0.282232	0.344704	0.142857	-0.285714	-0.571429	-0.285714	-0.571429	-0.285714	0.00118944	0.109099	0.965541	1	0.968334	0.739469
Bacteria;Cyanobacteria/Chloroplast;Chloroplast;Chloroplast	0.0367629	0.459588	0.706082	0.706082	0.459588	0.459588	0.706082	-0.333333	0.133333	-0.0666667	0.466667	0.2	-0.333333	0.319146	0.186482	0.907539	0.522212	-0.321429	-0.410714	0.0535714	-0.214286	0.064409	0.923676	0.944888	1	0.923676	0.944888	0.923676	-0.285714	0.285714	-0.142857	0.571429	0.142857	-0.571429	0.0939497	0.210397	0.592757	0.515663	1	0.739469
Bacteria;Firmicutes;unknown_Firmicutes;unknown_Firmicutes	0.26917	0.673682	0.673682	0.678772	0.673682	0.673682	0.673682	-0.333333	-0.466667	0.0666667	-0.2	0.2	0.2	0.396892	0.132118	0.00214402	0.53582	0.285714	0.482143	0.964286	0.214286	0.974318	1	1	1	1	1	1	-0.428571	-0.142857	0.142857	0.142857	0.428571	-0.142857	0.343939	0.974318	0.644949	0.481274	0.0257283	0.739469
Bacteria;Firmicutes;Bacilli;unknown_Bacilli	0.000507916	0.0837631	NA	0.121891	0.0837631	0.718955	0.121891	0.4	0	0.266667	-0.4	-0.0666667	0.266667	NA	0.264377	NA	0.333636	0	-0.321429	0	0.25	0.0368491	0.432223	NA	0.432223	0.432223	0.571608	0.432223	0.285714	0	0.428571	-0.285714	0.142857	0.428571	0.00389402	0.130389	NA	0.531354	NA	0.724591
Bacteria;Firmicutes;Bacilli;Bacillales	1.95027e-06	0.034649	0.745217	0.932161	0.00630603	0.0198534	0.745217	0.733333	0.2	-0.0666667	-0.933333	-0.533333	-0.0666667	0.579585	0.11525	0.228124	0.554602	-0.160714	-0.5	-0.357143	-0.178571	0.000806411	0.105045	0.879321	1	0.105045	0.177968	1	0.857143	0.142857	0	-0.857143	-0.571429	0.142857	4.48561e-05	0.00793906	0.779442	0.481274	0.620202	0.739469
Bacteria;Firmicutes;Bacilli;Lactobacillales	0.0074488	0.270752	0.270752	0.842304	0.160355	0.842304	0.368066	0.466667	-0.333333	-0.2	-0.466667	-0.266667	0.266667	0.231857	0.151981	0.953775	0.816801	-0.392857	-0.464286	-0.0357143	-0.0892857	0.328796	0.328125	0.59375	0.833935	0.328125	0.833935	0.747291	0.428571	-0.428571	-0.142857	-0.428571	0	0.142857	0.0380717	0.433155	0.592757	0.481274	1	0.864848
Bacteria;Firmicutes;Clostridia;unknown_Clostridia	0.558458	0.936097	0.650613	1	1	0.650613	0.650613	-0.0666667	-0.2	0.0666667	0	0.133333	0.333333	0.215074	0.768901	0.0347236	0.52146	0.392857	0.107143	0.660714	0.214286	0.795338	0.443598	0.443598	0.443598	0.443598	0.443598	0.443598	-0.428571	-0.428571	-0.142857	0.428571	0.428571	0.428571	0.59742	0.825569	0.592757	0.91307	0.178579	0.739469
Bacteria;Firmicutes;Clostridia;Clostridiales	0.0118519	0.106018	0.761536	0.58645	0.58645	0.0402832	0.241089	-0.466667	0.0666667	0.2	0.2	0.466667	0.333333	0.335664	0.231857	0.955089	0.53582	-0.321429	-0.392857	0.0357143	0.214286	0.00679659	0.234375	0.9375	0.15625	0.45	0.15625	0.15625	-0.428571	0.142857	0.714286	0.428571	0.428571	0.714286	0.0454323	0.0347381	0.592757	0.531354	1	0.739469
Bacteria;Firmicutes;Erysipelotrichia;Erysipelotrichales	0.00843913	0.220632	1	0.418309	0.0322266	0.418309	0.418309	0.6	0.2	0.2	-0.866667	-0.2	0.333333	0.866511	0.120591	0.147649	0.694328	-0.0714286	-0.5	-0.464286	0.142857	0.00548727	0.703125	0.9375	0.703125	0.09375	0.9375	0.328125	0.428571	0.142857	0.142857	-1	0.142857	0.714286	0.03882	0.0315518	0.965541	0.481274	0.483214	0.806316
Bacteria;Firmicutes;Negativicutes;Selenomonadales	0.243935	0.673682	0.673682	0.846924	0.673682	0.673682	0.673682	-0.333333	-0.2	-0.333333	-0.333333	0.0666667	0.0666667	0.335664	0.335664	0.120591	0.612587	0.321429	0.321429	0.5	-0.178571	0.594331	0.975	0.867188	0.867188	0.867188	1	0.867188	-0.142857	0.428571	-0.428571	0.142857	0.142857	-0.428571	0.333881	0.701005	0.592757	0.531354	0.483214	0.760453
Bacteria;Fusobacteria;Fusobacteriia;Fusobacteriales	0.0109103	0.0569435	0.113904	0.475727	0.0569435	0.113904	0.572052	0.4	0.466667	0	-0.4	-0.266667	-0.266667	0.675422	1	0.179209	0.0449578	-0.125	0	-0.410714	-0.5	0.0333436	0.301864	0.345779	0.345779	0.301864	0.301864	0.301864	0.285714	0.285714	-0.285714	-0.285714	-0.428571	-0.428571	0.0454323	0.127817	0.830093	1	0.537626	0.509728
Bacteria;Lentisphaerae;Lentisphaeria;Victivallales	0.108067	0.347136	0.347136	1	0.927396	0.347136	0.879321	-0.266667	-0.2	-0.0666667	0.0666667	0.2	0.0666667	0.180678	0.349575	0.141326	0.0566364	0.339286	0.142857	0.285714	0.428571	0.164189	0.544348	0.742187	0.850107	0.850107	0.544348	0.850107	-0.428571	-0.285714	0	0.142857	0.428571	0.142857	0.216134	0.340223	0.592757	0.531354	0.483214	0.509728
Bacteria;Proteobacteria;unknown_Proteobacteria;unknown_Proteobacteria	0.126461	0.373079	0.949895	0.138426	0.138426	0.392159	0.138426	-0.333333	-0.133333	-0.533333	0.333333	-0.266667	-0.466667	0.0126813	0.0112079	0.00138956	0.0409971	0.785714	0.785714	1	0.642857	0.00103553	0.8125	0.8125	0.164062	0.09375	0.15625	0.09375	-0.428571	0.142857	-0.714286	0.714286	-0.428571	-1	0.242384	0.00793906	0.463635	0.141967	0.0250122	0.509728
Bacteria;Proteobacteria;Alphaproteobacteria;unknown_Alphaproteobacteria	0.134913	0.799846	0.665131	0.770896	0.0545442	0.799846	0.112017	-0.0666667	0.266667	-0.0666667	0.6	-0.0666667	-0.4	0.214863	0.0157211	0.0120738	0.377569	0.357143	0.678571	0.767857	0.267857	0.00343077	1	0.416826	0.707566	0.108095	0.602517	0.108095	0.142857	0.571429	-0.142857	0.857143	-0.285714	-0.714286	0.24824	0.022545	0.592757	0.14935	0.0724428	0.724591
Bacteria;Proteobacteria;Alphaproteobacteria;Caulobacterales	0.246782	NA	NA	NA	NA	NA	NA	0	0	0	0	0	0	NA	NA	NA	NA	0	0	0	0	0.229281	NA	NA	NA	NA	NA	NA	0	0	0	0	0	0	0.333881	0.340223	NA	NA	NA	NA
Bacteria;Proteobacteria;Alphaproteobacteria;Rhizobiales	0.30493	0.703456	0.703456	0.703456	1	0.703456	0.703456	-0.0666667	-0.133333	0.0666667	-0.0666667	0.0666667	0.133333	0.203551	0.422678	NA	0.203551	-0.25	-0.125	0	-0.25	0.229281	NA	NA	NA	NA	NA	NA	0	0	0	0	0	0	0.354306	0.340223	0.592757	0.573635	NA	0.724591
Bacteria;Proteobacteria;Alphaproteobacteria;Rhodospirillales	0.0887564	1	1	0.742187	0.742187	0.742187	1	0.0666667	0	-0.133333	-0.133333	-0.133333	-0.0666667	1	0.922085	0.349575	NA	0	0.0357143	0.142857	0	0.229281	1	1	1	1	1	1	0.142857	0.142857	-0.142857	-0.142857	-0.142857	-0.142857	0.194419	0.340223	1	1	0.69915	NA
Bacteria;Proteobacteria;Alphaproteobacteria;Sphingomonadales	0.384625	1	1	1	1	1	1	0	-0.133333	-0.0666667	-0.133333	-0.0666667	0.0666667	0.203551	0.202396	NA	0.422678	-0.25	-0.25	0	-0.125	0.229281	NA	NA	NA	NA	NA	NA	0	0	0	0	0	0	0.43153	0.340223	0.592757	0.515663	NA	0.724591
Bacteria;Proteobacteria;Betaproteobacteria;unknown_Betaproteobacteria	0.219257	0.634017	0.634017	1	0.508692	1	0.508692	-0.0666667	0.2	0	0.2	-0.0666667	-0.266667	0.142345	0.142345	0.710003	0.349575	0.285714	0.285714	0.107143	0.142857	0.807622	0.845356	1	1	0.845356	1	0.845356	-0.142857	0.142857	0	0.142857	-0.142857	-0.285714	0.333881	0.825569	0.592757	0.481274	0.983081	0.724591
Bacteria;Proteobacteria;Betaproteobacteria;Burkholderiales	6.07829e-05	0.0571916	0.524475	0.0571916	0.0128174	0.524475	0.0128174	-0.6	0.2	-0.6	0.733333	-0.0666667	-0.6	0.0930451	0.00590521	0.00590521	0.189277	0.535714	0.821429	0.821429	0.428571	0.000955052	0.296875	0.296875	0.215378	0.140625	0.296875	0.140625	-0.428571	0.428571	-0.714286	0.714286	-0.428571	-0.714286	0.000699004	0.00793906	0.592757	0.112199	0.0531469	0.724591
Bacteria;Proteobacteria;Betaproteobacteria;Neisseriales	0.26374	0.850107	0.689408	0.689408	0.850107	0.689408	0.850107	-0.133333	-0.2	-0.2	-0.0666667	-0.133333	-0.0666667	0.501382	0.619016	0.141326	0.349575	-0.178571	-0.125	0.285714	0.142857	0.758232	1	1	1	1	1	1	-0.142857	0	0	0.142857	0	-0.142857	0.343939	0.811131	0.724219	0.758794	0.483214	0.724591
Bacteria;Proteobacteria;Deltaproteobacteria;unknown_Deltaproteobacteria	0.100949	0.520704	1	1	0.520704	1	1	0.2	0.0666667	0.0666667	-0.2	-0.133333	0	NA	0.561834	0.349575	0.349575	0	0.142857	0.142857	0.142857	0.329574	1	1	1	1	1	1	0.285714	0.142857	0.142857	-0.285714	-0.142857	0	0.211075	0.433155	NA	0.711657	0.69915	0.724591
Bacteria;Proteobacteria;Deltaproteobacteria;Desulfovibrionales	4.99375e-06	0.124878	0.660346	0.162451	0.124878	0.000732422	0.124878	0.4	0.133333	-0.333333	-0.533333	-0.866667	-0.466667	0.463403	0.0938617	0.00915538	0.323537	0.25	0.535714	0.821429	0.321429	0.000729361	0.21875	0.21875	0.6875	0.6875	0.09375	0.445312	0.428571	0.714286	-0.142857	-0.428571	-1	-0.714286	7.65708e-05	0.00793906	0.695105	0.481274	0.0659187	0.724591
Bacteria;Proteobacteria;Deltaproteobacteria;Myxococcales	0.246782	NA	NA	NA	NA	NA	NA	0	0	0	0	0	0	NA	NA	NA	NA	0	0	0	0	0.229281	NA	NA	NA	NA	NA	NA	0	0	0	0	0	0	0.333881	0.340223	NA	NA	NA	NA
Bacteria;Proteobacteria;Epsilonproteobacteria;Campylobacterales	0.0353322	0.345779	0.345779	0.345779	NA	NA	NA	-0.133333	-0.133333	-0.133333	0	0	0	1	NA	NA	NA	0.0178571	0	0	0	0.229281	1	1	1	NA	NA	NA	-0.142857	-0.142857	-0.142857	0	0	0	0.0939497	0.340223	1	NA	NA	NA
Bacteria;Proteobacteria;Gammaproteobacteria;unknown_Gammaproteobacteria	0.299961	0.660522	0.706427	0.706427	0.191162	0.706427	0.191162	0.0666667	-0.2	0	-0.333333	0.266667	0.466667	0.463403	1	1	0.120591	0.25	0	0.0178571	-0.5	0.422316	0.833935	0.833935	0.833935	0.833935	0.833935	0.833935	-0.142857	-0.428571	-0.428571	-0.428571	0	0.142857	0.354306	0.526035	0.695105	1	1	0.723543
Bacteria;Proteobacteria;Gammaproteobacteria;Aeromonadales	0.246782	1	1	1	1	1	1	0.0666667	0.0666667	-0.0666667	0.0666667	-0.0666667	-0.0666667	0.349575	0.349575	0.349575	NA	0.142857	0.142857	0.142857	0	0.229281	1	1	1	1	1	1	0.142857	0.142857	-0.142857	0.142857	-0.142857	-0.142857	0.333881	0.340223	0.592757	0.531354	0.69915	NA
Bacteria;Proteobacteria;Gammaproteobacteria;Alteromonadales	0.246782	NA	1	NA	1	NA	1	0	0.0666667	0	0.0666667	0	-0.0666667	NA	NA	0.422678	NA	0	0	-0.125	0	0.229281	NA	NA	NA	NA	NA	NA	0	0	0	0	0	0	0.333881	0.340223	NA	NA	0.760821	NA
Bacteria;Proteobacteria;Gammaproteobacteria;Cardiobacteriales	0.246782	NA	NA	NA	NA	NA	NA	0	0	0	0	0	0	NA	NA	NA	NA	0	0	0	0	0.229281	NA	NA	NA	NA	NA	NA	0	0	0	0	0	0	0.333881	0.340223	NA	NA	NA	NA
Bacteria;Proteobacteria;Gammaproteobacteria;Enterobacteriales	3.67981e-09	0.000183105	0.0718689	0.396313	0.454285	0.000183105	0.0167236	1	0.466667	-0.333333	-0.333333	-1	-0.6	0.728221	0.463403	1	0.117884	0.125	-0.25	0	-0.5	6.92951e-06	0.046875	0.2625	0.2625	0.578125	0.046875	0.09375	1	0.428571	-0.428571	-0.428571	-1	-0.714286	1.69271e-07	0.000318757	0.860625	0.607218	1	0.723543
Bacteria;Proteobacteria;Gammaproteobacteria;Pasteurellales	0.0252899	0.779105	0.601654	0.446604	0.196552	0.446604	0.779105	0.0666667	0.333333	0.266667	0.6	0.133333	-0.266667	0.681102	0.318702	0.953608	0.678863	0.142857	0.321429	0.0357143	0.142857	0.307711	1	1	1	1	1	1	0	0.428571	0.428571	0.428571	0	-0.142857	0.0775556	0.428931	0.830093	0.531354	1	0.806316
Bacteria;Proteobacteria;Gammaproteobacteria;Pseudomonadales	0.77687	1	1	1	1	1	1	0.0666667	0.0666667	0	0.0666667	0	-0.0666667	0.349575	0.203551	1	0.422678	0.142857	-0.25	0	-0.125	0.423115	1	1	1	1	NA	1	-0.142857	0	-0.142857	0.142857	0	-0.142857	0.77687	0.526035	0.592757	0.515663	1	0.724591
Bacteria;Proteobacteria;Gammaproteobacteria;Xanthomonadales	0.501601	0.879321	0.879321	1	1	0.879321	0.879321	-0.133333	-0.133333	0	0	0.0666667	0.0666667	0.676922	0.422678	0.422678	0.922085	-0.107143	-0.125	-0.125	0.0357143	0.229281	1	1	1	NA	1	1	-0.142857	-0.142857	0.142857	0	0.142857	0.142857	0.549373	0.340223	0.830093	0.573635	0.760821	0.94843
Bacteria;Spirochaetes;Spirochaetia;Spirochaetales	0.246782	NA	NA	NA	NA	NA	NA	0	0	0	0	0	0	NA	NA	NA	NA	0	0	0	0	0.229281	NA	NA	NA	NA	NA	NA	0	0	0	0	0	0	0.333881	0.340223	NA	NA	NA	NA
Bacteria;Synergistetes;Synergistia;Synergistales	0.301313	1	1	1	1	1	1	0.0666667	0.0666667	0.0666667	0	0.0666667	0	0.349575	0.349575	1	0.349575	0.142857	0.142857	0.0178571	0.142857	0.229281	1	NA	1	1	1	1	0.142857	0	0.142857	-0.142857	0.142857	0.142857	0.354306	0.340223	0.592757	0.531354	1	0.724591
Bacteria;Verrucomicrobia;Verrucomicrobiae;Verrucomicrobiales	0.653398	0.753408	0.753408	0.753408	0.753408	0.753408	0.753408	0.133333	-0.266667	-0.133333	-0.133333	0.0666667	0.266667	0.95117	0.246505	0.647704	0.810893	0.0357143	0.357143	0.142857	0.0892857	0.735665	1	1	1	1	1	1	0.285714	-0.142857	-0.285714	-0.142857	-0.142857	0.142857	0.667918	0.805728	1	0.531354	0.968334	0.864848
Family
Feature	Pmodel	P12	P13	P14	P23	P24	P34	D12	D13	D14	D23	D24	D34	PRNR1	PRNR2	PRNR3	PRNR4	DRNR1	DRNR2	DRNR3	DRNR4	rPmodel	rP12	rP13	rP14	rP23	rP24	rP34	rD12	rD13	rD14	rD23	rD24	rD34	Qmodel	rQmodel	QRNR1	QRNR2	QRNR3	QRNR4
?;unknown_?;unknown_?;unknown_?;unknown_?	0.435533	1	1	1	1	1	1	0	0.0666667	-0.0666667	0.0666667	-0.0666667	-0.133333	0.349575	0.422678	0.141326	NA	0.142857	-0.125	0.285714	0	0.146438	1	1	1	0.864446	NA	0.864446	-0.142857	0.142857	-0.142857	0.285714	0	-0.285714	0.491371	0.296716	0.615476	0.763169	0.61085	NA
Bacteria;unknown_Bacteria;unknown_Bacteria;unknown_Bacteria;unknown_Bacteria	0.0048915	0.0926226	0.145996	0.934082	0.302856	0.0615234	0.302856	-0.466667	-0.6	0.0666667	0.333333	0.733333	0.2	0.120591	0.00590521	0.0003108	0.612587	0.5	0.821429	1	0.178571	0.00867472	0.21875	0.6875	0.445312	0.21875	0.21875	0.45	-0.714286	-0.428571	-0.142857	0.714286	0.714286	-0.428571	0.0253207	0.0346989	0.615476	0.0639731	0.0220668	0.805889
Bacteria;Actinobacteria;unknown_Actinobacteria;unknown_Actinobacteria;unknown_Actinobacteria	0.123248	0.618489	0.618489	0.618489	1	1	NA	-0.133333	-0.133333	-0.133333	0.0666667	0.0666667	0	0.203551	NA	0.422678	0.422678	-0.25	0	-0.125	-0.125	0.229281	NA	NA	NA	NA	NA	NA	0	0	0	0	0	0	0.271146	0.296716	0.615476	NA	0.638573	0.745024
Bacteria;Actinobacteria;Actinobacteria;unknown_Actinobacteria;unknown_Actinobacteria	0.108658	0.940237	1	0.603399	0.940237	0.603399	0.250984	0.133333	-0.0666667	0.266667	-0.0666667	0.2	0.4	0.0974217	1	0.803653	0.847452	-0.375	0	-0.0714286	-0.0714286	0.0976247	0.691557	1	0.520704	1	0.879321	0.520704	0.285714	0.142857	0.428571	-0.142857	0.142857	0.428571	0.245178	0.260332	0.615476	1	0.920714	0.913659
Bacteria;Actinobacteria;Actinobacteria;Actinomycetales;unknown_Actinomycetales	0.177466	1	1	1	1	1	1	0.0666667	-0.0666667	0.0666667	-0.133333	0.0666667	0.2	0.422678	0.203551	NA	0.0974217	-0.125	-0.25	0	-0.375	0.229281	NA	NA	NA	NA	NA	NA	0	0	0	0	0	0	0.333877	0.296716	0.6565	0.63004	NA	0.745024
Bacteria;Actinobacteria;Actinobacteria;Actinomycetales;Actinomycetaceae	0.0435339	0.146683	0.681321	0.518577	0.143435	0.512024	0.681321	0.533333	0.133333	0.333333	-0.4	-0.133333	0.2	0.00717323	0.518413	0.422717	0.512142	-0.75	-0.214286	-0.25	-0.214286	0.00330613	0.173722	0.296199	0.173722	0.296199	0.589774	0.589774	0.714286	0.428571	0.714286	-0.285714	-0.142857	0.285714	0.119718	0.0181837	0.457061	0.886759	0.638573	0.79783
Bacteria;Actinobacteria;Actinobacteria;Actinomycetales;Brevibacteriaceae	0.246782	NA	NA	1	NA	1	1	0	0	0.0666667	0	0.0666667	0.0666667	NA	NA	NA	0.422678	0	0	0	-0.125	0.229281	NA	NA	NA	NA	NA	NA	0	0	0	0	0	0	0.333877	0.296716	NA	NA	NA	0.745024
Bacteria;Actinobacteria;Actinobacteria;Actinomycetales;Corynebacteriaceae	0.279648	0.796253	0.796253	0.796253	0.294727	0.294727	0.796253	0.133333	-0.0666667	-0.0666667	-0.333333	-0.266667	-0.0666667	0.881758	0.799495	1	0.0437009	0.0535714	0.0892857	0	-0.5	0.0153846	1	0.703456	0.55664	0.55664	0.533838	0.55664	0.142857	-0.142857	-0.285714	-0.285714	-0.571429	-0.285714	0.356653	0.0564103	1	1	1	0.745024
Bacteria;Actinobacteria;Actinobacteria;Actinomycetales;Microbacteriaceae	0.443083	1	1	1	1	1	1	-0.133333	-0.0666667	-0.0666667	0.0666667	0.0666667	0	0.203551	NA	0.422678	0.422678	-0.25	0	-0.125	-0.125	0.229281	NA	NA	NA	NA	NA	NA	0	0	0	0	0	0	0.493561	0.296716	0.615476	NA	0.638573	0.745024
Bacteria;Actinobacteria;Actinobacteria;Actinomycetales;Micrococcaceae	0.0231586	0.306329	0.306329	0.418892	0.0834378	0.134139	0.79246	0.333333	-0.133333	-0.2	-0.466667	-0.4	0.0666667	0.679326	0.0551296	0.331487	0.442695	-0.125	-0.589286	-0.25	0.214286	0.599045	1	0.845356	1	0.845356	1	0.845356	0	-0.285714	0	-0.142857	0.142857	0.285714	0.0794154	0.66729	0.885549	0.368137	0.638573	0.745024
Bacteria;Actinobacteria;Actinobacteria;Actinomycetales;Mycobacteriaceae	0.246782	NA	NA	NA	NA	NA	NA	0	0	0	0	0	0	NA	NA	NA	NA	0	0	0	0	0.229281	NA	NA	NA	NA	NA	NA	0	0	0	0	0	0	0.333877	0.296716	NA	NA	NA	NA
Bacteria;Actinobacteria;Actinobacteria;Actinomycetales;Nocardiaceae	0.246782	NA	NA	NA	NA	NA	NA	0	0	0	0	0	0	NA	NA	NA	NA	0	0	0	0	0.229281	NA	NA	NA	NA	NA	NA	0	0	0	0	0	0	0.333877	0.296716	NA	NA	NA	NA
Bacteria;Actinobacteria;Actinobacteria;Actinomycetales;Propionibacteriaceae	0.952732	1	1	1	1	1	1	-0.0666667	0.0666667	-0.133333	0.0666667	0	0	0.239104	0.146914	0.148635	0.334348	-0.321429	0.392857	-0.410714	-0.25	0.191934	1	1	1	1	1	1	0.428571	0	-0.142857	-0.285714	-0.428571	0	0.963683	0.296716	0.615476	0.519936	0.61085	0.745024
Bacteria;Actinobacteria;Actinobacteria;Bifidobacteriales;Bifidobacteriaceae	0.000424144	0.302795	0.279559	0.0603027	0.0800672	0.0603027	0.0402832	-0.333333	-0.133333	0.733333	-0.333333	0.466667	0.733333	0.223899	0.29719	0.728221	0.0321233	-0.392857	-0.339286	-0.125	-0.678571	0.235214	0.9375	0.809984	0.4375	0.5625	0.4375	0.4375	-0.428571	0	0.714286	-0.142857	0.428571	0.714286	0.00373247	0.299984	0.615476	0.763169	0.920714	0.745024
Bacteria;Actinobacteria;Actinobacteria;Coriobacteriales;Coriobacteriaceae	0.250408	0.673682	0.954698	0.639652	0.586571	0.586571	0.586571	0.333333	0.0666667	0.0666667	-0.4	0.466667	0.466667	0.120591	0.335664	0.335664	0.120591	-0.5	-0.321429	-0.321429	-0.5	0.355155	0.65625	0.703125	0.703125	0.809984	0.703125	0.8125	0.714286	0.428571	0.142857	-0.285714	0.428571	0.428571	0.333877	0.434079	0.615476	0.763169	0.638573	0.745024
Bacteria;Bacteroidetes;unknown_Bacteroidetes;unknown_Bacteroidetes;unknown_Bacteroidetes	0.0544633	0.476823	0.0472647	0.48964	0.48964	0.48964	0.476823	-0.133333	-0.6	-0.333333	-0.2	0.133333	0.266667	0.0319694	0.684106	0.161506	0.220985	0.678571	0.142857	0.446429	0.392857	0.00159684	0.140625	0.140625	1	1	0.3125	0.312619	-0.714286	-0.714286	-0.428571	0.142857	0.428571	0.285714	0.145235	0.0108094	0.583442	1	0.61085	0.745024
Bacteria;Bacteroidetes;Bacteroidia;Bacteroidales;unknown_Bacteroidales	0.00123632	0.0758543	0.126448	0.711886	0.109358	0.0758543	0.0825537	-0.6	-0.0666667	-0.0666667	0.466667	0.466667	0.266667	0.120591	0.352381	0.146561	0.354109	0.5	0.303571	0.464286	0.303571	2.78512e-06	0.0720634	0.117188	0.578125	0.0720634	0.0720634	0.13125	-1	-0.428571	-0.142857	0.714286	0.857143	0.428571	0.00836895	0.000222412	0.615476	0.763169	0.61085	0.745024
Bacteria;Bacteroidetes;Bacteroidia;Bacteroidales;Bacteroidaceae	0.00975072	0.584106	0.766406	0.189209	0.977966	0.180908	0.189209	0.0666667	0.2	-0.333333	0.0666667	-0.333333	-0.333333	0.694328	0.0400932	0.778866	0.694328	-0.142857	0.642857	-0.107143	-0.142857	5.13287e-05	0.0625	0.375	0.0625	0.13125	0.0625	0.117188	0.714286	0.428571	-0.714286	-0.428571	-1	-0.428571	0.0451612	0.00112923	0.889227	0.325758	0.920714	0.812011
Bacteria;Bacteroidetes;Bacteroidia;Bacteroidales;Porphyromonadaceae	0.00257986	0.213989	0.846924	0.681427	0.0904541	0.191162	0.814526	0.2	0.2	-0.333333	-0.333333	-0.6	-0.333333	0.0938617	0.955089	0.694328	0.612587	0.535714	-0.0357143	0.142857	-0.178571	0.00487361	0.9375	0.45	0.4375	0.4375	0.4375	0.445312	-0.142857	-0.142857	-0.714286	-0.428571	-0.714286	-0.714286	0.0162163	0.0235055	0.615476	1	0.912913	0.805889
Bacteria;Bacteroidetes;Bacteroidia;Bacteroidales;Prevotellaceae	0.000129487	0.0116414	0.158165	1	0.178534	0.00797431	0.0511475	-0.666667	-0.0666667	-0.0666667	0.4	0.733333	0.333333	0.182842	0.0012432	0.00590521	0.189277	0.428571	0.928571	0.821429	0.428571	0.00154202	0.046875	0.328125	0.9375	0.825	0.046875	0.21875	-1	-0.428571	-0.142857	0.428571	1	0.428571	0.00142436	0.0108094	0.615476	0.0639731	0.0698783	0.745024
Bacteria;Bacteroidetes;Bacteroidia;Bacteroidales;Rikenellaceae	0.00309455	0.162451	0.678772	0.0718689	0.0307617	0.0307617	0.0718689	0.2	0.2	-0.6	-0.6	-0.6	-0.466667	0.231857	0.866511	0.778866	0.778866	0.392857	0.0714286	-0.107143	-0.107143	0.000372569	0.6875	0.6875	0.0625	0.0625	0.0625	0.0703125	-0.142857	-0.142857	-1	-0.714286	-0.714286	-0.714286	0.0181547	0.00468373	0.615476	1	0.920714	0.866802
Bacteria;Bacteroidetes;Flavobacteriia;Flavobacteriales;unknown_Flavobacteriales	0.631304	1	1	1	1	1	NA	-0.0666667	0	0	0.0666667	0.0666667	0	0.349575	NA	0.349575	0.349575	0.142857	0	0.142857	0.142857	0.626842	1	1	1	1	1	NA	-0.142857	0	0	0.142857	0.142857	0	0.685861	0.689526	0.615476	NA	0.638573	0.745024
Bacteria;Bacteroidetes;Flavobacteriia;Flavobacteriales;Flavobacteriaceae	0.246782	NA	1	NA	1	NA	1	0	0.0666667	0	0.0666667	0	-0.0666667	NA	NA	0.422678	NA	0	0	-0.125	0	0.229281	NA	NA	NA	NA	NA	NA	0	0	0	0	0	0	0.333877	0.296716	NA	NA	0.638573	NA
Bacteria;Candidatus_Saccharibacteria;Saccharibacteria_genera_incertae_sedis;Saccharibacteria_genera_incertae_sedis;Saccharibacteria_genera_incertae_sedis	2.14346e-08	0.0657729	0.341549	0.302464	0.00498214	0.00498214	0.622353	0.6	-0.2	-0.2	-0.933333	-0.8	0.133333	0.903005	0.86182	0.39393	0.753163	-0.0535714	-0.0714286	-0.25	-0.107143	1.80257e-05	0.266295	0.195025	0.323153	0.108095	0.108095	0.371093	0.428571	-0.571429	-0.285714	-0.857143	-0.857143	0.285714	9.43122e-07	0.000528754	1	1	0.638573	0.866137
Bacteria;Cyanobacteria/Chloroplast;Chloroplast;Chloroplast;Chloroplast	0.0744865	0.305633	0.472637	0.472637	0.305633	0.472637	0.779763	-0.333333	-0.0666667	-0.2	0.533333	0.0666667	-0.2	0.268143	0.593132	0.861326	0.345332	-0.357143	-0.178571	-0.0714286	-0.303571	0.0783723	0.833484	0.833484	0.833484	0.833484	0.833484	0.833484	-0.142857	0.142857	-0.428571	0.714286	-0.285714	-0.571429	0.18728	0.229563	0.615476	0.965779	0.955534	0.745024
Bacteria;Firmicutes;unknown_Firmicutes;unknown_Firmicutes;unknown_Firmicutes	0.324298	0.599487	0.599487	0.599487	0.599487	0.599487	0.599487	-0.333333	-0.466667	0.0666667	-0.333333	0.2	0.2	0.354109	0.151981	0.00214402	0.53582	0.303571	0.464286	0.964286	0.214286	0.984547	1	1	1	1	1	1	-0.428571	-0.142857	0.142857	0.142857	0.428571	-0.142857	0.386646	0.998972	0.615476	0.519936	0.0380564	0.80373
Bacteria;Firmicutes;Bacilli;unknown_Bacilli;unknown_Bacilli	0.00532386	0.1202	0.635566	0.77283	0.129966	0.1202	0.77283	0.4	0.133333	0.0666667	-0.333333	-0.4	-0.0666667	0.422678	0.126279	0.504985	1	-0.125	0.446429	0.160714	0.0178571	0.000305111	0.160011	0.518668	1	0.177946	0.160011	0.927396	0.714286	0.285714	0.142857	-0.571429	-0.714286	-0.142857	0.0260278	0.00447496	0.6565	0.519936	0.717079	1
Bacteria;Firmicutes;Bacilli;Bacillales;unknown_Bacillales	0.246782	NA	NA	NA	NA	NA	NA	0	0	0	0	0	0	NA	NA	NA	NA	0	0	0	0	0.229281	NA	NA	NA	NA	NA	NA	0	0	0	0	0	0	0.333877	0.296716	NA	NA	NA	NA
Bacteria;Firmicutes;Bacilli;Bacillales;Bacillales_Incertae_Sedis_XI	7.89096e-07	0.0238634	0.670207	0.670207	0.00496891	0.00496891	0.670207	0.8	-0.0666667	0	-0.933333	-0.8	-0.0666667	0.620691	0.0874803	0.133247	0.313244	-0.160714	-0.535714	-0.428571	-0.303571	0.000280395	0.0710447	1	1	0.0710447	0.0710447	1	0.857143	-0.142857	0.142857	-0.857143	-0.857143	0.142857	2.31468e-05	0.00447496	0.839082	0.473852	0.61085	0.745024
Bacteria;Firmicutes;Bacilli;Bacillales;Planococcaceae	0.246782	NA	NA	NA	NA	NA	NA	0	0	0	0	0	0	NA	NA	NA	NA	0	0	0	0	0.229281	NA	NA	NA	NA	NA	NA	0	0	0	0	0	0	0.333877	0.296716	NA	NA	NA	NA
Bacteria;Firmicutes;Bacilli;Bacillales;Staphylococcaceae	0.0405769	NA	1	0.372287	1	0.372287	1	0	0.0666667	0.2	0.0666667	0.2	0.133333	NA	NA	0.422678	0.504985	0	0	-0.125	0.160714	0.0241844	NA	NA	0.345779	NA	0.345779	0.345779	0	0	0.285714	0	0.285714	0.285714	0.115186	0.0818547	NA	NA	0.638573	0.79783
Bacteria;Firmicutes;Bacilli;Lactobacillales;unknown_Lactobacillales	0.0119526	0.665532	0.450768	0.450768	0.145326	0.665532	0.658434	0	-0.266667	-0.2	-0.6	-0.333333	0.133333	0.307341	0.175725	0.264926	0.679326	-0.321429	-0.428571	-0.321429	-0.125	0.252482	0.853923	0.853923	0.853923	0.817301	0.853923	0.853923	0.142857	-0.285714	-0.142857	-0.428571	-0.285714	0.142857	0.0525916	0.317407	0.615476	0.571107	0.638573	0.812011
Bacteria;Firmicutes;Bacilli;Lactobacillales;Aerococcaceae	0.0170626	0.542083	1	1	0.21009	0.221812	1	0.333333	0.133333	0	-0.4	-0.266667	-0.0666667	0.203551	0.743844	0.619016	0.922085	-0.25	-0.107143	-0.125	0.0357143	0.0191621	0.520704	1	1	0.520704	1	1	0.428571	0.142857	0.142857	-0.428571	-0.142857	0.142857	0.0625628	0.0674505	0.615476	1	0.845195	0.963998
Bacteria;Firmicutes;Bacilli;Lactobacillales;Carnobacteriaceae	6.97462e-05	0.194569	0.861178	0.809083	0.00876022	0.6906	0.809083	0.6	-0.0666667	0	-0.866667	-0.466667	0.0666667	0.0195175	0.0037296	0.725616	0.441961	-0.732143	-0.857143	-0.125	-0.25	0.00507505	0.1875	0.557034	0.690895	0.269443	0.707566	1	0.714286	0.142857	0	-0.714286	-0.428571	0.142857	0.00087681	0.0235055	0.474925	0.0639731	0.920714	0.745024
Bacteria;Firmicutes;Bacilli;Lactobacillales;Enterococcaceae	0.0919223	0.347136	0.571608	0.418892	0.418892	0.347136	0.347136	-0.2	-0.0666667	0.0666667	0.133333	0.266667	0.2	0.619016	NA	0.202396	0.265315	0.125	0	-0.25	-0.285714	0.146438	0.864446	0.864446	1	NA	1	1	-0.285714	-0.285714	-0.142857	0	0.142857	0.142857	0.218626	0.296716	0.839082	NA	0.624788	0.745024
Bacteria;Firmicutes;Bacilli;Lactobacillales;Lactobacillaceae	3.2587e-06	0.0176678	0.0423945	0.850582	0.0275874	0.0140216	0.604843	-0.666667	-0.333333	0	0.533333	0.8	0.2	1	0.141326	0.158996	0.597574	-0.0178571	0.285714	-0.428571	0.178571	0.00274726	0.150522	0.150522	0.8125	0.178698	0.150522	0.150522	-0.714286	-0.571429	0.142857	0.428571	0.714286	0.571429	5.73531e-05	0.0161173	1	0.519936	0.61085	0.805889
Bacteria;Firmicutes;Bacilli;Lactobacillales;Leuconostocaceae	0.00463243	0.21696	0.21696	0.589639	NA	0.21696	0.21696	-0.266667	-0.266667	0.0666667	0	0.2	0.2	0.265315	NA	NA	0.619016	-0.285714	0	0	-0.125	0.229281	1	1	1	NA	1	1	-0.142857	-0.142857	0.142857	0	0.142857	0.142857	0.0253207	0.296716	0.615476	NA	NA	0.805889
Bacteria;Firmicutes;Bacilli;Lactobacillales;Streptococcaceae	0.0297431	0.166077	0.660929	0.706358	0.166077	0.660929	0.660929	0.466667	-0.0666667	0	-0.466667	-0.266667	0.2	0.352381	0.417471	0.643132	0.907704	-0.303571	-0.267857	0.160714	0.0535714	0.591061	0.46875	0.833935	0.803356	0.46875	0.833935	0.833935	0.428571	0.428571	0	-0.428571	0	0.142857	0.0934783	0.666838	0.615476	0.763169	0.861554	0.963563
Bacteria;Firmicutes;Clostridia;unknown_Clostridia;unknown_Clostridia	0.260672	0.576944	0.90615	0.90615	0.576944	0.576944	0.90615	-0.133333	0.2	0.0666667	0.266667	0.2	-0.133333	0.0505314	0.636727	0.0465239	0.769724	0.607143	0.160714	0.625	0.107143	0.143303	0.586355	0.833484	0.586355	0.244109	0.747291	0.80588	-0.714286	0.285714	-0.571429	0.714286	0.428571	-0.285714	0.341501	0.296716	0.615476	0.965779	0.367022	0.866802
Bacteria;Firmicutes;Clostridia;Clostridiales;unknown_Clostridiales	0.00106768	0.0762555	0.0762555	0.719727	0.332227	0.0762555	0.187616	-0.6	-0.6	0.0666667	0.2	0.6	0.466667	0.120591	0.0037296	0.000621601	0.612587	0.5	0.857143	0.964286	0.178571	0.00911393	0.234375	0.45	0.4375	0.234375	0.445312	0.611453	-0.714286	-0.428571	-0.142857	0.714286	0.714286	-0.142857	0.00782966	0.0348707	0.615476	0.0639731	0.0220668	0.805889
Bacteria;Firmicutes;Clostridia;Clostridiales;Catabacteriaceae	0.130339	0.301045	0.413645	0.301045	0.305061	0.78353	0.305061	0.266667	0.133333	0.266667	-0.2	0.0666667	0.133333	0.349575	1	0.0974217	0.334348	0.142857	-0.0178571	-0.375	-0.25	0.113276	1	1	1	1	1	1	0.285714	-0.142857	0.142857	-0.285714	0	0.142857	0.279753	0.293186	0.615476	1	0.61085	0.745024
Bacteria;Firmicutes;Clostridia;Clostridiales;Christensenellaceae	0.0313131	0.320967	0.420082	0.759006	0.564335	0.320967	0.564335	0.4	0.2	0	0	-0.4	-0.266667	0.633553	0.904771	0.769519	0.329593	-0.160714	-0.0535714	-0.107143	-0.303571	0.0958286	0.940237	0.940237	1	0.940237	0.940237	0.940237	0.571429	0.428571	0	0	-0.285714	-0.142857	0.095019	0.260332	0.840898	1	0.920714	0.745024
Bacteria;Firmicutes;Clostridia;Clostridiales;Clostridiales_Incertae_Sedis_XI	0.0169001	0.46771	0.89225	0.46771	0.334976	0.46771	0.89225	0.333333	0	-0.133333	-0.466667	-0.333333	-0.0666667	0.265315	0.950875	0.562549	0.203551	-0.285714	0.0357143	-0.142857	-0.25	0.000772411	0.195025	1	1	0.195025	0.195025	1	0.571429	0.142857	-0.142857	-0.571429	-0.571429	-0.142857	0.0625628	0.00679722	0.615476	1	0.783156	0.745024
Bacteria;Firmicutes;Clostridia;Clostridiales;Clostridiales_Incertae_Sedis_XIII	0.013587	0.622243	0.357345	0.357345	0.357345	0.518043	0.357345	0.2	-0.333333	0	-0.4	0	0.466667	0.260226	0.375429	0.901936	0.11492	-0.357143	-0.285714	-0.0535714	-0.5	0.674501	1	1	1	1	1	1	0.428571	0	-0.142857	-0.142857	0	0.142857	0.056936	0.732791	0.615476	0.763169	0.985192	0.745024
Bacteria;Firmicutes;Clostridia;Clostridiales;Eubacteriaceae	0.238706	0.195403	0.195403	0.654214	0.759829	0.778106	0.759829	-0.4	-0.4	-0.2	-0.0666667	0	-0.0666667	0.810002	0.949368	0.847452	0.169445	-0.0892857	0.0357143	-0.0714286	0.392857	0.511666	0.624549	0.624549	0.833029	0.624549	0.703456	0.624549	-0.428571	-0.285714	0	-0.142857	0.142857	0.142857	0.333877	0.600355	0.985502	1	0.955065	0.745024
Bacteria;Firmicutes;Clostridia;Clostridiales;Lachnospiraceae	0.344935	0.913843	0.913843	0.718262	0.934082	0.718262	0.718262	-0.0666667	0.2	0.2	0.0666667	0.333333	0.333333	0.0721057	0.0721057	0.189277	0.694328	-0.571429	-0.571429	-0.428571	0.142857	0.00189691	0.8125	0.445312	0.09375	0.8125	0.09375	0.09375	0.142857	0.428571	0.714286	0.142857	0.714286	0.714286	0.404724	0.0119234	0.615476	0.426079	0.61085	0.812011
Bacteria;Firmicutes;Clostridia;Clostridiales;Peptoniphilaceae	0.379384	1	1	1	1	1	1	0.0666667	0	-0.0666667	0	-0.133333	-0.0666667	0.422678	1	0.422678	NA	-0.125	0.0178571	-0.125	0	0.229281	1	NA	NA	1	1	NA	0.142857	0	0	-0.142857	-0.142857	0	0.439287	0.296716	0.6565	1	0.638573	NA
Bacteria;Firmicutes;Clostridia;Clostridiales;Peptostreptococcaceae	4.92202e-06	0.0654481	0.200579	0.495434	0.200579	0.0101508	0.0246412	-0.266667	-0.133333	0.2	0.0666667	0.8	0.6	0.280963	0.6389	0.0806608	0.487064	-0.357143	-0.160714	0.553571	-0.232143	0.02549	0.282232	0.672052	0.422017	0.150729	0.150729	0.422017	-0.285714	0.142857	0.428571	0.714286	0.714286	0.142857	7.21896e-05	0.0830785	0.615476	0.965779	0.572691	0.79783
Bacteria;Firmicutes;Clostridia;Clostridiales;Ruminococcaceae	0.31947	0.545142	0.545142	0.678772	0.545142	0.545142	0.545142	-0.2	-0.0666667	-0.0666667	0.0666667	0.2	0.466667	1	0.955089	0.463403	0.151981	0	0.0357143	0.25	0.464286	0.482501	0.867188	0.9375	0.867188	0.9375	0.867188	0.867188	-0.142857	0.142857	0.142857	-0.142857	0.142857	0.714286	0.386646	0.573785	1	1	0.685451	0.745024
Bacteria;Firmicutes;Erysipelotrichia;Erysipelotrichales;Erysipelotrichaceae	0.0234636	0.320984	1	0.531436	0.0322266	0.504761	0.531436	0.466667	0.2	0.333333	-0.866667	-0.333333	0.0666667	0.866511	0.120591	0.189277	0.694328	-0.0714286	-0.5	-0.428571	0.142857	0.0296625	0.867188	0.975	0.867188	0.09375	1	0.46875	0.428571	0.142857	0.142857	-1	-0.142857	0.428571	0.0794154	0.093225	1	0.519936	0.61085	0.812011
Bacteria;Firmicutes;Negativicutes;Selenomonadales;unknown_Selenomonadales	0.246782	1	1	1	1	NA	1	-0.0666667	-0.0666667	-0.0666667	0.0666667	0	-0.0666667	0.349575	NA	0.349575	NA	0.142857	0	0.142857	0	0.229281	1	1	1	1	NA	1	-0.142857	-0.142857	-0.142857	0.142857	0	-0.142857	0.333877	0.296716	0.615476	NA	0.638573	NA
Bacteria;Firmicutes;Negativicutes;Selenomonadales;Acidaminococcaceae	0.325134	0.977326	0.521864	0.635242	0.521864	0.521864	0.521864	-0.0666667	0.333333	-0.0666667	-0.266667	-0.2	-0.333333	1	1	0.487064	0.520324	0.0178571	0	0.232143	0.214286	0.0808689	0.9375	0.177175	0.75	0.9375	0.9375	0.177175	-0.142857	0.714286	-0.142857	0.142857	0.142857	-0.714286	0.386646	0.229563	1	1	0.705746	0.79783
Bacteria;Firmicutes;Negativicutes;Selenomonadales;Veillonellaceae	0.0167787	0.215946	0.259143	0.638457	0.779697	0.215946	0.148508	-0.333333	-0.2	0.0666667	-0.0666667	0.2	0.466667	0.778866	0.29719	0.164537	0.643132	0.107143	0.339286	0.446429	-0.160714	0.863704	1	1	1	1	1	1	-0.142857	0.142857	-0.142857	-0.142857	0.142857	0.142857	0.0625628	0.894187	0.980296	0.763169	0.61085	0.812011
Bacteria;Fusobacteria;Fusobacteriia;Fusobacteriales;Fusobacteriaceae	0.000839101	0.0720481	0.217739	0.217739	0.0720481	0.217739	0.888366	0.533333	0.266667	0.2	-0.466667	-0.333333	-0.133333	0.202396	1	0.29517	0.0980348	-0.25	-0.0178571	-0.303571	-0.375	0.000501111	0.167247	0.371093	NA	0.167247	0.167247	0.371093	0.571429	0.285714	0	-0.571429	-0.571429	-0.285714	0.00671281	0.00551222	0.615476	1	0.638573	0.745024
Bacteria;Fusobacteria;Fusobacteriia;Fusobacteriales;Leptotrichiaceae	0.246782	NA	NA	NA	NA	NA	NA	0	0	0	0	0	0	NA	NA	NA	NA	0	0	0	0	0.229281	NA	NA	NA	NA	NA	NA	0	0	0	0	0	0	0.333877	0.296716	NA	NA	NA	NA
Bacteria;Lentisphaerae;Lentisphaeria;Victivallales;Victivallaceae	0.16183	0.347136	0.514542	0.347136	1	0.347136	1	-0.266667	-0.0666667	-0.2	0.0666667	0.2	0	0.206791	0.349575	0.141326	0.0566364	0.321429	0.142857	0.285714	0.428571	0.374102	0.544348	0.875824	0.742187	1	0.544348	1	-0.428571	0	-0.285714	0.142857	0.428571	0	0.321978	0.450972	0.615476	0.763169	0.61085	0.745024
Bacteria;Proteobacteria;unknown_Proteobacteria;unknown_Proteobacteria;unknown_Proteobacteria	0.14342	0.273255	0.806708	0.232384	0.103947	0.806708	0.207639	-0.4	-0.0666667	-0.4	0.466667	0	-0.466667	0.0125222	0.00491056	0.00138956	0.0230274	0.785714	0.875	1	0.714286	0.00629215	0.825	0.9375	0.328125	0.09375	0.328125	0.09375	-0.428571	0.142857	-0.428571	0.714286	-0.142857	-1	0.293511	0.0263671	0.457061	0.0639731	0.0328863	0.745024
Bacteria;Proteobacteria;Alphaproteobacteria;unknown_Alphaproteobacteria;unknown_Alphaproteobacteria	0.232142	0.932647	0.725453	0.871543	0.0848844	0.871543	0.225672	0.0666667	0.266667	0	0.533333	-0.133333	-0.333333	0.129585	0.038345	0.0123933	0.214863	0.410714	0.607143	0.75	0.357143	0.00621362	1	0.416826	0.707566	0.140625	0.707566	0.140625	0.142857	0.571429	-0.142857	0.857143	-0.285714	-0.714286	0.333877	0.0263671	0.615476	0.325758	0.10999	0.745024
Bacteria;Proteobacteria;Alphaproteobacteria;Caulobacterales;Caulobacteraceae	0.246782	NA	NA	1	NA	1	1	0	0	0.0666667	0	0.0666667	0.0666667	NA	NA	NA	0.422678	0	0	0	-0.125	0.229281	NA	NA	NA	NA	NA	NA	0	0	0	0	0	0	0.333877	0.296716	NA	NA	NA	0.745024
Bacteria;Proteobacteria;Alphaproteobacteria;Rhizobiales;unknown_Rhizobiales	0.246782	1	NA	NA	1	1	NA	0.0666667	0	0	-0.0666667	-0.0666667	0	NA	0.422678	NA	NA	0	-0.125	0	0	0.229281	NA	NA	NA	NA	NA	NA	0	0	0	0	0	0	0.333877	0.296716	NA	0.763169	NA	NA
Bacteria;Proteobacteria;Alphaproteobacteria;Rhizobiales;Bradyrhizobiaceae	0.668861	1	1	1	1	1	1	-0.133333	-0.0666667	-0.133333	0.0666667	0.0666667	0	0.0974217	0.422678	1	0.203551	-0.375	-0.125	0.0178571	-0.25	0.229281	NA	1	NA	1	NA	1	0	0.142857	0	0.142857	0	-0.142857	0.717802	0.296716	0.615476	0.763169	1	0.745024
Bacteria;Proteobacteria;Alphaproteobacteria;Rhodospirillales;Rhodospirillaceae	0.0887564	1	1	0.742187	0.742187	0.742187	1	0.0666667	0	-0.133333	-0.133333	-0.133333	-0.0666667	1	0.922085	0.349575	NA	0	0.0357143	0.142857	0	0.229281	1	1	1	1	1	1	0.142857	0.142857	-0.142857	-0.142857	-0.142857	-0.142857	0.21696	0.296716	1	1	0.638573	NA
Bacteria;Proteobacteria;Alphaproteobacteria;Sphingomonadales;Sphingomonadaceae	0.164648	0.864446	1	0.864446	1	NA	1	-0.133333	-0.0666667	-0.133333	0.0666667	0	-0.0666667	1	NA	0.422678	NA	0.0178571	0	-0.125	0	0.229281	1	1	1	NA	NA	NA	-0.142857	-0.142857	-0.142857	0	0	0	0.321978	0.296716	1	NA	0.638573	NA
Bacteria;Proteobacteria;Betaproteobacteria;unknown_Betaproteobacteria;unknown_Betaproteobacteria	0.316771	0.845356	0.875824	1	0.603728	1	0.603728	-0.0666667	0.133333	0	0.133333	-0.0666667	-0.2	0.142345	0.0566364	0.408108	0.349575	0.285714	0.428571	0.196429	0.142857	0.562628	0.845356	1	1	0.845356	1	0.845356	-0.142857	0.142857	0	0.142857	-0.142857	-0.285714	0.386646	0.651464	0.615476	0.368137	0.638573	0.745024
Bacteria;Proteobacteria;Betaproteobacteria;Burkholderiales;unknown_Burkholderiales	0.142721	0.302941	0.477489	0.302941	0.302941	1	0.302941	-0.2	0.266667	-0.2	0.333333	0	-0.266667	0.823704	0.142345	0.742995	0.679157	0.0714286	0.285714	0.107143	-0.107143	0.31087	0.507214	0.855132	0.507214	0.507214	0.507214	0.507214	-0.142857	0.285714	-0.285714	0.285714	-0.285714	-0.428571	0.293511	0.385304	0.985744	0.519936	0.920714	0.812011
Bacteria;Proteobacteria;Betaproteobacteria;Burkholderiales;Burkholderiaceae	0.389297	1	1	0.893488	1	1	1	-0.133333	-0.133333	-0.2	0	0	0	0.619016	0.422678	0.422678	0.422678	-0.125	-0.125	-0.125	-0.125	0.229281	1	1	1	NA	NA	NA	-0.142857	-0.142857	-0.142857	0	0	0	0.444911	0.296716	0.839082	0.763169	0.638573	0.745024
Bacteria;Proteobacteria;Betaproteobacteria;Burkholderiales;Burkholderiales_incertae_sedis	0.246782	NA	NA	NA	NA	NA	NA	0	0	0	0	0	0	NA	NA	NA	NA	0	0	0	0	0.229281	NA	NA	NA	NA	NA	NA	0	0	0	0	0	0	0.333877	0.296716	NA	NA	NA	NA
Bacteria;Proteobacteria;Betaproteobacteria;Burkholderiales;Comamonadaceae	0.90652	0.89225	0.89225	0.89225	0.89225	0.89225	0.89225	-0.133333	-0.0666667	0.0666667	0.133333	0.0666667	0	0.803653	0.922085	0.804004	0.562549	-0.0714286	0.0357143	-0.0714286	-0.142857	0.994937	1	1	1	1	1	1	-0.142857	-0.142857	0	0.142857	0	0	0.927601	0.998972	0.985502	1	0.920714	0.805889
Bacteria;Proteobacteria;Betaproteobacteria;Burkholderiales;Oxalobacteraceae	0.263887	0.527521	0.671566	0.527521	0.671566	0.527521	0.527521	-0.0666667	-0.0666667	0.133333	0	0.133333	0.266667	0.0537155	0.413314	0.180678	0.102684	0.517857	-0.214286	0.339286	0.464286	0.0049869	0.301045	0.586214	0.586214	0.362898	0.301045	0.541966	-0.571429	-0.142857	0	0.428571	0.571429	0.285714	0.341501	0.0235055	0.615476	0.763169	0.61085	0.745024
Bacteria;Proteobacteria;Betaproteobacteria;Burkholderiales;Sutterellaceae	0.000149471	0.0825195	0.561401	0.0955811	0.012085	0.561401	0.0191875	-0.6	0.2	-0.6	0.6	-0.0666667	-0.6	0.151981	0.00590521	0.00932401	0.182842	0.464286	0.821429	0.785714	0.428571	0.00149794	0.296875	0.296875	0.296875	0.09375	0.296875	0.09375	-0.428571	0.428571	-0.714286	0.714286	-0.428571	-0.714286	0.00146149	0.0108094	0.615476	0.0639731	0.0945721	0.745024
Bacteria;Proteobacteria;Betaproteobacteria;Neisseriales;Neisseriaceae	0.744532	1	1	1	1	1	1	-0.0666667	0.0666667	-0.133333	0.133333	0	-0.0666667	0.455747	1	0.939914	0.142345	0.178571	0	0.0357143	0.285714	0.798556	1	1	1	1	1	1	-0.142857	0	-0.142857	0.142857	0.142857	0.142857	0.779986	0.836582	0.693116	1	0.997226	0.745024
Bacteria;Proteobacteria;Deltaproteobacteria;unknown_Deltaproteobacteria;unknown_Deltaproteobacteria	0.795484	1	1	1	1	1	1	0	-0.0666667	-0.0666667	-0.0666667	-0.0666667	0	0.922085	0.922085	0.349575	0.349575	0.0357143	0.0357143	0.142857	0.142857	0.998972	1	1	NA	1	1	1	0	0	0	0	0	0	0.82356	0.998972	1	1	0.638573	0.745024
Bacteria;Proteobacteria;Deltaproteobacteria;Desulfovibrionales;unknown_Desulfovibrionales	0.10366	1	1	1	0.544348	0.544348	1	0.133333	-0.0666667	0	-0.2	-0.2	0.0666667	0.422678	0.619657	NA	0.349575	-0.125	0.125	0	0.142857	0.0569707	0.618489	NA	1	0.618489	0.618489	1	0.285714	0	0.142857	-0.285714	-0.285714	0.142857	0.240055	0.172877	0.6565	0.965779	NA	0.745024
Bacteria;Proteobacteria;Deltaproteobacteria;Desulfovibrionales;Desulfovibrionaceae	2.86781e-06	0.119195	0.638672	0.178534	0.124878	0.00656364	0.119195	0.466667	0.2	-0.4	-0.466667	-0.933333	-0.666667	0.396892	0.104882	0.00590521	0.417471	0.285714	0.517857	0.821429	0.267857	0.000617843	0.21875	0.21875	0.674987	0.674987	0.09375	0.445312	0.428571	0.714286	-0.285714	-0.428571	-1	-0.714286	5.73531e-05	0.00604114	0.6565	0.519936	0.0698783	0.745024
Bacteria;Proteobacteria;Deltaproteobacteria;Myxococcales;Polyangiaceae	0.246782	NA	1	NA	1	NA	1	0	0.0666667	0	0.0666667	0	-0.0666667	NA	NA	0.422678	NA	0	0	-0.125	0	0.229281	NA	NA	NA	NA	NA	NA	0	0	0	0	0	0	0.333877	0.296716	NA	NA	0.638573	NA
Bacteria;Proteobacteria;Epsilonproteobacteria;Campylobacterales;Campylobacteraceae	0.0353732	0.371093	0.371093	0.371093	NA	NA	NA	-0.133333	-0.133333	-0.133333	0	0	0	1	NA	NA	NA	0	0	0	0	0.229281	1	1	1	NA	NA	NA	-0.142857	-0.142857	-0.142857	0	0	0	0.103761	0.296716	1	NA	NA	NA
Bacteria;Proteobacteria;Gammaproteobacteria;unknown_Gammaproteobacteria;unknown_Gammaproteobacteria	0.289454	0.660522	0.803955	0.686498	0.218994	0.686498	0.218994	0.0666667	-0.0666667	0.133333	-0.333333	0.333333	0.466667	0.53582	1	0.955089	0.0938617	0.214286	0	-0.0357143	-0.535714	0.574321	0.975	0.975	0.975	0.975	1	0.975	-0.142857	-0.142857	-0.142857	-0.428571	0.142857	0.142857	0.363885	0.656367	0.798262	1	0.997226	0.745024
Bacteria;Proteobacteria;Gammaproteobacteria;Aeromonadales;Succinivibrionaceae	0.9995	1	1	1	1	1	1	0.0666667	0.0666667	0	0.0666667	0	0	0.349575	0.349575	0.349575	0.422678	0.142857	0.142857	0.142857	-0.125	0.229281	1	1	1	1	1	1	0.142857	0.142857	-0.142857	0.142857	-0.142857	-0.142857	0.9995	0.296716	0.615476	0.763169	0.638573	0.745024
Bacteria;Proteobacteria;Gammaproteobacteria;Alteromonadales;Pseudoalteromonadaceae	0.246782	NA	1	NA	1	NA	1	0	0.0666667	0	0.0666667	0	-0.0666667	NA	NA	0.422678	NA	0	0	-0.125	0	0.229281	NA	NA	NA	NA	NA	NA	0	0	0	0	0	0	0.333877	0.296716	NA	NA	0.638573	NA
Bacteria;Proteobacteria;Gammaproteobacteria;Cardiobacteriales;Cardiobacteriaceae	0.246782	NA	NA	NA	NA	NA	NA	0	0	0	0	0	0	NA	NA	NA	NA	0	0	0	0	0.229281	NA	NA	NA	NA	NA	NA	0	0	0	0	0	0	0.333877	0.296716	NA	NA	NA	NA
Bacteria;Proteobacteria;Gammaproteobacteria;Enterobacteriales;Enterobacteriaceae	1.89974e-09	0.000183105	0.0618896	0.454285	0.454285	0.000183105	0.0107422	1	0.466667	-0.333333	-0.333333	-1	-0.6	0.6022	0.463403	1	0.223899	0.178571	-0.25	0	-0.392857	5.05483e-06	0.046875	0.1875	0.1875	0.578125	0.046875	0.0625	1	0.428571	-0.714286	-0.428571	-1	-0.714286	1.67178e-07	0.000222412	0.839082	0.814087	1	0.745024
Bacteria;Proteobacteria;Gammaproteobacteria;Pasteurellales;Pasteurellaceae	0.062023	0.726447	0.519015	0.519015	0.302227	0.519015	0.519015	0.2	0.133333	0.266667	0.466667	0.0666667	-0.133333	1	0.726095	0.953816	1	0	0.125	0.0357143	0.0178571	0.144761	0.833484	0.833484	0.833484	0.833484	0.833484	0.833484	0.285714	0.285714	0.428571	0.571429	-0.142857	-0.142857	0.16053	0.296716	1	1	0.997226	1
Bacteria;Proteobacteria;Gammaproteobacteria;Pseudomonadales;Moraxellaceae	0.246782	NA	NA	NA	NA	NA	NA	0	0	0	0	0	0	NA	NA	NA	NA	0	0	0	0	0.229281	NA	NA	NA	NA	NA	NA	0	0	0	0	0	0	0.333877	0.296716	NA	NA	NA	NA
Bacteria;Proteobacteria;Gammaproteobacteria;Pseudomonadales;Pseudomonadaceae	0.513271	0.685929	0.77283	0.61477	0.61477	0.61477	0.61477	0.0666667	-0.0666667	0.133333	-0.133333	0.0666667	0.133333	1	0.619016	0.422678	0.562549	0.0178571	-0.125	-0.125	-0.142857	0.713494	1	1	1	1	1	1	0	-0.142857	0	-0.142857	0	0.142857	0.564598	0.765701	1	0.965779	0.638573	0.805889
Bacteria;Proteobacteria;Gammaproteobacteria;Xanthomonadales;Xanthomonadaceae	0.0264934	0.871068	0.520704	1	1	0.871068	0.520704	-0.133333	-0.266667	-0.0666667	-0.0666667	0.133333	0.2	0.331487	0.422678	NA	0.803653	-0.25	-0.125	0	-0.0714286	0.229281	1	1	1	NA	1	1	-0.142857	-0.142857	0.142857	0	0.142857	0.142857	0.086349	0.296716	0.615476	0.763169	NA	0.880191
Bacteria;Spirochaetes;Spirochaetia;Spirochaetales;Brachyspiraceae	0.246782	1	1	1	NA	NA	NA	-0.0666667	-0.0666667	-0.0666667	0	0	0	0.349575	NA	NA	NA	0.142857	0	0	0	0.229281	1	1	1	NA	NA	NA	-0.142857	-0.142857	-0.142857	0	0	0	0.333877	0.296716	0.615476	NA	NA	NA
Bacteria;Synergistetes;Synergistia;Synergistales;Synergistaceae	0.188026	0.742187	1	1	0.742187	0.742187	1	0.133333	-0.0666667	0.0666667	-0.133333	-0.133333	0.0666667	0.349575	0.922085	0.349575	0.349575	0.142857	0.0357143	0.142857	0.142857	0.229281	1	1	1	1	1	1	0.142857	-0.142857	0.142857	-0.142857	-0.142857	0.142857	0.333877	0.296716	0.615476	1	0.638573	0.745024
Bacteria;Verrucomicrobia;Verrucomicrobiae;Verrucomicrobiales;Verrucomicrobiaceae	0.678839	0.759463	0.759463	0.759463	0.759463	0.759463	0.759463	0.0666667	-0.133333	-0.133333	-0.2	0.0666667	0.266667	0.615228	0.246505	0.23945	0.952117	0.160714	0.357143	0.339286	0.0357143	0.784721	1	1	1	1	1	1	0.142857	0.142857	-0.285714	-0.142857	-0.142857	0	0.719733	0.831993	0.839082	0.728309	0.638573	0.980539
OTUs
Feature	Pmodel	P12	P13	P14	P23	P24	P34	D12	D13	D14	D23	D24	D34	PRNR1	PRNR2	PRNR3	PRNR4	DRNR1	DRNR2	DRNR3	DRNR4	rPmodel	rP12	rP13	rP14	rP23	rP24	rP34	rD12	rD13	rD14	rD23	rD24	rD34	Qmodel	rQmodel	QRNR1	QRNR2	QRNR3	QRNR4
OTU_1	0.000832143	0.0201416	0.186663	0.186663	0.186663	0.0767212	0.900086	-0.733333	-0.466667	-0.333333	0.333333	0.6	0	0.955089	0.231857	0.53582	0.335664	-0.0357143	0.392857	0.214286	0.321429	0.0234758	0.1875	0.5625	0.69375	0.5625	0.234375	0.833935	-0.714286	-0.428571	-0.428571	0.428571	0.428571	-0.285714	0.0223878	0.249235	1	0.621941	0.718371	0.632178
OTU_2	0.363131	0.803955	0.803955	0.803955	0.0874602	0.803955	0.803955	-0.0666667	0.0666667	-0.0666667	0.6	0.2	-0.0666667	0.955089	0.612587	0.612587	0.866511	-0.0357143	-0.178571	-0.178571	0.0714286	0.400832	0.9375	0.975	0.975	0.9375	0.9375	1	-0.142857	-0.142857	-0.142857	0.428571	0.428571	0.142857	0.440882	0.457789	1	0.798744	0.785777	1
OTU_3	0.217675	0.631805	0.678772	0.631805	0.631805	0.678772	0.382324	0.2	-0.0666667	0.2	-0.2	0.2	0.466667	0.189277	0.0721057	0.778866	0.778866	-0.428571	-0.571429	-0.107143	0.107143	0.005542	0.867188	0.975	0.140625	1	0.15625	0.140625	0.142857	0.142857	0.714286	-0.142857	0.714286	0.714286	0.318061	0.122265	0.601677	0.621941	0.923371	0.94691
OTU_4	0.310907	0.719727	0.719727	0.719727	0.0904541	0.719727	0.719727	-0.0666667	0.2	-0.333333	0.6	0.0666667	-0.0666667	0.955089	0.955089	0.694328	0.955089	-0.0357143	-0.0357143	-0.142857	0.0357143	0.520231	1	1	0.65625	0.65625	1	1	-0.142857	-0.142857	-0.714286	0.428571	0.142857	0.142857	0.391296	0.559005	1	1	0.846414	1
OTU_5	0.0273789	0.270752	0.761536	0.415283	0.270752	0.719385	0.153442	0.333333	0.2	0.2	-0.466667	0.2	0.466667	0.280963	0.0540793	0.77214	0.29719	-0.357143	-0.607143	0.107143	0.339286	0.000228683	0.5625	0.9375	0.09375	0.5625	0.15625	0.09375	0.142857	0.428571	1	-0.142857	0.714286	0.714286	0.2198	0.014416	0.601677	0.621941	0.918053	0.632178
OTU_6	0.000903762	0.00512695	0.209514	0.396313	0.0767212	0.0825195	0.599487	-0.733333	-0.333333	-0.333333	0.733333	0.466667	0.2	0.694328	0.231857	0.53582	0.53582	0.142857	0.392857	0.214286	0.214286	0.0795473	0.1875	0.445312	0.5625	0.328125	0.4375	0.9375	-0.714286	-0.428571	-0.428571	0.714286	0.142857	0.142857	0.0239144	0.277171	0.845453	0.621941	0.718371	0.749513
OTU_7	0.587854	0.846924	0.846924	0.660522	0.660522	0.846924	0.660522	-0.333333	-0.0666667	-0.333333	0.333333	-0.2	-0.333333	0.694328	0.694328	1	0.866511	-0.142857	0.142857	-0.0178571	0.0714286	0.715759	0.8125	0.8125	0.8125	0.8125	0.8125	0.8125	-0.428571	0.142857	-0.428571	0.142857	-0.142857	-0.142857	0.639902	0.738736	0.845453	0.860402	1	1
OTU_8	4.23226e-10	0.000183105	0.0701732	0.413986	0.302856	0.000183105	0.0114839	1	0.466667	-0.266667	-0.333333	-1	-0.666667	0.450291	0.694328	0.694328	0.130733	0.25	-0.142857	-0.142857	-0.482143	9.20688e-06	0.046875	0.296875	0.2625	0.164062	0.046875	0.09375	1	0.428571	-0.428571	-0.428571	-1	-0.714286	3.40168e-07	0.00134546	0.633422	0.860402	0.846414	0.632178
OTU_9	0.094405	0.879864	0.767678	0.879864	0.212036	0.778809	0.900086	0.333333	-0.2	-0.2	-0.466667	-0.2	0	0.778866	0.396892	0.280963	0.53582	0.107143	0.285714	0.357143	0.214286	0.224136	0.75	0.75	0.9375	0.46875	0.9375	0.9375	0.428571	-0.428571	-0.428571	-0.428571	-0.428571	-0.142857	0.318061	0.277171	0.921734	0.621941	0.613342	0.749513
OTU_10	0.00279431	0.074838	0.906186	0.719546	0.0242063	0.0156914	0.074838	-0.2	0.133333	0.2	0.6	0.733333	0.266667	0.951364	0.952117	0.726334	0.907456	0.0357143	0.0357143	-0.125	-0.0535714	0.172071	0.211291	0.752494	0.752494	0.211291	0.211291	0.421069	-0.428571	0.142857	0	0.571429	0.571429	0.142857	0.0533845	0.277171	1	1	0.876628	1
OTU_11	0.280951	0.262009	0.604843	1	0.136728	0.136021	0.136021	-0.0666667	-0.0666667	-0.133333	0.266667	0.2	0.266667	1	0.580783	0.541502	0.951364	-0.0178571	0.178571	0.196429	-0.0357143	0.723204	0.940237	0.884458	1	0.803356	0.803356	0.803356	0.142857	0.142857	-0.142857	0.428571	0	0.142857	0.357443	0.745344	1	0.77471	0.725099	1
OTU_12	0.000316791	0.0646362	0.150093	0.141907	0.678772	0.0584702	0.0761777	0.466667	0.333333	-0.333333	-0.0666667	-0.6	-0.466667	0.335664	0.0540793	0.202614	0.612587	0.321429	0.607143	0.410714	0.178571	6.42226e-05	0.0625	0.117188	0.2625	0.578125	0.0625	0.0625	0.714286	0.714286	-0.428571	-0.142857	-0.714286	-1	0.0111881	0.0058993	0.601677	0.621941	0.613342	0.800999
OTU_13	0.3398	0.605591	0.900086	0.900086	0.0937678	0.900086	0.605591	0.0666667	-0.0666667	0.133333	-0.533333	0.0666667	0.333333	0.324839	1	0.866511	0.280963	0.321429	0	0.0714286	-0.357143	0.488053	0.8125	0.8125	0.8125	0.8125	0.8125	0.8125	-0.142857	-0.142857	-0.142857	-0.428571	-0.142857	0.142857	0.418486	0.526275	0.601677	1	0.99385	0.632178
OTU_14	5.85586e-05	0.0317148	0.516973	0.55569	0.040939	0.0317148	0.040939	-0.533333	-0.133333	0	0.533333	0.6	0.4	0.906615	0.71041	0.637352	0.768278	-0.0535714	0.107143	0.160714	-0.107143	0.0278833	0.301045	1	0.336855	0.301045	0.336855	0.336855	-0.571429	0	0.142857	0.571429	0.428571	0.142857	0.00321822	0.272477	1	0.875986	0.800475	0.937052
OTU_15	4.06766e-07	0.00434829	0.0454299	0.924886	0.924886	0.00457764	0.0454299	1	0.533333	0	-0.2	-0.866667	-0.533333	0.953482	0.396892	0.953816	0.521082	0.0357143	-0.285714	-0.0357143	-0.214286	1.36283e-05	0.046875	0.21332	0.476617	0.9375	0.046875	0.0625	1	0.571429	-0.142857	-0.142857	-1	-0.714286	7.69267e-05	0.00178837	1	0.621941	1	0.735428
OTU_16	0.0206125	0.270752	0.270752	0.552253	0.846924	0.270752	0.343964	0.333333	0.2	-0.2	-0.0666667	-0.466667	0.0666667	0.335664	0.612587	0.463403	0.117884	0.321429	0.178571	0.25	0.5	0.336888	0.46875	0.46875	1	1	0.9375	1	0.428571	0.714286	-0.142857	-0.142857	-0.428571	0.142857	0.196353	0.392426	0.601677	0.798744	0.652787	0.632178
OTU_17	0.00129825	0.0250854	0.761536	0.198331	0.00183105	0.0361328	0.436069	0.6	0.0666667	-0.333333	-0.866667	-0.6	-0.2	0.643132	0.955089	0.778866	0.417471	0.160714	-0.0357143	-0.107143	-0.267857	0.000150505	0.046875	0.5625	0.046875	0.046875	0.046875	0.578125	0.714286	-0.142857	-0.714286	-1	-0.714286	-0.142857	0.0309209	0.0112529	0.806183	1	0.923371	0.632178
OTU_18	0.430429	0.719727	0.719727	0.535361	0.535361	0.719727	0.535361	-0.0666667	0.0666667	-0.333333	0.333333	-0.333333	-0.333333	0.778866	0.612587	0.77214	0.816801	-0.107143	0.178571	-0.107143	-0.0892857	0.16881	0.9375	0.9375	0.09375	0.9375	0.890625	0.892119	-0.142857	0.142857	-1	0.142857	-0.428571	-0.428571	0.486532	0.277171	0.921734	0.798744	0.918053	0.973007
OTU_19	0.192386	0.561401	0.561401	0.074707	0.560868	0.406128	0.561401	0.0666667	-0.0666667	-0.6	-0.2	-0.2	-0.266667	0.728221	0.104571	0.269871	0.6022	0.125	0.517857	0.357143	0.178571	0.00572832	0.234375	0.9375	0.09375	0.234375	0.09375	0.35625	0.428571	-0.142857	-0.714286	-0.428571	-0.714286	-0.428571	0.318061	0.124858	0.877111	0.621941	0.613342	0.800999
OTU_20	0.0234543	0.0908586	0.816659	1	0.0908586	0.0908586	0.370906	-0.4	0	-0.133333	0.533333	0.333333	0.0666667	0.903946	0.581032	1	0.951316	0.0535714	0.160714	-0.0178571	-0.0357143	0.384336	0.80588	0.80588	1	0.585075	0.80588	0.80588	-0.285714	0.142857	-0.142857	0.571429	0.142857	0	0.21271	0.441379	1	0.77471	1	1
OTU_21	5.96337e-07	0.0574713	0.135376	0.117348	0.119366	0.00941061	0.00941061	0.466667	0.466667	-0.6	-0.333333	-0.733333	-0.6	0.013986	0.463403	0.866511	0.189277	-0.75	0.25	0.0714286	-0.428571	3.38062e-11	0.0234375	0.0234375	0.15625	0.09375	0.0234375	0.0234375	1	1	-0.714286	-0.428571	-1	-1	0.000100906	2.17374e-07	0.601677	0.65892	0.99385	0.632178
OTU_22	0.213921	0.72564	0.636152	0.476823	0.293366	0.321337	0.636152	0	0.266667	0.266667	0.266667	0.2	0.0666667	0.660084	0.718632	0.477454	0.265091	-0.142857	0.125	-0.232143	-0.357143	0.8809	1	1	1	1	1	1	0	0.142857	0.142857	0.142857	0	0	0.318061	0.891998	0.825363	0.88447	0.669989	0.632178
OTU_23	0.355704	0.846924	0.846924	0.553711	0.846924	0.553711	0.553711	-0.0666667	-0.2	-0.333333	-0.0666667	-0.333333	-0.2	0.335664	0.151981	0.189277	0.202614	0.321429	0.464286	0.428571	0.410714	0.626707	0.8125	0.8125	0.8125	0.8125	0.8125	0.8125	0.142857	0.142857	-0.428571	-0.142857	-0.428571	-0.428571	0.433424	0.657412	0.601677	0.621941	0.613342	0.632178
OTU_24	0.170034	0.439537	0.937425	0.440383	0.439537	0.244562	0.440383	-0.333333	0	0	0.133333	0.333333	0.133333	0.344884	0.541099	0.952924	0.402784	-0.303571	0.196429	-0.0357143	-0.267857	0.926846	1	1	1	1	1	1	-0.142857	0.142857	-0.142857	0.428571	0	0	0.318061	0.935576	0.601677	0.738494	1	0.632178
OTU_25	6.2778e-10	0.00183105	0.06683	0.310749	0.0684399	0.000366211	0.00855241	0.866667	0.4	-0.2	-0.6	-1	-0.666667	0.906099	0.694328	0.866511	0.369571	0.0535714	-0.142857	-0.0714286	-0.285714	3.83973e-06	0.046875	0.164062	0.250095	0.375	0.046875	0.0843069	1	0.428571	-0.285714	-0.428571	-1	-0.714286	4.48514e-07	0.000617236	1	0.860402	0.99385	0.632178
OTU_26	1.50597e-07	0.000183105	0.0830383	0.458474	0.599487	0.000183105	0.0574713	1	0.333333	-0.333333	-0.2	-1	-0.6	0.771343	0.463403	0.955089	0.262448	-0.107143	-0.25	-0.0357143	-0.357143	1.93476e-05	0.046875	0.2625	0.2625	0.8125	0.046875	0.09375	1	0.428571	-0.428571	-0.142857	-1	-0.714286	3.58645e-05	0.00234726	0.915778	0.65892	1	0.632178
OTU_27	0.0525145	0.283813	0.396313	0.798193	0.129272	0.294902	0.396313	-0.2	0.2	0.333333	0.6	0.333333	-0.333333	0.117555	0.53582	0.463403	0.463403	-0.5	-0.214286	0.25	0.25	0.000161147	0.21875	0.09375	0.09375	0.09375	0.117188	0.1875	-0.142857	0.714286	0.714286	1	0.428571	-0.714286	0.291344	0.0116424	0.601677	0.731895	0.652787	0.677544
OTU_28	2.26678e-10	0.00464727	0.0774693	0.346136	0.0875977	0.00434829	0.00464727	0.866667	0.533333	-0.133333	-0.466667	-1	-0.8	0.515308	0.612587	0.955089	0.178509	0.214286	-0.178571	-0.0357143	-0.428571	1.59242e-06	0.0445082	0.1875	0.1875	0.46875	0.0445082	0.0445082	1	0.428571	-0.428571	-0.142857	-1	-1	2.42923e-07	0.000319976	0.690993	0.798744	1	0.632178
OTU_29	0.33848	0.778809	0.934082	0.934082	0.120978	0.934082	0.562866	0.0666667	-0.2	0	-0.533333	0.0666667	0.333333	0.396892	0.866511	0.694328	0.27116	0.285714	0.0714286	0.142857	-0.357143	0.461513	0.8125	0.8125	0.8125	0.8125	0.8125	0.8125	-0.142857	-0.142857	-0.428571	-0.428571	-0.142857	0.142857	0.417179	0.499163	0.601677	1	0.846414	0.632178
OTU_30	0.312127	0.931657	0.931657	0.931657	0.949944	0.931657	0.931657	-0.0666667	-0.0666667	-0.2	-0.133333	-0.0666667	-0.2	0.335664	1	0.685177	0.955089	0.321429	0	0.142857	0.0357143	0.115213	0.794052	0.825	0.65625	0.794052	0.9375	0.65625	-0.142857	-0.142857	-0.428571	0	0.142857	-0.428571	0.392448	0.277171	0.601677	1	0.837127	1
OTU_31	0.00225836	0.108398	0.253235	0.279462	0.761536	0.1711	0.241089	0.6	0.333333	-0.466667	-0.0666667	-0.466667	-0.2	0.231857	0.0289044	0.6022	0.955089	0.392857	0.678571	0.178571	0.0357143	0.00164998	0.21875	0.6875	0.234375	0.45	0.21875	0.21875	0.714286	0.428571	-0.714286	-0.142857	-0.428571	-0.714286	0.0460991	0.0554787	0.601677	0.621941	0.783649	1
OTU_32	0.000221835	0.0452011	0.220801	0.959327	0.0747404	0.0452011	0.0747404	-0.6	-0.4	-0.133333	0.333333	0.466667	0.333333	0.76487	0.408108	0.64733	1	-0.107143	0.196429	0.142857	0	0.102581	0.301045	1	1	0.347136	0.301045	0.747337	-0.571429	-0.142857	-0.142857	0.428571	0.571429	0.142857	0.00860449	0.277171	0.911361	0.621941	0.809904	1
OTU_33	0.0312948	0.253235	0.977966	0.189209	0.189209	0.189209	0.638457	0.2	-0.0666667	-0.333333	-0.466667	-0.333333	-0.0666667	0.280963	0.0426581	0.120591	0.223899	0.357143	0.642857	0.5	0.392857	0.00832644	0.21875	0.8125	0.5625	0.1875	0.21875	0.8125	0.714286	0.142857	-0.428571	-0.714286	-0.428571	-0.428571	0.2198	0.151669	0.601677	0.621941	0.613342	0.632178
OTU_34	0.155669	0.166077	0.73322	0.73322	0.166077	0.213989	0.73322	-0.6	-0.0666667	0.0666667	0.466667	0.333333	-0.2	0.120591	0.417471	0.384994	0.955089	-0.5	-0.267857	0.285714	0.0357143	0.00782487	0.328125	0.3125	0.39718	0.1875	0.234375	0.39718	-0.428571	0.428571	0.428571	0.714286	0.428571	-0.142857	0.318061	0.149744	0.601677	0.621941	0.613342	1
OTU_35	4.38811e-07	0.0301514	0.162451	0.258369	0.0912609	0.00512695	0.00604248	0.6	0.333333	-0.4	-0.2	-0.6	-0.6	0.146561	0.231857	0.907704	0.132118	-0.464286	0.392857	0.0535714	-0.482143	1.04339e-10	0.03125	0.078125	0.0532835	0.078125	0.03125	0.03125	1	0.428571	-0.857143	-0.428571	-1	-1	8.06159e-05	2.9433e-07	0.601677	0.621941	1	0.632178
OTU_36	0.108616	0.638672	0.327974	0.396313	0.327974	0.378571	0.327974	0.2	0.2	-0.2	0.2	-0.2	-0.466667	0.778866	0.694328	1	0.778866	0.107143	0.142857	0	0.107143	0.178072	0.46875	0.46875	0.46875	0.46875	0.46875	0.46875	0.428571	0.428571	-0.428571	0.428571	-0.142857	-0.428571	0.318061	0.277171	0.921734	0.860402	1	0.94691
OTU_37	0.000121745	0.0161291	0.207314	0.160492	0.25238	0.0161291	0.0229468	0.733333	0.2	-0.466667	-0.0666667	-0.733333	-0.6	0.189277	0.280963	0.694328	0.728221	0.428571	0.357143	-0.142857	-0.125	1.32198e-06	0.0625	1	0.046875	0.09375	0.046875	0.0703125	0.714286	-0.142857	-1	-0.428571	-1	-0.714286	0.00563179	0.000274205	0.601677	0.621941	0.846414	0.899217
OTU_38	0.0940435	0.327387	0.391041	0.656483	0.0966116	0.0862157	0.108953	0	0	0.2	0.333333	0.4	0.2	0.58267	1	1	1	-0.178571	0	0	0	0.353918	0.700659	0.787406	0.700659	0.603728	0.603728	0.700659	0	0.142857	0.285714	0.428571	0.285714	0	0.318061	0.410256	0.757938	1	1	1
OTU_39	0.093541	0.624595	0.54541	0.391078	0.391078	0.391078	0.624595	0.0666667	-0.2	-0.533333	-0.133333	-0.266667	-0.133333	0.643132	0.0924599	0.451104	0.907786	0.160714	0.535714	0.25	0.0535714	0.00558451	0.186985	0.833935	0.108095	0.21332	0.108095	0.635242	0.571429	0	-0.857143	-0.285714	-0.857143	-0.285714	0.318061	0.122554	0.806183	0.621941	0.64394	1
OTU_40	0.0162978	0.224881	0.224881	0.524475	0.224881	0.224881	0.224881	0.133333	0.4	-0.0666667	-0.133333	-0.333333	-0.266667	0.231857	0.862065	0.53582	0.463403	0.392857	0.0714286	0.214286	-0.25	0.00259738	0.5625	0.445312	0.09375	0.8125	0.150807	0.09375	0.142857	0.428571	-0.714286	0.142857	-0.714286	-0.714286	0.164532	0.0726357	0.601677	0.999777	0.718371	0.677544
OTU_41	0.0219856	0.25344	0.25344	0.25344	0.450813	0.0714724	0.053744	0.266667	0.333333	-0.2	-0.133333	-0.4	-0.6	0.164537	0.353679	0.6022	0.450698	-0.446429	-0.303571	-0.178571	-0.25	0.0853297	0.589015	0.589015	0.734861	0.597833	0.597833	0.375053	0.285714	0.428571	0.142857	-0.142857	-0.285714	-0.714286	0.203114	0.277171	0.601677	0.621941	0.783649	0.667747
OTU_42	0.053013	0.141907	0.141907	0.977326	0.141907	0.342773	0.141907	0.333333	0.266667	0.0666667	0.466667	-0.133333	-0.466667	0.562485	1	0.953816	0.694328	-0.196429	0.0178571	0.0357143	0.142857	0.191626	0.300111	0.300111	0.833935	0.300111	0.833935	0.703125	0.428571	0.571429	0.142857	0.714286	0	-0.428571	0.293351	0.277171	0.737044	1	1	0.861304
OTU_43	6.03344e-09	0.000183105	0.031647	0.229102	0.229102	0.000183105	0.0171799	1	0.466667	-0.333333	-0.333333	-1	-0.533333	0.725375	0.335664	0.684375	0.345977	-0.125	-0.321429	-0.142857	-0.285714	1.75115e-06	0.046875	0.0887581	0.16346	0.9375	0.046875	0.0720634	1	0.571429	-0.428571	-0.142857	-1	-0.857143	3.30203e-06	0.000331173	0.875	0.621941	0.836458	0.632178
OTU_44	0.00322878	0.198331	0.524475	0.454179	0.0745162	0.0745162	0.176677	0.333333	0.2	-0.0666667	-0.466667	-0.333333	-0.333333	0.0540793	0.120591	0.866511	0.0721057	-0.607143	0.5	-0.0714286	-0.571429	1.4628e-08	0.03125	0.05625	1	0.03125	0.03125	0.05625	1	0.714286	0.142857	-1	-1	-0.714286	0.0596583	9.75885e-06	0.601677	0.621941	0.99385	0.632178
OTU_45	7.30992e-05	0.719727	0.467285	0.0595592	0.221176	0.210746	0.00512695	-0.2	0.0666667	-0.6	0.2	-0.333333	-0.733333	0.120591	0.00590521	0.0289044	0.0725931	0.5	0.821429	0.678571	0.571429	0.000610508	0.578125	0.15625	0.234375	0.35625	0.140625	0.09375	0.142857	0.428571	-0.428571	0.142857	-0.714286	-1	0.00382136	0.0299662	0.601677	0.621941	0.613342	0.632178
OTU_46	0.0129993	0.11089	0.344691	0.674987	0.11089	0.11089	0.58157	-0.4	-0.466667	0.0666667	0.2	0.6	0.333333	0.0540064	0.00193406	0.00318794	0.0487364	0.607143	0.964286	0.910714	0.625	0.305605	0.4375	0.8125	0.794052	0.4375	0.4375	0.8125	-0.428571	-0.428571	0	0.428571	0.428571	-0.142857	0.144865	0.360757	0.601677	0.621941	0.613342	0.632178
OTU_47	0.161309	0.378571	0.719385	0.378571	0.0402832	0.801732	0.33509	-0.333333	0.333333	-0.333333	0.6	0	-0.333333	1	1	0.694328	0.955089	0.0178571	0.0178571	-0.142857	0.0357143	0.0880225	0.3125	0.8125	0.3125	0.3125	0.809984	0.328125	-0.714286	0.428571	-0.714286	0.714286	0.285714	-0.428571	0.318061	0.277171	1	1	0.846414	1
OTU_48	0.0117998	1	0.494557	0.494557	0.0973707	0.526747	0.526747	0.133333	0.333333	0.266667	0.533333	0	-0.266667	0.751123	0.132806	0.9067	0.743844	-0.107143	-0.428571	-0.0535714	-0.107143	0.0219432	0.855132	0.836984	0.855132	0.326844	0.855132	0.836984	-0.142857	0.428571	0.285714	0.714286	0.142857	-0.428571	0.13745	0.249235	0.898203	0.621941	1	0.912548
OTU_49	0.0417747	0.522925	0.243964	0.838048	0.667011	0.522925	0.500711	0.266667	0.466667	0	0.133333	-0.2	-0.333333	0.360241	0.678863	0.32003	0.85467	0.285714	-0.142857	0.321429	0.0714286	0.00513571	0.855132	0.221812	0.627738	0.586355	0.705524	0.21619	0	0.571429	-0.428571	0.571429	-0.142857	-0.857143	0.247112	0.117102	0.601677	0.847806	0.613342	1
OTU_50	7.26982e-05	0.0201156	0.0454146	0.209062	0.0495322	0.0201156	0.0201156	0.666667	0.466667	-0.266667	-0.533333	-0.6	-0.666667	0.642238	0.354109	1	0.68491	0.160714	0.303571	0	-0.142857	1.51771e-08	0.03125	0.046875	0.078125	0.0750107	0.03125	0.03125	1	0.714286	-0.714286	-0.714286	-1	-1	0.00382136	9.75885e-06	0.805819	0.621941	1	0.851018
OTU_51	0.000351017	0.131326	0.353409	0.820209	0.131326	0.0577644	0.153833	-0.466667	-0.2	0.0666667	0.266667	0.733333	0.4	0.562485	0.853367	0.10629	0.771343	-0.196429	0.0714286	0.5	-0.107143	0.241879	0.561425	1	0.5625	0.347444	0.561425	1	-0.285714	0	0.142857	0.714286	0.428571	0	0.0120697	0.291634	0.737044	0.995464	0.613342	0.939274
OTU_52	0.0161435	1	1	0.200696	1	0.200696	0.200696	0	0	0.266667	0	0.266667	0.266667	0.142345	0.142345	0.142345	0.158256	0.285714	0.285714	0.285714	0.357143	0.0471373	1	1	0.362898	1	0.362898	0.362898	0	0	0.428571	0	0.428571	0.428571	0.164073	0.277171	0.601677	0.621941	0.613342	0.632178
OTU_53	8.27547e-05	0.00128174	0.320158	0.301783	0.00128174	0.147088	0.302856	-0.866667	-0.466667	-0.2	0.733333	0.466667	-0.2	0.694328	0.396892	0.866511	0.816801	-0.142857	0.285714	0.0714286	0.0892857	0.0342406	0.234375	0.8125	0.35625	0.1875	0.35625	0.35625	-0.714286	-0.142857	-0.142857	0.714286	0.428571	-0.428571	0.00412491	0.277171	0.845453	0.621941	0.99385	0.973007
OTU_54	0.730367	0.888807	0.888807	0.888807	0.888807	0.888807	0.888807	0.533333	0.2	0.133333	-0.0666667	0.0666667	0.0666667	0.104882	0.694328	1	0.396892	-0.517857	-0.142857	0	-0.285714	0.00898891	0.09375	0.140625	0.416826	1	1	0.703125	1	0.714286	0.571429	0	-0.142857	-0.428571	0.759299	0.160107	0.601677	0.860402	1	0.632178
OTU_55	0.0847162	0.729827	0.729827	0.192066	0.729827	0.192066	0.192066	0.133333	0	-0.533333	-0.133333	-0.333333	-0.466667	0.6022	0.451509	0.955089	0.816801	0.178571	0.25	0.0357143	-0.0892857	0.0372798	1	0.47177	0.133525	0.476617	0.234375	0.476617	-0.142857	-0.428571	-1	-0.428571	-0.714286	-0.428571	0.318061	0.277171	0.778539	0.649154	1	0.973007
OTU_56	0.316366	0.779828	0.779828	0.779828	0.779828	0.779828	0.779828	0.533333	0	0.0666667	-0.2	0.266667	0.133333	0.0820311	0.728221	0.907786	0.463403	-0.553571	-0.125	-0.0535714	-0.25	0.00575186	0.21619	0.277775	0.416826	1	1	1	0.857143	0.571429	0.571429	-0.142857	0.285714	0	0.396151	0.124948	0.601677	0.891942	1	0.677544
OTU_57	0.0876077	0.301794	0.46261	0.811892	0.811892	0.301794	0.301794	-0.333333	-0.133333	-0.0666667	0.0666667	0.266667	0.2	0.171308	0.29572	0.28068	0.509322	0.428571	0.303571	0.339286	0.214286	0.298761	0.998529	0.998529	1	0.998529	0.998529	0.998529	-0.285714	-0.142857	-0.142857	0.142857	0	0.142857	0.318061	0.353326	0.601677	0.621941	0.613342	0.721253
OTU_58	2.00831e-05	0.0291026	0.798233	0.249316	0.0340728	0.0256348	0.0612712	-0.733333	0.333333	0.333333	0.466667	0.733333	0.333333	0.280963	0.728221	0.202614	0.151981	-0.357143	-0.125	-0.410714	0.464286	6.60001e-08	0.0399904	0.0754036	0.0399904	0.0399904	0.0399904	0.0399904	-0.714286	0.714286	1	0.714286	1	0.714286	0.00148431	2.82921e-05	0.601677	0.891942	0.613342	0.632178
OTU_59	1.25464e-05	0.0192974	0.154284	0.388004	0.11389	0.0295573	0.11389	-0.666667	-0.466667	0.133333	0.333333	0.6	0.4	0.95327	1	0.706197	0.142915	-0.0357143	0	0.125	0.464286	0.00115462	0.177516	0.400381	0.2625	0.2625	0.177516	0.2625	-0.571429	-0.571429	0.428571	0.428571	0.857143	0.428571	0.00109018	0.046113	1	1	0.859923	0.632178
OTU_60	0.00281148	0.123934	0.504903	0.504903	0.182113	0.0868997	0.504903	-0.533333	-0.266667	0.266667	0.4	0.6	0.133333	0.0540064	0.0292392	0.012443	0.144377	0.607143	0.678571	0.785714	0.464286	0.120215	0.4375	1	1	0.234375	0.234375	0.867188	-0.714286	-0.285714	0.428571	0.714286	0.714286	-0.142857	0.0534848	0.277171	0.601677	0.621941	0.613342	0.632178
OTU_61	0.121774	0.395712	0.792415	0.909543	0.0904541	0.454193	0.454193	0.4	-0.266667	-0.2	-0.6	-0.333333	0.333333	0.487064	0.694328	0.77214	0.396892	0.232143	0.142857	0.107143	-0.285714	0.0493398	0.69375	0.445312	0.445312	0.28125	0.328125	1	0.142857	-0.428571	-0.714286	-0.714286	-0.714286	0.142857	0.318061	0.277171	0.672508	0.860402	0.918053	0.632178
OTU_62	0.116238	0.51161	0.495392	0.443896	0.609163	0.17095	0.17095	0.0666667	0.2	-0.466667	-0.0666667	-0.333333	-0.466667	0.955089	0.151981	0.0540793	1	-0.0357143	0.464286	0.607143	0.0178571	0.000138258	0.262123	0.21875	0.2625	1	0.09375	0.09375	0.428571	0.714286	-0.714286	0.142857	-0.714286	-1	0.318061	0.010891	1	0.621941	0.613342	1
OTU_63	0.0375767	0.484642	0.458648	0.416826	0.13366	0.13366	0.458648	0.2	-0.0666667	-0.333333	-0.4	-0.4	-0.333333	0.906954	0.0636026	0.0812089	0.601875	0.0535714	0.589286	0.553571	0.178571	0.00187503	0.15625	0.9375	0.35625	0.15625	0.15625	0.312619	0.571429	0.142857	-0.428571	-0.428571	-0.714286	-0.571429	0.229675	0.0599823	1	0.621941	0.613342	0.800999
OTU_64	5.32436e-05	0.0199684	0.977326	0.977326	0.0190653	0.0101776	0.602517	-0.533333	0.0666667	0.0666667	0.6	0.8	0.2	0.907622	0.103949	0.383714	1	-0.0535714	0.517857	0.285714	0	0.00245627	0.150807	0.8125	0.8125	0.046875	0.046875	0.794052	-0.714286	0.142857	0.142857	1	1	0.285714	0.00297701	0.0702287	1	0.621941	0.613342	1
OTU_65	0.0233312	1	1	0.347136	1	0.347136	0.347136	0	0	0.266667	0.0666667	0.2	0.2	0.142345	0.142345	0.142345	0.204109	0.285714	0.285714	0.285714	0.321429	0.100364	1	1	0.742187	1	0.742187	0.742187	0	0	0.428571	0.142857	0.285714	0.285714	0.211892	0.277171	0.601677	0.621941	0.613342	0.632178
OTU_66	0.171236	0.777511	0.698655	0.698655	0.777511	0.777511	0.777511	-0.133333	-0.466667	-0.2	0.266667	-0.0666667	-0.0666667	0.0540793	0.862065	0.451509	1	0.607143	0.0714286	0.25	0	0.0054918	0.589015	0.1875	0.187527	0.8125	0.8125	0.8125	-0.285714	-0.714286	-0.714286	0.142857	-0.142857	-0.142857	0.318061	0.121767	0.601677	0.999777	0.64394	1
OTU_67	0.000406063	0.0256348	0.0759446	0.711831	0.102918	0.0759446	0.139862	0.6	0.466667	0.2	-0.266667	-0.6	-0.4	0.685177	0.147649	0.463403	0.463403	-0.142857	-0.464286	-0.25	-0.25	0.00230047	0.234375	0.234375	0.8125	0.635242	0.09375	0.234375	0.714286	0.714286	0.142857	-0.285714	-1	-0.571429	0.0132537	0.0676032	0.836092	0.621941	0.652787	0.677544
OTU_68	0.187543	0.771451	0.771451	0.952682	0.952682	0.771451	0.771451	-0.333333	-0.266667	-0.0666667	-0.0666667	0.133333	0.0666667	0.67858	0.169932	0.23945	0.0982483	0.142857	0.392857	0.339286	0.5	0.84909	1	1	1	1	1	1	-0.142857	0	0.285714	0	0.142857	0	0.318061	0.86172	0.830725	0.621941	0.613342	0.632178
OTU_69	0.113111	0.605591	0.977966	0.977966	0.244841	0.605591	0.977966	-0.2	0.0666667	0.0666667	0.333333	0.0666667	-0.266667	0.354109	0.222237	0.00915538	0.562485	-0.303571	0.392857	0.821429	-0.196429	0.0194352	0.8125	0.3125	0.69375	0.234375	0.69375	0.09375	0.142857	0.714286	0.428571	0.714286	-0.428571	-1	0.318061	0.249235	0.601677	0.621941	0.613342	0.762638
OTU_70	0.340382	0.286865	0.336855	0.669815	0.336855	0.286865	0.286865	-0.2	-0.2	0.0666667	0.133333	0.266667	0.333333	0.47221	0.889847	0.940803	0.23945	0.214286	-0.0535714	0.0357143	0.339286	0.0150787	0.272174	0.272174	0.947122	1	0.272174	0.272174	-0.428571	-0.428571	0.142857	0.142857	0.571429	0.571429	0.419042	0.227063	0.654257	1	1	0.632178
OTU_71	0.0327279	0.430957	0.430957	0.430957	0.109962	0.430957	0.842398	0.2	-0.2	-0.333333	-0.6	-0.6	-0.0666667	0.612587	0.77214	0.861942	0.463403	0.178571	0.107143	-0.0714286	-0.25	0.000297188	0.45	0.328125	0.0625	0.0625	0.0625	0.8125	0.428571	-0.142857	-1	-0.714286	-1	-0.142857	0.2198	0.0181992	0.784624	0.932566	0.99083	0.677544
OTU_72	0.116387	0.778682	0.331784	0.264441	0.0577644	0.178981	0.949944	0.0666667	-0.2	-0.466667	-0.6	-0.4	-0.133333	1	0.0487364	0.415798	0.77214	-0.0178571	0.625	0.267857	0.107143	0.00200435	0.3125	1	0.703125	0.09375	0.09375	0.825	0.428571	0	-0.428571	-1	-0.714286	-0.142857	0.318061	0.0622816	1	0.621941	0.613342	0.939942
OTU_73	0.00444475	0.180817	0.379354	0.129712	0.379354	0.0904541	0.129712	0.466667	0.2	-0.466667	-0.133333	-0.466667	-0.333333	0.0316624	0.280963	0.396892	0.189277	-0.678571	0.357143	0.285714	-0.428571	8.88724e-09	0.03125	0.046875	0.39718	0.244901	0.03125	0.03125	1	0.714286	-0.142857	-0.714286	-1	-1	0.0672465	9.75885e-06	0.601677	0.621941	0.613342	0.632178
OTU_74	0.409788	0.761536	0.761536	0.761536	0.761536	0.761536	0.761536	0.0666667	0.0666667	0.0666667	0	0.0666667	-0.2	0.601222	0.907704	0.6022	0.685177	-0.178571	0.0535714	-0.178571	0.142857	0.507015	0.825	0.825	0.825	0.825	0.825	1	0.142857	0	0.142857	-0.142857	0.142857	-0.142857	0.486532	0.545442	0.778029	1	0.783649	0.851069
OTU_75	0.547177	0.407728	0.407728	0.881833	1	0.407728	0.350852	-0.0666667	-0.2	0.0666667	0.0666667	0.2	0.266667	0.743562	0.782595	0.881758	0.490291	0.107143	-0.0892857	0.0535714	0.196429	0.0825477	0.55664	0.55664	0.703456	1	0.544348	0.544348	-0.285714	-0.285714	0.142857	0.142857	0.428571	0.428571	0.599276	0.277171	0.891168	0.940692	1	0.707553
OTU_76	4.01703e-06	0.0378602	0.181897	0.413986	0.0378602	0.00909061	0.0378602	-0.333333	-0.2	0.266667	0.466667	0.8	0.466667	0.486674	0.198449	0.0674916	0.861574	-0.232143	0.392857	0.571429	0.0714286	0.0102695	0.21332	0.833484	0.211589	0.173722	0.173722	0.597833	-0.285714	0	0.714286	0.714286	0.857143	0.142857	0.000437788	0.172861	0.672202	0.621941	0.613342	1
OTU_77	0.472824	0.552253	0.833835	0.552253	0.142945	0.552253	0.552253	0.133333	-0.2	-0.4	-0.4	-0.0666667	0.2	0.771941	0.612587	0.866511	0.246738	0.107143	-0.178571	-0.0714286	-0.375	0.199828	1	1	0.355032	0.46875	0.619258	1	-0.142857	-0.142857	-0.571429	-0.428571	-0.142857	0.142857	0.523912	0.277171	0.915942	0.798744	0.99385	0.632178
OTU_78	0.566933	0.571763	1	1	0.571763	0.571763	1	0.466667	-0.0666667	0.0666667	-0.133333	-0.2	0.0666667	0.816801	0.77214	0.222654	1	0.0892857	0.107143	0.392857	0	0.458074	0.646133	0.9375	0.9375	0.9375	0.9375	0.9375	0.714286	0.142857	0.142857	-0.142857	-0.428571	-0.142857	0.619541	0.495611	0.951705	0.932566	0.613342	1
OTU_79	0.138503	0.418788	1	0.804079	0.412081	0.804079	0.804079	-0.333333	-0.0666667	-0.2	0.4	0.0666667	-0.0666667	0.524079	0.128996	0.0540793	0.694328	-0.214286	0.482143	0.607143	-0.142857	0.0554412	1	0.59375	1	0.46875	0.867188	0.252921	-0.142857	0.428571	-0.142857	0.428571	-0.428571	-0.714286	0.318061	0.277171	0.700993	0.621941	0.613342	0.861304
OTU_80	9.00848e-08	0.0340568	0.224881	1	0.0340568	0.0340568	0.06683	0.466667	0.266667	-0.133333	-0.533333	-0.666667	-0.666667	0.18245	0.189277	0.562135	0.560727	-0.428571	-0.428571	-0.196429	0.196429	0.00147418	0.35625	0.35625	0.35625	0.355032	0.35625	0.401678	0.428571	0.428571	0.285714	-0.571429	-0.571429	-0.571429	2.41352e-05	0.0504616	0.601677	0.621941	0.744163	0.762638
OTU_81	0.000370953	0.0587651	0.634637	0.381912	0.0571767	0.0571767	0.637741	-0.6	-0.2	0.133333	0.6	0.533333	0.133333	0.128996	0.0123933	0.00498958	0.198959	0.482143	0.75	0.875	0.410714	0.0344667	0.416826	0.6875	0.441761	0.133525	0.316936	0.6875	-0.571429	0.142857	0.285714	1	0.428571	-0.428571	0.012295	0.277171	0.601677	0.621941	0.613342	0.632178
OTU_82	1.6812e-06	0.0164275	0.472981	0.561401	0.0164275	0.0065823	0.0618896	-0.733333	-0.2	0.2	0.466667	0.933333	0.6	0.354109	0.379394	0.953816	0.0938617	-0.303571	-0.285714	0.0357143	0.535714	2.1199e-06	0.0505841	0.8125	0.0505841	0.0505841	0.0505841	0.0505841	-1	0.142857	0.714286	0.714286	0.857143	0.714286	0.000230002	0.000378039	0.601677	0.621941	1	0.632178
OTU_83	0.0019108	0.0621968	0.721976	0.315559	0.425418	0.0621968	0.675981	-0.466667	-0.2	0.4	0.0666667	0.333333	0.2	0.128648	0.00463955	0.033565	0.101769	0.482143	0.875	0.660714	0.517857	0.0561834	0.306126	0.482014	0.306126	0.306126	0.306126	0.9375	-0.428571	0	0.714286	0.142857	0.285714	-0.142857	0.0413685	0.277171	0.601677	0.621941	0.613342	0.632178
OTU_84	0.394408	0.809984	0.625238	0.87523	0.601282	0.809984	0.809984	-0.266667	-0.333333	0	-0.466667	-0.2	0.0666667	0.0426581	0.0315093	0.0234007	1	0.642857	0.678571	0.714286	0	0.185753	0.553404	0.553404	0.553404	0.553404	0.553404	0.553404	-0.428571	-0.142857	-0.428571	-0.428571	-0.714286	-0.428571	0.472966	0.277171	0.601677	0.621941	0.613342	1
OTU_85	3.35086e-07	0.00326728	0.0655948	0.589122	0.384189	0.00326728	0.0476483	0.866667	0.333333	-0.2	-0.333333	-1	-0.533333	0.683023	0.164537	0.778866	0.350639	-0.142857	-0.446429	-0.107143	-0.303571	9.22518e-05	0.09375	0.328125	0.535271	1	0.09375	0.09375	0.714286	0.428571	-0.142857	-0.142857	-1	-0.714286	7.182e-05	0.00770362	0.834227	0.621941	0.923371	0.632178
OTU_86	1.35034e-06	0.006876	0.244103	0.158571	0.00398716	0.00398716	0.0321121	0.733333	0.2	-0.6	-0.733333	-0.733333	-0.6	0.684643	0.151981	0.335664	0.335664	0.142857	-0.464286	-0.321429	-0.321429	5.35069e-07	0.0445082	0.672052	0.0445082	0.046875	0.0445082	0.09375	1	-0.142857	-1	-0.714286	-1	-0.714286	0.000192949	0.000132327	0.83595	0.621941	0.613342	0.632178
OTU_87	0.0272673	0.136127	0.232828	0.529651	0.529651	0.136127	0.232828	0.4	0.533333	-0.133333	0	-0.266667	-0.333333	0.450698	0.29719	0.384994	0.816153	-0.25	-0.339286	-0.285714	0.0892857	0.36176	0.541966	0.541966	0.355032	0.541966	0.719009	0.932161	0.285714	0.714286	0.571429	-0.142857	0	-0.142857	0.2198	0.417616	0.633422	0.621941	0.613342	0.973007
OTU_88	3.24089e-10	0.000183105	0.0356844	0.964365	0.225146	0.000183105	0.0138934	1	0.666667	0.0666667	-0.2	-1	-0.666667	0.85424	0.612587	0.771941	0.551985	-0.0714286	-0.178571	-0.107143	-0.196429	6.60575e-07	0.03125	0.117188	0.9375	0.9375	0.03125	0.03125	1	0.714286	0.142857	0.142857	-1	-1	2.97699e-07	0.000151696	0.980476	0.798744	0.918053	0.762638
OTU_89	0.527442	0.75503	1	0.522886	0.522886	0.465405	0.465405	0.0666667	0.133333	-0.133333	-0.2	-0.466667	-0.466667	0.862065	0.151981	0.0930451	0.612587	0.0714286	0.464286	0.535714	0.178571	0.00365424	0.669089	0.669089	0.69375	0.932526	0.0667624	0.0667624	0.142857	0.428571	-0.142857	0.142857	-1	-1	0.579537	0.0900365	0.98578	0.621941	0.613342	0.800999
OTU_90	0.0330802	1	0.4224	0.754781	0.4224	0.754781	0.160355	0.0666667	-0.4	0.0666667	-0.466667	0.0666667	0.6	0.694328	0.816639	0.728221	0.53582	-0.142857	0.0892857	-0.125	0.214286	0.0812186	0.703125	0.177516	1	0.21875	1	0.177516	0.428571	-0.571429	-0.142857	-0.714286	-0.142857	0.714286	0.2198	0.277171	0.845453	0.96667	0.878259	0.749513
OTU_91	0.215363	0.475932	0.475932	0.711831	0.0808272	0.475932	0.475932	0	-0.133333	0.0666667	-0.4	-0.0666667	0.333333	0.727987	0.486283	1	0.335664	0.125	-0.232143	0	-0.321429	0.463715	0.8125	0.8125	0.8125	0.8125	0.8125	0.8125	-0.428571	-0.142857	0.428571	-0.285714	0.428571	0.142857	0.318061	0.501461	0.877093	0.688483	1	0.632178
OTU_92	0.0734534	0.519015	0.25225	0.186985	0.114267	0.114267	0.779763	0.133333	-0.2	-0.333333	-0.466667	-0.333333	-0.0666667	0.771543	0.0553192	0.350201	0.953775	0.107143	0.607143	0.303571	-0.0357143	0.00648736	0.186985	0.674987	0.328125	0.177516	0.177516	0.674987	0.571429	0	-0.428571	-0.571429	-0.714286	-0.142857	0.318061	0.134252	0.915778	0.621941	0.613342	1
OTU_93	0.0640519	0.315418	0.584106	0.690886	0.0634671	0.690886	0.315418	0.533333	0.0666667	0.2	-0.6	-0.0666667	0.4	0.189277	0.0489385	0.463403	1	-0.428571	-0.625	-0.25	0	0.169094	0.825	0.825	0.59375	0.1875	0.9375	0.42664	0.428571	0.142857	0.428571	-0.714286	0.142857	0.285714	0.318061	0.277171	0.601677	0.621941	0.652787	1
OTU_94	0.104775	0.294738	0.294738	0.384189	0.294738	0.301374	0.589348	0.333333	0.466667	0.2	-0.333333	-0.2	-0.333333	0.522212	1	0.53582	0.955089	0.214286	0	0.214286	0.0357143	0.244438	1	1	1	1	1	1	0.142857	0.428571	-0.142857	-0.142857	0.142857	-0.428571	0.318061	0.294332	0.699314	1	0.718371	1
OTU_95	4.60606e-05	0.249316	0.197571	0.197571	0.0201416	0.934082	0.0602124	0.333333	-0.4	0.266667	-0.866667	0.0666667	0.533333	0.147649	0.862065	0.384142	0.202614	-0.464286	-0.0714286	-0.285714	-0.410714	0.00826942	0.328125	0.9375	0.4375	0.09375	0.825	0.5625	0.714286	-0.142857	0.142857	-1	-0.142857	0.428571	0.00276794	0.151669	0.601677	0.999777	0.613342	0.632178
OTU_96	0.438833	0.418573	0.809984	0.809984	0.205222	0.205222	1	0.133333	-0.133333	-0.2	-0.4	-0.4	0.133333	0.816801	0.728221	0.0918746	0.245042	-0.0892857	0.125	0.535714	0.375	0.412572	0.445312	0.635242	0.445312	0.445312	0.445312	1	0.428571	0.285714	0.285714	-0.428571	-0.428571	0	0.489623	0.460734	0.951705	0.891942	0.613342	0.632178
OTU_97	1.65459e-07	0.01042	0.01042	0.0779316	0.0779316	0.00815517	0.01042	0.533333	0.733333	-0.6	-0.466667	-0.8	-0.733333	0.384568	0.866511	0.778866	1	-0.285714	-0.0714286	-0.107143	-0.0178571	3.01679e-08	0.0497012	0.03125	0.0497012	0.078125	0.03125	0.03125	0.857143	1	-0.714286	-0.428571	-1	-1	3.79965e-05	1.6165e-05	0.601677	1	0.923371	1
OTU_98	0.00084608	0.0299527	0.888807	0.472762	0.0496792	0.0230728	0.765289	-0.533333	-0.2	0.133333	0.333333	0.533333	0.266667	0.269871	0.0871872	0.120233	0.0904107	0.357143	0.535714	0.482143	0.535714	0.000132103	0.09375	0.8125	0.69375	0.09375	0.09375	0.69375	-0.714286	-0.142857	0.142857	0.714286	1	0.428571	0.0226679	0.0106178	0.601677	0.621941	0.613342	0.632178
OTU_99	0.181406	0.223393	0.400898	0.495347	0.383695	0.223393	0.223393	0.333333	0.2	-0.333333	-0.2	-0.466667	-0.4	0.612587	0.120591	0.117884	1	0.178571	0.5	0.5	0	0.000303089	0.09375	0.191262	0.45	0.578125	0.09375	0.09375	0.714286	0.428571	-0.428571	0.142857	-0.714286	-0.714286	0.318061	0.0182358	0.784624	0.621941	0.613342	1
OTU_100	0.000247074	0.0524884	0.629192	0.572961	0.160486	0.0157471	0.25088	-0.466667	0.0666667	0.0666667	0.333333	0.733333	0.4	0.727987	0.296324	0.16416	0.562135	0.125	0.339286	0.446429	0.196429	0.00906762	0.284426	0.932526	0.5625	0.284426	0.09375	0.5625	-0.428571	0.142857	0.428571	0.571429	1	0.571429	0.00923653	0.160619	0.877093	0.621941	0.613342	0.762638
OTU_101	0.00148632	0.0395073	0.185055	0.420869	0.254781	0.065216	0.182002	-0.6	-0.333333	0.2	0.333333	0.4	0.2	0.860449	0.823704	0.489497	0.151494	-0.0714286	0.0714286	0.214286	0.446429	0.0171064	0.277775	0.610813	0.353828	0.502191	0.277775	0.353828	-0.571429	-0.142857	0.428571	0.428571	0.571429	0.428571	0.0343778	0.249235	0.985499	0.969964	0.683612	0.632178
OTU_102	0.0945755	0.954698	0.375244	0.686498	0.594915	0.265015	0.168047	0.2	0.333333	0	0.133333	-0.466667	-0.666667	0.643132	0.182842	0.231857	1	0.160714	0.428571	0.392857	-0.0178571	0.00106438	0.9375	0.21875	0.482014	0.441761	0.046875	0.046875	0.142857	0.714286	-0.285714	0.285714	-1	-1	0.318061	0.0430437	0.806183	0.621941	0.613342	1
OTU_103	0.279203	0.374585	1	1	0.152219	0.270246	0.428644	0.266667	0	-0.133333	-0.533333	-0.533333	0.266667	0.451509	0.685177	0.953816	0.335664	0.25	0.142857	-0.0357143	-0.321429	0.0419356	0.69375	0.5625	0.5625	0.21619	0.328125	0.799495	0.142857	-0.142857	-0.428571	-0.857143	-0.714286	-0.142857	0.355571	0.277171	0.633422	0.852205	1	0.632178
OTU_104	0.0545655	0.495392	0.495392	0.661025	0.128291	0.864678	0.31633	0.2	-0.2	0.333333	-0.6	-0.2	0.466667	0.280963	0.335664	0.384994	1	-0.357143	-0.321429	-0.285714	0.0178571	0.0162876	0.234375	0.5625	0.234375	0.205728	0.9375	0.234375	0.428571	-0.142857	0.714286	-0.714286	-0.142857	0.428571	0.298347	0.241869	0.601677	0.621941	0.613342	1
OTU_105	0.310529	0.871068	0.871068	0.871068	0.89225	0.871068	0.89225	0.133333	0.2	0.0666667	0.0666667	0	-0.0666667	0.422678	0.619016	0.881758	1	-0.125	0.125	0.0535714	0	0.355036	0.845356	0.845356	1	0.845356	1	1	0.285714	0.285714	0.142857	0.142857	-0.142857	-0.142857	0.390973	0.411256	0.601677	0.798744	1	1
OTU_106	0.620592	0.84763	0.84763	0.954689	0.84763	0.84763	0.84763	0.0666667	-0.266667	-0.2	-0.266667	0	0.333333	0.120591	0.816801	0.907704	0.324839	0.5	0.0892857	-0.0535714	-0.321429	0.263283	1	0.450167	0.450167	0.794052	0.794052	1	-0.142857	-0.714286	-0.714286	-0.142857	0	0.142857	0.67156	0.31496	0.601677	0.96667	1	0.632178
OTU_107	6.41699e-05	0.0411217	0.254716	1	0.342915	0.0125859	0.0411217	0.8	0.266667	0.0666667	-0.266667	-0.8	-0.4	0.850341	0.182842	0.473289	0.343535	-0.0714286	-0.428571	-0.232143	0.303571	0.06686	0.213134	0.502191	0.587937	0.502191	0.280477	0.502191	0.857143	0.428571	0.428571	-0.285714	-0.571429	-0.285714	0.00346733	0.277171	0.976562	0.621941	0.664429	0.632178
OTU_108	0.00583323	0.21826	0.850618	0.187545	0.187545	0.0808116	0.21826	0.333333	0	-0.333333	-0.2	-0.333333	-0.133333	0.0205245	0.335664	0.384142	0.0930451	-0.732143	0.321429	-0.285714	-0.535714	0.000493775	0.0625	0.529368	0.412942	0.0625	0.0625	0.328125	0.714286	0.285714	-0.285714	-0.714286	-0.714286	-0.142857	0.0811854	0.0258128	0.601677	0.621941	0.613342	0.632178
OTU_109	0.673613	0.712014	0.712014	0.712014	0.712014	0.712014	0.842367	-0.133333	0.133333	-0.133333	-0.266667	-0.333333	-0.2	0.6022	0.816639	1	0.182842	0.178571	-0.0892857	0.0178571	-0.428571	0.063405	1	1	0.215378	1	0.215378	0.215378	-0.428571	-0.142857	-0.428571	-0.142857	-0.714286	-0.714286	0.714741	0.277171	0.778539	0.96667	1	0.632178
OTU_110	0.154978	0.265511	0.265511	0.353409	0.181475	0.451147	0.265511	0.133333	-0.4	0.333333	-0.4	-0.133333	0.266667	0.451104	0.6022	0.598912	0.953816	0.25	0.178571	0.178571	0.0357143	0.143767	0.975	0.308967	1	0.46875	0.703125	0.619258	-0.142857	-0.714286	0	-0.428571	-0.142857	0.142857	0.318061	0.277171	0.633422	0.796489	0.781854	1
OTU_111	0.0556694	1	1	1	1	1	1	-0.133333	0.0666667	-0.133333	0.133333	0.0666667	-0.133333	0.503282	0.422678	1	0.422678	-0.178571	-0.125	0.0178571	-0.125	0.166759	1	1	1	0.927733	NA	0.927733	-0.142857	0.142857	-0.142857	0.285714	0	-0.285714	0.302838	0.277171	0.683174	0.621941	1	0.632178
OTU_112	0.509516	0.886997	0.603567	0.886997	0.886997	0.886997	0.603567	-0.133333	-0.4	-0.133333	-0.2	0.0666667	0.333333	0.164537	0.728221	0.383714	0.0148173	-0.446429	0.125	0.285714	0.767857	0.0245756	0.583882	0.583882	0.1875	0.583882	0.583882	0.234375	0.285714	0	0.714286	-0.285714	0.142857	0.428571	0.561471	0.249684	0.601677	0.891942	0.613342	0.632178
OTU_113	4.67692e-06	0.113966	0.472866	0.459057	0.0502431	0.629192	0.113966	0.6	-0.2	0.0666667	-0.8	-0.2	0.333333	0.0104746	0.523707	0.416636	0.0321233	-0.803571	-0.214286	-0.267857	-0.678571	0.00147328	0.09375	0.464443	0.806462	0.108095	0.15625	1	1	0.428571	0.142857	-0.857143	-0.714286	0.142857	0.000477343	0.0504616	0.601677	0.719446	0.613342	0.632178
OTU_114	0.0918879	0.629872	0.888841	0.888841	0.629872	0.0784547	0.888841	0.133333	0.0666667	-0.2	-0.133333	-0.466667	0	0.280963	0.861697	0.642238	0.103638	-0.357143	0.0714286	0.160714	0.517857	0.0521415	0.186985	0.312619	0.186985	0.635242	0.186985	0.674987	0.571429	0.571429	0.571429	-0.285714	-0.571429	0.285714	0.318061	0.277171	0.601677	0.999777	0.804894	0.632178
OTU_115	0.27237	0.280177	0.826007	0.43949	0.43949	0.280177	0.58157	-0.0666667	-0.133333	-0.0666667	0.2	0.466667	0.333333	0.907456	0.29502	0.449883	0.816639	0.0535714	0.339286	0.25	0.0892857	0.388672	0.867188	0.9375	0.867188	0.52657	0.52657	0.9375	0.142857	0	-0.142857	0.428571	0.714286	0.142857	0.347695	0.445722	1	0.621941	0.64394	0.973007
OTU_116	0.240242	0.724899	0.888841	0.888841	0.589072	0.888841	0.724899	0	-0.133333	0.133333	-0.4	0.0666667	0.266667	0.861202	0.178905	0.022533	0.29719	-0.0714286	0.428571	0.714286	0.339286	0.50194	0.42664	0.42664	0.9375	0.794052	0.794052	0.9375	0.285714	0.428571	0	-0.142857	0	0.142857	0.318061	0.540344	0.985499	0.621941	0.613342	0.632178
OTU_117	0.00508341	0.080725	0.311466	0.623639	0.140955	0.076635	0.080725	-0.333333	-0.0666667	0	0.333333	0.466667	0.333333	0.947952	0.804004	0.388406	0.902813	-0.0357143	-0.0714286	0.267857	0.0535714	0.0086772	0.305061	1	0.696855	0.301045	0.301045	0.305061	-0.428571	0.142857	0	0.714286	0.571429	0.285714	0.073784	0.156287	1	0.957023	0.613342	1
OTU_118	0.204188	0.167789	0.546518	1	0.546518	0.167789	0.546518	-0.466667	-0.133333	0.0666667	0.133333	0.533333	0.2	0.25618	0.0182061	0.0221648	0.0874803	0.357143	0.732143	0.714286	0.535714	0.328085	0.589015	1	1	0.589015	0.589015	1	-0.571429	0	0	0.285714	0.571429	0	0.318061	0.3844	0.601677	0.621941	0.613342	0.632178
OTU_119	1.09932e-06	0.0175985	0.25238	0.25238	0.0424493	0.00656364	0.053009	-0.733333	-0.333333	0.333333	0.333333	0.933333	0.6	0.53582	0.815827	0.907786	0.463403	-0.214286	-0.0892857	0.0535714	0.25	2.91404e-06	0.0625	0.932526	0.09375	0.09375	0.0625	0.0625	-1	-0.142857	0.714286	0.428571	1	0.714286	0.0001683	0.000480443	0.711344	0.96667	1	0.677544
OTU_120	0.462675	0.734781	0.85433	0.734781	0.734781	0.934082	0.734781	0.333333	0.0666667	0.133333	-0.333333	-0.333333	0.2	0.246738	0.384994	0.223069	0.335664	-0.375	-0.285714	-0.392857	0.321429	0.130631	0.464443	0.932526	0.328125	0.464443	0.932526	0.28125	0.142857	0.142857	0.428571	-0.428571	-0.142857	0.714286	0.513551	0.277171	0.601677	0.621941	0.613342	0.632178
OTU_121	0.000264436	0.776161	0.0894613	0.0894613	0.0253736	0.106006	0.0619751	0.2	-0.4	0.466667	-0.8	0.333333	0.4	0.140714	0.381997	0.635784	0.0553192	-0.464286	-0.285714	-0.160714	-0.607143	0.16073	0.672052	0.516178	0.516178	0.516178	0.672052	0.516178	0.428571	-0.285714	0.285714	-0.571429	0.142857	0.142857	0.00982848	0.277171	0.601677	0.621941	0.798811	0.632178
OTU_122	1.38368e-08	0.00684418	0.3268	0.0117323	0.316549	0.0065823	0.0346021	-0.733333	-0.4	0.733333	0.2	0.933333	0.6	0.451509	0.120586	0.723674	0.132118	0.25	0.482143	0.125	0.482143	6.5327e-06	0.046875	0.578125	0.046875	0.433573	0.046875	0.046875	-1	-0.428571	0.714286	0.285714	1	0.714286	6.35506e-06	0.00100013	0.633422	0.621941	0.874679	0.632178
OTU_123	0.0267183	0.563748	0.465011	0.563748	0.755541	0.178981	0.178981	0.133333	0.266667	-0.133333	0.2	-0.4	-0.333333	0.683023	0.383714	0.861697	0.815499	-0.142857	0.285714	-0.0714286	-0.0892857	0.0128592	0.416826	0.665398	0.805796	1	0.355032	0.416826	0.285714	0.142857	-0.142857	0.142857	-0.571429	-0.428571	0.2198	0.203508	0.834227	0.621941	0.99083	0.973007
OTU_124	0.00184752	0.833935	0.544971	0.446604	0.833935	0.150692	0.150692	0.133333	0.333333	-0.266667	-0.0666667	-0.4	-0.466667	0.00896939	0.778866	0.0540793	0.0318158	-0.821429	0.107143	-0.607143	-0.678571	2.77567e-05	0.118344	0.336855	0.583882	0.108095	0.108095	0.158468	0.571429	0.428571	-0.285714	-0.857143	-0.857143	-0.428571	0.0406834	0.00311396	0.601677	0.938626	0.613342	0.632178
OTU_125	0.718313	0.814526	0.814526	0.814526	0.814526	0.934082	0.814526	0.333333	0.0666667	0.266667	-0.333333	-0.2	0.133333	0.383714	0.601875	0.684106	0.280963	-0.285714	-0.178571	-0.142857	0.357143	0.206459	0.5625	1	0.234375	0.5625	1	0.234375	0.428571	0.142857	0.714286	-0.428571	-0.142857	0.571429	0.748098	0.277171	0.601677	0.796489	0.836441	0.632178
OTU_126	0.922393	0.711356	0.604176	0.604176	0.764883	0.604176	0.604176	0.0666667	-0.133333	0.133333	-0.0666667	0	-0.0666667	0.285992	0.614107	0.528515	0.55686	0.321429	-0.160714	0.196429	0.178571	0.196904	1	0.719009	0.561425	0.719009	0.561425	0.561425	-0.142857	-0.285714	0.142857	0.285714	0.428571	0.142857	0.931959	0.277171	0.601677	0.798744	0.713245	0.762638
OTU_127	0.535353	0.638457	0.690826	0.638457	0.638457	0.638457	0.638457	0.333333	0.0666667	0.466667	-0.133333	0.0666667	0.2	0.861326	0.0725931	0.816639	0.612587	-0.0714286	-0.571429	0.0892857	0.178571	0.0953683	0.9375	0.9375	0.75	0.9375	0.75	0.75	-0.142857	-0.142857	0.428571	0.285714	0.428571	0.142857	0.587427	0.277171	0.985499	0.621941	0.956393	0.800999
OTU_128	0.077776	0.871543	0.871543	0.949883	0.871543	0.871543	0.871543	0.2	0.0666667	-0.133333	-0.6	-0.333333	0	1	0.684375	0.116568	0.482325	0.0178571	-0.142857	0.5	0.232143	0.880871	1	1	1	1	1	1	0	0.285714	0.142857	-0.142857	-0.428571	-0.428571	0.318061	0.891998	1	0.85185	0.613342	0.701142
OTU_129	0.0961843	0.310741	0.310741	0.310741	0.798432	0.707566	0.310741	-0.0666667	-0.0666667	-0.266667	0.0666667	-0.2	-0.266667	0.241497	0.513412	0.472714	0.804004	-0.321429	-0.196429	-0.214286	-0.0714286	0.417657	1	1	1	1	1	1	0	0.285714	-0.142857	0.142857	0	-0.285714	0.318061	0.460734	0.601677	0.708036	0.663906	0.964142
OTU_130	0.537205	0.563154	0.563154	0.563154	1	0.458165	0.563154	-0.133333	-0.133333	0.0666667	0	0.266667	0.0666667	0.533127	0.83584	0.822675	0.556411	0.178571	-0.0714286	0.0714286	0.178571	0.356532	0.689408	0.689408	1	1	0.689408	1	-0.285714	-0.285714	0	0.142857	0.428571	0.142857	0.589358	0.41284	0.709654	0.980534	0.960716	0.762638
OTU_131	4.78634e-05	0.0972843	0.377923	0.0972843	0.531633	0.0584702	0.0972843	-0.6	-0.533333	0.466667	-0.0666667	0.733333	0.6	0.324839	0.0715708	1	0.189277	0.321429	-0.571429	0	0.428571	5.4426e-08	0.0625	0.271041	0.271041	0.271041	0.0625	0.0625	-1	-0.714286	0.714286	0.142857	1	0.714286	0.0028235	2.49971e-05	0.601677	0.621941	1	0.632178
OTU_132	0.00549772	0.136127	0.721976	0.475932	0.475932	0.0199424	0.339621	-0.266667	-0.0666667	0.266667	0.133333	0.6	0.533333	0.595883	0.0516131	0.590679	0.269871	0.178571	0.607143	0.178571	0.357143	0.00262076	0.445312	0.343546	0.476617	1	0.108095	0.108095	-0.142857	-0.285714	0.428571	-0.142857	0.714286	0.857143	0.0780361	0.0726357	0.77262	0.621941	0.772952	0.632178
OTU_133	0.0682468	0.55664	0.55664	0.703456	1	0.520704	0.520704	-0.133333	-0.133333	0.0666667	0.0666667	0.2	0.2	0.142345	0.349575	0.349575	0.0566364	0.285714	0.142857	0.142857	0.428571	0.0392882	0.55664	0.55664	0.703456	1	0.520704	0.520704	-0.285714	-0.285714	0.142857	0.142857	0.428571	0.428571	0.318061	0.277171	0.601677	0.621941	0.613342	0.632178
OTU_134	0.585906	0.297073	0.266295	0.266295	0.89225	0.266295	0.266295	-0.133333	-0.2	-0.266667	0.0666667	-0.2	-0.133333	0.241497	0.782864	0.50391	0.836046	-0.321429	-0.0892857	-0.178571	-0.0714286	0.59545	1	1	1	1	1	1	0	0.142857	0	0	-0.142857	0	0.637998	0.635055	0.601677	0.940692	0.690013	0.9887
OTU_135	0.000162204	0.0225493	0.0268997	0.82588	0.0619153	0.0268997	0.218154	0.6	0.6	-0.133333	-0.4	-0.733333	-0.333333	0.771543	0.354109	0.861697	0.953482	-0.107143	-0.303571	-0.0714286	-0.0357143	0.000175409	0.09375	0.09375	0.297073	0.674987	0.09375	0.0937634	0.714286	0.714286	-0.285714	0	-1	-0.714286	0.00694535	0.0123195	0.915778	0.621941	0.99083	1
OTU_136	0.936336	0.905364	0.905364	0.905364	0.905364	0.905364	0.905364	0.0666667	0.0666667	-0.133333	-0.133333	0.2	-0.0666667	0.571766	0.801777	0.58267	0.95117	0.178571	0.0892857	0.178571	0.0357143	0.862037	0.944888	0.944888	0.807882	1	0.944888	0.807882	0.142857	0.142857	-0.285714	-0.142857	0	-0.428571	0.945304	0.873861	0.748385	0.957023	0.763386	1
OTU_137	0.676834	0.255527	0.262009	0.831589	0.428119	0.255527	0.262009	-0.266667	-0.133333	0	0.133333	0.266667	0.2	0.705308	0.39393	0.849077	0.752658	0.125	-0.25	0.0714286	-0.107143	0.489663	0.807882	0.947122	0.947122	1	0.807882	0.947122	-0.428571	0	-0.142857	0.142857	0.285714	0	0.717448	0.527835	0.857257	0.621941	0.983744	0.922762
OTU_138	0.581501	1	0.902518	0.956526	0.902518	0.902518	1	-0.0666667	-0.266667	-0.133333	-0.333333	-0.133333	0.0666667	0.0927525	0.0718263	0.0141079	0.862065	0.535714	0.571429	0.767857	-0.0714286	0.100112	0.975	0.5625	0.46875	1	0.46875	0.5625	-0.142857	-0.142857	-0.428571	-0.142857	-0.428571	-0.285714	0.633523	0.277171	0.601677	0.621941	0.613342	1
OTU_139	0.43442	1	1	1	1	1	1	0	-0.0666667	-0.0666667	0	0	-0.0666667	0.804004	1	0.455747	0.422678	-0.0714286	0	0.178571	-0.125	0.420663	1	1	1	1	1	1	0	0.142857	-0.142857	0.142857	-0.142857	-0.285714	0.486532	0.460734	0.940356	1	0.64394	0.632178
OTU_140	0.761682	0.789574	0.789574	0.789574	0.789574	0.789574	0.789574	-0.0666667	0	0.2	0	0.0666667	0	0.541502	0.222053	0.236411	0.678863	0.196429	0.375	0.375	0.142857	0.85432	1	1	1	1	1	1	-0.285714	-0.142857	0.142857	-0.142857	-0.142857	-0.142857	0.788285	0.866721	0.717459	0.621941	0.613342	0.846861
OTU_141	0.0115084	0.200001	0.0858353	0.429992	0.776753	0.236669	0.194221	-0.333333	-0.4	0.133333	0	0.266667	0.266667	0.549717	0.313244	0.0427693	0.906099	0.196429	0.303571	0.571429	0.0535714	0.603703	0.707566	0.707566	0.707566	0.89225	0.707566	0.707566	-0.285714	-0.285714	0.142857	0.142857	0.285714	0.142857	0.134789	0.643004	0.727379	0.621941	0.613342	1
OTU_142	0.207395	0.317076	1	0.317076	0.317076	0.879864	0.317076	0.466667	0.0666667	0.466667	-0.2	0.2	0.333333	0.523707	0.0424728	0.642835	0.866511	-0.214286	-0.642857	-0.160714	0.0714286	0.105342	1	1	0.59375	0.826884	0.328125	0.328125	0.142857	0.142857	0.428571	0.142857	0.714286	0.428571	0.318061	0.277171	0.700993	0.621941	0.804894	1
OTU_143	0.00193157	0.05756	0.132065	0.132065	0.103692	0.05756	0.0662959	0.466667	0.2	-0.2	-0.466667	-0.333333	-0.2	0.0713154	0.296324	0.0700391	0.117884	0.571429	0.339286	0.571429	0.5	0.000816676	0.117188	0.5625	0.117188	0.578125	0.117188	0.117188	0.428571	0.142857	-0.714286	-0.142857	-0.714286	-0.428571	0.0415385	0.0367219	0.601677	0.621941	0.613342	0.632178
OTU_144	0.000661039	0.219595	0.508041	0.0907515	0.789574	0.0403062	0.0403062	-0.266667	-0.2	0.533333	-0.0666667	0.666667	0.666667	0.238158	0.59417	0.806874	0.0555385	-0.375	-0.178571	-0.0892857	-0.607143	0.323304	0.89225	0.89225	0.800762	0.89225	0.800762	0.800762	-0.142857	-0.142857	0.428571	0	0.571429	0.571429	0.0189534	0.379006	0.601677	0.78999	0.948005	0.632178
OTU_145	2.70141e-05	0.199107	0.530057	0.530057	0.530057	0.0141498	0.323372	-0.266667	-0.133333	0.266667	0.0666667	0.733333	0.6	0.951364	0.127918	0.55686	0.486674	0.0357143	0.446429	0.178571	0.232143	6.16052e-05	0.633879	0.402485	0.5625	1	0.108095	0.108095	0	-0.285714	0.428571	0	0.857143	1	0.00188805	0.00582532	1	0.621941	0.742631	0.706649
OTU_146	0.0239928	0.445312	1	0.362898	0.445312	0.362898	0.362898	-0.133333	-0.0666667	0.2	0.133333	0.266667	0.2	0.142345	0.142345	0.142345	0.158256	0.285714	0.285714	0.285714	0.357143	0.100148	0.445312	1	0.445312	0.445312	0.445312	0.445312	-0.285714	-0.142857	0.285714	0.285714	0.428571	0.285714	0.216677	0.277171	0.601677	0.621941	0.613342	0.632178
OTU_147	0.297682	0.634017	0.634017	0.634017	1	0.634017	0.944888	0.0666667	0.2	0.0666667	0	0.0666667	-0.0666667	0.422678	1	1	1	-0.125	0	0.0178571	0	0.396918	1	1	1	1	1	1	0.142857	0.285714	0.142857	0	0	-0.142857	0.37731	0.453721	0.601677	1	1	1
OTU_148	0.121746	0.288345	0.495025	1	0.967981	0.288345	0.622235	-0.266667	-0.333333	0.133333	-0.0666667	0.4	0.266667	0.0518299	0.199775	0.00855098	0.0718263	0.607143	0.410714	0.803571	0.571429	0.253061	0.59375	0.825	0.825	0.59375	0.59375	1	-0.571429	-0.428571	-0.142857	0.428571	0.714286	0	0.318061	0.304146	0.601677	0.621941	0.613342	0.632178
OTU_149	0.415496	0.300111	0.384453	0.765087	0.384453	0.300111	0.300111	-0.2	-0.0666667	0.2	0.133333	0.333333	0.2	0.782864	0.896007	0.753163	0.95117	-0.0892857	-0.0535714	0.107143	-0.0357143	0.623035	0.853923	0.853923	0.853923	0.853923	0.853923	0.853923	-0.142857	0.142857	0.285714	0	0.285714	0	0.486532	0.655284	0.922916	1	0.902336	1
OTU_150	0.217112	0.832519	0.832519	0.832519	0.376519	0.918655	0.297597	0.133333	0.133333	0	0.4	0	-0.466667	0.392212	0.857175	0.639207	0.760159	0.267857	0.0714286	-0.160714	0.107143	0.901072	1	1	1	1	1	1	-0.142857	0	0	0.285714	-0.142857	-0.142857	0.318061	0.910703	0.601677	0.997616	0.802498	0.929811
OTU_151	0.394988	0.893379	0.444098	0.893379	0.271084	0.893379	0.271084	0.0666667	0.266667	0.133333	0.333333	0	-0.333333	0.529386	0.624898	0.723182	0.95117	0.196429	-0.160714	-0.125	-0.0357143	0.814467	1	1	1	1	1	1	0	0.142857	0.285714	0.428571	0	-0.142857	0.473485	0.829693	0.706319	0.80487	0.874679	1
OTU_152	0.0263622	0.156517	0.350929	0.944045	0.368164	0.134966	0.193815	0.266667	0.266667	-0.133333	-0.133333	-0.466667	-0.466667	0.309195	0.949956	0.904771	0.793773	-0.321429	-0.0357143	0.0535714	0.0892857	0.00306058	0.241491	0.241491	0.422678	0.241491	0.241491	0.241491	0.428571	0.571429	0.142857	-0.285714	-0.428571	-0.571429	0.2198	0.0803247	0.601677	1	1	0.961017
OTU_153	0.231698	0.923278	0.692747	1	1	0.687927	0.687927	0.266667	0.4	0.0666667	-0.2	-0.466667	-0.333333	1	0.296324	0.862065	0.816639	0	0.339286	-0.0714286	0.0892857	0.17395	0.703125	0.703125	0.865534	0.825	0.65625	0.703125	0.428571	0.428571	-0.142857	-0.428571	-0.714286	-0.428571	0.318061	0.277171	1	0.621941	0.99083	0.973007
OTU_154	1.15494e-06	0.0430908	0.271711	0.199258	0.251144	0.00434829	0.0430908	0.6	0.266667	-0.333333	-0.4	-1	-0.666667	0.120591	0.0559775	0.00909317	0.383286	0.5	0.607143	0.821429	0.285714	0.000206661	0.2625	0.2625	0.2625	0.6875	0.0667624	0.0667624	0.428571	0.571429	-0.571429	-0.428571	-1	-1	0.000172705	0.0138411	0.601677	0.621941	0.613342	0.632178
OTU_155	0.0252371	0.615083	0.615083	0.615083	0.615083	0.615083	0.615083	0.133333	0.4	0.133333	0.4	-0.0666667	-0.466667	0.376759	0.679988	0.642835	0.815335	-0.285714	0.142857	-0.160714	-0.0892857	0.0100355	0.416826	0.416826	0.833935	0.825	0.421069	0.416826	0.285714	0.714286	0	0.142857	-0.142857	-0.714286	0.2198	0.172075	0.601677	0.847992	0.804894	0.973007
OTU_156	0.0116681	0.289679	0.289679	0.559212	0.414861	0.289679	0.414861	0.466667	0.4	-0.0666667	-0.2	-0.333333	-0.2	0.614107	0.678863	0.724892	0.903946	0.160714	-0.142857	-0.125	0.0535714	0.82691	0.700659	0.700659	0.700659	0.855132	0.700659	0.700659	0.285714	0.428571	-0.142857	-0.285714	0	-0.142857	0.136411	0.841036	0.784624	0.847806	0.875503	1
OTU_157	0.0411694	0.669815	0.669815	0.534626	0.669815	0.349782	0.669815	0	0.0666667	0.333333	0.0666667	0.333333	0.133333	0.881758	0.055495	0.0621879	0.852777	0.0535714	0.535714	0.5	0.0714286	0.150722	0.824141	0.689408	0.824141	0.689408	0.824141	0.689408	0.285714	0.428571	0.285714	0.285714	0.142857	-0.285714	0.24511	0.277171	1	0.621941	0.613342	1
OTU_158	0.351703	0.572854	0.864651	0.519226	0.519226	0.519226	0.519226	0.0666667	-0.0666667	-0.466667	-0.266667	-0.2	-0.266667	0.292832	0.642835	0.522962	0.485891	0.339286	0.160714	0.214286	0.232143	0.440573	0.9375	0.9375	0.890625	0.9375	0.9375	0.890625	-0.142857	-0.142857	-0.428571	-0.285714	-0.142857	-0.428571	0.429526	0.478447	0.601677	0.821871	0.707498	0.705784
OTU_159	1.86826e-08	0.0116455	0.0260382	0.255158	0.123614	0.00993749	0.0115102	-0.6	-0.333333	0.266667	0.4	0.866667	0.666667	0.067746	0.297789	0.506452	0.0927525	0.571429	-0.267857	0.214286	0.535714	6.85473e-09	0.0540475	0.0540475	0.578125	0.0653688	0.0540475	0.0540475	-0.857143	-0.714286	0.142857	0.714286	1	1	8.00861e-06	9.75885e-06	0.601677	0.621941	0.690542	0.632178
OTU_160	0.157961	0.0993391	0.0993391	0.748367	0.833935	0.0993391	0.124622	-0.333333	-0.266667	0	0.133333	0.4	0.2	0.947952	0.836046	1	0.753414	0.0357143	0.0714286	-0.0178571	0.107143	0.342889	0.421069	0.421069	0.700659	1	0.421069	0.421069	-0.285714	-0.142857	0	0.142857	0.428571	0.142857	0.318061	0.398694	1	0.980534	1	0.923091
OTU_161	0.180197	0.58157	0.97734	0.58157	0.58157	0.58157	0.58157	-0.2	-0.0666667	-0.2	0.266667	0.266667	-0.0666667	0.223485	0.0809348	0.0204116	0.955089	-0.392857	0.553571	0.732143	0.0357143	0.0116329	0.5625	0.234375	0.674987	0.5625	0.5625	0.234375	0.428571	0.714286	0	0.428571	-0.285714	-0.714286	0.318061	0.188344	0.601677	0.621941	0.613342	1
OTU_162	0.0407946	0.0602363	0.469623	0.749514	0.544971	0.396662	0.850546	0.666667	0.2	0.0666667	-0.0666667	-0.333333	0	0.727282	0.223899	0.771941	0.131426	-0.125	0.392857	0.107143	-0.482143	1.68736e-05	0.046875	0.312619	0.787406	0.3125	0.046875	0.353409	1	0.571429	-0.142857	-0.428571	-1	-0.285714	0.243104	0.0021274	0.876772	0.621941	0.918053	0.632178
OTU_163	7.25414e-06	0.00647329	0.729763	0.660873	0.00647329	0.0107341	0.198097	0.733333	0.133333	-0.133333	-0.733333	-0.466667	-0.466667	0.6022	0.27116	0.816639	0.68491	0.178571	-0.357143	-0.0892857	0.142857	0.00485412	0.09375	0.6875	0.6875	0.180783	0.180783	0.6875	1	0.142857	0.142857	-0.428571	-0.428571	-0.428571	0.00070673	0.112273	0.778539	0.621941	0.956393	0.851018
OTU_164	0.246782	1	1	1	1	1	1	-0.133333	-0.0666667	0	0.133333	0.0666667	0	0.142345	0.349575	0.142345	0.349575	0.285714	0.142857	0.285714	0.142857	0.229281	1	1	1	1	1	1	-0.285714	-0.142857	0	0.285714	0.142857	0	0.318061	0.277171	0.601677	0.621941	0.613342	0.632178
OTU_165	6.32761e-09	0.139436	0.00697225	0.0204668	0.00697225	0.0204668	0.00533857	-0.333333	-0.666667	0.4	-0.733333	0.466667	0.866667	1	0.68491	1	0.417054	0.0178571	-0.142857	0	0.267857	2.92828e-05	0.671497	0.0937634	0.0625	0.0625	0.10847	0.0625	-0.142857	-0.714286	0.714286	-1	0.428571	1	3.30203e-06	0.00319133	1	0.852195	1	0.632178
OTU_166	0.131425	0.72564	0.597107	0.597107	0.72564	0.597107	0.194541	0.0666667	-0.0666667	0.0666667	-0.0666667	0.133333	0.466667	0.859555	0.0307994	0.902909	0.76786	-0.0714286	-0.660714	0.0535714	-0.107143	0.242602	0.561425	0.674987	0.59787	0.59787	0.561425	0.561425	-0.285714	0	0.142857	0.142857	0.428571	0.428571	0.318061	0.292396	0.984881	0.621941	1	0.936844
OTU_167	0.0723158	0.0538775	0.0538775	0.142569	0.0538775	0.150579	0.0538775	0.466667	0.466667	0.333333	0.333333	-0.466667	-0.533333	0.952571	0.678863	0.598912	0.859555	-0.0357143	-0.142857	0.178571	-0.0714286	0.0436659	0.33422	0.125018	0.33422	0.125018	0.674142	0.125018	0.285714	0.714286	0.142857	0.571429	-0.285714	-0.857143	0.318061	0.277171	1	0.847806	0.781854	1
OTU_168	0.998209	0.893746	0.893746	0.893746	0.944183	0.944183	0.944183	-0.133333	-0.2	-0.0666667	0	-0.133333	-0.133333	0.214863	0.285486	0.209391	0.55686	0.357143	0.321429	0.375	0.178571	0.261723	0.855132	0.855132	0.603728	0.855132	0.603728	0.722621	-0.142857	-0.285714	-0.285714	-0.142857	-0.428571	-0.285714	1	0.31321	0.601677	0.621941	0.613342	0.762638
OTU_169	0.119624	0.191262	0.191262	0.833935	0.475727	0.177516	0.177516	-0.2	-0.2	0	0.133333	0.266667	0.266667	0.241497	0.455747	0.503282	0.396088	-0.321429	0.178571	-0.178571	-0.25	0.755802	1	1	1	1	1	1	0.142857	-0.142857	0	-0.142857	0	0.285714	0.318061	0.775832	0.601677	0.649154	0.690013	0.632178
OTU_170	0.321305	0.724082	0.724082	0.724082	0.724082	0.724082	0.724082	-0.133333	-0.133333	0.133333	-0.2	0.133333	0.133333	0.516868	0.231553	0.0609974	0.293271	0.214286	0.375	0.589286	0.339286	0.900776	1	1	1	1	1	1	-0.285714	0.142857	0.285714	-0.428571	0.285714	0.142857	0.400619	0.910547	0.692852	0.621941	0.613342	0.632178
OTU_171	0.0135173	0.431881	0.286311	0.137235	0.137235	0.135878	0.110103	0	-0.266667	0.333333	-0.333333	0.266667	0.466667	0.286602	0.2155	0.807437	0.0411809	-0.339286	-0.392857	-0.0892857	-0.642857	0.789085	0.998529	0.998529	1	0.998529	0.998529	0.998529	0.285714	-0.285714	0	-0.285714	-0.142857	0.285714	0.147621	0.804985	0.601677	0.621941	0.948327	0.632178
OTU_172	0.738832	0.977326	0.977326	0.977326	0.977326	0.977326	0.977326	0.0666667	0.0666667	0.266667	0.2	0	0.0666667	0.182842	0.116568	0.0237762	0.0725931	0.428571	0.5	0.714286	0.571429	0.925437	0.9375	0.9375	0.9375	0.9375	0.9375	0.9375	0.428571	0.428571	0.285714	0.428571	-0.142857	-0.142857	0.767602	0.934301	0.601677	0.621941	0.613342	0.632178
OTU_173	0.797766	0.90553	0.90553	0.90553	0.90553	0.90553	0.90553	0.0666667	-0.133333	-0.2	-0.0666667	-0.266667	-0.266667	0.179209	0.208912	0.0441363	0.55686	0.410714	0.375	0.607143	0.178571	0.0927977	0.875824	1	0.416826	1	0.416826	0.416826	0.285714	-0.142857	-0.428571	0	-0.428571	-0.571429	0.820348	0.277171	0.601677	0.621941	0.613342	0.762638
OTU_174	0.305798	0.857838	0.92496	0.875408	0.857838	0.228533	0.774754	0.266667	0.133333	0	-0.2	-0.6	-0.266667	0.324405	0.519943	0.29719	0.523335	-0.321429	-0.214286	0.339286	0.214286	0.0107685	0.280477	0.280477	0.350209	0.932161	0.306126	0.284426	0.714286	0.571429	0.285714	-0.142857	-0.714286	-0.571429	0.386455	0.179205	0.601677	0.715472	0.613342	0.737781
OTU_175	0.154969	0.421069	0.674142	0.421069	0.674142	0.421069	0.421069	-0.2	-0.0666667	0.2	-0.133333	0.266667	0.2	0.267109	0.448529	0.167681	0.187039	0.321429	0.214286	0.375	0.392857	0.134813	0.583882	0.583882	0.583882	0.583882	0.583882	0.583882	-0.285714	-0.142857	0.285714	-0.285714	0.428571	0.142857	0.318061	0.277171	0.601677	0.649154	0.613342	0.632178
OTU_176	0.0272155	0.049768	0.53655	0.918602	0.049768	0.049768	0.809984	-0.466667	-0.266667	-0.133333	0.4	0.4	0	0.023809	0.0240225	0.0327789	0.0327789	0.696429	0.678571	0.642857	0.642857	0.0130969	0.118344	0.421069	0.707566	0.118344	0.118344	1	-0.571429	-0.428571	-0.142857	0.571429	0.571429	-0.142857	0.2198	0.205397	0.601677	0.621941	0.613342	0.632178
OTU_177	0.131165	0.0846305	0.959087	0.865613	0.0846305	0.0846305	0.658881	-0.266667	0.133333	-0.0666667	0.466667	0.4	0.0666667	0.00575312	0.0123933	0.0307994	0.0766312	0.803571	0.75	0.660714	0.535714	0.00348693	0.118344	0.597833	0.441761	0.118344	0.118344	0.599174	-0.571429	-0.142857	-0.571429	0.714286	0.571429	0	0.318061	0.0882715	0.601677	0.621941	0.613342	0.632178
OTU_178	0.000189532	0.0404136	0.195367	0.170656	0.12639	0.0345403	0.0604519	0.533333	0.133333	-0.2	-0.266667	-0.6	-0.466667	0.0194068	0.181665	0.0363976	0.244617	0.732143	0.428571	0.660714	0.375	0.000143942	0.09375	0.45	0.164062	0.578125	0.09375	0.09375	0.714286	0.142857	-0.428571	0.142857	-0.714286	-0.714286	0.00782173	0.0111512	0.601677	0.621941	0.613342	0.632178
OTU_179	0.000676163	0.134016	0.416366	0.416366	0.416366	0.134016	0.134016	-0.333333	-0.2	0.2	0.133333	0.4	0.4	0.743844	0.408108	0.508111	0.537842	0.107143	0.196429	0.160714	0.196429	0.0833525	0.692176	1	0.692176	1	0.692176	0.692176	-0.285714	0	0.285714	0.142857	0.285714	0.285714	0.0192377	0.277171	0.891168	0.621941	0.690542	0.751785
OTU_180	0.183542	0.421069	0.482014	0.421069	1	0.421069	0.421069	-0.2	-0.133333	0.2	-0.0666667	0.266667	0.2	0.448529	0.265315	0.16822	0.327488	0.214286	0.285714	0.375	0.285714	0.473731	0.789268	0.707566	0.707566	0.707566	0.707566	0.707566	-0.142857	0	0.285714	-0.285714	0.285714	0.142857	0.318061	0.51169	0.633292	0.621941	0.613342	0.632178
OTU_181	0.0521077	0.060581	0.060581	0.949932	0.949932	0.113966	0.149105	-0.533333	-0.733333	0.133333	0.2	0.466667	0.466667	0.77214	0.816316	0.559305	0.16416	0.107143	-0.0892857	-0.196429	0.446429	1.00912e-05	0.0887581	0.0667624	0.5625	0.611453	0.0685759	0.0667624	-0.571429	-1	0.428571	0.428571	0.714286	1	0.289587	0.00144192	0.915942	0.96667	0.744163	0.632178
OTU_182	6.96929e-08	0.00512695	0.0356844	0.184	0.0494122	0.0167477	0.0167477	0.733333	0.533333	-0.266667	-0.533333	-0.666667	-0.6	0.374984	0.694328	0.449475	0.902329	-0.285714	-0.142857	-0.25	0.0535714	8.17051e-07	0.0720634	0.112191	0.201243	0.0720634	0.0720634	0.110906	0.714286	0.571429	-0.285714	-0.857143	-0.714286	-0.571429	2.03693e-05	0.00018116	0.601677	0.860402	0.64394	1
OTU_183	0.197309	0.557034	0.932161	0.932161	0.557034	0.557034	0.932161	-0.2	-0.133333	0	0.133333	0.2	-0.0666667	0.62786	0.422678	0.766099	0.0446429	0.142857	-0.125	0.0892857	-0.5	0.0241118	0.43392	0.850107	0.43392	0.463867	NA	0.463867	-0.428571	-0.285714	-0.428571	0.285714	0	-0.285714	0.318061	0.249235	0.792408	0.621941	0.913934	0.632178
OTU_184	0.255059	0.888807	0.705014	0.705014	0.875792	0.705014	0.705014	0.0666667	0	-0.333333	0.133333	-0.333333	-0.333333	0.0424728	0.694328	0.417471	0.9067	0.642857	0.142857	0.267857	0.0535714	0.0510328	0.674987	0.674987	0.674987	0.674987	0.674987	0.674987	0	-0.428571	-0.714286	0.142857	-0.428571	-0.285714	0.327809	0.277171	0.601677	0.860402	0.613342	1
OTU_185	0.461909	0.689921	0.689921	0.587243	0.916282	0.145592	0.369076	-0.133333	-0.133333	0.133333	0	0.333333	0.266667	0.949903	0.896007	0.556411	0.850652	0.0357143	0.0535714	0.178571	-0.0714286	0.697848	0.402485	0.402485	1	1	0.402485	0.403941	-0.428571	-0.285714	0	0.142857	0.285714	0.285714	0.512966	0.726902	1	1	0.742334	1
OTU_186	1.56658e-05	0.0156065	0.0276049	0.92873	0.0261411	0.0156065	0.0261411	0.666667	0.333333	-0.2	-0.733333	-0.666667	-0.6	0.407653	0.0127612	0.142915	0.571766	0.267857	0.785714	0.464286	0.178571	2.4709e-07	0.03125	0.0501422	1	0.0333812	0.03125	0.03125	1	0.714286	-0.285714	-1	-1	-1	0.00125468	7.22176e-05	0.601677	0.621941	0.613342	0.774023
OTU_187	0.635896	0.935794	0.935794	0.935794	0.937328	0.935794	0.935794	-0.133333	-0.266667	0	0.133333	0	-0.0666667	0.117555	0.0614702	0.128996	0.907373	0.5	0.589286	0.482143	-0.0535714	0.571419	0.69375	0.69375	0.69375	0.833484	0.69375	0.69375	-0.142857	-0.285714	-0.142857	0	-0.142857	-0.428571	0.678979	0.610843	0.601677	0.621941	0.613342	1
OTU_188	0.377337	0.725135	0.97734	0.725135	0.725135	0.97734	0.97734	-0.266667	-0.0666667	-0.4	0.466667	0.266667	-0.133333	0.53582	0.600895	0.728221	0.323972	-0.214286	0.178571	0.125	-0.321429	0.286785	0.867188	1	0.853279	0.867188	0.867188	1	-0.142857	-0.142857	-0.571429	0.428571	-0.142857	-0.285714	0.455639	0.340604	0.711344	0.796154	0.878259	0.632178
OTU_189	0.368858	0.932647	0.932647	0.543797	0.543797	0.595771	0.511686	0.0666667	0.0666667	-0.0666667	0.2	-0.0666667	-0.333333	0.0982221	0.102293	0.0326668	0.448529	0.446429	0.464286	0.625	0.214286	0.00717532	1	0.944888	0.541966	0.541966	0.541966	0.354349	0	0.142857	-0.285714	0.428571	-0.285714	-0.714286	0.446911	0.142399	0.601677	0.621941	0.613342	0.666099
OTU_190	0.905884	0.88702	0.88702	0.88702	0.88702	0.88702	0.88702	0	0	-0.0666667	0.0666667	0.0666667	-0.0666667	0.32179	1	0.415798	0.280963	0.321429	-0.0178571	0.267857	0.357143	0.438123	0.597833	0.597833	0.597833	0.597833	0.597833	0.8125	-0.142857	-0.285714	-0.142857	0.428571	0.285714	0.142857	0.916287	0.476028	0.601677	1	0.613342	0.632178
OTU_191	0.00427395	0.127686	0.153706	0.232579	1	0.0522822	0.0522822	0.4	0.266667	-0.266667	0	-0.6	-0.6	0.323972	0.450291	0.522962	0.682204	-0.321429	0.25	0.214286	-0.142857	5.92592e-07	0.0720634	0.0887581	0.491816	0.674987	0.046875	0.046875	0.857143	0.571429	-0.142857	0.285714	-1	-1	0.0655883	0.000141125	0.601677	0.649154	0.707498	0.848771
OTU_192	0.0787484	0.664936	0.664936	1	0.213134	0.664936	0.664936	-0.0666667	-0.2	0	-0.4	-0.133333	0.2	0.0687438	0.090156	0.16822	0.37908	0.535714	0.5	0.375	0.267857	0.0535812	0.855132	0.445602	0.855132	0.445602	0.445602	0.855132	-0.142857	-0.428571	-0.142857	-0.571429	-0.428571	0	0.318061	0.277171	0.601677	0.621941	0.613342	0.632178
OTU_193	1.49952e-05	0.0887566	0.187512	0.0887566	0.44606	0.0177646	0.0177646	-0.333333	-0.266667	0.4	-0.2	0.666667	0.666667	0.195746	0.679326	0.881758	0.0591111	-0.392857	-0.125	0.0535714	-0.589286	0.159201	1	1	0.362898	1	0.362898	0.362898	0	0	0.428571	-0.142857	0.428571	0.428571	0.0012522	0.277171	0.601677	0.847806	1	0.632178
OTU_194	0.00189906	0.0259592	0.236526	0.665896	0.181778	0.0259592	0.231984	-0.466667	-0.333333	0	0.266667	0.6	0.333333	0.904771	0.675422	0.0580594	0.125156	-0.0535714	-0.125	0.535714	0.482143	0.00227437	0.118344	0.833935	0.297073	0.118344	0.118344	0.234375	-0.571429	-0.285714	0.285714	0.714286	0.714286	0.428571	0.0412532	0.0673925	1	0.847806	0.613342	0.632178
OTU_195	0.222183	0.177175	0.211491	1	1	0.177175	0.211491	-0.333333	-0.266667	-0.133333	0	0.333333	0.133333	0.396088	1	0.12764	0.793773	0.25	0	0.410714	-0.0892857	0.289511	0.421069	0.421069	0.421069	0.78353	0.421069	0.696855	-0.428571	-0.428571	-0.428571	0.142857	0.285714	0	0.318061	0.343524	0.601677	1	0.613342	0.961017
OTU_196	0.186758	0.165862	0.721315	0.721315	0.165862	0.165862	0.331458	-0.4	0.0666667	0.133333	0.333333	0.266667	0.133333	0.359764	0.949798	0.328152	0.126921	0.285714	-0.0357143	0.303571	0.464286	0.0622746	0.416826	0.552691	0.421069	0.416826	0.416826	0.552691	-0.571429	0.142857	0.428571	0.428571	0.571429	0.142857	0.318061	0.277171	0.601677	1	0.613342	0.632178
OTU_197	0.00114107	0.112006	0.112006	0.675706	0.507214	0.115815	0.13483	-0.4	-0.466667	-0.0666667	-0.0666667	0.333333	0.266667	0.241779	0.922085	0.922085	0.629172	0.357143	0.0357143	0.0357143	-0.142857	0.000149575	0.173722	0.173722	0.705524	1	0.55664	0.55664	-0.714286	-0.714286	-0.428571	-0.142857	0.285714	0.285714	0.0281115	0.0112529	0.601677	1	1	0.808874
OTU_198	0.0032623	0.0720634	0.0720634	0.406529	0.351813	0.0745043	0.0720634	-0.466667	-0.466667	-0.2	0.133333	0.266667	0.4	0.328634	0.836251	0.678942	0.706491	0.303571	0.0714286	-0.125	0.125	0.00237023	0.200696	0.200696	0.266295	0.789268	0.336855	0.200696	-0.571429	-0.714286	-0.428571	-0.142857	0.142857	0.571429	0.0599169	0.0692755	0.601677	0.980534	0.831217	0.875531
OTU_199	7.64136e-05	0.0322023	0.158665	0.842115	0.0886869	0.0523853	0.149002	-0.6	-0.333333	0.2	0.4	0.6	0.0666667	0.68491	0.413686	0.0422877	0.523707	-0.142857	0.267857	0.642857	0.214286	0.0557386	0.351047	1	0.5625	0.351047	0.351047	0.69375	-0.428571	0.142857	0.428571	0.428571	0.428571	-0.142857	0.00396241	0.277171	0.836021	0.621941	0.613342	0.738031
OTU_200	0.947821	0.169339	0.169339	0.855132	0.169339	0.169339	0.169339	-0.133333	-0.2	0	0.133333	0.133333	0.2	1	0.629172	0.940803	0.940803	0	-0.142857	-0.0357143	-0.0357143	0.884857	0.507214	0.507214	1	0.507214	0.507214	0.507214	-0.142857	-0.142857	0	0.142857	0.142857	0.142857	0.955998	0.895582	1	0.80848	1	1
OTU_201	0.312855	0.634017	1	0.947122	0.634017	0.634017	0.634017	-0.133333	0	-0.0666667	0.2	0.133333	-0.0666667	0.142345	0.349575	0.455747	0.922085	0.285714	0.142857	0.178571	0.0357143	0.284271	0.55664	0.947122	0.55664	0.55664	1	0.55664	-0.285714	-0.142857	-0.285714	0.285714	0.142857	-0.285714	0.39321	0.337742	0.601677	0.621941	0.64394	1
OTU_202	0.817669	0.789268	0.789268	0.789268	0.789268	0.789268	0.789268	-0.0666667	0	-0.0666667	0	0.133333	0.0666667	1	0.142345	1	0.679157	0	0.285714	0	-0.107143	0.832467	1	1	1	1	1	1	0	0	-0.142857	-0.142857	0	0	0.838267	0.846287	1	0.621941	1	0.846861
OTU_203	0.643438	0.282232	0.282232	0.833484	0.403941	0.282232	0.833484	-0.133333	-0.133333	0	0.133333	0.2	0	0.940803	0.455747	0.455747	0.940803	0.0357143	0.178571	0.178571	-0.0357143	0.913814	0.507214	0.507214	0.507214	0.507214	0.586214	0.507214	-0.142857	-0.142857	-0.142857	0.285714	0.142857	-0.142857	0.686234	0.923146	1	0.649154	0.64394	1
OTU_204	0.27905	1	0.944888	0.944888	0.621481	0.944888	0.311478	-0.0666667	0.0666667	-0.133333	0.266667	-0.0666667	-0.333333	0.158256	0.0213299	0.0157211	0.158256	0.357143	0.571429	0.678571	0.357143	0.0949859	1	0.944888	0.875824	0.835551	0.875824	0.354349	0	0.142857	-0.285714	0.428571	-0.285714	-0.714286	0.355516	0.277171	0.601677	0.621941	0.613342	0.632178
OTU_205	0.999266	0.475727	0.475727	0.475727	0.475727	0.478398	0.475727	0	-0.133333	0.0666667	-0.133333	0	0.0666667	0.334348	0.367996	0.944364	0.940803	0.25	0.25	-0.0357143	-0.0357143	0.428589	0.845356	0.544348	1	0.544348	1	0.879321	-0.142857	-0.428571	-0.142857	-0.428571	0	0.142857	1	0.46622	0.601677	0.621941	1	1
OTU_206	0.381074	0.502191	0.502191	0.502191	1	0.502191	0.502191	-0.133333	0	-0.0666667	0.133333	0.2	0.2	0.334348	0.334348	0.29572	0.16822	0.25	0.25	0.303571	0.375	0.45487	0.703456	0.703456	0.855132	0.703456	0.703456	0.703456	-0.142857	0	0	0	0.285714	0.428571	0.459633	0.492559	0.601677	0.621941	0.613342	0.632178
OTU_207	0.728867	0.771924	0.862221	0.771924	0.959301	0.771924	0.865324	-0.133333	-0.133333	-0.133333	-0.133333	0.2	0.133333	0.6156	0.764652	1	0.904861	0.160714	0.107143	0	-0.0535714	0.448921	0.35506	0.35506	0.35506	0.855132	0.507214	0.507214	-0.428571	-0.428571	-0.428571	0	0.142857	0.285714	0.757861	0.486691	0.784624	0.926578	1	1
OTU_208	0.0619027	0.372032	0.594216	0.732544	0.732544	0.104359	0.594216	-0.466667	-0.333333	0.0666667	-0.133333	0.6	0.266667	0.116239	0.24248	0.906099	0.519943	-0.5	-0.375	0.0535714	0.214286	0.0412387	0.522303	0.8125	0.447974	0.59787	0.21619	0.465015	-0.428571	-0.142857	0.428571	0.142857	0.857143	0.428571	0.318061	0.277171	0.601677	0.621941	1	0.734095
OTU_209	0.0475447	0.331908	0.331908	0.391936	0.122781	0.782754	0.162725	-0.0666667	0.133333	-0.133333	0.4	0	-0.4	0.292392	0.860827	1	1	-0.339286	0.0714286	0.0178571	0	0.282842	0.943748	0.316936	1	0.316936	0.943748	0.836984	0.142857	0.571429	0.142857	0.428571	-0.142857	-0.142857	0.270303	0.336293	0.601677	0.999777	1	1
OTU_210	1.46742e-07	0.0032129	0.0558727	0.205483	0.0032129	0.0032129	0.0163642	0.866667	0.466667	-0.333333	-0.733333	-0.866667	-0.666667	0.81599	0.953733	0.953733	0.68193	-0.0892857	-0.0357143	0.0357143	0.142857	5.20669e-08	0.0234375	0.201643	0.172119	0.0234375	0.0234375	0.0234375	1	0.714286	-0.428571	-1	-1	-1	3.58645e-05	2.49971e-05	0.951315	1	1	0.848709
OTU_211	4.27622e-08	0.0286598	0.264396	0.722283	0.015469	0.0286598	0.264396	0.666667	0.4	-0.0666667	-0.666667	-0.666667	-0.466667	0.299785	0.29719	0.907622	0.949956	-0.321429	-0.339286	-0.0535714	-0.0357143	0.0004281	0.108095	0.284426	0.482014	0.108095	0.482014	0.674987	0.857143	0.571429	0.285714	-0.857143	-0.571429	-0.285714	1.61742e-05	0.022939	0.601677	0.621941	1	1
OTU_212	0.023929	0.176548	0.909506	0.909506	0.130171	0.130171	0.909506	-0.466667	-0.2	0.0666667	0.466667	0.466667	-0.2	0.485499	0.24205	0.0321233	1	-0.232143	0.375	0.678571	0.0178571	0.00429653	1	0.21875	0.733744	0.21875	0.459204	0.21875	-0.142857	0.428571	0.142857	0.714286	0.428571	-0.714286	0.216404	0.102321	0.67081	0.621941	0.613342	1
OTU_213	0.692595	0.634017	0.634017	1	1	0.603728	0.603728	-0.0666667	-0.0666667	0.0666667	0	0.133333	0.133333	1	1	1	0.679157	0	0.0178571	0	-0.107143	0.229281	1	1	1	NA	1	1	-0.142857	-0.142857	0.142857	0	0.142857	0.142857	0.731142	0.277171	1	1	1	0.846861
OTU_214	0.141502	0.562157	0.439657	0.562157	0.562157	0.562157	0.439657	-0.466667	-0.4	0	-0.133333	-0.0666667	0.266667	0.596223	0.237722	0.326703	0.907122	-0.178571	-0.375	0.303571	0.0535714	0.51976	0.554206	0.554206	0.554206	1	0.554206	0.554206	-0.714286	-0.285714	0	0.142857	0	0.142857	0.318061	0.558592	0.77281	0.621941	0.613342	1
OTU_215	3.67755e-05	0.0407327	0.146486	0.888468	0.275198	0.0277573	0.0277573	-0.533333	-0.4	-0.2	0.133333	0.533333	0.6	0.265529	0.890126	0.167681	0.906099	-0.357143	-0.0535714	0.375	-0.0535714	0.0125167	0.282232	0.47413	0.671566	0.407728	0.282232	0.282232	-0.571429	-0.285714	0	0.428571	0.428571	0.571429	0.00238855	0.200205	0.601677	1	0.613342	1
OTU_216	0.330613	0.424446	0.777244	0.571288	0.424446	0.777244	0.693375	0.266667	0	0.266667	-0.333333	-0.2	0.0666667	0.296324	0.116568	0.069529	0.349324	0.339286	0.5	0.571429	0.303571	0.442373	0.75	0.75	0.825	0.75	0.792349	0.832107	0.428571	0.428571	0.142857	-0.428571	-0.285714	0	0.409524	0.48024	0.601677	0.621941	0.613342	0.632178
OTU_217	0.00199122	0.508483	0.726286	0.109735	0.602802	0.54436	0.109735	0.4	0.133333	0.6	-0.2	0.0666667	0.466667	0.553849	0.159217	0.028643	0.862065	0.196429	0.446429	0.678571	0.0714286	0.0347883	0.35506	0.35506	0.354349	1	0.732976	0.732976	0.571429	0.428571	0.714286	-0.142857	0.142857	0.142857	0.0422559	0.277171	0.732362	0.621941	0.613342	1
OTU_218	0.419461	0.351047	0.674987	0.674987	0.351047	0.351047	0.674987	-0.2	0	0.0666667	0.133333	0.266667	0.0666667	0.581511	0.133247	0.744125	0.850652	-0.160714	0.428571	0.107143	-0.0714286	0.585152	1	0.845356	1	0.875824	0.845356	0.845356	0	0.142857	0.142857	0	0.285714	-0.142857	0.486532	0.624694	0.75693	0.621941	0.893495	1
OTU_219	0.368805	0.583882	0.583882	0.583882	0.583882	0.583882	0.583882	-0.133333	0	0.0666667	0.133333	0.133333	0	1	NA	1	0.203551	0	0	0	-0.25	0.422498	1	1	1	1	NA	1	-0.142857	0	-0.142857	0.142857	0	-0.142857	0.446911	0.460734	1	NA	1	0.632178
OTU_220	0.0745086	0.777083	0.564143	0.564143	0.0425841	0.564143	0.280522	0.133333	0.266667	-0.266667	0.733333	0.2	-0.333333	0.020299	0.180879	0.694328	0.29589	-0.732143	0.428571	-0.142857	-0.339286	0.0268095	0.234375	0.234375	0.482014	0.482014	0.6875	0.482014	0.714286	0.714286	0	0.571429	-0.142857	-0.428571	0.318061	0.264801	0.601677	0.621941	0.846414	0.632178
OTU_221	0.394694	0.421069	0.59787	1	0.421069	0.421069	0.421069	-0.133333	-0.0666667	0	0.2	0.133333	0.0666667	0.619657	0.422678	0.679157	0.679157	0.125	-0.125	-0.107143	-0.107143	0.117243	1	1	1	1	1	1	-0.285714	-0.285714	0	0.142857	0.142857	0.142857	0.47322	0.277171	0.784624	0.621941	0.831217	0.846861
OTU_222	0.0107713	0.0522554	0.338471	0.799846	0.338471	0.0522554	0.321831	0.533333	0.2	0.0666667	-0.2	-0.466667	-0.266667	0.744125	0.760159	0.949956	0.489497	-0.107143	-0.107143	-0.0357143	0.214286	0.0454354	0.301864	0.301864	0.422678	0.422678	0.301864	0.301864	0.428571	0.428571	0.285714	-0.142857	-0.285714	-0.285714	0.127958	0.277171	0.891168	0.922092	1	0.707553
OTU_223	0.0483534	0.307157	0.224107	0.944251	0.944251	0.495267	0.495267	-0.266667	-0.4	-0.0666667	0	0	0.2	0.103327	0.0200745	0.022533	0.861942	0.517857	0.732143	0.714286	0.0714286	0.793072	0.865534	0.865534	0.865534	0.865534	0.865534	0.865534	-0.428571	-0.428571	-0.142857	0.142857	-0.142857	0	0.27345	0.808924	0.601677	0.621941	0.613342	1
OTU_224	0.000425731	0.0333527	0.0418127	0.249094	0.279485	0.0333527	0.0418127	-0.533333	-0.533333	0.333333	0.133333	0.466667	0.4	0.905925	0.619016	0.321363	0.309656	0.0535714	-0.125	0.285714	0.321429	0.0029592	0.117188	0.117188	0.173568	0.173568	0.117188	0.117188	-0.714286	-0.714286	0.428571	0.428571	0.571429	0.428571	0.013756	0.0791271	1	0.798744	0.613342	0.632178
OTU_225	0.0190428	0.55664	1	0.705524	0.215582	0.215582	0.55664	-0.133333	0.133333	0.2	0.266667	0.333333	0.0666667	0.203551	NA	0.939914	0.129099	-0.25	0	0.0357143	-0.410714	0.0682135	NA	0.864446	1	0.864446	1	1	0	0.285714	0.142857	0.285714	0.142857	-0.142857	0.184216	0.277171	0.601677	NA	1	0.632178
OTU_226	0.413862	0.519226	0.519226	0.663922	0.298459	0.298459	1	0.4	-0.133333	-0.0666667	-0.266667	-0.466667	0	0.814672	0.770537	0.860701	1	-0.0892857	-0.107143	0.0714286	0	0.788955	0.703125	0.732976	0.703125	0.703125	0.703125	0.833029	0.428571	0.142857	-0.285714	0	-0.428571	0	0.486532	0.80498	0.950248	0.931313	0.99083	1
OTU_227	0.30736	0.740055	0.776753	0.776753	0.204038	0.776753	0.740055	-0.133333	0.133333	-0.0666667	0.4	-0.0666667	-0.2	0.265315	0.158256	0.228124	0.895889	0.285714	0.357143	0.357143	0.0535714	0.161372	0.68447	0.68447	0.541966	0.301045	0.362898	0.301045	-0.285714	0.142857	-0.285714	0.571429	-0.428571	-0.571429	0.388276	0.277171	0.601677	0.621941	0.613342	1
OTU_228	0.276282	0.149304	0.664936	0.664936	0.614682	0.619258	0.787406	-0.4	-0.0666667	-0.2	0.2	0.0666667	0.0666667	0.038345	0.0142739	0.0430059	0.0779787	0.607143	0.714286	0.571429	0.5	0.162386	0.355032	0.627738	0.53259	0.627738	0.719009	0.855132	-0.571429	-0.142857	-0.428571	0.285714	0	0	0.352199	0.277171	0.601677	0.621941	0.613342	0.632178
OTU_229	0.000199326	0.0372537	0.685701	0.549648	0.00795637	0.311104	0.974898	0.6	0.133333	0.266667	-0.733333	-0.466667	-0.133333	0.0871872	0.335664	0.86182	0.771142	-0.535714	-0.321429	0.0714286	-0.107143	0.00359202	0.102864	0.229699	0.334201	0.102864	0.35625	0.799495	0.714286	0.571429	0.428571	-0.714286	-0.428571	-0.428571	0.00801448	0.0891765	0.601677	0.621941	0.99083	0.939274
OTU_230	9.3733e-12	0.010075	0.010075	0.0945498	0.203092	0.00496874	0.00496874	-0.6	-0.533333	0.4	0.2	0.933333	0.866667	0.160744	0.0955807	0.889847	0.396892	0.446429	-0.375	-0.0535714	0.285714	1.11262e-08	0.0540475	0.0540475	0.578125	0.445312	0.046875	0.046875	-0.857143	-0.857143	0.142857	0.285714	1	1	1.20541e-08	9.75885e-06	0.601677	0.621941	1	0.632178
OTU_231	0.00808449	0.342488	0.512805	0.342488	0.342488	0.123831	0.123831	0.2	0.2	-0.4	-0.4	-0.4	-0.333333	0.197732	0.0723375	0.222237	0.37983	-0.410714	0.571429	0.392857	-0.285714	5.68966e-05	0.45	0.445312	0.414321	0.46875	0.140625	0.140625	0.428571	0.714286	-0.571429	-0.428571	-0.857143	-0.714286	0.103759	0.00554311	0.601677	0.621941	0.613342	0.632178
OTU_232	0.0508721	0.937328	0.842591	0.937328	0.842591	0.937328	0.300121	0.0666667	0.133333	-0.133333	0.333333	0	-0.333333	0.861077	0.683566	0.771543	0.380699	0.0714286	0.142857	-0.107143	-0.285714	0.116154	0.602517	0.635242	0.589015	1	0.589015	0.589015	0.285714	0	-0.571429	0.142857	-0.428571	-0.285714	0.284353	0.277171	0.985499	0.851487	0.918053	0.632178
OTU_233	0.317508	0.354205	0.91876	0.149009	0.435272	0.336507	0.149009	0.2	0	-0.266667	0	-0.133333	-0.333333	0.0240225	0.530253	0.105956	0.0989207	0.678571	0.196429	0.5	0.5	0.165421	1	1	0.316936	1	0.800762	0.316936	0	-0.142857	-0.571429	0.285714	0	-0.428571	0.397348	0.277171	0.601677	0.727002	0.613342	0.632178
OTU_234	0.0111014	1	0.186785	1	0.185265	0.984725	0.185265	0	-0.466667	-0.0666667	-0.466667	0.0666667	0.333333	0.352381	0.383286	0.113929	0.178905	-0.303571	-0.285714	-0.5	-0.428571	0.00741472	0.821364	0.177175	0.821364	0.177175	1	0.561425	0.142857	-0.857143	-0.285714	-0.714286	0.142857	0.142857	0.130736	0.145356	0.601677	0.621941	0.613342	0.632178
OTU_235	0.00530889	0.305537	0.305537	0.0356968	0.285842	0.129274	0.0356968	-0.266667	-0.266667	0.6	-0.333333	0.4	0.533333	0.371843	0.441108	0.500131	0.0537881	-0.285714	-0.25	-0.214286	-0.607143	0.76876	0.850107	0.850107	0.850107	0.850107	0.850107	0.850107	0	-0.285714	0.285714	-0.285714	0.142857	0.142857	0.0756899	0.787373	0.601677	0.647613	0.690013	0.632178
OTU_236	0.0281508	0.281119	0.932011	0.932011	0.0493602	0.416548	0.932011	0.333333	-0.0666667	-0.333333	-0.466667	-0.333333	-0.133333	0.161506	0.524079	0.601549	0.639207	-0.446429	-0.214286	-0.178571	0.160714	0.552267	0.328125	1	1	0.328125	1	1	0.428571	-0.142857	-0.142857	-0.428571	0	-0.142857	0.2198	0.591451	0.601677	0.719446	0.783649	0.820939
OTU_237	5.60588e-07	0.148378	0.0325737	0.0325737	0.0489974	0.0325737	0.0117684	-0.4	-0.533333	0.333333	-0.533333	0.533333	0.866667	0.953733	0.682204	0.441535	0.487064	0.0357143	-0.142857	-0.25	0.232143	0.000219439	0.294507	0.150522	0.150522	0.150522	0.1875	0.09375	-0.285714	-0.571429	0.428571	-0.571429	0.428571	1	9.74212e-05	0.0142525	1	0.850433	0.6376	0.706944
OTU_238	1.96137e-12	0.0130292	0.0130292	0.178294	0.855132	0.00455756	0.00455756	-0.466667	-0.6	0.266667	0	0.933333	0.8	0.194437	0.619016	0.922085	0.0426581	0.410714	-0.125	0.0357143	0.642857	1.37323e-10	0.0540475	0.0540475	0.35625	1	0.046875	0.046875	-0.857143	-0.857143	0.142857	0.142857	1	1	4.20387e-09	2.9433e-07	0.601677	0.798744	1	0.632178
OTU_239	0.000969944	0.102019	0.385653	0.385653	0.158658	0.0841744	0.102199	-0.4	-0.0666667	0.266667	0.266667	0.533333	0.4	1	0.349575	0.835427	0.186482	-0.0178571	0.142857	0.0714286	0.410714	0.00290103	0.260352	0.577469	0.208118	0.508453	0.208118	0.208118	-0.428571	0	0.428571	0.285714	0.714286	0.571429	0.0250472	0.0787072	1	0.621941	0.973102	0.632178
OTU_240	0.000140452	0.0430789	0.179853	0.465385	0.789268	0.0430789	0.0430789	-0.466667	-0.333333	0.133333	0.0666667	0.466667	0.533333	0.207471	0.422678	1	0.472868	-0.375	-0.125	0	0.232143	0.0010022	0.55664	0.703456	0.35506	1	0.221812	0.221812	-0.285714	-0.142857	0.428571	0.142857	0.714286	0.571429	0.00622833	0.0410455	0.601677	0.621941	1	0.688718
OTU_241	0.00978721	0.0322714	1	0.178761	0.0322714	0.286746	0.178761	0.533333	0	0.2	-0.666667	-0.133333	0.333333	0.168876	1	0.187039	0.376759	0.428571	0	0.392857	0.285714	0.205072	0.284426	1	0.371341	0.284426	1	0.284426	0.571429	0	0.285714	-0.571429	0	0.571429	0.118835	0.277171	0.601677	1	0.613342	0.632178
OTU_242	0.0120342	0.666828	0.683481	0.093421	0.303052	0.0613905	0.0613905	0.266667	0.266667	-0.266667	-0.266667	-0.533333	-0.533333	0.765087	0.554956	0.140346	0.896007	0.107143	0.196429	0.464286	0.0535714	0.0392646	1	0.627738	0.35506	1	0.35506	0.35506	0.285714	0.428571	-0.428571	0	-0.571429	-0.714286	0.138213	0.277171	0.911361	0.755041	0.613342	1
OTU_243	0.0645581	0.185265	0.759159	0.185265	0.353055	0.353055	0.233048	0.266667	-0.133333	0.2	-0.266667	0.0666667	0.4	1	0.380265	0.258595	0.140714	0.0178571	-0.285714	-0.339286	0.464286	0.00095977	0.418492	0.418492	0.418492	0.418492	0.418492	0.09375	0.142857	-0.285714	0.285714	-0.428571	0.428571	1	0.318061	0.0400735	1	0.621941	0.613342	0.632178
OTU_244	0.0425291	0.540707	0.278533	0.540707	0.127034	0.669878	0.278533	0.4	-0.333333	0	-0.733333	-0.0666667	0.133333	0.0269186	0.724892	0.483522	0.143646	-0.696429	0.125	-0.232143	-0.464286	0.000830563	0.108095	0.800345	1	0.108095	0.536905	0.800345	0.857143	-0.142857	-0.285714	-1	-0.428571	0	0.249509	0.0368515	0.601677	0.890513	0.677344	0.632178
OTU_245	0.0472168	0.297073	0.200696	0.670379	0.200696	0.297073	0.200696	-0.133333	-0.333333	0.0666667	-0.266667	0.133333	0.266667	0.535208	0.180678	0.349575	1	0.178571	0.339286	0.142857	0	0.210854	0.696855	0.544348	0.696855	0.544348	1	0.696855	0	-0.428571	0	-0.428571	0	0.285714	0.268914	0.277171	0.711004	0.621941	0.613342	1
OTU_246	4.21568e-06	0.00453308	0.200704	0.754705	0.021016	0.00453308	0.176912	-0.866667	-0.533333	-0.0666667	0.6	0.8	0.466667	0.907786	0.714393	0.595542	0.953692	0.0535714	-0.125	0.178571	0.0357143	1.7124e-06	0.0667624	0.328125	0.9375	0.0710447	0.0667624	0.5625	-1	-0.714286	-0.142857	0.857143	1	0.428571	0.000444374	0.000331173	1	0.880568	0.779005	1
OTU_247	0.522181	0.875824	0.89225	0.89225	0.875824	0.875824	0.875824	0	0	-0.0666667	-0.2	0	0	0.823704	0.408108	0.408108	0.71041	0.0714286	0.196429	0.196429	0.107143	0.0488799	0.445312	0.445312	1	0.445312	0.445312	0.445312	0.285714	0.285714	0	-0.285714	-0.285714	-0.285714	0.574407	0.277171	0.954466	0.621941	0.613342	0.878947
OTU_248	0.894232	0.474383	0.474383	0.474383	0.474383	0.474383	0.474383	0.266667	0.266667	0	-0.0666667	-0.133333	-0.266667	1	0.116636	0.0636861	0.510939	0.0178571	0.464286	0.571429	0.214286	0.00176639	0.118116	0.118116	0.589639	0.502191	0.204325	0.118116	0.714286	0.714286	0.428571	-0.142857	-0.428571	-0.714286	0.904928	0.0573631	1	0.621941	0.613342	0.723273
OTU_249	0.00757132	0.4179	0.813805	0.719948	0.0153179	0.395725	0.719948	-0.266667	0	0.333333	0.666667	0.333333	-0.133333	0.0262315	0.0705494	0.104882	0.0363976	-0.696429	-0.571429	-0.517857	-0.660714	0.19209	0.916051	0.402485	0.402485	0.402485	0.916051	0.916051	-0.285714	0.285714	0.571429	0.571429	0.142857	0	0.0983507	0.277171	0.601677	0.621941	0.613342	0.632178
OTU_250	0.411808	0.627738	0.787406	0.627738	0.602089	0.787406	0.627738	-0.133333	0.0666667	-0.0666667	0.266667	-0.0666667	-0.133333	0.508111	0.157644	0.300776	0.629606	0.160714	0.357143	0.285714	0.142857	0.136416	0.789268	0.507214	0.507214	0.362898	0.362898	0.362898	-0.142857	0.142857	-0.142857	0.428571	-0.428571	-0.428571	0.486532	0.277171	0.683174	0.621941	0.613342	0.809158
OTU_251	0.371711	0.742187	0.871068	0.742187	1	0.742187	0.947122	-0.2	-0.133333	-0.133333	0	0.133333	0.0666667	0.455747	0.349575	0.422678	0.922085	0.178571	0.142857	-0.125	0.0357143	0.0927549	0.742187	0.742187	0.742187	1	1	1	-0.285714	-0.285714	-0.285714	-0.142857	0.142857	0.142857	0.449775	0.277171	0.633422	0.621941	0.613342	1
OTU_252	0.655061	0.529786	0.529786	0.529786	0.529786	0.531135	0.529786	-0.2	0	-0.0666667	0.133333	0.0666667	-0.133333	0.449883	0.95344	1	0.907122	0.25	0.0357143	0	-0.0535714	0.114705	0.595771	0.595771	0.752494	0.595771	0.656238	0.595771	-0.285714	0.142857	-0.285714	0.285714	0.142857	-0.428571	0.697012	0.277171	0.633422	1	1	1
OTU_253	0.00547609	0.346254	0.346254	0.183111	0.183111	0.346254	0.062904	0.4	-0.133333	0.266667	-0.4	0	0.466667	0.953355	0.727046	0.0330718	0.816153	-0.0357143	0.125	0.660714	0.0892857	0.294011	0.4375	0.553404	0.355032	0.45	0.45	0.4375	0.714286	0.142857	0.571429	-0.428571	0.142857	0.142857	0.0779011	0.348606	1	0.891829	0.613342	0.973007
OTU_254	0.218159	0.292276	0.823237	0.292276	0.292276	0.292276	0.667376	0.266667	-0.0666667	-0.266667	-0.4	-0.2	0.133333	0.0469247	0.443657	0.0312236	0.00588282	0.625	0.25	0.607143	0.857143	0.756794	0.881833	0.703125	0.703125	0.916282	0.703125	0.703125	0.142857	0.142857	-0.428571	-0.285714	-0.142857	-0.142857	0.318061	0.776602	0.601677	0.648755	0.613342	0.632178
OTU_255	3.27475e-09	0.00767781	0.0514586	0.363167	0.00983022	0.00109863	0.0277009	0.666667	0.2	-0.333333	-0.733333	-0.866667	-0.533333	0.682478	0.6022	0.352381	0.299305	0.142857	-0.178571	-0.303571	-0.321429	4.60821e-07	0.046875	0.670379	0.209698	0.0885873	0.046875	0.0885873	1	-0.142857	-0.714286	-0.714286	-1	-0.714286	2.10567e-06	0.000118523	0.83407	0.796489	0.613342	0.632178
OTU_256	0.277083	0.964471	0.964471	0.964471	0.964471	0.964471	0.919855	-0.2	0.0666667	0.133333	0.2	0.2	-0.266667	0.675414	0.85467	0.380699	0.768694	0.142857	0.0714286	-0.285714	-0.107143	0.889174	0.787406	0.787406	0.787406	0.787406	0.787406	0.787406	-0.142857	-0.285714	-0.142857	-0.142857	-0.142857	0.142857	0.35315	0.899619	0.830725	0.99557	0.613342	0.937256
OTU_257	0.996972	0.954689	0.954689	0.954689	0.954689	0.954689	0.954689	0	0.2	-0.133333	0.0666667	0.0666667	-0.2	0.220567	1	0.382857	0.18245	0.392857	0.0178571	0.285714	0.428571	0.421635	0.635242	0.635242	0.635242	0.635242	0.635242	0.8125	-0.571429	-0.142857	0	0.428571	0.285714	-0.142857	1	0.460734	0.601677	1	0.613342	0.632178
OTU_258	0.0345695	0.116594	0.116594	0.670379	0.670379	0.23439	0.116594	-0.333333	-0.333333	-0.0666667	-0.0666667	0.133333	0.333333	0.267109	0.180678	0.922085	0.947893	0.321429	0.339286	0.0357143	-0.0357143	0.0128814	0.200696	0.200696	0.200696	0.703456	0.850107	0.260352	-0.571429	-0.571429	-0.571429	-0.142857	0	0.428571	0.2198	0.203508	0.601677	0.621941	1	1
OTU_259	0.026614	0.470969	0.269178	0.868286	0.0316033	0.127704	0.905613	0.266667	-0.4	-0.266667	-0.666667	-0.6	-0.2	0.770335	0.351512	0.904771	0.854813	-0.107143	-0.303571	0.0535714	-0.0714286	0.615069	0.665398	0.665398	0.799495	0.665398	0.665398	0.705524	0.142857	-0.428571	-0.428571	-0.428571	-0.571429	-0.428571	0.2198	0.650207	0.915159	0.621941	1	1
OTU_260	0.0717109	0.351047	1	1	0.528813	0.351047	0.351047	-0.133333	0.0666667	0	0.2	0.266667	0.2	0.0223264	0.0157211	0.0170811	0.0583453	0.642857	0.678571	0.696429	0.535714	0.232413	0.68447	0.68447	0.68447	0.68447	0.633873	0.68447	-0.142857	0	-0.142857	0.285714	0.428571	0.285714	0.318061	0.280746	0.601677	0.621941	0.613342	0.632178
OTU_261	1.1421e-07	0.0131155	0.219311	0.801637	0.204325	0.00544434	0.00544434	-0.6	-0.333333	0.133333	0.2	0.866667	0.8	0.76786	1	0.490291	0.953524	-0.107143	0.0178571	0.196429	-0.0357143	0.000727871	0.147875	0.599174	0.45	0.45	0.108095	0.108095	-0.571429	-0.285714	0.428571	0.285714	0.857143	0.857143	2.93748e-05	0.0339146	0.912761	1	0.683612	1
OTU_262	0.089993	0.271915	0.271915	0.622939	0.414934	0.271915	0.271915	-0.333333	-0.4	-0.0666667	-0.133333	0.133333	0.2	0.849077	0.455747	0.922085	0.535208	-0.0714286	0.178571	0.0357143	0.178571	0.414222	0.789268	0.696855	0.696855	0.691557	0.691557	0.691557	-0.142857	-0.285714	0.142857	-0.285714	0.142857	0.285714	0.318061	0.460734	0.976232	0.649154	1	0.749513
OTU_263	0.0176906	0.0784547	0.359346	0.359346	0.11755	0.359346	0.723674	0.466667	0.4	0.266667	-0.466667	-0.333333	0.133333	0.770335	1	0.318258	1	-0.107143	0	0.321429	0	0.0481633	0.323067	0.323067	0.403286	0.5625	0.69375	0.9375	0.428571	0.714286	0.428571	-0.428571	-0.142857	-0.142857	0.172874	0.277171	0.915159	1	0.613342	1
OTU_264	0.803496	1	0.996609	1	1	1	1	0	0.4	0.133333	0.266667	-0.0666667	0	0.19855	0.816316	0.86182	0.522587	-0.410714	-0.0892857	0.0714286	-0.214286	0.154177	0.221812	0.213134	0.916282	0.916282	0.916282	0.916282	0.571429	0.857143	0	0.428571	-0.142857	-0.285714	0.825052	0.277171	0.601677	0.96667	0.99083	0.737002
OTU_265	0.824823	0.880865	0.905364	0.880865	0.905364	0.905364	0.905364	-0.266667	-0.2	-0.2	0.0666667	0.133333	0.133333	0.583044	0.625242	0.502264	0.669411	0.178571	0.160714	0.214286	0.142857	0.189043	0.502191	0.502191	0.502191	0.587937	0.502191	0.502191	-0.571429	-0.285714	-0.285714	0.428571	0.285714	0.142857	0.844121	0.277171	0.757938	0.804999	0.690013	0.846861
OTU_266	0.0559046	0.969372	1	0.969372	1	0.969372	0.969372	-0.266667	0.0666667	0.133333	0.2	0.2	0.0666667	1	0.198449	0.126905	0.953524	0	0.392857	0.482143	-0.0357143	0.500516	1	1	1	1	1	1	0.142857	0.428571	0.142857	0.142857	0	-0.142857	0.30386	0.538991	1	0.621941	0.613342	1
OTU_267	0.00105545	0.211207	0.892846	0.60074	0.0534537	0.0646184	0.536079	-0.4	-0.0666667	0.0666667	0.6	0.466667	-0.266667	0.449452	0.422678	0.857175	0.48812	0.232143	-0.125	-0.0714286	-0.214286	0.0100896	0.301045	0.746318	0.59787	0.301045	0.347136	0.59787	-0.571429	-0.285714	-0.142857	0.714286	0.428571	-0.428571	0.0264067	0.172542	0.633422	0.621941	0.989025	0.707391
OTU_268	6.47982e-13	0.00329115	0.158009	0.167149	0.127764	0.00329115	0.00822595	-1	-0.6	0.4	0.266667	0.933333	0.733333	0.29589	1	0.904589	0.641938	-0.339286	0.0178571	-0.0535714	0.160714	2.68104e-07	0.0667624	0.932039	0.0703125	0.323153	0.0667624	0.0703125	-1	-0.428571	0.857143	0.285714	1	0.714286	2.08326e-09	7.49524e-05	0.601677	1	1	0.823327
OTU_269	0.00185458	0.0599479	0.0599479	0.943907	0.0660165	0.0599479	0.0685736	0.4	0.4	0	-0.333333	-0.466667	-0.333333	0.326937	0.246035	0.222053	0.579585	-0.285714	-0.357143	-0.375	-0.160714	0.184268	0.538588	0.55664	0.703456	0.789268	0.538588	0.538588	0.428571	0.285714	-0.142857	-0.142857	-0.285714	-0.285714	0.0406941	0.277171	0.601677	0.621941	0.613342	0.781064
OTU_270	0.0176114	0.176157	0.629162	1	0.869791	0.176157	0.439747	-0.666667	-0.2	-0.2	0.0666667	0.533333	0.266667	0.439389	0.313244	0.10462	0.906099	-0.25	-0.303571	0.5	-0.0535714	0.0966232	0.790963	1	1	0.790963	0.790963	0.829037	-0.714286	0	-0.142857	0.428571	0.428571	0.142857	0.172874	0.277171	0.623689	0.621941	0.613342	1
OTU_271	0.678172	0.964541	0.964541	0.964541	0.964541	0.964541	0.964541	0	0	0.133333	-0.0666667	0.0666667	-0.266667	0.445755	0.188172	0.072998	0.381565	0.25	0.410714	0.553571	0.285714	0.471797	0.719009	0.719009	0.719009	0.719009	1	0.719009	0.142857	0.285714	0.571429	0	0.285714	-0.428571	0.718512	0.509773	0.631158	0.621941	0.613342	0.632178
OTU_272	4.41817e-05	0.480977	0.385082	0.0468839	0.861052	0.0246779	0.0708389	-0.333333	-0.4	0.533333	-0.2	0.6	0.666667	0.078469	0.768278	0.902909	0.0718263	0.553571	0.107143	0.0535714	0.571429	0.000210473	0.535271	0.25588	0.15625	0.599174	0.15625	0.09375	-0.428571	-0.571429	0.714286	-0.285714	0.428571	1	0.00268008	0.0138411	0.601677	0.929605	1	0.632178
OTU_273	0.0616005	0.272434	0.272434	0.476617	0.850107	0.272434	0.476617	-0.2	-0.333333	-0.2	-0.133333	0.2	0.133333	0.448529	0.822675	0.349575	1	0.214286	0.0714286	0.142857	0	0.261671	0.538588	0.538588	0.538588	1	0.879321	1	-0.285714	-0.428571	-0.285714	0	0.142857	0	0.318061	0.313206	0.633292	0.969964	0.613342	1
OTU_274	0.1879	1	0.804454	0.804454	0.633621	0.804454	0.804454	0.133333	0.266667	0.133333	0.266667	-0.0666667	-0.2	1	0.895771	0.805348	0.265315	0.0178571	0.0535714	-0.0892857	-0.285714	0.276733	1	0.998529	0.845356	0.879321	0.520704	0.520704	0.142857	0.285714	-0.142857	0.142857	-0.428571	-0.428571	0.318061	0.330067	1	1	0.946551	0.632178
OTU_275	0.401993	1	0.947122	0.947122	0.947122	0.947122	0.947122	0.0666667	0.2	0.0666667	0.133333	0.0666667	-0.0666667	0.422678	0.141326	0.939914	0.562549	-0.125	0.285714	0.0357143	-0.142857	0.229281	1	1	1	1	1	1	0.285714	0.285714	0.142857	0	-0.142857	-0.142857	0.481434	0.277171	0.601677	0.621941	1	0.762638
OTU_276	0.363196	0.845356	0.879321	1	1	0.603728	0.603728	-0.0666667	-0.0666667	0.0666667	0	0.133333	0.133333	0.203551	0.349575	0.422678	0.0980348	-0.25	0.142857	-0.125	-0.375	0.229281	1	NA	NA	1	1	NA	0.142857	0	0	-0.142857	-0.142857	0	0.440882	0.277171	0.601677	0.621941	0.613342	0.632178
OTU_277	0.435714	0.83117	0.943907	0.943907	0.382525	0.83117	0.382525	0.133333	0	-0.133333	-0.2	-0.2	0.266667	0.148018	0.327488	0.782864	0.581511	0.428571	0.285714	-0.0892857	-0.160714	0.0234381	1	0.421069	0.200696	0.200696	0.200696	0.947122	0	-0.428571	-0.714286	-0.571429	-0.571429	0.142857	0.48665	0.249235	0.601677	0.621941	0.927105	0.781064
OTU_278	0.576998	0.369076	1	1	0.369076	0.612975	1	-0.133333	0	0.133333	0.133333	0.133333	0.133333	0.679326	0.0782314	0.629606	1	-0.125	0.517857	0.142857	0	0.415423	0.855132	0.855132	0.855132	0.855132	0.855132	0.855132	0.142857	0.142857	0.285714	0.142857	0	0	0.629256	0.460734	0.830725	0.621941	0.792873	1
OTU_279	0.221548	0.249545	0.249545	0.33422	0.249545	0.932405	0.33422	-0.2	-0.266667	-0.333333	-0.333333	-0.2	0.0666667	0.29572	0.13148	0.0566364	0.562549	0.303571	0.428571	0.428571	-0.142857	0.022516	0.267361	0.267361	0.267361	0.267361	0.267361	1	-0.428571	-0.285714	-0.571429	-0.428571	-0.571429	-0.142857	0.318061	0.249235	0.601677	0.621941	0.613342	0.762638
OTU_280	0.61454	0.842241	0.842241	0.842241	0.842241	0.842241	0.842241	0.0666667	-0.466667	-0.0666667	-0.266667	0	0.266667	0.041918	0.27116	0.291067	0.163403	0.642857	0.357143	0.339286	0.446429	0.398397	0.825	0.825	0.825	0.825	0.9375	0.825	-0.142857	-0.714286	-0.428571	-0.428571	0.142857	0.428571	0.66602	0.45517	0.601677	0.621941	0.613342	0.632178
OTU_281	1.83907e-06	0.220061	1	0.206365	0.248593	0.015041	0.220061	-0.266667	0	0.6	0.266667	0.8	0.533333	0.836251	0.922085	1	0.56108	0.0714286	0.0357143	0	0.196429	0.000107801	0.700659	0.700659	0.0720634	1	0.0720634	0.0720634	-0.285714	-0.285714	0.857143	0.142857	0.857143	0.857143	0.000246359	0.00888664	0.963978	1	1	0.762638
OTU_282	0.00403648	0.58125	0.683091	0.185265	0.426285	0.426285	0.185265	-0.333333	0	-0.6	0.266667	-0.333333	-0.466667	1	0.679708	0.815335	0.625242	-0.0178571	0.142857	0.0892857	-0.160714	0.00415396	1	0.634017	0.301045	0.700659	0.402485	0.301045	-0.142857	0.142857	-0.714286	0	-0.285714	-0.571429	0.0629966	0.0996641	1	0.847963	0.955741	0.807115
OTU_283	0.778953	1	0.871068	0.947122	0.871068	0.835551	0.835551	0	0	0.0666667	0	0.2	0.0666667	0.922085	1	0.504985	0.619657	0.0357143	0	0.160714	0.125	0.769291	1	1	1	1	1	1	-0.142857	0.142857	0	0.142857	0.285714	0	0.803057	0.787792	1	1	0.690013	0.800999
OTU_284	0.664859	0.808857	0.808857	1	0.633621	0.808857	0.808857	-0.133333	-0.2	0	-0.266667	-0.133333	0.0666667	0.660084	0.571766	0.850341	0.556411	-0.142857	0.178571	-0.0714286	-0.178571	0.100244	1	1	1	0.585075	0.807882	1	0	-0.142857	-0.142857	-0.571429	-0.285714	-0.142857	0.706619	0.277171	0.825363	0.768259	0.983744	0.762638
OTU_285	0.357778	0.725964	0.462784	0.462784	0.462784	0.462784	0.387634	0	0.266667	-0.2	0.2	-0.2	-0.4	0.947952	0.258595	0.427366	0.29517	0.0357143	0.339286	0.25	0.303571	0.101245	1	1	1	1	0.408651	0.408651	0.285714	0.285714	-0.142857	0	-0.428571	-0.428571	0.435786	0.277171	1	0.621941	0.619322	0.632178
OTU_286	3.88421e-07	0.0189884	0.148831	0.564143	0.82341	0.0117436	0.0170826	-0.533333	-0.266667	0.266667	0.0666667	0.866667	0.8	1	0.126543	0.343985	0.562135	0.0178571	0.464286	0.303571	0.196429	0.00383773	0.35506	0.422017	0.422017	0.672052	0.140625	0.133525	-0.428571	-0.142857	0.428571	-0.142857	0.714286	1	7.56832e-05	0.0938274	1	0.621941	0.613342	0.762638
OTU_287	0.000312048	0.0300629	0.0551308	1	0.203378	0.0300629	0.203378	0.4	0.466667	0.0666667	-0.333333	-0.6	-0.4	0.405454	0.562135	0.771142	0.279294	-0.267857	-0.196429	-0.107143	-0.339286	0.000905064	0.110906	0.110906	0.703456	1	0.110906	0.110906	0.714286	0.571429	-0.142857	-0.142857	-0.857143	-0.714286	0.0111471	0.0387971	0.601677	0.757109	0.918053	0.632178
OTU_288	0.057689	0.412846	0.580608	0.580608	0.580608	0.580608	0.949908	0.466667	0.333333	0.333333	-0.2	-0.2	-0.133333	0.0362292	0.0365662	0.102393	0.415798	-0.660714	-0.660714	-0.517857	-0.267857	0.0299203	0.250711	0.416826	0.416826	0.627738	0.80897	0.865534	0.714286	0.571429	0.571429	-0.428571	-0.285714	-0.142857	0.311192	0.277171	0.601677	0.621941	0.613342	0.632178
OTU_289	0.02319	0.126378	0.332694	0.974823	0.126378	0.956401	0.974823	0.6	-0.266667	-0.133333	-0.466667	-0.133333	-0.133333	0.268576	0.449475	0.857039	0.67858	-0.357143	-0.25	-0.0714286	0.142857	0.237249	0.204038	0.833935	0.833935	0.221812	0.833935	0.833935	0.857143	0	0.142857	-0.571429	0	0	0.211206	0.286374	0.601677	0.649154	0.989025	0.846861
OTU_290	0.684918	0.336855	0.336855	0.343028	0.336855	0.336855	0.336855	-0.133333	-0.0666667	-0.0666667	-0.133333	0.2	0.133333	0.334348	0.265315	0.129099	0.535208	0.25	0.285714	0.410714	0.178571	0.88347	0.700659	0.700659	0.700659	0.700659	0.789268	0.700659	-0.142857	0	-0.142857	-0.142857	0.142857	0	0.724465	0.894319	0.601677	0.621941	0.613342	0.749513
OTU_291	0.00173653	0.0534516	0.391713	1	0.179853	0.0353356	0.179853	-0.466667	-0.133333	0.2	0.333333	0.666667	0.333333	0.669411	0.0980348	0.115098	0.0986476	-0.142857	-0.375	0.464286	0.517857	4.07226e-05	0.120418	0.916282	0.0887581	0.0887581	0.0887581	0.0887581	-0.571429	0	0.857143	0.714286	0.857143	0.571429	0.0389056	0.00409135	0.830725	0.621941	0.613342	0.632178
OTU_292	8.02315e-07	0.0228465	0.0312764	0.229413	0.360361	0.0228465	0.0453687	-0.733333	-0.733333	0.0666667	0.266667	0.533333	0.533333	0.383714	0.2816	0.174125	0.953775	0.285714	0.339286	0.428571	0.0357143	0.0771276	0.4375	0.445312	1	0.4375	0.4375	0.475599	-0.714286	-0.714286	-0.142857	0.428571	0.428571	0.428571	0.000128972	0.277171	0.601677	0.621941	0.613342	1
OTU_293	0.327464	0.895853	0.909525	0.909525	0.909525	0.895853	0.909525	0.4	-0.133333	0.2	0.0666667	-0.266667	0.0666667	0.163403	0.0715708	0.295455	0.601222	-0.446429	-0.571429	-0.339286	0.178571	0.289286	0.803356	0.803356	0.803356	1	0.876776	0.876776	0.428571	0	0.714286	0.142857	-0.142857	0.142857	0.406172	0.343321	0.601677	0.621941	0.613342	0.800999
OTU_294	1.92512e-05	0.0125855	0.690708	0.141352	0.0125855	0.0125855	0.089701	0.533333	0.0666667	-0.333333	-0.666667	-0.6	-0.2	0.353247	0.117555	1	0.558589	0.303571	-0.5	-0.0178571	-0.196429	0.00105347	0.116951	0.6875	0.116951	0.1875	0.116951	0.135588	0.571429	-0.142857	-0.714286	-0.714286	-0.714286	-0.428571	0.00143936	0.042872	0.601677	0.621941	1	0.762638
OTU_295	3.79351e-08	0.00780107	0.123765	0.118628	0.0379703	0.00780107	0.021819	0.6	0.4	-0.466667	-0.533333	-0.8	-0.666667	0.561432	1	1	0.953227	0.196429	0	0.0178571	-0.0357143	4.0873e-07	0.0445082	0.674142	0.170656	0.170656	0.0445082	0.0445082	1	0.285714	-0.714286	-0.571429	-1	-1	1.52452e-05	0.000109506	0.737044	1	1	1
OTU_296	0.313761	0.507214	0.583882	0.507214	0.507214	0.507214	0.507214	-0.133333	0	-0.0666667	0.133333	0.2	0.0666667	1	0.349575	0.619016	0.679157	0	0.142857	0.125	-0.107143	0.361433	1	1	1	1	1	1	-0.142857	0	-0.142857	0.142857	0.142857	0	0.393886	0.417313	1	0.621941	0.785777	0.846861
OTU_297	0.000435488	0.0100173	0.127086	0.392159	0.0295573	0.149026	0.916487	-0.8	-0.466667	-0.133333	0.466667	0.4	0.0666667	0.384568	0.904589	0.814838	0.450291	-0.285714	0.0535714	-0.0892857	-0.25	0.0580138	0.21619	0.586355	0.700659	0.312178	0.627738	1	-0.857143	-0.285714	-0.285714	0.428571	0.142857	-0.142857	0.0140009	0.277171	0.601677	1	0.955649	0.667581
OTU_298	0.202548	1	1	0.627738	0.354349	0.394932	0.394932	0	0.0666667	-0.0666667	0.333333	-0.133333	-0.266667	0.508111	0.0570895	0.0732405	1	0.160714	0.428571	0.482143	0	0.0193157	1	0.700659	0.634017	0.301045	0.347136	0.301045	0.142857	0.285714	-0.142857	0.571429	-0.428571	-0.571429	0.318061	0.249235	0.683174	0.621941	0.613342	1
OTU_299	0.00302241	0.0827178	0.544531	0.783571	0.0173955	0.0173955	0.573174	-0.266667	0.333333	0.133333	0.733333	0.6	-0.2	0.209482	0.138849	0.442811	0.683295	-0.392857	0.446429	0.25	-0.142857	0.0243068	0.855132	0.106567	0.855132	0.106567	0.204325	0.204325	0	1	0.285714	0.857143	0.428571	-0.714286	0.0566424	0.249235	0.601677	0.621941	0.638037	0.849569
OTU_300	0.280315	0.362898	0.541966	0.707566	0.362898	0.362898	1	-0.266667	-0.133333	-0.0666667	0.2	0.2	0	0.158256	0.0570895	0.0570895	0.0213299	0.357143	0.428571	0.428571	0.571429	0.173381	0.362898	0.634017	0.700659	0.362898	0.362898	1	-0.428571	-0.142857	0	0.428571	0.428571	0	0.356774	0.277171	0.601677	0.621941	0.613342	0.632178
OTU_301	0.00725413	0.0559384	0.433658	0.0559384	0.0559384	0.46979	0.109859	-0.666667	-0.266667	-0.533333	0.4	0.133333	-0.4	0.0921673	0.0612337	0.0720819	0.0548811	0.535714	0.589286	0.571429	0.607143	0.00209141	0.0843069	0.248593	0.0843069	0.110906	0.8125	0.0843069	-1	-0.571429	-0.714286	0.571429	0.142857	-0.714286	0.0951919	0.0643577	0.601677	0.621941	0.613342	0.632178
OTU_302	4.70629e-12	0.00495244	0.145463	0.103077	0.00913372	0.00495244	0.0114009	-0.933333	-0.4	0.2	0.666667	0.866667	0.666667	0.449475	0.490291	0.681379	0.53582	-0.25	0.196429	-0.142857	0.214286	4.17373e-06	0.0720634	0.589639	0.0887581	0.120418	0.0720634	0.0720634	-0.857143	-0.428571	0.571429	0.571429	0.857143	0.857143	7.56537e-09	0.000654563	0.633422	0.692373	0.833418	0.749513
OTU_303	0.0667333	0.0395073	0.0718558	0.342116	0.0718558	0.129568	0.971945	0.6	0.4	0.4	-0.4	-0.2	0.0666667	0.54625	0.0449281	0.0509636	0.124105	0.196429	0.625	0.607143	0.482143	0.00168236	0.133525	0.173722	0.248593	0.179629	0.223987	0.8125	1	0.714286	0.571429	-0.714286	-0.428571	0.142857	0.318061	0.0560495	0.723031	0.621941	0.613342	0.632178
OTU_304	0.0166551	0.631894	0.106567	0.349206	0.150807	1	0.106567	0.133333	-0.466667	0.133333	-0.333333	-0.133333	0.4	0.949956	0.949903	0.234075	0.660084	0.0357143	0.0357143	0.303571	-0.142857	0.0525556	0.703456	0.544348	0.634017	0.544348	0.789268	0.634017	0.142857	-0.428571	0.142857	-0.428571	-0.142857	0.285714	0.166292	0.277171	1	1	0.613342	0.843454
OTU_305	0.475749	0.711664	0.711664	0.711664	0.711664	0.711664	0.711664	-0.0666667	-0.2	-0.0666667	-0.0666667	0.2	0.4	0.351076	0.354109	0.315574	0.682478	-0.303571	-0.303571	-0.321429	0.142857	0.044426	0.69375	0.47177	0.69375	0.833935	0.234375	0.21009	-0.142857	-0.428571	0.142857	0	0.714286	0.857143	0.52688	0.277171	0.601677	0.621941	0.613342	0.848832
OTU_306	9.04954e-05	0.00983986	1	0.447883	0.0123603	0.161041	0.391426	0.866667	0	-0.0666667	-0.733333	-0.466667	0.133333	0.902426	0.683836	0.67424	0.134794	0.0535714	0.142857	0.142857	0.464286	0.00117734	0.09375	0.916051	0.600571	0.140625	0.69375	0.343546	1	0	0	-0.714286	-0.428571	0.285714	0.00440822	0.0461604	1	0.851501	0.831217	0.632178
OTU_307	0.157313	0.333343	0.333343	1	0.333343	0.333343	0.648981	-0.266667	-0.2	0.0666667	0.2	0.266667	0.133333	0.269865	0.890265	0.170418	0.548186	0.339286	-0.0535714	0.392857	0.196429	0.0413522	0.53259	0.627738	0.947122	0.53259	0.561425	1	-0.428571	-0.142857	-0.142857	0.571429	0.428571	-0.142857	0.318061	0.277171	0.601677	1	0.613342	0.762638
OTU_308	0.40622	0.450167	0.721344	0.721344	0.349782	0.721344	0.721344	0.333333	-0.133333	0.0666667	-0.333333	-0.2	0.0666667	0.407775	0.47221	0.0213299	0.55686	0.232143	0.214286	0.571429	0.178571	0.706615	0.538588	1	0.875824	0.538588	0.538588	0.947122	0.428571	0	0	-0.285714	-0.285714	-0.142857	0.485772	0.735261	0.601677	0.669709	0.613342	0.762638
OTU_309	0.0720664	0.204325	0.36131	0.36131	0.204325	0.204325	0.204325	0.2	0.133333	-0.2	-0.2	-0.266667	-0.2	0.449452	0.800956	0.753163	0.947714	0.232143	0.0892857	0.107143	-0.0357143	0.138611	0.634017	1	0.634017	0.634017	0.634017	0.703456	0.142857	0	-0.428571	-0.142857	-0.285714	-0.142857	0.318061	0.277171	0.633422	0.957023	0.902336	1
OTU_310	0.285846	0.162479	0.169193	0.117415	0.554113	0.117415	0.117415	0.2	0.266667	-0.333333	0.0666667	-0.266667	-0.266667	0.0785459	0.395551	0.148872	0.0238564	0.517857	0.25	0.428571	0.660714	0.42272	0.502191	0.439766	0.416826	0.589639	0.416826	0.416826	0.142857	0.285714	-0.571429	0.428571	-0.285714	-0.285714	0.363311	0.460734	0.601677	0.621941	0.613342	0.632178
OTU_311	0.174463	0.570639	0.694663	0.570639	0.570639	0.570639	0.570639	0.133333	0	-0.4	-0.133333	-0.4	-0.333333	0.289736	1	0.953398	0.502264	0.339286	0	0.0357143	0.214286	0.131531	0.916282	0.916282	0.347444	0.916282	0.35506	0.35506	0.285714	0	-0.714286	0	-0.428571	-0.428571	0.318061	0.277171	0.601677	1	1	0.719152
OTU_312	0.486038	0.491816	0.491816	1	0.491816	0.491816	0.491816	-0.133333	-0.2	-0.0666667	-0.0666667	0.133333	0.133333	0.16822	0.0570895	0.455747	0.334348	0.375	0.428571	0.178571	-0.25	0.064076	0.879321	0.538588	0.538588	0.538588	0.947122	1	-0.142857	-0.428571	-0.571429	-0.285714	-0.142857	0	0.537165	0.277171	0.601677	0.621941	0.64394	0.632178
OTU_313	0.231716	0.639534	0.731152	0.639534	0.639534	1	0.731152	0.333333	0	0.333333	-0.266667	0.2	0.133333	0.0809348	0.0718263	0.380699	0.0145495	-0.553571	-0.571429	-0.285714	-0.767857	0.881469	1	1	1	1	1	1	0.285714	0.142857	0.142857	-0.142857	0.142857	0	0.318061	0.892434	0.601677	0.621941	0.613342	0.632178
OTU_314	0.0419063	0.570639	0.574934	0.049677	0.288126	0.049677	0.049677	0.266667	0.2	-0.466667	-0.266667	-0.533333	-0.6	0.952346	0.402335	0.174125	0.257091	0.0357143	0.267857	0.428571	0.339286	0.051325	0.353409	0.353409	0.284426	0.674142	0.284426	0.284426	0.571429	0.285714	-0.571429	-0.285714	-0.571429	-0.714286	0.247663	0.277171	1	0.621941	0.613342	0.632178
OTU_315	0.0551919	0.255755	0.210325	0.247755	0.247755	0.210325	0.14824	-0.0666667	-0.2	0.133333	-0.133333	0.333333	0.4	0.326386	0.782326	0.365712	0.298825	-0.285714	-0.0892857	-0.232143	-0.321429	0.493049	1	1	1	1	1	1	0	-0.142857	0	-0.142857	0.142857	0.285714	0.301004	0.531129	0.601677	0.940692	0.613342	0.632178
OTU_316	0.0911041	0.123528	0.123528	0.192645	0.123528	0.192645	0.123528	0.4	0.266667	0.0666667	0.333333	-0.266667	-0.266667	0.53743	0.63704	0.583044	0.947952	-0.196429	-0.160714	0.178571	-0.0357143	0.0575104	0.394932	0.301045	0.491816	0.301045	0.855132	0.403941	0.285714	0.571429	0.142857	0.714286	0	-0.285714	0.318061	0.277171	0.712771	0.815728	0.763571	1
OTU_317	0.0612392	0.647917	0.297157	0.68287	0.178939	0.68287	0.297157	0.266667	-0.266667	0.133333	-0.466667	0.333333	0.4	0.322665	0.600566	0.723674	0.415798	-0.321429	-0.178571	0.125	0.267857	0.116862	0.534291	0.68447	0.534291	0.534291	0.534291	0.534291	0.285714	-0.142857	0.428571	-0.285714	0.428571	0.428571	0.318061	0.277171	0.601677	0.796154	0.874679	0.632178
OTU_318	0.00342405	0.0549373	0.909506	0.809534	0.0549373	0.0549373	0.638812	-0.533333	0.2	0.0666667	0.4	0.6	0.2	0.485499	1	0.642537	0.601875	-0.232143	-0.0178571	0.160714	-0.178571	0.0358052	0.224641	0.445312	0.635242	0.224641	0.445312	1	-0.714286	0.428571	0.285714	0.428571	0.428571	-0.142857	0.0614989	0.277171	0.67081	1	0.804894	0.800999
OTU_319	0.0390352	0.123934	0.315693	0.616183	0.123934	0.909543	0.315693	0.6	-0.2	0.2	-0.4	-0.2	0.2	0.218465	0.601222	0.221821	0.352381	-0.392857	-0.178571	-0.392857	0.303571	0.00394559	0.215378	0.864569	0.215378	0.312619	0.69375	0.215378	0.714286	-0.142857	0.428571	-0.571429	0.142857	0.714286	0.235899	0.0953765	0.601677	0.796154	0.613342	0.632178
OTU_320	0.00984197	0.157436	0.157436	0.752714	0.508041	0.167436	0.157436	0.466667	0.533333	-0.2	-0.2	-0.466667	-0.4	0.640429	0.0921673	0.223899	0.030292	-0.160714	0.535714	0.392857	-0.678571	1.06139e-08	0.0333812	0.0333812	0.17753	0.17753	0.0333812	0.0333812	1	1	-0.428571	-0.428571	-1	-1	0.118955	9.75885e-06	0.803801	0.621941	0.613342	0.632178
OTU_321	0.101827	0.826375	0.689382	1	0.826375	0.729898	0.689382	0.266667	0.333333	0.0666667	0.2	-0.266667	-0.333333	0.489497	0.315574	0.597574	1	-0.214286	0.321429	-0.178571	0.0178571	0.0695215	0.402485	0.554206	0.850107	0.516178	0.402485	0.402485	0.428571	0.285714	0	-0.285714	-0.285714	-0.285714	0.318061	0.277171	0.675331	0.621941	0.780729	1
OTU_322	7.84739e-06	0.0410914	0.0203189	0.295891	0.832107	0.0203189	0.0203189	-0.533333	-0.533333	0.0666667	0	0.733333	0.666667	0.477042	0.180678	0.0625206	0.0230274	0.232143	0.339286	0.5	0.714286	0.000541774	0.170656	0.147875	0.158468	0.855132	0.12646	0.12646	-0.571429	-0.571429	0.428571	0	0.714286	0.714286	0.00074204	0.02743	0.660266	0.621941	0.613342	0.632178
OTU_323	0.0724421	0.540542	0.409953	0.853923	0.853923	0.409953	0.244109	-0.133333	-0.2	0	-0.133333	0.2	0.333333	0.0499254	1	1	0.0766268	-0.553571	-0.0178571	0	-0.5	0.788146	1	1	1	1	1	1	0.142857	0	0	-0.285714	-0.142857	0	0.318061	0.80441	0.601677	1	1	0.632178
OTU_324	0.0376883	1	0.544348	0.557034	1	0.634017	0.544348	-0.133333	-0.266667	0.0666667	-0.0666667	0.0666667	0.2	0.333636	0.349575	0.349575	0.562549	0.25	0.142857	0.142857	-0.142857	0.0336202	1	1	1	1	1	1	-0.142857	-0.428571	-0.142857	-0.142857	-0.142857	0.142857	0.230138	0.277171	0.601677	0.621941	0.613342	0.762638
OTU_325	3.18572e-06	0.0318812	0.234769	0.0412058	0.752494	0.0230205	0.0412058	-0.466667	-0.466667	0.6	0	0.666667	0.6	0.55823	0.293511	1	0.245891	0.196429	0.303571	0.0178571	0.375	0.000147382	0.102989	0.480457	0.113105	1	0.09375	0.09375	-0.714286	-0.571429	0.714286	-0.142857	0.714286	0.714286	0.000379337	0.0112529	0.736937	0.621941	1	0.632178
OTU_326	0.268287	1	1	1	1	1	1	-0.0666667	0	0.0666667	0.133333	0.0666667	0	0.349575	0.349575	0.142345	0.349575	0.142857	0.142857	0.285714	0.142857	0.280994	1	1	1	1	1	1	-0.142857	0	0.142857	0.285714	0.142857	0	0.342959	0.334405	0.601677	0.621941	0.613342	0.632178
OTU_327	0.0444015	0.832825	0.589015	0.832825	0.589015	0.832825	0.589015	-0.0666667	-0.333333	0	-0.266667	-0.2	0.266667	0.660419	0.793773	0.881758	0.47221	-0.142857	0.0892857	0.0535714	-0.214286	0.13947	0.845356	1	0.879321	0.544348	0.544348	1	0.142857	-0.142857	0.142857	-0.428571	-0.428571	0	0.257906	0.277171	0.825524	0.952759	1	0.688291
OTU_328	0.198258	0.279407	0.390854	0.94408	0.42829	0.42829	0.575807	-0.4	-0.2	0.0666667	0.266667	0.333333	0.266667	0.472868	0.449452	0.328152	0.218043	0.232143	0.232143	0.303571	0.392857	0.294591	0.53259	0.627738	1	0.53259	0.627738	1	-0.428571	-0.142857	0	0.428571	0.285714	0	0.318061	0.349114	0.654715	0.649154	0.613342	0.632178
OTU_329	0.140638	0.240174	1	1	0.103941	0.519111	1	0.333333	0	0	-0.466667	-0.333333	-0.2	0.58267	0.2155	0.0443784	0.810893	0.178571	0.392857	0.589286	0.0892857	0.0188283	0.200696	0.297073	0.75183	0.204325	0.200696	0.200696	0.714286	0.285714	0	-0.428571	-0.571429	-0.571429	0.318061	0.249235	0.757938	0.621941	0.613342	0.970249
OTU_330	0.00277815	0.118442	0.276152	0.904262	0.906186	0.118442	0.118442	-0.533333	-0.466667	0.266667	0	0.6	0.466667	0.95365	0.101146	0.180485	0.861942	0.0357143	0.517857	0.428571	0.0714286	0.56269	0.669089	1	0.669089	1	0.669089	0.669089	-0.428571	-0.142857	0.428571	0	0.428571	0.285714	0.0533845	0.602214	1	0.621941	0.613342	1
OTU_331	0.00321991	0.229198	0.0253736	0.937425	0.175687	0.0895176	0.156224	-0.2	-0.666667	0	-0.466667	0.4	0.6	0.0540064	0.161886	0.198959	1	-0.607143	-0.446429	-0.410714	0	0.0079669	1	0.350209	0.211674	0.209059	0.209059	0.1875	0.142857	-0.285714	0.285714	-0.428571	0.571429	0.714286	0.0596583	0.150226	0.601677	0.621941	0.613342	1
OTU_332	0.0431317	0.281988	0.600354	0.823669	0.249244	0.249244	0.823669	-0.133333	0.133333	0.133333	0.2	0.4	0.2	1	0.0490103	0.744125	0.814337	0	0.571429	0.107143	-0.0892857	0.713084	0.855132	0.557034	0.855132	0.557034	0.855132	0.557034	0	0.285714	0	0.142857	0	-0.142857	0.251733	0.736636	1	0.621941	0.893495	0.973007
OTU_333	0.0264832	0.952724	0.173045	0.952724	0.113887	0.711743	0.711743	-0.0666667	0.4	-0.0666667	0.533333	0.266667	-0.2	0.514915	0.949956	0.725134	0.307806	-0.214286	0.0357143	-0.125	-0.321429	0.0176436	0.789268	0.301045	0.789268	0.301045	0.634017	0.634017	0.142857	0.571429	-0.142857	0.571429	-0.142857	-0.285714	0.2198	0.249235	0.690698	1	0.875503	0.632178
OTU_334	0.000918679	0.90553	0.0939338	0.252989	0.115608	0.90553	0.0299456	-0.0666667	-0.6	0.266667	-0.466667	0.133333	0.666667	0.0251448	0.541099	0.0717866	0.953227	0.696429	0.196429	0.482143	0.0357143	0.0803225	0.635242	0.441372	0.733941	0.586355	0.635242	0.349782	-0.285714	-0.714286	0.142857	-0.571429	0.285714	0.714286	0.0241106	0.277171	0.601677	0.738494	0.613342	1
OTU_335	3.41478e-06	0.0224759	0.054804	0.905281	0.905281	0.0224759	0.0224759	0.6	0.4	0.0666667	-0.0666667	-0.6	-0.533333	0.0301592	0.520324	0.175326	0.134422	0.660714	0.214286	0.428571	0.464286	0.00504284	0.186985	0.312619	0.401678	0.401678	0.186985	0.186985	0.571429	0.285714	0	0.571429	-0.571429	-0.571429	0.00039209	0.115805	0.601677	0.715472	0.613342	0.632178
OTU_336	0.606254	1	1	1	1	1	1	0	-0.0666667	0	-0.0666667	0.133333	0.133333	1	1	0.422678	0.562549	0	0.0178571	-0.125	-0.142857	0.710979	1	1	1	1	1	1	0	-0.142857	0	-0.142857	0	0.142857	0.65826	0.736636	1	1	0.613342	0.762638
OTU_337	0.761202	0.911792	0.911792	0.911792	0.911792	1	0.911792	0.2	0.133333	-0.0666667	-0.133333	0	-0.0666667	0.10112	0.116252	0.267109	0.563863	-0.464286	-0.464286	-0.321429	-0.178571	0.692318	1	1	1	1	1	1	0.142857	0.142857	0.142857	0.142857	0	0	0.787915	0.721726	0.601677	0.621941	0.613342	0.763872
OTU_338	0.137486	0.597833	0.597833	0.597833	0.173722	0.888502	0.173722	0.0666667	-0.133333	0.0666667	-0.333333	0	0.333333	0.836251	0.743844	0.804004	0.556411	0.0714286	-0.107143	-0.0714286	0.178571	0.130335	1	1	1	0.691557	0.691557	0.585075	0	-0.142857	0	-0.285714	0.285714	0.571429	0.318061	0.277171	0.963978	0.906362	0.94531	0.762638
OTU_339	8.98557e-05	0.0188783	0.56995	0.56995	0.0117189	0.0211557	0.874803	0.666667	0.266667	0.133333	-0.866667	-0.6	-0.133333	0.767229	0.202614	1	0.952837	-0.107143	-0.410714	0.0178571	-0.0357143	0.0757986	0.226211	0.301864	0.301864	0.226211	0.371555	0.580712	0.571429	0.285714	0.285714	-0.714286	-0.428571	0	0.00440822	0.277171	0.912282	0.621941	1	1
OTU_340	0.0285613	1	0.362898	0.403941	0.445312	0.362898	0.362898	-0.0666667	-0.2	0.133333	-0.133333	0.2	0.2	0.679157	1	NA	0.619657	-0.107143	0	0	0.125	0.0927549	1	1	0.742187	1	0.742187	0.742187	-0.142857	-0.142857	0.285714	-0.142857	0.285714	0.285714	0.2198	0.277171	0.830725	1	NA	0.800999
OTU_341	0.0309873	0.414042	0.414042	0.90553	0.109992	0.58125	0.58125	0.333333	-0.133333	-0.2	-0.533333	-0.2	0.0666667	0.328634	0.557146	0.00825248	0.549336	0.303571	0.196429	0.767857	0.196429	0.592839	0.609817	0.787406	0.624549	0.609817	0.624549	0.787406	0.571429	0.142857	-0.428571	-0.428571	-0.428571	-0.285714	0.2198	0.632584	0.601677	0.757109	0.613342	0.762638
OTU_342	0.192065	0.371295	0.441767	0.441767	0.441767	0.371295	0.441767	-0.266667	-0.133333	-0.2	0.333333	0.266667	0.0666667	0.907704	0.952924	0.560372	0.244617	-0.0535714	0.0357143	0.196429	0.375	0.0774725	0.402485	0.752494	0.635242	0.402485	0.350852	0.602517	-0.285714	0	0.285714	0.571429	0.571429	0.285714	0.318061	0.277171	1	1	0.744163	0.632178
OTU_343	0.371781	0.463867	0.463867	0.586214	NA	0.463867	0.463867	-0.133333	-0.133333	-0.0666667	0	0.133333	0.133333	0.455747	0.142345	0.142345	0.0566364	0.178571	0.285714	0.285714	0.428571	0.185582	1	1	1	NA	0.927733	0.927733	-0.142857	-0.142857	0	0	0.285714	0.285714	0.449775	0.277171	0.633422	0.621941	0.613342	0.632178
OTU_344	0.191066	1	1	0.742187	1	0.742187	0.742187	-0.0666667	-0.0666667	0.133333	-0.0666667	0.133333	0.133333	0.349575	0.349575	0.349575	0.922085	0.142857	0.142857	0.142857	0.0357143	0.229281	1	1	1	1	1	1	-0.142857	-0.142857	0.142857	-0.142857	0.142857	0.142857	0.318061	0.277171	0.601677	0.621941	0.613342	1
OTU_345	0.40165	0.954644	0.903909	0.899935	0.899935	0.899935	0.899935	-0.0666667	-0.266667	-0.0666667	-0.133333	0	0.133333	0.953524	0.0441347	0.307341	0.0863075	-0.0357143	0.625	0.321429	0.535714	0.316169	0.554206	1	0.450167	0.450167	0.554206	0.542083	0.428571	-0.142857	0.428571	-0.428571	0.285714	0.428571	0.481112	0.371318	1	0.621941	0.613342	0.632178
OTU_346	0.0621986	0.436734	0.5399	0.5399	0.690412	0.5399	0.5399	0.6	0.133333	0.133333	-0.0666667	-0.4	-0.266667	0.158067	0.726334	0.90687	0.347558	-0.446429	-0.125	0.0535714	-0.303571	0.00536766	0.40165	0.602517	0.804454	0.864569	0.204038	0.380477	0.714286	0.285714	0.142857	-0.142857	-0.857143	-0.428571	0.318061	0.120258	0.601677	0.891287	1	0.632178
OTU_347	2.8323e-05	0.0173229	0.0698409	1	1	0.0173229	0.0698409	-0.6	-0.466667	0.0666667	-0.2	0.6	0.533333	0.861574	0.314221	0.849871	0.642238	-0.0714286	0.321429	0.0714286	0.160714	0.00240956	0.116951	0.328125	0.8125	0.8125	0.116951	0.116951	-0.714286	-0.428571	0.142857	-0.142857	0.857143	0.571429	0.00193741	0.0701061	0.9855	0.621941	0.983744	0.823432
OTU_348	2.97065e-05	0.120609	0.341485	0.341485	0.133188	0.210887	0.700268	0.533333	0.133333	0.0666667	-0.666667	-0.6	-0.0666667	1	0.384994	0.907539	0.4795	0	-0.285714	-0.0535714	0.232143	0.0280703	0.46875	0.514542	0.514542	0.46875	0.975	1	0.571429	0.285714	0.142857	-0.714286	-0.428571	0	0.00201066	0.273472	1	0.621941	1	0.697572
OTU_349	0.633349	0.845356	1	0.947122	0.845356	0.845356	0.875824	-0.133333	-0.0666667	-0.0666667	0.0666667	0.0666667	0	0.619016	0.349575	0.203551	0.203551	-0.125	0.142857	-0.25	-0.25	0.423115	1	1	1	1	1	NA	0	-0.142857	-0.142857	-0.142857	-0.142857	0	0.676821	0.460734	0.784624	0.621941	0.613342	0.632178
OTU_350	0.0901782	0.271369	0.634486	0.271369	0.271369	0.711719	0.271369	0.266667	-0.0666667	0.2	-0.4	0.2	0.0666667	0.445755	0.351512	0.128648	0.103949	-0.25	-0.303571	-0.482143	-0.517857	0.337757	0.830106	1	0.830106	0.668403	1	0.668403	0.142857	0	0.142857	-0.428571	0.142857	0.142857	0.318061	0.393367	0.631158	0.621941	0.613342	0.632178
OTU_351	0.453069	1	0.468992	0.444529	0.444529	0.813763	0.444529	0	-0.2	0.266667	-0.133333	0.0666667	0.2	0.850652	1	0.359671	0.315286	-0.0714286	0.0178571	0.267857	-0.303571	0.793267	1	1	1	1	1	1	0	0	0.142857	-0.285714	-0.142857	-0.285714	0.503498	0.808994	0.976639	1	0.613342	0.632178
OTU_352	0.000307754	0.0156914	0.056974	0.699302	0.034239	0.0319088	0.526917	0.733333	0.333333	0.2	-0.6	-0.4	-0.2	0.0430883	0.0546622	0.0109831	0.595201	0.607143	0.607143	0.785714	0.178571	0.00013889	0.108095	0.118344	0.734861	0.191262	0.108095	0.32525	0.714286	0.571429	-0.142857	-0.428571	-0.857143	-0.714286	0.0110551	0.010891	0.601677	0.621941	0.613342	0.798599
OTU_353	0.181233	0.442561	0.509216	0.946999	0.509216	0.599662	1	-0.333333	-0.133333	0.0666667	0.2	0.133333	0	0.2155	0.951412	0.186482	0.0605251	0.392857	-0.0357143	0.410714	0.589286	0.0440975	0.879532	0.884458	0.916282	0.443625	0.884458	0.916282	-0.571429	-0.142857	0	0.571429	0.428571	-0.142857	0.318061	0.277171	0.601677	1	0.613342	0.632178
OTU_354	0.000155172	0.0427986	0.0817111	0.539498	0.0817111	0.0427986	0.183379	-0.533333	-0.333333	0.133333	0.333333	0.533333	0.2	0.158996	0.349575	0.842966	0.360241	0.428571	0.142857	0.0714286	0.285714	0.00195426	0.158468	0.158468	0.589639	0.445312	0.158468	0.158468	-0.714286	-0.571429	0.142857	0.285714	0.571429	0.428571	0.00678746	0.0612971	0.601677	0.621941	0.98022	0.632178
OTU_355	0.100828	0.481631	0.682896	0.682896	0.109992	0.682896	0.368512	0.266667	-0.133333	0.133333	-0.666667	-0.2	0.266667	0.199367	0.522587	0.481523	1	0.410714	0.214286	0.232143	0.0178571	0.313344	0.944888	0.944888	1	0.213134	0.944888	0.944888	0.142857	-0.428571	0.142857	-0.857143	-0.285714	0.142857	0.318061	0.368472	0.601677	0.718285	0.67512	1
OTU_356	0.0033118	0.263089	0.570655	0.570655	0.303162	0.263089	0.570655	0.333333	0	0.2	-0.2	-0.466667	-0.133333	0.555323	0.907704	0.446172	0.860701	-0.196429	-0.0535714	-0.25	0.0714286	0.0388585	0.617521	1	1	0.355032	0.617521	1	0.428571	0	0.285714	-0.571429	-0.428571	-0.142857	0.0603255	0.277171	0.733827	1	0.642316	1
OTU_357	0.00437169	0.0518708	0.100694	0.832339	0.0518708	0.136501	0.368043	0.6	0.466667	0.133333	-0.466667	-0.2	-0.133333	0.0894801	0.0196284	0.072998	0.0995927	0.5	0.732143	0.553571	0.5	0.00632009	0.140625	0.21332	1	0.140625	0.21332	0.633879	0.714286	0.714286	0	-0.857143	-0.285714	-0.285714	0.0664538	0.131515	0.601677	0.621941	0.613342	0.632178
OTU_358	0.0227714	1	0.38506	0.211291	0.211291	0.211291	1	0.0666667	0.266667	0.2	0.4	0.2	-0.0666667	1	0.562549	1	0.265315	0	-0.142857	0.0178571	-0.285714	0.070629	1	0.609275	1	0.609275	1	0.689408	0	0.428571	0	0.428571	0	-0.285714	0.209172	0.277171	1	0.757109	1	0.632178
OTU_359	0.00201935	0.108095	0.707566	1	0.118116	0.108095	0.602517	-0.4	-0.2	0	0.333333	0.4	0.133333	0.0430059	0.0312236	0.0583453	0.0779787	0.571429	0.607143	0.535714	0.5	0.00271975	0.177175	0.855132	0.855132	0.200696	0.177175	0.855132	-0.714286	-0.285714	-0.142857	0.571429	0.714286	0.142857	0.0427119	0.0747349	0.601677	0.621941	0.613342	0.632178
OTU_360	0.0913994	0.250095	0.280713	0.250095	0.250095	0.250095	0.250095	0.266667	-0.0666667	-0.133333	-0.2	-0.333333	-0.2	0.629172	0.679326	0.940803	0.562549	-0.142857	-0.125	0.0357143	-0.142857	0.154835	0.742187	1	1	1	0.742187	0.742187	0.285714	0	-0.142857	0	-0.285714	-0.285714	0.318061	0.277171	0.792408	0.847806	1	0.762638
OTU_361	0.133941	1	1	1	1	1	1	-0.0666667	-0.0666667	0	-0.0666667	0.133333	0.133333	0.349575	0.349575	NA	0.142345	0.142857	0.142857	0	0.285714	0.117243	1	1	1	1	1	1	-0.142857	-0.142857	0	-0.142857	0.285714	0.285714	0.318061	0.277171	0.601677	0.621941	NA	0.632178
OTU_362	0.00101253	0.0410301	0.554206	1	0.554206	0.0410301	0.554206	0.533333	0.0666667	0	-0.4	-0.533333	-0.133333	0.0974217	0.104954	0.414002	0.203551	-0.375	-0.5	-0.214286	-0.25	0.137614	0.927733	1	NA	0.977023	0.927733	1	0.285714	0.142857	0	-0.142857	-0.285714	-0.142857	0.0257675	0.277171	0.601677	0.621941	0.613342	0.632178
OTU_363	0.0452862	0.196504	0.548343	0.548343	0.403941	0.196504	0.213246	-0.333333	-0.2	0.133333	0.133333	0.4	0.333333	0.894931	0.202396	0.561834	0.147161	-0.0535714	-0.25	0.142857	0.428571	0.0112084	0.297829	1	0.297829	0.445312	0.297829	0.402679	-0.428571	-0.142857	0.428571	0.285714	0.714286	0.428571	0.261626	0.184323	1	0.621941	0.744163	0.632178
OTU_364	5.37882e-08	0.0272721	0.44958	0.12266	0.12266	0.00983986	0.12266	-0.6	-0.333333	0.466667	0.266667	0.866667	0.533333	0.810893	0.349575	0.334348	1	0.0892857	0.142857	0.25	0	9.17799e-05	0.301045	0.787406	0.422017	0.362898	0.129237	0.422017	-0.571429	-0.142857	0.428571	0.428571	1	0.428571	1.72929e-05	0.00770362	0.946752	0.621941	0.613342	1
OTU_365	0.616175	1	1	1	1	1	1	0.133333	0	0.0666667	-0.133333	-0.133333	0.0666667	0.142345	0.372154	1	0.0974217	0.285714	-0.232143	0	-0.375	0.335206	1	1	1	1	1	1	-0.142857	-0.142857	-0.285714	-0.142857	-0.142857	-0.142857	0.667229	0.39082	0.601677	0.621941	1	0.632178
OTU_366	0.0124532	0.345872	0.414487	0.345872	0.414487	0.414487	0.783327	-0.4	-0.133333	-0.133333	0.133333	0.466667	0.133333	0.0720819	0.246505	0.130733	0.0715708	0.571429	0.357143	0.482143	0.571429	0.00937221	0.284426	0.284426	0.284426	0.502191	0.502191	0.833935	-0.571429	-0.571429	-0.571429	0	0.428571	0.285714	0.141476	0.163759	0.601677	0.621941	0.613342	0.632178
OTU_367	0.000136906	0.0441408	0.635289	0.571765	0.13483	0.0304649	0.068203	-0.466667	-0.0666667	0.2	0.266667	0.6	0.533333	0.95117	0.922085	0.581032	0.479093	-0.0357143	0.0357143	0.160714	0.232143	0.00182273	0.200696	0.789268	0.217739	0.217739	0.177516	0.177516	-0.571429	0.142857	0.285714	0.428571	0.714286	0.571429	0.006156	0.0587555	1	1	0.762765	0.697248
OTU_368	0.347257	1	1	1	1	1	1	-0.133333	-0.0666667	0	0	0.2	0.0666667	0.922085	0.349575	0.142345	0.455747	0.0357143	0.142857	0.285714	0.178571	0.318672	1	1	1	1	1	1	-0.142857	0	0	0	0.285714	0	0.426435	0.374121	1	0.621941	0.613342	0.668937
OTU_369	0.841834	0.696855	0.634017	0.634017	1	0.634017	0.634017	0	-0.0666667	0.0666667	-0.0666667	0.0666667	0.0666667	0.922085	1	0.422678	0.203551	0.0357143	0.0178571	-0.125	-0.25	0.422498	1	1	1	1	1	NA	0	-0.142857	-0.142857	-0.142857	-0.142857	0	0.858797	0.460734	1	1	0.613342	0.632178
OTU_370	0.00193035	0.0492238	0.0407122	0.672527	0.0626068	0.0407122	0.0407122	0.333333	0.466667	0	-0.266667	-0.466667	-0.533333	0.0860012	0.246505	0.369114	0.629172	-0.482143	-0.357143	-0.285714	-0.142857	0.0319888	0.301864	0.301864	1	0.700659	0.301864	0.301864	0.428571	0.571429	0.142857	0	-0.285714	-0.428571	0.0415385	0.277171	0.601677	0.621941	0.613342	0.808874
OTU_371	0.0373499	0.533838	1	0.835551	1	1	1	-0.266667	-0.133333	-0.2	0.0666667	0	0	0.180678	0.349575	0.349575	0.142345	0.339286	0.142857	0.142857	0.285714	0.158522	1	1	1	1	1	1	-0.428571	-0.142857	-0.285714	0.142857	0	0	0.228942	0.277171	0.601677	0.621941	0.613342	0.632178
OTU_372	0.0953789	0.507214	0.507214	0.507214	1	0.507214	0.507214	0.0666667	0.133333	-0.133333	0.0666667	-0.133333	-0.2	0.142345	1	0.679157	NA	0.285714	0	-0.107143	0	0.141981	1	1	1	1	1	1	0	0	-0.285714	0.142857	-0.142857	-0.142857	0.318061	0.277171	0.601677	1	0.831217	NA
OTU_373	0.555642	1	1	1	1	1	1	0	0.133333	0	0.133333	0.0666667	-0.0666667	0.422678	0.349575	0.676922	0.203551	-0.125	0.142857	-0.107143	-0.25	0.423115	1	1	NA	1	1	1	0.142857	0.142857	0	0	-0.142857	-0.142857	0.607947	0.460734	0.601677	0.621941	0.831217	0.632178
OTU_374	0.101833	1	1	0.875824	0.875824	0.875824	0.875824	0	0	-0.133333	0	-0.133333	-0.2	0.0213299	0.0213299	0.0570895	0.142345	0.571429	0.571429	0.428571	0.285714	0.138546	1	1	0.875824	0.875824	0.875824	0.875824	0	0	-0.285714	0	-0.285714	-0.428571	0.318061	0.277171	0.601677	0.621941	0.613342	0.632178
OTU_375	0.00315799	0.39514	0.39514	0.683091	0.683091	0.424526	0.22809	0.466667	0.4	-0.133333	0	-0.4	-0.666667	0.814838	0.640125	0.95365	0.409829	-0.0892857	-0.160714	0.0357143	-0.267857	0.000771617	0.799495	0.433573	0.433573	0.433573	0.100516	0.100516	0.428571	0.428571	-0.285714	0.285714	-0.857143	-1	0.0586875	0.0349401	0.950248	0.819041	1	0.632178
OTU_376	0.229605	1	1	1	1	1	1	0.0666667	0	0	0	-0.133333	-0.133333	1	1	1	0.422678	0	0	0	-0.125	0.229281	NA	1	1	1	1	1	0	-0.142857	-0.142857	-0.142857	-0.142857	-0.142857	0.318061	0.277171	1	1	1	0.632178
OTU_377	0.0139967	0.463867	0.463867	0.789268	NA	0.453623	0.453623	-0.133333	-0.133333	-0.0666667	0	0.2	0.2	1	NA	NA	0.679157	0	0	0	-0.107143	0.229281	1	1	1	NA	1	1	-0.142857	-0.142857	-0.142857	0	0.142857	0.142857	0.150751	0.277171	1	NA	NA	0.846861
OTU_378	0.894612	1	1	1	1	1	1	0	0	0.0666667	0.0666667	0	0	1	0.0955807	0.562549	1	0	-0.375	-0.142857	0	0.710979	1	1	1	1	1	1	-0.142857	0	0	0.142857	0.142857	0	0.90517	0.736636	1	0.621941	0.744163	1
OTU_379	0.212519	0.528813	0.528813	1	0.528813	0.528813	1	0.133333	0.0666667	-0.133333	-0.333333	-0.2	-0.0666667	0.890403	0.850497	0.836251	0.940803	-0.0535714	-0.0714286	0.0714286	-0.0357143	0.150929	1	1	0.845356	1	0.845356	0.845356	0.142857	0.142857	-0.285714	-0.142857	-0.142857	-0.428571	0.318061	0.277171	1	0.993533	0.973102	1
OTU_380	0.838902	0.890803	0.70456	0.458165	0.70456	0.70456	0.890803	-0.0666667	0.133333	0.266667	0.133333	0.0666667	0	0.369329	0.850028	0.850028	0.267454	-0.267857	-0.0714286	-0.0714286	0.339286	0.248054	1	1	0.538588	1	0.538588	0.538588	0	0.142857	0.571429	0	0.285714	0.285714	0.856484	0.298239	0.601677	0.993508	0.983744	0.632178
OTU_381	2.78797e-06	0.0182316	0.0182316	0.0496307	0.853923	0.0182316	0.0276124	-0.533333	-0.6	0.4	-0.133333	0.533333	0.466667	0.636099	0.442695	1	0.813494	0.160714	0.214286	0	0.0892857	1.35013e-05	0.0710065	0.0710065	0.0710065	0.371093	0.0710065	0.0710065	-0.714286	-0.857143	0.571429	-0.285714	0.571429	0.714286	0.000338239	0.00178837	0.79937	0.647805	1	0.972438
OTU_382	0.86116	0.80588	0.80588	0.80588	1	0.80588	0.80588	-0.133333	-0.0666667	0.133333	0.0666667	0	0	0.804004	0.142345	0.455747	0.562549	-0.0714286	0.285714	0.178571	-0.142857	0.703356	1	1	1	1	1	1	0	0	0	0	-0.285714	-0.142857	0.874911	0.732401	0.940356	0.621941	0.64394	0.762638
OTU_383	0.999948	0.789268	0.789268	0.789268	0.789268	0.789268	0.789268	-0.0666667	-0.0666667	-0.0666667	-0.0666667	0.0666667	0.0666667	0.922085	0.922085	0.142345	0.922085	0.0357143	0.0357143	0.285714	0.0357143	0.412489	1	1	1	1	1	1	-0.142857	0	-0.142857	0	0.142857	0	1	0.460734	1	1	0.613342	1
OTU_384	0.0808377	0.264069	0.531214	0.264069	0.929118	0.264069	0.264069	0.266667	0.0666667	-0.266667	-0.0666667	-0.6	-0.333333	0.0421027	0.450291	0.771543	0.725616	0.642857	0.25	-0.107143	0.125	0.0932147	0.611453	0.611453	0.213134	0.561425	0.42664	0.611453	0.142857	-0.142857	-0.857143	-0.428571	-0.571429	-0.142857	0.318061	0.277171	0.601677	0.649154	0.918053	0.896586
OTU_385	0.410469	1	1	1	1	1	1	-0.0666667	-0.0666667	0	0	0.2	0.133333	1	0.422678	0.349575	0.0980348	0	-0.125	0.142857	-0.375	0.422498	1	1	1	1	NA	1	-0.142857	0	-0.142857	0.142857	0	-0.142857	0.486532	0.460734	1	0.621941	0.613342	0.632178
OTU_386	0.186256	0.932647	0.315516	0.347477	0.347477	0.932647	0.315516	0	-0.133333	0.266667	-0.0666667	0.0666667	0.266667	0.900004	0.823704	0.842966	0.660419	-0.0535714	0.0714286	0.0714286	-0.142857	0.778743	1	0.879321	0.879321	0.879321	1	0.879321	0	0	0.285714	-0.142857	0.142857	0.142857	0.318061	0.796076	1	0.969964	0.98022	0.843596
OTU_387	0.0755049	0.480283	0.539763	0.480283	0.480283	0.480283	0.37053	-0.0666667	0	0.266667	-0.133333	0.133333	0.333333	0.072452	0.553849	0.244624	0.067746	0.553571	0.196429	0.357143	0.571429	0.0240885	0.627738	0.902992	0.627738	1	0.627738	0.627738	-0.285714	0	0.428571	0	0.571429	0.571429	0.318061	0.249235	0.601677	0.754645	0.613342	0.632178
OTU_388	0.417957	0.47177	0.569259	0.569259	0.21619	0.905281	0.47177	-0.2	0.133333	-0.0666667	0.4	-0.0666667	-0.266667	1	0.581032	0.571766	0.614856	0.0178571	0.160714	0.178571	0.160714	0.478326	0.538588	0.89225	0.821364	0.538588	0.821364	0.538588	-0.285714	0.142857	0	0.428571	-0.142857	-0.428571	0.486532	0.516413	1	0.77471	0.754225	0.800999
OTU_389	0.227242	0.569621	0.569621	0.753139	0.753139	0.569621	0.753139	-0.333333	-0.0666667	-0.0666667	0.266667	0.2	0.133333	0.953398	1	0.860701	0.767229	-0.0357143	0	0.0714286	0.107143	0.561979	0.932405	0.830106	0.803356	0.932405	0.803356	0.803356	-0.285714	0.142857	0	0.428571	0	0	0.318061	0.601552	1	1	0.99083	0.936844
OTU_390	0.157978	1	1	1	1	1	1	0.0666667	0.133333	0.0666667	0	0.0666667	0	0.422678	0.619016	0.331487	0.0980348	-0.125	-0.125	-0.25	-0.375	0.229281	1	1	NA	NA	1	1	0.142857	0.142857	0	0	-0.142857	-0.142857	0.318061	0.277171	0.601677	0.798744	0.613342	0.632178
OTU_391	0.134646	0.122494	1	0.756688	0.0904023	1	0.494557	0.4	0	0.0666667	-0.466667	0	0.2	0.472868	0.632261	0.185644	0.443657	0.232143	0.160714	0.392857	0.25	0.212952	0.316936	0.832107	0.692757	0.316936	0.832107	0.589015	0.428571	0	0.285714	-0.428571	0	0.285714	0.318061	0.277171	0.654715	0.811184	0.613342	0.66068
OTU_392	0.343663	0.55664	0.55664	0.55664	0.55664	0.850107	0.696855	0.133333	0.133333	0.2	0.133333	0	0	0.349575	0.142345	0.142345	0.455747	0.142857	0.285714	0.285714	0.178571	0.472793	0.507214	0.507214	0.507214	0.507214	0.586214	0.507214	0.285714	0.285714	0.285714	0.285714	-0.142857	-0.142857	0.422596	0.510763	0.601677	0.621941	0.613342	0.668937
OTU_393	1.71289e-05	0.106567	0.405272	0.799846	0.189341	0.106567	0.482014	-0.466667	-0.333333	0.0666667	0.266667	0.4	0.266667	0.37908	NA	0.297075	0.191189	0.267857	0	0.267857	0.375	0.000523191	0.200696	0.853923	0.700659	0.260352	0.200696	0.200696	-0.571429	-0.285714	0.285714	0.428571	0.571429	0.571429	0.00132697	0.0266993	0.601677	NA	0.613342	0.632178
OTU_394	5.04093e-07	0.043355	0.267874	0.043355	0.186462	0.00532575	0.0127151	0.333333	0.333333	-0.466667	-0.466667	-0.866667	-0.666667	0.640125	0.451104	0.00143159	0.95117	-0.160714	0.25	1	0.0357143	1.38047e-08	0.051432	0.03125	0.705524	0.932405	0.03125	0.03125	0.714286	1	-0.142857	-0.142857	-1	-1	9.00367e-05	9.75885e-06	0.803672	0.649154	0.613342	1
OTU_395	0.00491249	0.0720634	0.0862061	0.696855	0.888366	0.0720634	0.0720634	0.4	0.266667	0	0.133333	-0.466667	-0.4	0.127153	0.414553	0.744125	0.562549	-0.410714	-0.25	-0.107143	-0.142857	0.0126465	0.226812	0.226812	NA	0.710347	0.226812	0.226812	0.428571	0.428571	0	0.285714	-0.428571	-0.428571	0.0726064	0.20178	0.601677	0.621941	0.893495	0.762638
OTU_396	0.182075	0.585987	0.949809	0.949809	0.585987	0.585987	0.949809	0.333333	-0.133333	0	-0.0666667	-0.2	-0.0666667	0.637352	0.104882	0.160744	0.485105	-0.160714	-0.517857	-0.446429	0.232143	0.470009	0.635242	0.832107	0.635242	0.635242	0.635242	0.635242	0.285714	-0.285714	0.428571	-0.142857	0.285714	0.428571	0.318061	0.508012	0.800693	0.621941	0.613342	0.704913
OTU_397	0.723241	0.244901	0.21332	0.395108	0.21332	0.21332	0.21332	0.0666667	0.133333	0	-0.133333	-0.133333	-0.133333	0.29517	0.940803	0.472714	0.29517	0.303571	-0.0357143	0.214286	0.303571	0.601937	0.700659	0.700659	1	0.700659	0.700659	0.700659	0	0.142857	-0.142857	0	0	0	0.75262	0.641335	0.601677	1	0.663906	0.632178
OTU_398	0.0428382	0.787406	0.787406	0.787406	0.787406	0.787406	0.787406	0.0666667	0	0.2	-0.0666667	0.133333	0.133333	0.619657	1	0.408108	0.344449	0.125	0.0178571	0.196429	0.285714	0.101815	1	1	1	1	1	1	0	0	0.142857	0	0.142857	0.142857	0.250409	0.277171	0.784624	1	0.613342	0.632178
OTU_399	0.0909	1	1	1	1	1	1	0	0.0666667	0.2	0.133333	0.133333	0.0666667	0.922085	0.349575	0.501382	0.180678	0.0357143	0.142857	-0.178571	0.339286	0.0195539	1	1	0.544348	1	1	0.544348	0.142857	-0.142857	0.428571	-0.142857	0.142857	0.428571	0.318061	0.249235	1	0.621941	0.690013	0.632178
OTU_400	1.28138e-06	0.00929563	0.0888313	0.637269	0.264517	0.00929563	0.0888313	-0.8	-0.533333	0	0.133333	0.866667	0.6	0.0713154	0.588899	0.316919	0.450291	-0.571429	-0.178571	0.321429	0.25	0.000764537	0.310741	0.75183	0.234375	0.310741	0.133525	0.35625	-0.571429	0	0.714286	0.571429	1	0.428571	0.000187256	0.0348959	0.601677	0.784247	0.613342	0.667581
OTU_401	3.83019e-07	0.0578967	0.0578967	0.0826365	0.551867	0.0160128	0.0160128	-0.333333	-0.533333	0.333333	0.0666667	0.666667	0.666667	0.318702	0.357845	1	0.06384	0.321429	0.285714	0	0.589286	0.000952067	0.321101	0.321101	0.255017	0.786457	0.234375	0.21619	-0.142857	-0.428571	0.428571	-0.142857	0.428571	0.857143	7.56832e-05	0.0400117	0.601677	0.621941	1	0.632178
OTU_402	0.66201	1	1	1	1	1	1	0	0	0	-0.0666667	0.0666667	0.0666667	0.349575	0.922085	0.349575	0.142345	0.142857	0.0357143	0.142857	0.285714	0.623539	1	1	1	1	1	1	-0.142857	0	0	0	0.285714	0.142857	0.703823	0.655337	0.601677	1	0.613342	0.632178
OTU_403	0.158102	0.118344	0.672052	0.350069	0.118344	0.118344	0.434565	-0.266667	0.2	0.266667	0.333333	0.266667	0.133333	0.53469	0.939914	0.267109	0.947952	-0.178571	0.0357143	0.321429	0.0357143	0.0685254	0.445312	0.301045	0.445312	0.301045	0.402485	0.583882	-0.285714	0.571429	0.285714	0.571429	0.285714	0	0.318061	0.277171	0.711004	1	0.613342	1
OTU_404	0.133941	1	1	1	1	1	1	-0.0666667	-0.0666667	0	-0.0666667	0.133333	0.133333	0.349575	0.349575	NA	0.142345	0.142857	0.142857	0	0.285714	0.117243	1	1	1	1	1	1	-0.142857	-0.142857	0	-0.142857	0.285714	0.285714	0.318061	0.277171	0.601677	0.621941	NA	0.632178
OTU_405	0.000571789	0.0548399	0.593684	0.78855	0.106564	0.0548399	0.327746	0.533333	0.2	-0.2	-0.733333	-0.733333	-0.333333	0.214647	0.451104	0.482725	0.76039	-0.392857	-0.25	0.232143	-0.107143	0.000871889	0.106567	0.405272	0.746318	0.405272	0.106567	0.632507	0.857143	0.428571	-0.285714	-0.714286	-1	-0.285714	0.0173425	0.0376258	0.601677	0.649154	0.676517	0.929811
OTU_406	0.991066	1	1	1	1	1	1	0	0.2	0.266667	0.0666667	0.0666667	0.0666667	0.906099	0.515308	0.510132	0.951839	0.0535714	0.214286	0.214286	0.0357143	0.819904	1	1	1	1	1	1	0.142857	0.285714	0.428571	0.142857	0.142857	0	0.996802	0.834439	1	0.710353	0.692715	1
OTU_407	0.137402	0.405272	0.800345	0.405272	0.405272	0.952682	0.405272	0.2	-0.2	0.266667	-0.133333	-0.0666667	0.2	0.581032	0.300776	0.0213299	0.537842	0.160714	0.285714	0.571429	0.196429	0.602346	0.78353	0.78353	0.78353	0.78353	0.78353	0.78353	0.285714	-0.142857	0.285714	0	-0.142857	0	0.318061	0.641665	0.756799	0.621941	0.613342	0.751785
OTU_408	0.137543	0.280888	0.211544	0.24371	0.24371	0.175426	0.175426	-0.133333	-0.266667	0.2	-0.2	0.266667	0.266667	0.239104	0.331487	0.203551	0.129099	-0.321429	-0.25	-0.25	-0.410714	0.710144	1	1	1	1	1	1	0	-0.142857	0	-0.142857	0	0.142857	0.318061	0.736636	0.601677	0.621941	0.613342	0.632178
OTU_409	0.246782	1	1	1	NA	NA	NA	-0.0666667	-0.0666667	-0.0666667	0	0	0	0.422678	NA	NA	NA	-0.125	0	0	0	0.229281	NA	NA	NA	NA	NA	NA	0	0	0	0	0	0	0.318061	0.277171	0.601677	NA	NA	NA
OTU_410	0.669326	1	1	1	1	1	1	-0.0666667	0.0666667	0.0666667	0.133333	0.0666667	0	0.142345	0.349575	0.142345	0.142345	0.285714	0.142857	0.285714	0.285714	0.613591	1	1	1	1	1	1	-0.142857	0.142857	0.142857	0.285714	0.142857	0	0.710793	0.650207	0.601677	0.621941	0.613342	0.632178
OTU_411	0.000369733	0.0383175	0.219768	0.200537	0.0869106	0.0383175	0.149749	-0.6	-0.133333	0.2	0.333333	0.466667	0.333333	1	0.0974217	0.0505024	0.369571	0	-0.375	0.589286	0.285714	5.56777e-05	0.0877129	0.670694	0.0877129	0.0877129	0.0877129	0.11111	-0.714286	0.285714	0.571429	0.857143	0.714286	0.571429	0.012295	0.00550781	1	0.621941	0.613342	0.632178
OTU_412	0.0759423	0.623639	0.248598	0.383551	0.248677	0.623639	0.248677	-0.0666667	-0.466667	0.2	-0.266667	-0.0666667	0.2	0.479093	0.294584	0.158834	0.562135	-0.232143	-0.339286	-0.446429	0.196429	0.0327975	0.75183	0.275619	0.275619	0.75183	0.306126	0.275619	0	-0.571429	0.428571	0	0.142857	0.428571	0.318061	0.277171	0.662875	0.621941	0.613342	0.762638
OTU_413	0.000593744	0.161332	1	0.448103	0.448103	0.0923907	0.448103	-0.4	-0.133333	0.333333	0.0666667	0.666667	0.4	0.192778	0.13118	0.327488	0.201805	-0.410714	-0.446429	-0.285714	0.410714	2.03581e-05	0.254346	1	0.106567	1	0.09375	0.254346	-0.428571	-0.142857	0.857143	0	1	0.714286	0.0178401	0.00242413	0.601677	0.621941	0.613342	0.632178
OTU_414	0.0129144	0.557034	1	1	0.173722	0.173722	1	0.2	0	-0.0666667	-0.333333	-0.333333	0.0666667	0.408108	0.407775	0.408108	0.408108	0.196429	0.232143	0.196429	0.196429	0.028138	0.362898	1	1	0.362898	0.362898	1	0.428571	0.142857	0	-0.428571	-0.428571	0	0.144865	0.273718	0.601677	0.621941	0.613342	0.632178
OTU_415	0.0482431	0.440286	0.924941	0.924941	0.621203	0.621203	0.924941	0.4	-0.133333	-0.133333	-0.333333	-0.0666667	-0.133333	0.262448	0.0548811	0.640732	0.0406301	-0.357143	-0.607143	-0.160714	0.642857	0.0744179	0.597833	1	0.597833	0.597833	0.597833	0.597833	0.285714	-0.142857	0.142857	-0.142857	0.428571	0.142857	0.273249	0.277171	0.601677	0.621941	0.803489	0.632178
OTU_416	0.102019	0.455508	0.838048	0.29799	0.749596	0.455508	0.29799	0.2	-0.133333	0.4	-0.2	0.133333	0.333333	0.207742	0.319146	0.582295	0.679708	-0.392857	-0.321429	-0.178571	0.142857	0.0866002	0.35506	1	0.35506	1	0.5625	0.347444	0.428571	0	0.428571	-0.285714	0.142857	0.714286	0.318061	0.277171	0.601677	0.621941	0.763199	0.847059
OTU_417	0.0246403	0.150358	0.798034	0.315317	0.0218826	0.315317	0.315317	-0.333333	0.2	-0.4	0.733333	0.2	-0.266667	0.00884646	0.723919	0.601222	0.142182	-0.821429	0.125	-0.178571	-0.464286	0.0635996	0.821364	0.269443	0.855132	0.269443	0.821364	0.403286	0.285714	0.714286	-0.285714	0.714286	-0.142857	-0.428571	0.2198	0.277171	0.601677	0.889648	0.783621	0.632178
OTU_418	0.191437	0.55664	0.55664	1	1	0.55664	0.55664	0.133333	0.133333	0.0666667	0	-0.133333	-0.133333	0.349575	0.142345	0.142345	0.349575	0.142857	0.285714	0.285714	0.142857	0.120538	0.55664	0.55664	1	1	0.55664	0.55664	0.285714	0.285714	0.142857	0	-0.285714	-0.285714	0.318061	0.277171	0.601677	0.621941	0.613342	0.632178
OTU_419	0.108646	0.634017	0.634017	1	0.634017	0.634017	1	0.0666667	-0.0666667	-0.0666667	-0.133333	-0.133333	0.0666667	0.0974217	0.203551	0.422678	0.422678	-0.375	-0.25	-0.125	-0.125	0.229281	NA	NA	NA	NA	NA	NA	0	0	0	0	0	0	0.318061	0.277171	0.601677	0.621941	0.613342	0.632178
OTU_420	0.00107737	0.0756275	0.0782585	0.375194	0.726286	0.0625877	0.0625877	0.333333	0.266667	-0.0666667	0.133333	-0.4	-0.4	0.0586502	0.632261	0.2816	0.178776	0.571429	0.160714	0.339286	0.410714	0.00663064	0.296199	0.336855	0.211291	0.589639	0.211291	0.211291	0.285714	0.142857	-0.428571	0.428571	-0.428571	-0.428571	0.0267471	0.134546	0.601677	0.811184	0.613342	0.632178
OTU_421	0.631304	1	1	1	1	NA	1	0	-0.0666667	0	-0.0666667	0	0.0666667	0.422678	0.422678	NA	0.422678	-0.125	-0.125	0	-0.125	0.229281	NA	NA	NA	NA	NA	NA	0	0	0	0	0	0	0.675009	0.277171	0.601677	0.621941	NA	0.632178
OTU_422	0.00778387	0.0388451	0.28643	0.838153	0.164096	0.0388451	0.367369	0.6	0.2	0	-0.466667	-0.533333	-0.133333	0.624552	0.0901178	0.298343	0.48812	-0.160714	-0.535714	-0.321429	-0.214286	0.569875	0.508692	0.853923	0.853923	0.508692	0.583681	0.853923	0.428571	0.142857	-0.285714	-0.428571	-0.285714	-0.142857	0.100301	0.609395	0.790073	0.621941	0.613342	0.707391
OTU_423	4.12116e-06	0.0249346	0.26593	0.137146	0.181793	0.0194395	0.058605	-0.533333	-0.333333	0.4	0.2	0.666667	0.6	0.15653	0.803653	0.232582	0.00287807	0.446429	-0.0714286	0.357143	0.928571	1.23991e-07	0.0703125	0.296875	0.0703125	0.296875	0.0667624	0.0667624	-0.857143	-0.428571	0.714286	0.428571	1	1	0.000441651	4.2693e-05	0.601677	0.957023	0.613342	0.632178
OTU_424	1.76887e-05	0.0449885	0.0339966	0.939895	1	0.0634729	0.0449885	-0.466667	-0.666667	-0.133333	-0.0666667	0.4	0.466667	0.593132	0.142345	0.349575	0.0687438	0.178571	0.285714	0.142857	0.535714	0.00445974	0.257659	0.177175	0.482014	1	0.186985	0.177175	-0.285714	-0.714286	0	-0.142857	0.571429	0.714286	0.0013508	0.105427	0.770051	0.621941	0.613342	0.632178
OTU_425	0.0160191	1	0.944888	0.880865	0.944888	0.944888	0.880865	0.0666667	-0.0666667	0.266667	-0.0666667	0.133333	0.266667	0.823704	0.414002	0.71041	0.85467	0.0714286	-0.214286	0.107143	-0.0714286	0.0630381	1	1	1	1	1	1	0	0	0	0.285714	0.285714	0	0.163598	0.277171	0.954466	0.621941	0.860578	1
OTU_426	0.000355497	0.0200769	0.632889	0.258474	0.0200769	0.258474	0.275476	0.666667	0.0666667	0.2	-0.6	-0.4	0.333333	1	0.953355	0.395551	1	-0.0178571	-0.0357143	0.25	0.0178571	0.0185281	0.280477	0.942594	0.541966	0.280477	1	0.541966	0.714286	0.142857	0.285714	-0.571429	-0.285714	0.428571	0.0121588	0.249235	1	1	0.613342	1
OTU_427	6.67595e-09	0.00958254	0.0484429	0.944251	0.117015	0.0131155	0.0131155	-0.866667	-0.533333	-0.0666667	0.266667	0.666667	0.6	0.267274	0.349575	0.158256	0.00552621	-0.357143	0.142857	0.357143	0.857143	9.20691e-08	0.0445082	0.797714	0.0887581	0.217739	0.0445082	0.0445082	-1	-0.428571	0.571429	0.428571	1	1	3.30203e-06	3.70003e-05	0.601677	0.621941	0.613342	0.632178
OTU_428	0.00491549	0.0550515	0.106706	0.504788	0.106706	0.0550515	0.106706	-0.466667	-0.533333	0.0666667	0.2	0.466667	0.333333	0.446588	0.668792	0.168469	0.177319	0.25	0.142857	0.428571	0.428571	0.0662395	0.282232	0.554206	0.932405	0.221812	0.221812	0.464443	-0.285714	-0.285714	0.142857	0.571429	0.571429	0.428571	0.0726064	0.277171	0.63189	0.847806	0.613342	0.632178
OTU_429	0.609055	0.855132	0.855132	0.855132	0.842138	0.855132	0.842138	0	0.0666667	-0.0666667	0.2	-0.133333	-0.266667	0.265315	0.158256	0.301389	0.940803	0.285714	0.357143	0.285714	0.0357143	0.0496916	1	0.634017	0.947122	0.634017	0.544348	0.544348	0.142857	0.142857	-0.142857	0.142857	-0.428571	-0.428571	0.660966	0.277171	0.601677	0.621941	0.613342	1
OTU_430	0.147503	0.719918	0.719918	0.719918	0.719918	0.719918	0.719918	0.2	0.0666667	0.333333	-0.266667	0.333333	0.266667	0.0373644	0.348443	0.811947	0.24419	-0.642857	-0.303571	-0.0892857	-0.375	0.00223675	0.362898	0.292538	0.292538	0.879321	1	1	0.428571	0.571429	0.571429	-0.142857	0.285714	0.142857	0.318061	0.0672071	0.601677	0.621941	0.95294	0.632178
OTU_431	0.226798	1	1	1	1	1	1	0.0666667	0.133333	0.0666667	0	-0.0666667	-0.133333	0.422678	0.422678	0.203551	0.422678	-0.125	-0.125	-0.25	-0.125	0.229281	NA	NA	NA	NA	NA	NA	0	0	0	0	0	0	0.318061	0.277171	0.601677	0.621941	0.613342	0.632178
OTU_432	0.105902	1	1	1	1	0.807882	0.807882	0	-0.0666667	0.0666667	-0.0666667	0.133333	0.2	0.422678	0.349575	NA	0.0980348	-0.125	0.142857	0	-0.375	0.229281	1	NA	NA	1	1	NA	0.142857	0	0	-0.142857	-0.142857	0	0.318061	0.277171	0.601677	0.621941	NA	0.632178
OTU_433	0.0577722	0.570948	0.712016	0.858832	0.614364	0.570948	0.570948	0.2	0.0666667	-0.0666667	-0.133333	-0.466667	-0.2	0.399168	0.238593	1	1	0.267857	0.375	-0.0178571	-0.0178571	0.0421875	0.47177	1	1	0.47177	0.47177	1	0.428571	-0.285714	-0.142857	-0.428571	-0.714286	0	0.311379	0.277171	0.601677	0.621941	1	1
OTU_434	0.5625	0.793108	0.788293	0.899939	0.793108	0.788293	0.899939	0.133333	-0.4	0	-0.0666667	-0.2	0.266667	0.13924	0.113268	0.150714	0.640732	-0.464286	-0.5	-0.446429	0.160714	0.175187	1	1	0.892119	1	0.892119	0.892119	0	-0.285714	0.285714	0	0.428571	0.714286	0.615219	0.277171	0.601677	0.621941	0.613342	0.822059
OTU_435	0.238498	0.425178	0.820244	0.820244	0.425178	0.820244	0.487254	-0.533333	-0.0666667	-0.0666667	0.466667	0.0666667	-0.2	1	0.291509	0.0319694	0.727046	-0.0178571	0.339286	0.678571	0.125	0.182519	0.703125	0.703125	0.865534	0.703125	0.703456	0.1875	-0.428571	0.428571	-0.142857	0.428571	-0.142857	-0.714286	0.318061	0.277171	1	0.621941	0.613342	0.89806
OTU_436	0.697045	0.528813	0.932647	0.664085	0.301045	0.301045	0.528813	-0.2	-0.0666667	-0.2	0.2	0.266667	0.2	0.744125	1	1	0.947952	0.107143	0	0	0.0357143	0.0337069	0.362898	0.422678	0.362898	0.362898	0.422678	0.422678	-0.428571	-0.142857	-0.428571	0.428571	0.285714	0.142857	0.735237	0.277171	0.891168	1	1	1
OTU_437	0.0914474	0.375141	0.755306	0.666645	0.443239	0.375141	0.666645	-0.4	-0.0666667	0	0.2	0.4	0.133333	0.379394	0.106957	0.675997	0.220567	0.285714	0.5	0.142857	0.392857	0.406756	0.786457	0.786457	0.786457	0.786457	0.786457	0.786457	-0.285714	0	0	0	0.285714	0.142857	0.318061	0.460734	0.601677	0.621941	0.831217	0.632178
OTU_438	1.57212e-05	0.0240317	0.813442	0.458306	0.0124266	0.0240317	0.918602	0.8	0.2	0.266667	-0.8	-0.6	-0.133333	0.0507189	0.104571	0.765951	1	-0.571429	-0.517857	-0.107143	-0.0178571	0.00346385	0.200696	0.45	0.200696	0.200696	0.45	0.583882	0.857143	0.285714	0.571429	-0.571429	-0.428571	0	0.00125468	0.0882715	0.601677	0.621941	0.913934	1
OTU_439	0.697169	0.899935	0.903909	0.899935	0.698207	0.9721	0.698207	-0.0666667	0.133333	-0.133333	0.133333	0.0666667	-0.266667	0.953566	0.906785	0.520703	0.412835	0.0357143	-0.0535714	-0.214286	-0.267857	0.539892	1	1	0.689098	1	1	1	-0.142857	0	-0.571429	0	0	0	0.735246	0.579033	1	1	0.705025	0.632178
OTU_440	0.704808	1	1	1	1	1	1	-0.0666667	0	-0.0666667	0	-0.0666667	0	0.142345	0.142345	0.349575	0.142345	0.285714	0.285714	0.142857	0.285714	0.747864	1	1	1	1	1	1	-0.142857	0	-0.142857	0	-0.142857	0	0.742572	0.768541	0.601677	0.621941	0.613342	0.632178
OTU_441	0.000441466	0.469131	0.0820372	0.0820372	0.0820372	0.171526	0.0820372	-0.266667	-0.4	0.266667	-0.4	0.2	0.533333	0.678863	0.176921	0.424124	0.560372	-0.142857	-0.428571	-0.25	0.196429	0.00357808	0.670379	0.158658	0.158658	0.158658	0.362039	0.158658	-0.428571	-0.571429	0.428571	-0.571429	0.142857	0.857143	0.0141225	0.0891765	0.830725	0.621941	0.615167	0.762638
OTU_442	0.021772	0.40648	0.356423	0.878088	0.878088	0.40648	0.356423	-0.333333	-0.333333	0	0.133333	0.133333	0.0666667	0.319146	0.221593	0.0190763	0.320471	0.321429	0.375	0.732143	0.321429	0.236313	0.557034	0.557034	0.932526	0.932526	0.595771	0.557034	-0.428571	-0.571429	-0.142857	0.142857	0.142857	0.142857	0.202596	0.285297	0.601677	0.621941	0.613342	0.632178
OTU_443	0.0817649	0.602089	1	1	1	1	1	-0.266667	-0.0666667	-0.0666667	0.133333	0.133333	0	0.535208	0.619016	0.619657	0.265315	0.178571	0.125	0.125	0.285714	0.100894	0.507214	0.507214	0.507214	1	0.507214	0.507214	-0.428571	-0.142857	0.142857	0.142857	0.428571	0.142857	0.318061	0.277171	0.711004	0.798744	0.785777	0.632178
OTU_444	0.680331	0.943838	0.905099	0.943838	0.817301	0.943838	0.943838	0	-0.0666667	0	-0.2	-0.133333	0	0.0446429	0.53469	0.365712	0.562549	-0.5	-0.178571	-0.232143	-0.142857	0.116524	1	1	1	1	1	NA	0.285714	0.142857	0.142857	-0.142857	-0.142857	0	0.720526	0.277171	0.601677	0.731261	0.613342	0.762638
OTU_445	0.0449701	1	1	0.533838	1	0.742187	0.742187	-0.0666667	-0.0666667	-0.266667	0	-0.133333	-0.133333	0.501382	1	1	NA	-0.178571	0	0	0	0.623284	1	1	1	1	1	1	0	0	-0.142857	-0.142857	-0.142857	-0.142857	0.260268	0.655284	0.683174	1	1	NA
OTU_446	0.00186699	0.31681	0.528106	0.488329	0.488329	0.0557893	0.488329	-0.266667	-0.266667	0.333333	0.133333	0.533333	0.333333	0.358326	0.0982221	0.556411	0.516868	0.285714	0.446429	0.178571	0.214286	0.0031312	0.700659	0.301045	0.700659	1	0.301045	0.416826	-0.142857	-0.571429	0.285714	0	0.571429	0.571429	0.0406941	0.081844	0.601677	0.621941	0.742334	0.730298
OTU_447	0.272675	0.403941	0.528233	0.475599	0.316936	0.316936	0.403941	0.266667	-0.133333	-0.0666667	-0.266667	-0.2	-0.133333	0.39393	0.679326	1	1	-0.25	-0.125	0	-0.0178571	0.960031	1	1	1	1	1	1	0.285714	0	0.142857	-0.142857	0	0	0.347946	0.967555	0.601677	0.847806	1	1
OTU_448	0.000730997	0.0664654	0.61477	1	0.61477	0.0741198	0.747854	-0.466667	-0.4	-0.0666667	0.0666667	0.4	0.133333	0.813324	0.676922	0.679157	0.0169649	-0.0892857	-0.107143	-0.107143	0.696429	0.000228173	0.219419	0.707566	0.516178	1	0.213134	0.495122	-0.571429	-0.428571	0.285714	0	0.857143	0.571429	0.0205254	0.014416	0.949313	0.847806	0.831217	0.632178
OTU_449	0.519037	0.392879	0.495118	0.873866	0.495118	0.392879	0.392879	0.2	0.133333	-0.133333	0.2	-0.266667	-0.333333	0.767229	0.481523	0.859426	1	-0.107143	-0.232143	-0.0714286	0	0.953616	0.583681	0.583681	0.915345	0.792349	0.915345	0.583681	0.285714	0.428571	0	0.285714	0.142857	-0.285714	0.571474	0.961391	0.912282	0.68233	0.99083	1
OTU_450	0.00611563	0.138782	0.26966	1	0.995358	0.273159	0.421331	0.4	0.266667	0	-0.133333	-0.266667	-0.133333	1	0.20457	0.629172	1	0.0178571	-0.375	-0.142857	0	0.63985	0.732767	0.732767	NA	1	0.732767	0.732767	0.142857	0.142857	0	-0.142857	-0.142857	-0.142857	0.0847074	0.670507	1	0.621941	0.792873	1
OTU_451	0.0675403	0.544348	0.89225	0.89225	0.544348	0.722621	0.747337	-0.2	0.0666667	0.0666667	0.266667	0.133333	-0.0666667	0.408108	0.349575	0.0213299	0.158256	0.196429	0.142857	0.571429	0.357143	0.0224597	0.634017	1	1	0.602089	0.634017	0.634017	-0.285714	0.285714	0.142857	0.571429	0.142857	-0.285714	0.318061	0.249235	0.601677	0.621941	0.613342	0.632178
OTU_452	6.52477e-08	0.0196733	0.387432	0.669627	0.0261967	0.00641559	0.148286	-0.6	-0.266667	0.2	0.533333	0.933333	0.333333	0.0384452	0.141326	0.759229	0.220567	-0.642857	0.285714	0.107143	0.392857	1.20439e-05	0.323153	0.587937	0.0667624	0.195025	0.0667624	0.323153	-0.285714	0.142857	1	0.571429	1	0.428571	1.99782e-05	0.00164771	0.601677	0.621941	0.908584	0.632178
OTU_453	0.100609	0.959274	0.513063	0.385289	0.385289	0.5461	0.385289	0.133333	-0.0666667	0.133333	-0.2	0.133333	0.333333	0.675414	0.392683	0.500131	0.769519	0.142857	0.267857	0.214286	-0.107143	0.695955	0.798788	0.798788	0.798788	0.798788	0.798788	0.798788	0.142857	-0.285714	-0.285714	-0.285714	0.142857	0.428571	0.318061	0.725282	0.830725	0.621941	0.690013	0.937657
OTU_454	0.287738	1	0.507214	0.507214	0.507214	0.507214	0.507214	0	-0.2	0.0666667	-0.133333	0.133333	0.2	0.408108	0.922085	0.349575	0.408108	0.196429	0.0357143	0.142857	0.196429	0.338632	1	0.634017	0.634017	1	0.634017	0.634017	0	-0.285714	0.142857	-0.142857	0.285714	0.285714	0.365498	0.394243	0.601677	1	0.613342	0.632178
OTU_455	0.0532454	0.168747	0.905364	0.881833	0.827215	0.539137	0.881833	0.466667	0.0666667	-0.0666667	-0.133333	-0.2	0.0666667	0.414002	1	0.850497	0.581511	-0.214286	-0.0178571	0.0714286	-0.160714	0.0554916	0.40325	0.845356	1	1	0.40325	0.875824	0.571429	0.142857	0	0	-0.428571	0	0.293686	0.277171	0.601677	1	0.983744	0.781064
OTU_456	0.67638	0.944183	0.944183	0.944183	0.944183	0.944183	0.944183	0.2	0.0666667	0.133333	0	0	0.333333	0.025415	0.56108	0.723428	0.557508	-0.696429	0.196429	0.125	0.196429	0.00751164	0.18471	0.18471	0.186985	1	1	1	0.857143	0.714286	0.571429	-0.142857	0.142857	0.285714	0.717215	0.146121	0.601677	0.757109	0.874679	0.762638
OTU_457	0.356354	0.526224	0.891756	0.199367	0.526224	0.891756	0.526224	0.2	0.0666667	0.4	-0.0666667	-0.0666667	0.2	0.333636	0.0982221	0.0625206	0.800956	0.25	0.446429	0.5	0.0892857	0.480077	0.502639	1	0.502639	0.884661	0.884661	0.940237	0.428571	0.142857	0.428571	-0.142857	-0.285714	0.142857	0.434134	0.517849	0.601677	0.621941	0.613342	0.964142
OTU_458	0.68041	1	1	1	1	1	1	-0.133333	0.0666667	-0.266667	-0.0666667	-0.2	0	0.267109	0.13148	0.158256	0.836251	0.321429	0.428571	0.357143	0.0714286	0.238544	0.855132	0.855132	0.445602	0.855132	0.445602	0.445602	-0.285714	0.285714	-0.428571	0	-0.428571	-0.285714	0.720526	0.287882	0.601677	0.621941	0.613342	0.9887
OTU_459	0.000487164	0.00967852	0.326054	0.589047	0.275548	0.0131317	0.275548	-0.866667	-0.4	0.0666667	0.266667	0.666667	0.333333	1	0.950675	0.67335	0.953524	-0.0178571	0.0357143	0.142857	0.0357143	0.00533172	0.173722	0.794052	1	0.557034	0.129237	0.809984	-0.714286	-0.285714	0.142857	0.428571	1	0.285714	0.0152803	0.119871	1	1	0.831217	1
OTU_460	0.0128796	0.23505	0.373472	0.373472	0.23505	0.23505	0.373472	-0.466667	-0.333333	0.133333	0.333333	0.4	0.0666667	0.238158	0.50391	0.434581	0.813324	-0.375	-0.178571	0.25	0.0892857	0.0593146	0.59787	1	0.557034	0.557034	0.557034	0.59787	-0.428571	0	0.142857	0.571429	0.571429	0.142857	0.144865	0.277171	0.601677	0.700518	0.628389	0.972438
OTU_461	0.279708	1	1	1	1	1	1	-0.133333	-0.0666667	0	0	0.0666667	0	0.142345	0.349575	0.142345	0.349575	0.285714	0.142857	0.285714	0.142857	0.311233	1	1	1	1	1	1	-0.285714	-0.142857	0	0	0.142857	0	0.356143	0.366257	0.601677	0.621941	0.613342	0.632178
OTU_462	0.0265191	0.589015	0.928978	0.928978	0.589015	0.589015	0.928978	-0.266667	-0.133333	-0.0666667	0.266667	0.333333	0.2	0.624898	1	0.615228	0.435464	-0.160714	0.0178571	0.160714	0.25	0.0103788	0.538588	0.855132	0.627738	0.538588	0.538588	0.855132	-0.285714	0.142857	0.428571	0.428571	0.571429	0.285714	0.2198	0.173976	0.790259	1	0.785777	0.650016
OTU_463	0.00412196	1	0.135206	0.362076	0.0418519	0.330102	0.362076	0.2	-0.333333	-0.2	-0.6	-0.4	0.333333	0.0192964	0.181272	0.0163092	0.0118772	-0.732143	-0.428571	-0.732143	-0.732143	0.0026666	0.115815	0.489151	0.489151	0.115815	0.115815	0.571608	0.714286	-0.142857	-0.142857	-0.714286	-0.714286	0.428571	0.063712	0.0735891	0.601677	0.621941	0.613342	0.632178
OTU_464	0.0551215	0.42664	0.865295	0.513413	0.21619	0.865295	0.523615	-0.266667	-0.0666667	-0.266667	0.4	0	-0.2	0.705902	0.407775	0.801368	0.646202	0.125	0.232143	0.0892857	0.142857	0.304092	1	1	1	1	1	1	-0.285714	0	-0.285714	0.428571	0	-0.142857	0.300876	0.359169	0.857295	0.621941	0.94531	0.827672
OTU_465	0.23668	0.819177	0.541528	0.541528	0.541528	1	0.819177	0.4	-0.333333	0.466667	-0.4	0.0666667	0.266667	0.953227	0.161886	0.859036	0.145834	0.0357143	-0.446429	-0.0714286	0.464286	0.0428523	0.833484	0.804454	0.301458	0.804454	0.800762	0.800762	0.285714	-0.142857	0.714286	-0.285714	0.428571	0.571429	0.318061	0.277171	1	0.621941	0.990824	0.632178
OTU_466	0.0263784	0.252921	0.439766	0.877611	0.439766	0.289843	0.877611	-0.333333	-0.266667	0.266667	0.266667	0.466667	0.2	0.744125	0.619657	0.0625206	0.435023	0.107143	0.125	0.5	0.25	0.0925908	0.402485	0.821364	0.891756	0.301045	0.301045	0.821364	-0.285714	-0.142857	0.142857	0.571429	0.571429	-0.142857	0.2198	0.277171	0.891168	0.798744	0.613342	0.649614
OTU_467	0.347453	0.466758	1	0.911719	0.466758	0.466758	0.911719	-0.266667	0.0666667	0.2	0.266667	0.266667	0.266667	0.29786	0.489497	0.0441548	0.90468	-0.321429	0.214286	0.589286	-0.0535714	0.0391809	1	0.292538	0.362898	0.292538	0.705524	0.627738	0.142857	0.571429	0.428571	0.714286	0.142857	-0.142857	0.426522	0.277171	0.601677	0.692142	0.613342	1
OTU_468	0.0455528	0.858339	0.0727958	0.570305	0.0727958	0.303052	0.118342	0.0666667	0.466667	-0.2	0.466667	-0.4	-0.4	0.717064	0.168469	0.437219	0.267109	0.125	0.428571	0.25	0.321429	0.0888133	0.583882	0.211291	0.411633	0.211291	0.257659	0.211291	0	0.571429	-0.142857	0.428571	-0.571429	-0.428571	0.262224	0.277171	0.866281	0.621941	0.631645	0.632178
OTU_469	0.509837	0.656238	0.516178	0.516178	0.516178	0.516178	0.674987	-0.0666667	0.133333	0.2	0.2	0.133333	0.133333	0.334348	0.331487	0.947714	0.940803	0.25	-0.25	-0.0357143	-0.0357143	0.206819	0.742187	1	1	0.742187	0.742187	1	-0.428571	-0.142857	0.142857	0.285714	0.285714	0.142857	0.561729	0.277171	0.601677	0.621941	1	1
OTU_470	0.0603344	0.150807	0.150807	0.664085	0.204325	0.765897	0.150807	-0.2	-0.333333	-0.0666667	-0.2	0.0666667	0.4	0.0732405	0.370432	0.142345	0.0186365	0.482143	0.25	0.285714	0.660714	0.0185534	0.211291	0.211291	0.787406	0.554206	0.554206	0.211291	-0.428571	-0.571429	-0.142857	-0.142857	0.285714	0.714286	0.318061	0.249235	0.601677	0.621941	0.613342	0.632178
OTU_471	0.246782	1	1	1	1	1	1	-0.0666667	-0.0666667	-0.0666667	0.0666667	0.0666667	-0.0666667	0.349575	0.349575	0.349575	0.349575	0.142857	0.142857	0.142857	0.142857	0.229281	1	1	1	1	1	1	-0.142857	-0.142857	-0.142857	0.142857	0.142857	-0.142857	0.318061	0.277171	0.601677	0.621941	0.613342	0.632178
OTU_472	0.68163	0.898934	0.898934	0.898934	1	1	1	0.133333	0.0666667	0.133333	-0.0666667	0.133333	0.133333	0.287501	0.640732	0.415798	0.0602892	-0.339286	-0.160714	-0.267857	-0.589286	0.312404	0.887197	0.887197	1	0.943748	0.887197	0.943748	0.285714	0	-0.142857	0	-0.142857	0.142857	0.721462	0.367501	0.601677	0.819501	0.613342	0.632178
OTU_473	0.0119571	0.403941	0.362898	0.864569	0.445312	0.173722	0.173722	-0.133333	-0.2	0.0666667	-0.133333	0.333333	0.333333	0.619657	0.203551	NA	0.189956	0.125	-0.25	0	-0.357143	0.157025	0.927733	0.927733	1	NA	1	1	-0.285714	-0.285714	-0.142857	0	0.142857	0.142857	0.138213	0.277171	0.784624	0.621941	NA	0.632178
OTU_474	0.339794	1	1	1	1	1	1	-0.0666667	0.0666667	0	0.133333	0.133333	0	0.422678	NA	1	0.203551	-0.125	0	0	-0.25	0.229281	NA	1	NA	1	NA	1	0	0.142857	0	0.142857	0	-0.142857	0.418486	0.277171	0.601677	NA	1	0.632178
[truncated: 5,979 more rows]
