# Supplementary material for: Fasting alters the gut microbiome reducing blood pressure and body weight in metabolic syndrome patients
Source: Nat Commun. 2021 Mar 30;12:1970. doi: 10.1038/s41467-021-22097-0 (PMC8010079; doi:10.1038/s41467-021-22097-0)
Supplement: Supplementary file 17 — Supplementary Data 14 [file 41467_2021_22097_MOESM17_ESM.xlsx]

## Sheet: ngless
	Mapping statistics for human contamination, IGC, refMG and mOTUsv2 using ngless and bwa
	human	IGC	refMG	mOTUs
	Sample1	Sample1	Sample1	Sample1
total	26314385	26312854	26312854	88941
aligned	2596	25963247	120719	88941
unique	2422	17167958	117836	63808
	Sample2	Sample2	Sample2	Sample2
total	16051854	16049997	16049997	50389
aligned	114101	15924216	80808	50389
unique	113927	10797229	78811	37740
	Sample3	Sample3	Sample3	Sample3
total	25068577	25062349	25062349	78431
aligned	98569	24652958	109883	78431
unique	97873	16626647	107023	57917
	Sample4	Sample4	Sample4	Sample4
total	19275779	19269926	19269926	58002
aligned	144346	18864061	90202	58002
unique	144175	12190463	87788	44071
	Sample5	Sample5	Sample5	Sample5
total	17752109	17582583	17582583	43971
aligned	470580	17081799	90916	43971
unique	467446	10876198	87639	36300
	Sample6	Sample6	Sample6	Sample6
total	20149457	20134881	20134881	50239
aligned	171441	19755057	109804	50239
unique	171102	13158617	105762	43643
	Sample7	Sample7	Sample7	Sample7
total	24496959	24488875	24488875	85741
aligned	160138	24294565	142303	85741
unique	159813	17657215	136946	66989
	Sample8	Sample8	Sample8	Sample8
total	22879622	22876338	22876338	82797
aligned	46538	22693337	125831	82796
unique	45962	15662480	122859	63217
	Sample9	Sample9	Sample9	Sample9
total	25638773	25637460	25637460	103085
aligned	4688	25427697	167861	103085
unique	4530	16297477	163198	72419
	Sample10	Sample10	Sample10	Sample10
total	18177934	18170545	18170545	53240
aligned	211863	17870029	97679	53240
unique	211752	10653130	94695	39594
	Sample11	Sample11	Sample11	Sample11
total	21805187	21793559	21793559	73446
aligned	139907	21240665	109899	73446
unique	139653	13466429	107205	60657
	Sample12	Sample12	Sample12	Sample12
total	23803427	23785667	23785667	54201
aligned	154324	23157227	119192	54200
unique	153948	14421383	114639	42346
	Sample13	Sample13	Sample13	Sample13
total	19367561	19366968	19366968	51091
aligned	1491	19116933	102296	51091
unique	1384	11929735	99240	38555
	Sample14	Sample14	Sample14	Sample14
total	21642670	21614167	21614167	66192
aligned	169452	21303943	115456	66192
unique	168770	14481836	111744	55250
	Sample15	Sample15	Sample15	Sample15
total	21297628	21295632	21295632	64142
aligned	13096	21018557	117978	64142
unique	12853	13747949	114936	51323
	Sample16	Sample16	Sample16	Sample16
total	18255370	18179574	18179574	42907
aligned	204056	17853979	88728	42907
unique	202764	10847071	85136	31727
	Sample17	Sample17	Sample17	Sample17
total	20046726	20039806	20039806	67329
aligned	124483	19744208	98823	67329
unique	124261	12594590	95843	50216
	Sample18	Sample18	Sample18	Sample18
total	21594749	21590872	21590872	80348
aligned	33463	21271876	136955	80348
unique	33234	13306581	134284	70761
	Sample19	Sample19	Sample19	Sample19
total	22002076	21995148	21995148	82549
aligned	252784	21769867	119321	82543
unique	252213	15920388	115357	62075
	Sample20	Sample20	Sample20	Sample20
total	20333960	20260910	20260910	106229
aligned	339954	19586035	137396	106229
unique	338584	14424180	131700	77270
	Sample21	Sample21	Sample21	Sample21
total	20909425	20907557	20907557	85493
aligned	94444	20656555	134871	85493
unique	92806	15847957	132002	68265
	Sample22	Sample22	Sample22	Sample22
total	21008679	20978255	20978255	47516
aligned	134904	20405146	94635	47516
unique	134222	13016370	90688	38791
	Sample23	Sample23	Sample23	Sample23
total	23322678	23276144	23276144	57099
aligned	212398	22413673	108792	57099
unique	211584	14585902	105034	44169
	Sample24	Sample24	Sample24	Sample24
total	22037209	22032588	22032588	60233
aligned	150844	21531498	132738	60233
unique	149705	15960004	127840	48289
	Sample25	Sample25	Sample25	Sample25
total	21066100	21006548	21006548	60959
aligned	199853	20462896	102781	60959
unique	198716	13386874	98688	47146
	Sample26	Sample26	Sample26	Sample26
total	21758538	21756060	21756060	70055
aligned	20800	21441001	109147	70055
unique	20608	14022347	105647	48811
	Sample27	Sample27	Sample27	Sample27
total	19588399	19580180	19580180	45229
aligned	117475	19341907	85895	45229
unique	117247	12275555	82365	31560
	Sample28	Sample28	Sample28	Sample28
total	24557355	24552271	24552271	93628
aligned	98510	24265551	125966	93628
unique	98061	16604352	122932	70872
	Sample29	Sample29	Sample29	Sample29
total	21747182	21745344	21745344	70557
aligned	5090	21430471	120453	70557
unique	4932	15131685	117126	58461
	Sample30	Sample30	Sample30	Sample30
total	19426233	19421331	19421331	63231
aligned	83830	19073273	95400	63230
unique	83604	12951527	92318	50190
	Sample31	Sample31	Sample31	Sample31
total	21161296	21139339	21139339	59139
aligned	184838	20872762	102061	59139
unique	184364	13308898	98591	44880
	Sample32	Sample32	Sample32	Sample32
total	23087756	23006014	23006014	68809
aligned	1000636	22268084	123664	68809
unique	999201	14870754	119329	46834
	Sample33	Sample33	Sample33	Sample33
total	21714795	21707984	21707984	51212
aligned	825887	21376625	113174	51212
unique	825686	14234554	108888	40218
	Sample34	Sample34	Sample34	Sample34
total	23373756	23362134	23362134	67503
aligned	601713	23123279	129276	67503
unique	601270	15366828	125426	51789
	Sample35	Sample35	Sample35	Sample35
total	26677124	26657370	26657370	67148
aligned	827265	26392271	143063	67148
unique	826864	17199913	138352	49547
	Sample36	Sample36	Sample36	Sample36
total	21274807	21252810	21252810	49468
aligned	731296	21001624	109690	49468
unique	730883	13792041	105860	39577
	Sample37	Sample37	Sample37	Sample37
total	24649057	24643809	24643809	58432
aligned	456505	24031654	152364	58432
unique	456291	16164899	146083	43594
	Sample38	Sample38	Sample38	Sample38
total	23293808	23290821	23290821	65985
aligned	335785	22937043	143459	65985
unique	334782	15660063	138983	49070
	Sample39	Sample39	Sample39	Sample39
total	21468189	21466474	21466474	43983
aligned	98638	21029715	139770	43983
unique	96112	13955034	134635	33335
	Sample40	Sample40	Sample40	Sample40
total	18268837	18263611	18263611	47610
aligned	130410	17630011	96147	47609
unique	130196	11522834	92819	36334
	Sample41	Sample41	Sample41	Sample41
total	19856747	19848227	19848227	58740
aligned	226326	19494448	114515	58740
unique	226093	12521077	111708	48912
	Sample42	Sample42	Sample42	Sample42
total	18530191	18517931	18517931	50110
aligned	188574	18103083	98751	50110
unique	188307	11259188	95536	37890
	Sample43	Sample43	Sample43	Sample43
total	18874402	18867996	18867996	46477
aligned	426989	17823136	106369	46477
unique	426751	12111863	101477	31072
	Sample44	Sample44	Sample44	Sample44
total	16491046	16490043	16490043	35094
aligned	2980	16064145	84983	35094
unique	2860	10528322	81546	26654
	Sample45	Sample45	Sample45	Sample45
total	21655639	21654839	21654839	47590
aligned	1675	21052080	118639	47590
unique	1561	14328289	113608	35257
	Sample46	Sample46	Sample46	Sample46
total	23981006	23933128	23933128	83556
aligned	393687	23573885	129816	83556
unique	392743	16174628	125763	63314
	Sample47	Sample47	Sample47	Sample47
total	20736692	20212312	20212312	64071
aligned	980994	19966483	107870	64071
unique	971626	14354396	104440	49351
	Sample48	Sample48	Sample48	Sample48
total	20117427	20116526	20116526	67420
aligned	1770	19902184	104542	67420
unique	1654	14457311	102399	52228
	Sample49	Sample49	Sample49	Sample49
total	20134260	20132567	20132567	63233
aligned	3766	19917433	123635	63231
unique	3632	12651360	119912	47284
	Sample50	Sample50	Sample50	Sample50
total	18423599	18416523	18416523	60299
aligned	259263	18126406	105868	60299
unique	259014	12311895	102147	43633
	Sample51	Sample51	Sample51	Sample51
total	29695272	29689728	29689728	90277
aligned	84115	29353143	157200	90277
unique	83563	19433213	151904	69548
	Sample52	Sample52	Sample52	Sample52
total	25174501	25170119	25170119	89854
aligned	89437	24904225	137105	89853
unique	88452	17195650	133511	70517
	Sample53	Sample53	Sample53	Sample53
total	23891684	23891126	23891126	83721
aligned	1348	23647730	127063	83721
unique	1229	16738364	123367	65484
	Sample54	Sample54	Sample54	Sample54
total	24185299	24181995	24181995	81786
aligned	16676	23789638	125613	81786
unique	16398	15600218	121976	60492
	Sample55	Sample55	Sample55	Sample55
total	21842277	21763340	21763340	62863
aligned	199658	21537482	89346	62863
unique	198218	14444259	86768	45710
	Sample56	Sample56	Sample56	Sample56
total	22214844	22049199	22049199	57036
aligned	779173	21749456	97496	57036
unique	776037	16452045	93199	45478
	Sample57	Sample57	Sample57	Sample57
total	17896668	17893526	17893526	61063
aligned	73210	17719992	86012	61063
unique	73057	12168486	83956	47190
	Sample58	Sample58	Sample58	Sample58
total	23643093	23642581	23642581	58429
aligned	1385	23268310	132128	58428
unique	1269	15408308	127019	44356
	Sample59	Sample59	Sample59	Sample59
total	25309618	25192279	25192279	66497
aligned	286694	24569952	123505	66497
unique	284416	16564575	118963	46123
	Sample60	Sample60	Sample60	Sample60
total	24743233	24742860	24742860	76959
aligned	1496	24394314	140344	76959
unique	1413	16804553	136409	57215
	Sample61	Sample61	Sample61	Sample61
total	25511451	25479482	25479482	92416
aligned	424078	25029647	149596	92415
unique	423406	17890785	144377	74820
	Sample62	Sample62	Sample62	Sample62
total	19734305	19732836	19732836	63881
aligned	7549	19481852	107224	63881
unique	7378	12616547	104187	48891
	Sample63	Sample63	Sample63	Sample63
total	19933825	19898755	19898755	58198
aligned	169200	19655024	96573	58198
unique	168365	12381015	93517	44004
	Sample64	Sample64	Sample64	Sample64
total	17675333	17672422	17672422	57884
aligned	94608	17491926	89855	57884
unique	94407	13057282	87885	47058
	Sample65	Sample65	Sample65	Sample65
total	21169773	21165595	21165595	70746
aligned	68778	20918706	96841	70746
unique	68574	14499193	94930	55262
	Sample66	Sample66	Sample66	Sample66
total	22449479	22431361	22431361	72969
aligned	305238	22239082	105965	72969
unique	304818	16327719	103046	59656
	Sample67	Sample67	Sample67	Sample67
total	20716349	20705840	20705840	52266
aligned	86938	20328867	98174	52266
unique	86502	13478835	93920	39741
	Sample68	Sample68	Sample68	Sample68
total	21784793	21699010	21699010	37574
aligned	272606	20871335	89139	37574
unique	271029	13228440	84702	27481
	Sample69	Sample69	Sample69	Sample69
total	19623571	19619691	19619691	43800
aligned	49399	19124972	93110	43799
unique	49049	13606016	88717	36183
total
aligned
unique
total
aligned
unique
total
aligned
unique
total
aligned
unique
total
aligned
unique
total
aligned
unique
total
aligned
unique
total
aligned
unique
total
aligned
unique
total
aligned
unique
total
aligned
unique
total
aligned
unique
total
aligned
unique
total
aligned
unique
total
aligned
unique
total
aligned
unique
total
aligned
unique
total
aligned
unique
total
aligned
unique
total
aligned
unique
total
aligned
unique
total
aligned
unique
total
aligned
unique
total
aligned
unique
total
aligned
unique
total
aligned
unique
total
aligned
unique
total
aligned
unique
total
aligned
unique
total
aligned
unique
total
aligned
unique
total
aligned
unique
total
aligned
unique
total
aligned
unique
total
aligned
unique
total
aligned
unique
total
aligned
unique
total
aligned
unique
total
aligned
unique
total
aligned
unique
total
aligned
unique
total
aligned
unique
total
aligned
unique
total
aligned
unique
total
aligned
unique
total
aligned
unique
total
aligned
unique
total
aligned
unique
total
aligned
unique
total
aligned
unique
total
aligned
unique
total
aligned
unique
total
aligned
unique
total
aligned
unique
total
aligned
unique
total
aligned
unique
total
aligned
unique
total
aligned
unique
total
aligned
unique
total
aligned
unique
total
aligned
unique
total
aligned
unique
total
aligned
unique
total
aligned
unique
total
aligned
unique
total
aligned
unique
total
aligned
unique
total
aligned
unique
